# Supplementary material for: Comprehensive analysis of normal adjacent to tumor transcriptomes
Source: Nat Commun. 2017 Oct 20;8:1077. doi: 10.1038/s41467-017-01027-z (PMC5651823; doi:10.1038/s41467-017-01027-z)
Supplement: Supplementary file 3 — Supplementary Data 1 [file 41467_2017_1027_MOESM3_ESM.xlsx]

## Sheet: Bladder
	logFC	logCPM	LR	PValue
CELA3A	-9.88367	1.212	328.871	1.69327e-73
REG1A	-9.89329	1.45142	306.71	1.13768e-68
PNLIP	-8.99564	0.970794	303.631	5.33018e-68
RPL19P12	3.83342	7.68312	291.536	2.30085e-65
CPA1	-7.86225	2.08773	265.62	1.02225e-59
CTRB1	-7.66775	0.546969	240.451	3.1352e-54
CTRB2	-7.6119	0.559291	226.094	4.23796e-51
CLPS	-9.28355	0.307724	225.866	4.75206e-51
REG1B	-8.57544	0.163966	214.746	1.26635e-48
RPLP0P2	-3.62004	4.45593	189.44	4.21236e-43
PGC	-8.11825	2.22939	184.487	5.07903e-42
LOC644936	5.07871	4.00983	183.108	1.01577e-41
BTF3P11	-6.67092	1.07687	181.244	2.59259e-41
ATP5E	2.9943	5.36595	181.002	2.92876e-41
LOC442459	3.6773	1.62377	169.65	8.82215e-39
TPI1P2	3.36228	3.62121	167.53	2.56216e-38
LIPF	-10.1432	1.47609	156.848	5.52488e-36
PIN1P1	-4.81173	0.968109	152.865	4.10036e-35
LOC100132724	-3.95607	1.71995	138.213	6.54742e-32
ATP8B5P	-2.89805	2.7578	125.956	3.14391e-29
SBF1P1	-3.66054	0.887563	124.895	5.36602e-29
GP2	-7.70811	1.33241	123.497	1.08544e-28
ANP32C	-3.01385	1.97451	123.376	1.15371e-28
COX20	3.10574	2.44329	123.374	1.15494e-28
ALB	-5.11258	0.393001	121.928	2.39373e-28
PRSS1	-7.91902	2.4476	121.708	2.6743e-28
LOC100132831	-3.68515	0.933066	121.636	2.77331e-28
PPIAL4G	2.89207	2.00806	119.324	8.89271e-28
METTL24	4.51683	5.27997	118.692	1.22334e-27
LOC340544	-4.39912	0.851944	115.604	5.80387e-27
MTRNR2L6	5.8358	0.862807	115.016	7.80766e-27
NSUN5P1	-3.10421	4.71579	114.612	9.57112e-27
PGA5	-5.92824	0.93803	113.645	1.55849e-26
CSNK1A1P1	-3.80204	1.73377	112.8	2.38617e-26
LOC401127	-3.81033	1.19968	112.219	3.19935e-26
CYP17A1	-4.69014	1.02472	110.636	7.10957e-26
LOC100128071	-3.90226	1.0349	107.043	4.35707e-25
DIO3OS	-3.6472	1.9809	105.506	9.45936e-25
NSUN5P2	-3.29818	4.4728	105.481	9.58128e-25
RPL13AP3	3.98008	1.32661	102.928	3.47488e-24
CG030	-3.63391	2.22123	101.948	5.70092e-24
KLHL17	-2.65508	3.67048	98.4543	3.32618e-23
HSP90B3P	-2.42781	4.39737	91.8894	9.16593e-22
MIR4461	4.43077	4.37315	90.3206	2.02528e-21
LOC338799	-3.72423	4.31884	88.0969	6.23257e-21
LOC100506469	-2.89293	2.65935	87.1785	9.91568e-21
LOC729513	-3.2972	1.09023	86.9383	1.11961e-20
ANKRD19P	-2.87613	3.79087	86.5794	1.34238e-20
PGA3	-6.4982	1.22995	85.3602	2.48676e-20
SNRNP70	-2.10875	7.74827	83.9505	5.07314e-20
C7orf58	2.70065	6.29814	83.3512	6.86954e-20
STAG3L3	-2.64717	1.95566	82.8674	8.77482e-20
PGA4	-5.93636	0.709083	82.8173	8.99987e-20
MIR1914	-3.93353	0.5627	82.5105	1.0511e-19
CRIPAK	-2.24257	4.51284	82.446	1.08597e-19
AGAP6	-2.74033	3.3591	82.1606	1.25467e-19
TPPP3	2.74236	4.69879	81.8246	1.48716e-19
H1FX-AS1	-3.06105	2.59304	81.6317	1.63963e-19
POM121L9P	-3.96349	1.10712	80.1336	3.49937e-19
MST1P2	-3.60738	2.36158	79.4414	4.96741e-19
MIR1247	-3.67069	1.57191	78.4458	8.22234e-19
LOC146880	-2.76967	5.49704	78.2375	9.13663e-19
MTRNR2L3	7.07155	0.893777	77.8467	1.11353e-18
PI4KAP1	-2.94453	3.17677	75.1914	4.27232e-18
TSSK3	-2.78227	2.26257	75.1295	4.40838e-18
RPSAP9	2.2042	3.50392	75.0152	4.67107e-18
GAPDHS	-3.28225	1.92389	74.7948	5.2227e-18
CYP2D7P1	-3.76642	1.23876	74.5056	6.0468e-18
PIDD	-2.25269	4.7304	74.4927	6.08619e-18
HSP90AA6P	-3.06981	3.06117	73.2017	1.17055e-17
FAM193B	-2.41429	6.11517	72.8204	1.42004e-17
LY6G5B	-3.26979	3.21977	72.7187	1.49513e-17
AHSA2	-3.16287	6.03204	72.3269	1.82342e-17
SNRPA1	-2.29589	3.12373	72.1391	2.00548e-17
PILRB	-2.77884	6.58471	71.8781	2.28911e-17
SEC31B	-3.38817	4.36519	71.7589	2.4316e-17
CCDC80	4.05814	8.2152	71.7307	2.4666e-17
CCDC78	-4.12643	1.12083	71.2946	3.07673e-17
IZUMO4	-3.27081	1.83928	71.1261	3.35105e-17
CPLX1	-3.17633	2.29175	70.806	3.94135e-17
HERC2P2	-3.09504	5.90004	70.5407	4.50866e-17
RELL2	-2.65796	0.883228	69.6939	6.92593e-17
PPIEL	-3.11483	2.84499	69.5979	7.27137e-17
TAF1C	-2.02115	6.14111	69.3907	8.07668e-17
FAM113A	-2.59925	5.44666	69.256	8.64768e-17
GABBR1	-2.28337	6.23992	69.1793	8.99081e-17
MFI2-AS1	-2.66139	1.49034	69.1621	9.06936e-17
ADAMTS16	5.36204	2.94635	68.8343	1.07095e-16
C17orf56	-2.13074	4.76768	68.5243	1.25321e-16
PRR22	-2.84219	1.31397	68.4755	1.28466e-16
ACCN3	-3.18368	1.5033	68.4085	1.32904e-16
GUSBP11	-2.81452	4.4837	68.1776	1.49412e-16
SAP25	-3.28669	2.20316	67.8863	1.73201e-16
LOC155060	-3.21461	4.11536	67.4552	2.15533e-16
MZF1	-2.17667	4.71166	67.3982	2.21847e-16
C1orf63	-3.12944	5.60649	67.2266	2.42031e-16
LENG8	-2.39257	7.94395	66.9279	2.81621e-16
RCAN1	4.30192	7.66777	66.753	3.07752e-16
CCNL2	-2.86238	7.44208	66.5442	3.42143e-16
RPS15A	1.74583	8.38132	66.3216	3.8303e-16
LOC100130557	-2.44257	1.75952	65.9773	4.56146e-16
MYH2	5.19404	1.2167	65.9326	4.66603e-16
UBE2NL	1.82672	3.44065	65.7853	5.0283e-16
ATHL1	-3.35744	5.79313	65.466	5.91251e-16
GNRH1	-3.46267	1.46502	65.0376	7.34832e-16
LINC00115	-3.13976	0.918182	64.9952	7.50814e-16
MASP2	-2.56301	2.57566	64.708	8.68615e-16
MFSD3	-2.55842	3.78687	64.6887	8.77181e-16
ANKZF1	-2.15387	5.61707	63.8575	1.3375e-15
RRN3P1	-2.6328	2.47282	63.7321	1.42545e-15
PAPOLB	2.00389	1.9594	62.9322	2.13947e-15
FNDC5	2.75383	2.10632	62.7455	2.35222e-15
ASMTL-AS1	-3.69925	1.95319	62.6847	2.42594e-15
PPP1R16A	-1.94988	4.91355	62.6173	2.51034e-15
CTGF	3.76064	9.74725	62.602	2.52999e-15
PABPN1	-1.92198	4.14111	62.5452	2.60397e-15
CCDC39	-2.65533	2.20533	62.3785	2.834e-15
GH1	-6.31547	-0.369288	61.9748	3.47886e-15
MAMDC4	-2.59665	3.13938	61.8343	3.736e-15
BAIAP2L2	-3.52772	1.81426	61.4551	4.52951e-15
LOC100527964	-2.90648	2.27298	61.1081	5.40242e-15
C16orf79	-3.03498	1.78256	61.09	5.45237e-15
RAB6C	2.05502	3.74272	60.9692	5.79756e-15
CCL8	5.2309	1.74941	60.9502	5.85372e-15
TRABD	-2.05677	6.08906	60.8219	6.24791e-15
LOC729603	-2.53655	1.48831	60.2782	8.23538e-15
CCDC154	-3.80713	0.812351	60.1139	8.95243e-15
FILIP1L	2.97232	7.41171	60.0223	9.3788e-15
CDK5RAP3	-1.95986	6.40788	59.6177	1.15196e-14
TCIRG1	-2.00513	6.96344	59.5094	1.21709e-14
MATL2963	-3.19385	3.25266	59.4246	1.27068e-14
HEXDC	-2.24607	5.06501	59.2042	1.42127e-14
ADCK5	-1.88614	3.66992	59.0151	1.56467e-14
ATG16L2	-2.55429	5.06573	58.6691	1.86545e-14
EIF3IP1	1.74234	3.65174	58.5938	1.93822e-14
FBXL8	-2.43664	2.37955	58.498	2.03494e-14
OVCA2	-2.26268	1.78865	58.3845	2.1558e-14
FAM13A-AS1	-2.78641	1.63803	58.2873	2.26497e-14
BRSK2	-3.00044	1.50134	58.2213	2.34229e-14
SYCE1L	-2.75426	0.859977	58.1765	2.39623e-14
MYO15A	-2.63073	0.976051	58.0445	2.56261e-14
TAZ	-1.80797	5.08516	58.0122	2.60503e-14
RPF2	1.89268	3.97938	57.9704	2.66094e-14
YDJC	-1.99667	3.94679	57.66	3.11582e-14
D2HGDH	-2.5549	5.41866	57.5228	3.34079e-14
KLHL4	2.80788	1.11521	57.4986	3.38212e-14
MICALL2	-2.17741	5.75138	57.3044	3.73321e-14
INO80B	-2.20666	1.30693	57.2923	3.75617e-14
NPIPL3	-2.4721	5.27125	56.8681	4.66039e-14
CHTF18	-2.28242	3.82946	56.7345	4.98808e-14
NEIL1	-2.55066	4.33147	56.6826	5.12152e-14
LINC00265	-2.19799	3.66875	56.6106	5.31255e-14
PRCD	-2.96289	1.09055	56.6016	5.33673e-14
HAGHL	-3.13698	1.48623	56.381	5.97049e-14
ZNF692	-2.27173	5.07358	56.1926	6.57068e-14
PMS2P3	-2.19899	1.99138	56.0956	6.90324e-14
ZNF767	-2.15721	4.52669	56.091	6.91943e-14
FAM108A1	-2.02968	4.54659	56.0726	6.98444e-14
HDAC10	-2.26682	5.26653	55.9162	7.56258e-14
MST1P9	-3.09708	1.51538	55.5457	9.13098e-14
KIFC2	-3.7065	5.51655	55.3388	1.01445e-13
KAT2A	-2.16103	6.53284	55.2803	1.04509e-13
CTNNA3	3.32665	0.661271	55.2748	1.04804e-13
GTPBP3	-1.69672	4.0188	55.1398	1.12252e-13
SLC26A6	-2.2764	3.66206	55.1214	1.13311e-13
LOC642846	-2.71174	3.04788	54.9867	1.21348e-13
IDUA	-2.1975	4.48778	54.7268	1.38505e-13
SLC25A29	-1.84562	5.18926	54.6917	1.40999e-13
KIAA1875	-4.13587	1.11849	54.6757	1.42153e-13
KRT76	-7.57496	3.06508	54.6664	1.42824e-13
SNHG10	-2.13597	2.48634	54.4995	1.55487e-13
GNAQ	1.79147	5.00008	54.4707	1.5778e-13
POTEKP	2.78372	4.84883	54.2997	1.72127e-13
LOC100131564	-3.2884	4.27607	54.182	1.82758e-13
WDR90	-1.89621	4.96015	53.9968	2.00818e-13
AGAP5	-2.35856	1.03404	53.9901	2.01503e-13
LRCH4	-1.69801	5.89098	53.6354	2.41375e-13
FGL2	2.93164	7.53487	53.5727	2.49196e-13
HOXA9	-2.98316	1.75302	53.5349	2.54036e-13
KIAA0895L	-2.42418	4.96745	53.4925	2.59581e-13
EXD3	-2.57844	4.32333	53.4824	2.60924e-13
PI16	3.95284	7.50082	53.4742	2.62018e-13
MIR210HG	-3.95175	3.45668	53.364	2.77132e-13
C19orf6	-1.65142	7.4406	53.3443	2.79928e-13
MKRN9P	-2.19855	1.53464	53.2415	2.94965e-13
IL6	6.36678	6.31279	53.1544	3.08331e-13
RAP1A	2.19317	7.08837	52.9361	3.4457e-13
AASS	-2.35753	5.86234	52.8415	3.61587e-13
CHMP3	1.63034	3.32757	52.6755	3.93463e-13
CLASRP	-1.77087	5.90155	52.5725	4.1466e-13
RNPC3	-1.84964	3.20052	52.5474	4.19994e-13
XRCC3	-2.20056	4.30841	52.4204	4.48047e-13
FAM65C	-2.71311	4.33118	51.9307	5.74939e-13
KIAA0907	-2.17665	5.59025	51.9214	5.77678e-13
GOLGA2P5	-2.01896	3.28537	51.8912	5.86614e-13
LOC100505696	-2.55122	4.08115	51.8341	6.03933e-13
CSAD	-2.4024	4.68978	51.7686	6.24418e-13
MSS51	-2.44621	1.4634	51.6534	6.62152e-13
STAG3L1	-1.88106	2.81219	51.6521	6.62597e-13
FAM180B	4.38656	0.39817	51.4027	7.52346e-13
HOXA-AS3	-2.27664	0.674321	51.3552	7.70769e-13
FGA	-7.82883	0.76467	51.1361	8.61797e-13
LUC7L3	-1.64832	7.50882	51.1349	8.62298e-13
DCST2	-3.03271	0.637062	51.0642	8.93929e-13
SNORD104	-2.86548	0.882066	50.7752	1.03572e-12
WASH2P	-1.8721	4.40142	50.7347	1.05734e-12
OGN	3.61036	6.05494	50.6869	1.08343e-12
APBB3	-2.01369	4.58838	50.6809	1.08675e-12
AKR7A2P1	1.6322	3.06253	50.6676	1.09413e-12
EML3	-1.62419	6.17499	50.6096	1.12692e-12
GPT	-3.68214	1.95512	50.554	1.15931e-12
OGT	-2.34334	7.59279	50.4435	1.22648e-12
DCDC2B	-2.96585	1.47854	50.3741	1.2706e-12
CBWD6	-1.91189	2.06953	50.2917	1.32509e-12
AGER	-2.46089	3.103	50.25	1.35355e-12
PAN2	-2.10163	6.05655	50.2463	1.35607e-12
AFG3L1P	-1.8318	4.28343	50.1192	1.44686e-12
EGR2	4.11691	5.11971	50.0129	1.52738e-12
FAM156A	-2.61986	2.21834	49.9568	1.57166e-12
SPSB3	-1.78006	6.05177	49.9281	1.59482e-12
SUZ12P	-1.66245	2.81557	49.5571	1.92684e-12
ZNF83	-2.20954	6.03232	49.4164	2.07006e-12
HAS1	6.11634	3.79326	49.1036	2.42797e-12
CCL2	5.59741	7.24388	49.0773	2.46067e-12
ARHGAP33	-1.96107	4.14211	48.9761	2.59096e-12
TRMU	-1.75514	4.36235	48.8628	2.74504e-12
PNMT	-3.98495	1.85646	48.6253	3.09851e-12
MST1	-3.17482	3.00668	48.5809	3.16936e-12
SNORA70	-2.81544	2.33382	48.5614	3.20114e-12
FLJ45340	-1.86799	5.86039	48.5063	3.29231e-12
HERC2P9	-2.20959	4.90399	48.4164	3.44669e-12
ITIH4	-2.74551	4.06323	48.4118	3.45478e-12
RHOT2	-1.74244	6.63126	48.3871	3.49858e-12
FLJ12334	-3.83753	0.0718305	48.3137	3.63208e-12
KIAA1530	-2.09353	4.49045	48.3069	3.64464e-12
PCSK4	-2.35313	1.76773	48.2014	3.84611e-12
CBWD3	-1.78563	2.29355	48.1807	3.88692e-12
CLDN15	-2.03041	3.35643	47.9899	4.28413e-12
PNISR	-1.69797	7.1653	47.8573	4.58407e-12
CATSPER2	-2.33348	2.05593	47.7831	4.76083e-12
RPL13AP6	1.50338	6.38404	47.6689	5.04646e-12
RGL4	-2.76854	3.55964	47.6672	5.0507e-12
RHPN1	-3.36593	4.012	47.6121	5.19479e-12
HAS2	3.44225	3.49197	47.5729	5.29967e-12
DDX12P	-2.33346	3.26858	47.531	5.41404e-12
KCNQ1OT1	-2.62638	3.40631	47.5135	5.46257e-12
SGCD	2.83002	5.35073	47.4278	5.70682e-12
EFHC1	-1.86579	4.26483	47.3663	5.88861e-12
EGFL6	2.62391	3.15953	47.3563	5.91866e-12
ADAMTS10	-2.17792	3.9294	47.1883	6.44853e-12
LOC100128164	2.55068	5.94485	47.0836	6.80229e-12
KBTBD10	3.49113	4.18717	47.0718	6.84335e-12
C11orf35	-4.76225	2.95163	47.0289	6.9947e-12
ECHDC2	-1.72807	6.01231	47.0218	7.02003e-12
MAN2C1	-1.88369	6.83147	47.0181	7.03328e-12
GOLGA8B	-3.481	6.10352	46.9667	7.22025e-12
C1orf159	-1.88941	3.79118	46.9532	7.27037e-12
FBXL6	-1.77709	4.01548	46.6918	8.30756e-12
LOC100216546	-2.89348	3.76618	46.6621	8.4345e-12
PABPC1L	-3.93061	3.96919	46.619	8.622e-12
NDOR1	-1.85819	5.28607	46.5851	8.77264e-12
MAPK8IP3	-2.58503	6.87741	46.583	8.7818e-12
FCHSD1	-2.06424	4.9111	46.566	8.85849e-12
SSPO	-2.97467	1.41233	46.4015	9.63404e-12
FAM173A	-1.88955	3.23624	46.4008	9.63784e-12
UBXN11	-1.79877	4.036	46.1602	1.0897e-11
LOC653160	-2.23063	1.8781	46.0891	1.12998e-11
ITGA9	1.96388	4.30554	45.7765	1.32542e-11
PPP1R3E	-1.73468	4.19024	45.7413	1.34948e-11
NOXA1	-3.00848	4.1005	45.6869	1.38749e-11
METTL17	-1.56323	5.42383	45.6628	1.40468e-11
CYP2D6	-2.85712	0.916657	45.6519	1.41247e-11
BCHE	3.50083	4.36694	45.5315	1.50207e-11
SGK494	-3.0512	2.95337	45.5121	1.51695e-11
ADAT3	-2.10922	1.66894	45.2297	1.75226e-11
PLA2G6	-2.41215	4.78928	45.1047	1.86774e-11
EGR3	4.16591	6.37387	45.0959	1.87619e-11
SNHG12	-2.40523	3.73617	45.0139	1.95642e-11
CTAGE4	-3.60231	1.05776	44.9986	1.97175e-11
SEPT7	1.50506	7.35202	44.9337	2.03818e-11
C1orf213	-2.39229	2.31563	44.882	2.09273e-11
STAG3L2	-1.66968	2.81675	44.8389	2.13926e-11
LOC220729	-1.79634	3.89775	44.8092	2.17202e-11
HSP90AB2P	2.02293	3.61574	44.7207	2.27244e-11
NPFF	-2.29448	1.23562	44.5914	2.4275e-11
CCDC130	-1.67788	5.13682	44.5368	2.49618e-11
MYLK4	-2.24141	1.39776	44.4985	2.54558e-11
LOC728024	-1.58094	1.90171	44.4967	2.54785e-11
LOC100133161	-3.98117	2.03395	44.4924	2.55343e-11
NKTR	-2.07165	6.93233	44.4635	2.59141e-11
UCKL1	-1.48007	5.3709	44.383	2.70024e-11
ROR1	2.22669	3.15138	44.2497	2.89055e-11
PNPLA7	-2.38369	4.99816	44.1543	3.0348e-11
SLC17A9	-2.55935	2.72927	44.1293	3.07378e-11
ITGA10	-2.87907	3.73033	44.0345	3.22642e-11
KIAA1984	-3.0849	2.32478	43.9406	3.38486e-11
AGXT2L2	-1.65409	5.16036	43.7078	3.8125e-11
LINC00338	-1.7993	2.41452	43.5805	4.06882e-11
PLEKHM1P	-2.29029	4.32254	43.3567	4.56178e-11
DSTNP2	1.83009	3.1673	43.2216	4.88771e-11
LOC440300	-2.93131	2.57696	43.1595	5.04537e-11
ADAMTSL3	1.89248	5.17565	43.1046	5.18891e-11
DMTF1	-1.56718	5.96886	43.0912	5.22459e-11
AMY2B	-2.8709	4.16495	43.0059	5.45738e-11
GLI4	-1.7395	3.77222	42.9726	5.55106e-11
CLK2	-1.6072	5.25191	42.772	6.15054e-11
LOC150776	-1.52314	5.16362	42.5599	6.85512e-11
SCNN1D	-2.48136	2.746	42.5537	6.87668e-11
SELO	-1.55689	5.17655	42.5146	7.01561e-11
RNF207	-2.70387	4.6353	42.3657	7.57044e-11
LOC100131193	-3.46253	1.83854	42.2529	8.02017e-11
SLC22A18	-2.52752	4.11935	42.2446	8.05439e-11
SELE	5.28145	5.6967	42.2095	8.19991e-11
ARGLU1	-2.09579	6.81183	42.1463	8.4693e-11
SERINC4	-2.52204	1.87265	42.1302	8.53922e-11
DNAJB4	2.58373	5.74249	42.0694	8.80896e-11
FABP5	-4.64348	5.21884	42.0145	9.06012e-11
CDC26	1.64374	2.27271	42.0127	9.06847e-11
BDKRB1	3.62122	3.70213	41.9909	9.16999e-11
CREBZF	-1.84985	6.51261	41.9899	9.17438e-11
LOC100272228	-4.00847	3.15461	41.9283	9.46821e-11
LOC100507062	-2.10896	1.24385	41.8873	9.66885e-11
TTC14	-1.97346	5.65585	41.8772	9.71885e-11
ANKS1B	2.36599	2.44728	41.8716	9.74699e-11
NRBP2	-1.61918	6.13329	41.8331	9.94057e-11
HNRNPU-AS1	-2.08776	5.32505	41.8155	1.00304e-10
HCN3	-1.9825	2.65712	41.7534	1.03544e-10
RPS10P7	1.80879	2.15922	41.7487	1.03793e-10
CCDC84	-1.6884	3.56805	41.7338	1.04583e-10
MAOB	2.25696	6.52574	41.599	1.12049e-10
ARRDC1	-2.1881	5.59139	41.5577	1.1444e-10
LOC100132247	-2.04138	6.76972	41.5322	1.15947e-10
CAPN10	-1.51143	4.3739	41.5131	1.17082e-10
LOC100131691	-1.67249	2.17384	41.4711	1.19624e-10
GOLGA8A	-3.45814	6.66998	41.2449	1.343e-10
CDK10	-1.59832	5.59922	41.1111	1.43819e-10
CSRNP3	2.01319	2.92209	41.0884	1.455e-10
MIB2	-1.52496	5.95335	40.9656	1.5493e-10
TDRD6	-2.59998	1.48316	40.9501	1.56164e-10
GLYCTK	-1.89371	2.86554	40.8827	1.61644e-10
LOC401320	-2.24925	3.97421	40.8826	1.61653e-10
MTTP	3.17495	1.0351	40.8536	1.64072e-10
LOC100131434	-3.83482	2.78286	40.8383	1.65356e-10
PROK1	-5.01986	1.56603	40.7655	1.71641e-10
PRPS1L1	1.6517	2.04429	40.7181	1.75848e-10
PDLIM3	2.35684	8.26549	40.7105	1.76537e-10
PRKAA2	1.86015	4.28611	40.7018	1.77324e-10
CAPZA2	1.47524	6.91118	40.6805	1.79271e-10
CCRN4L	3.14214	2.85224	40.6667	1.8054e-10
ANKRD36	-1.77627	2.74098	40.6275	1.84192e-10
PPP1R35	-1.57024	3.87406	40.6188	1.85015e-10
BEGAIN	-2.44723	1.34861	40.6012	1.86688e-10
HIST2H2BF	-2.82688	1.35343	40.5707	1.89627e-10
EME2	-3.12194	1.96142	40.4266	2.04141e-10
ITGB1	1.60018	8.94041	40.1803	2.31566e-10
LOC401093	2.83368	5.87382	40.1765	2.32017e-10
WASH7P	-1.61935	4.53753	40.1405	2.3634e-10
PPFIA4	-3.19912	1.01169	40.1354	2.36952e-10
ABCA7	-2.50511	4.51478	40.1193	2.38922e-10
SPPL2B	-1.44442	5.65389	40.0573	2.46623e-10
OPLAH	-2.14674	4.17276	39.9712	2.57733e-10
CCDC17	-1.93869	1.1581	39.9711	2.5775e-10
CYP4F24P	-2.59521	1.44275	39.9688	2.58046e-10
MYO15B	-2.69693	6.71569	39.921	2.64439e-10
PNKP	-1.42774	5.03396	39.9175	2.64923e-10
CRP	-5.90217	0.0524335	39.9139	2.65404e-10
CES4A	-3.61334	3.04539	39.9098	2.65972e-10
NEK7	1.40117	6.48481	39.9039	2.6677e-10
WDR83	-1.41418	3.94243	39.9027	2.6694e-10
SSC5D	2.2776	5.85879	39.8785	2.70256e-10
PRSS53	-1.97769	2.70352	39.8708	2.71324e-10
MAPK15	-4.21149	1.46081	39.8611	2.72684e-10
MYLK	2.65964	10.8705	39.8583	2.73073e-10
RPP21	1.64039	2.03514	39.8488	2.74408e-10
CCDC159	-1.52698	4.32364	39.7961	2.81905e-10
LINC00174	-2.29198	3.48591	39.7864	2.83313e-10
ERVK13-1	-2.20907	4.03242	39.7541	2.88032e-10
TNFAIP6	4.43933	3.63771	39.7433	2.89637e-10
INPP5E	-1.39217	4.63943	39.6021	3.11351e-10
RBM6	-1.51595	7.06181	39.5462	3.20391e-10
C9orf37	-1.50298	3.4085	39.4573	3.3531e-10
SEC61A2	-1.45159	3.33066	39.3913	3.46845e-10
LMBR1L	-1.46598	5.49727	39.3525	3.53794e-10
LOC100133091	-1.84498	1.02607	39.3245	3.58903e-10
HSD17B7P2	-2.52221	1.41804	39.303	3.62884e-10
LOC646471	-2.51334	2.39723	39.1691	3.8865e-10
CRIP1	2.21929	5.56677	38.92	4.41524e-10
NPHP3-ACAD11	-2.56378	1.66524	38.9182	4.41943e-10
TMEM175	-1.34421	4.73239	38.8573	4.55937e-10
FBXO44	-1.59154	4.6668	38.8372	4.6067e-10
EP400NL	-1.74318	2.12166	38.731	4.86434e-10
MEG3	-2.76596	5.91944	38.6707	5.0169e-10
VAMP1	-2.02204	4.34556	38.6263	5.13237e-10
LOC100131094	-2.60118	1.07522	38.5614	5.3057e-10
ANKRD23	-1.85435	2.25571	38.4609	5.58624e-10
SLC29A2	-2.57724	2.89264	38.447	5.62623e-10
SLC25A27	-2.37441	4.42134	38.4176	5.71144e-10
SMPD3	-2.86429	2.68844	38.3262	5.98544e-10
RAB33B	1.51446	3.95812	38.308	6.04153e-10
RASSF2	2.35304	5.70089	38.1928	6.40895e-10
ACCS	-2.40289	4.59146	38.1818	6.44497e-10
PTGS2	3.82833	8.06419	38.1481	6.55726e-10
LOC100128750	-2.03538	1.3724	38.1338	6.60573e-10
CYP4F12	-3.46195	5.57758	38.1291	6.62148e-10
SNTB1	1.69268	4.01361	38.0667	6.83681e-10
SFRP4	4.21495	4.7768	38.0388	6.93504e-10
ASPN	3.20472	3.76153	38.0333	6.95463e-10
TNFRSF25	-2.48742	3.35748	37.8677	7.57072e-10
PIGL	-1.8333	2.39971	37.8344	7.70102e-10
CCDC14	-1.80216	5.16029	37.8186	7.7638e-10
ZNF837	-1.85542	1.48417	37.7941	7.86198e-10
TTLL3	-2.59005	3.84293	37.7817	7.91201e-10
PRRT2	-2.01266	4.70105	37.6487	8.47011e-10
RHBDF1	-1.70069	5.73402	37.5768	8.78817e-10
CELF6	-2.69087	3.03278	37.5657	8.83871e-10
TYRP1	4.61012	0.151913	37.5322	8.99142e-10
TYK2	-1.40599	6.22714	37.5177	9.05874e-10
CENPT	-1.61477	5.70788	37.4952	9.16364e-10
SIRT7	-1.75061	4.71702	37.4814	9.22897e-10
WASH5P	-1.85926	1.01071	37.4629	9.31692e-10
MTMR9LP	-2.15051	3.55215	37.4228	9.51052e-10
C8orf44	-1.79809	1.3225	37.398	9.63214e-10
PDGFRL	2.91379	3.10987	37.3355	9.94585e-10
JMJD7	-2.08161	3.81809	37.2759	1.02544e-09
C1QTNF2	1.94066	2.3337	37.2613	1.03313e-09
SYNC	2.27931	3.31432	37.2092	1.06114e-09
SFI1	-1.64039	4.86772	37.2042	1.06386e-09
TMCO6	-1.85436	3.57553	37.197	1.06779e-09
DYNC1I2	1.36844	5.96793	37.1869	1.0733e-09
SUGP2	-1.49578	6.4773	37.1375	1.10084e-09
GPR173	-2.02431	2.43444	37.1312	1.10445e-09
LOC100289019	-2.32673	3.35162	37.0837	1.13166e-09
LIME1	-2.14443	3.70479	37.0785	1.13467e-09
SYCP2	-2.45135	1.81967	37.0545	1.14876e-09
NICN1	-1.44617	4.80706	37.0514	1.15055e-09
NOL12	-1.46548	4.17194	36.977	1.19532e-09
PI4KAP2	-1.61165	2.93324	36.9129	1.23523e-09
RPL36A	-2.1203	2.25913	36.9042	1.24081e-09
ADAM33	-2.22579	7.66965	36.897	1.24537e-09
IL8	4.88551	5.47903	36.8049	1.30559e-09
ITPR3	-1.87745	6.22633	36.7913	1.31477e-09
FLJ45445	-3.16174	1.9496	36.7834	1.32008e-09
CARD14	-4.00357	3.44574	36.7667	1.33147e-09
SGSM3	-1.43757	6.56441	36.5471	1.49022e-09
MYOM1	2.78643	5.96342	36.524	1.50799e-09
ENGASE	-2.79686	6.26232	36.5233	1.5085e-09
UNC93B1	-2.09701	5.7661	36.5138	1.51592e-09
ADAT2	-1.80678	3.05713	36.475	1.54634e-09
ATP5J2	1.36033	5.06085	36.4615	1.55715e-09
MRPL41	-1.49815	5.11768	36.4497	1.5666e-09
TAF13	1.71495	3.65502	36.4416	1.57307e-09
AGAP4	-1.92549	1.96269	36.4385	1.57558e-09
CXCL2	4.0627	4.74277	36.3792	1.6243e-09
CLK4	-1.64163	4.73096	36.3706	1.63149e-09
ENOSF1	-1.78864	5.35042	36.3599	1.64041e-09
LOC100133445	-2.84209	1.83765	36.3219	1.67271e-09
PDXDC2P	-2.08266	4.70413	36.3212	1.6733e-09
LOC100288615	-2.91279	2.24507	36.3159	1.67791e-09
TNFRSF14	-2.00338	6.17614	36.3105	1.68254e-09
WASH3P	-1.68726	4.30938	36.2635	1.72363e-09
PRKG1	1.94139	5.04377	36.1894	1.79037e-09
LOC100132356	-1.9178	1.29509	36.1747	1.804e-09
VMAC	-1.61606	3.09657	36.1156	1.85948e-09
CACNA1I	-4.24984	1.4602	36.1076	1.86715e-09
LOC388152	-2.12761	2.92355	36.0235	1.94952e-09
UNKL	-1.71409	4.81483	36.0158	1.95729e-09
MRPL23-AS1	-2.47178	0.883727	36.0067	1.9664e-09
HIST2H2BE	-2.16625	4.65645	35.9864	1.987e-09
HOOK2	-1.92144	5.338	35.9821	1.99133e-09
TNK2	-1.51321	6.60105	35.9812	1.99229e-09
ZNF37BP	-1.46447	4.66374	35.9755	1.99818e-09
LCE1E	-5.9342	-0.380774	35.9717	2.00208e-09
CCL18	5.2273	2.44847	35.9559	2.01835e-09
PTGFRN	1.44996	7.00552	35.9498	2.02472e-09
TTC21A	-1.77104	2.88896	35.9002	2.07686e-09
MFSD7	-1.95153	2.94644	35.8218	2.16217e-09
TMEM198B	-2.26565	5.02068	35.771	2.21923e-09
INTS4L1	-2.16638	0.64604	35.7121	2.28734e-09
LOC100289230	-2.32119	1.32875	35.6379	2.37617e-09
SYT2	-2.44498	2.23223	35.6208	2.39718e-09
HES4	-2.64852	3.98375	35.5793	2.4487e-09
LOC619207	-2.95081	2.03343	35.5764	2.45244e-09
GPR17	-2.67754	3.21543	35.5068	2.54161e-09
DOM3Z	-1.42904	4.24957	35.4341	2.63832e-09
LOC100505648	-2.11973	1.65631	35.4173	2.6611e-09
EFCAB4A	-3.87638	5.16442	35.4068	2.67554e-09
TUBGCP6	-1.50389	6.32194	35.4056	2.67715e-09
LOC284801	-4.49831	0.370874	35.3734	2.72172e-09
PAQR6	-2.01668	1.83371	35.3396	2.76943e-09
C7orf43	-1.56505	4.46007	35.2656	2.87666e-09
LAT	-2.39687	4.16361	35.261	2.88346e-09
LPIN3	-2.46073	5.20608	35.1967	2.98032e-09
HOXD4	-3.2284	1.40531	35.1944	2.98385e-09
MIR3064	-2.19732	2.66255	35.1816	3.00345e-09
C16orf89	2.3381	4.51398	35.1568	3.042e-09
RFK	1.35147	4.08025	35.0809	3.1629e-09
NBPF9	-1.4755	3.3989	35.0616	3.19441e-09
HSF4	-2.58775	5.15326	34.9771	3.33609e-09
CLEC3B	2.47261	6.4438	34.9224	3.43111e-09
SDHAP3	-1.39256	3.47567	34.9111	3.45115e-09
NBEAL2	-2.41962	6.81549	34.8975	3.47522e-09
HDAC6	-1.57079	5.8693	34.8808	3.50516e-09
SUGT1	1.31098	4.64077	34.876	3.51387e-09
TRIB1	3.34534	8.08182	34.6502	3.94603e-09
NCALD	2.05352	5.31286	34.6338	3.97934e-09
PCDH9	1.96939	1.86249	34.6117	4.02483e-09
MTRNR2L1	5.72845	5.21847	34.5353	4.1859e-09
CACNA2D1	2.27008	4.06081	34.5146	4.23067e-09
NAP1L5	1.66292	3.71455	34.4552	4.36174e-09
LOC100270804	-2.10924	1.18366	34.448	4.37798e-09
CROCCP3	-1.5868	3.05004	34.4449	4.38499e-09
DUS1L	-1.39195	6.30989	34.372	4.55214e-09
LUC7L	-1.50143	5.44221	34.3332	4.64398e-09
CLEC2D	-1.59429	4.99917	34.3124	4.69386e-09
L3MBTL1	-2.10373	3.02031	34.265	4.80957e-09
SLC16A8	-3.44531	0.928409	34.2007	4.97115e-09
XIRP1	5.28442	1.7655	34.1261	5.16541e-09
FGB	-10.5821	0.213525	34.1192	5.18379e-09
MSTO2P	-1.41767	2.97066	34.1097	5.20906e-09
SLC8A1	2.0838	6.0729	34.0962	5.24527e-09
STK36	-1.54297	5.07616	34.0593	5.34581e-09
CFL2	2.08481	7.39535	34.0464	5.38122e-09
SIGIRR	-1.40925	5.26971	34.0145	5.47031e-09
ZNF276	-1.59567	4.86583	34.0039	5.50025e-09
WNT2	3.71655	0.791754	33.9988	5.51474e-09
RHBG	-4.3409	1.09684	33.9236	5.73201e-09
DDTL	-1.57098	3.13861	33.921	5.7397e-09
WDR27	-2.19651	4.16268	33.8755	5.87527e-09
MRI1	-1.67853	5.16115	33.8685	5.89647e-09
SHANK3	-1.82089	5.78652	33.8603	5.92138e-09
SLC5A9	-2.21583	1.34454	33.7719	6.1968e-09
SH3BGRL	1.37335	7.87184	33.7694	6.20468e-09
LOC284889	-2.04473	1.62921	33.7668	6.21307e-09
DPY19L2	-1.68251	3.35121	33.7406	6.2971e-09
CD83	2.14248	3.8909	33.7292	6.33414e-09
ZNF700	-1.47279	4.09105	33.7184	6.36958e-09
NS3BP	-2.38075	1.68078	33.6903	6.4621e-09
RAB26	-4.19137	0.970992	33.6894	6.46505e-09
TPGS1	-1.98479	2.90068	33.6525	6.58899e-09
MIR5047	-2.25397	4.38467	33.643	6.62133e-09
AP1G2	-3.22749	6.90235	33.6369	6.64211e-09
MSRB3	2.22024	8.07834	33.6317	6.65981e-09
YPEL3	-1.60361	6.21119	33.6195	6.70178e-09
CSRNP1	2.38428	7.6864	33.4917	7.15702e-09
AKAP6	2.37933	5.37225	33.4268	7.39985e-09
SFRP2	3.2443	8.27563	33.3674	7.6292e-09
NR4A3	4.08359	6.84141	33.341	7.73337e-09
HSD17B7	-1.76086	2.6872	33.2435	8.13106e-09
LOC221442	-3.2017	2.34696	33.2406	8.14314e-09
OLA1	1.29624	5.30771	33.1909	8.35413e-09
PLXNB1	-1.69049	7.46784	33.1908	8.35434e-09
NPIP	-1.84714	3.6268	33.1775	8.41193e-09
ACRC	-1.9168	0.875209	33.1532	8.51773e-09
RPS13	1.24949	8.09085	33.1418	8.56763e-09
EPHA6	2.36204	1.25601	33.1349	8.59837e-09
PMP2	2.82935	1.24268	33.1028	8.74123e-09
MYADM	2.15259	8.64891	33.0516	8.97447e-09
CAP2	1.67335	5.40153	33.0224	9.11054e-09
MRPS18C	1.31911	2.92997	32.996	9.23491e-09
COL7A1	-2.59044	6.04427	32.9835	9.29425e-09
ZFPM1	-1.69622	2.97061	32.9594	9.41025e-09
WDR85	-1.5449	4.54454	32.9388	9.5105e-09
ZNF600	-1.97211	3.64901	32.8749	9.82865e-09
BAI1	-2.5502	1.08481	32.8577	9.91584e-09
ANKRD36B	-1.69536	1.68772	32.7289	1.0595e-08
SLC25A34	-1.87755	1.60577	32.6897	1.08109e-08
SRSF11	-1.37214	7.31349	32.6546	1.10079e-08
LOC100288123	-2.87064	1.13313	32.6376	1.11045e-08
SSPN	1.58291	6.19365	32.6198	1.12067e-08
SLC9A3	-3.62098	3.29855	32.5684	1.15073e-08
ALKBH6	-1.44869	3.46019	32.5153	1.18257e-08
KLF10	2.06426	6.8482	32.4915	1.19712e-08
RAB23	2.04085	7.11291	32.4223	1.24053e-08
LOC440944	-1.39795	3.55782	32.3672	1.27624e-08
INHBA	2.76471	1.08618	32.3369	1.29629e-08
PDE5A	1.98941	6.38611	32.3368	1.29633e-08
LOC100128881	-2.29874	1.43389	32.3242	1.30476e-08
LCN10	-3.10351	3.34712	32.3226	1.30585e-08
MC1R	-1.76547	3.15573	32.3041	1.31835e-08
EFR3B	2.46655	2.30485	32.2491	1.35619e-08
HP	-4.31452	1.82011	32.1724	1.4108e-08
ZBTB25	-1.30146	2.54876	32.151	1.42643e-08
SLMAP	2.09988	8.44319	32.131	1.44122e-08
ATP5L	1.22234	6.60881	32.1202	1.44924e-08
METTL3	-1.4199	5.28953	32.111	1.45611e-08
ZNF266	-1.59321	5.41948	32.1072	1.45899e-08
SNHG1	-1.92032	4.93216	32.0829	1.47736e-08
RPSAP58	-1.28745	8.20429	32.0652	1.4908e-08
DOK6	2.44351	4.67661	32.056	1.49794e-08
C3orf70	2.22402	5.25572	31.9786	1.55877e-08
MYOCD	1.94767	6.59424	31.9214	1.60535e-08
TRMT2A	-1.36592	5.18671	31.8813	1.63884e-08
LOC100507053	-2.3687	3.50626	31.8242	1.68775e-08
HAUS1	1.42088	3.28273	31.8224	1.68933e-08
RPL5	1.29462	9.28594	31.8127	1.69781e-08
RRP7B	-1.83629	3.05269	31.748	1.75527e-08
CAPN3	-2.31075	4.21072	31.7323	1.76951e-08
SDPR	1.75547	7.31463	31.7036	1.79586e-08
EGR1	3.19476	10.5707	31.6643	1.83259e-08
PIGZ	-2.24915	4.28547	31.6479	1.8481e-08
KDELC2	1.4011	6.07031	31.614	1.88067e-08
SLC26A10	-2.25879	3.45173	31.5799	1.91402e-08
ROCK1	1.2199	7.00075	31.5606	1.93308e-08
CLCN2	-1.51706	2.76586	31.56	1.93372e-08
SPAG4	-2.6597	3.01807	31.5446	1.94911e-08
LRP5L	-2.09699	3.20022	31.5317	1.96212e-08
NADSYN1	-1.97957	6.48524	31.4524	2.04388e-08
FGG	-7.71451	0.183559	31.4491	2.04734e-08
COMTD1	-2.24389	3.54874	31.3976	2.10246e-08
SH3D21	-2.83595	2.17033	31.3742	2.12789e-08
SEC23A	1.52229	6.90632	31.3454	2.15969e-08
LOC100302650	3.23535	3.99271	31.3376	2.16841e-08
ODF3L1	3.67639	1.31489	31.3297	2.17719e-08
TTN	-1.64084	4.57449	31.316	2.1927e-08
GRTP1	-2.0563	3.77855	31.2754	2.239e-08
SH3BP2	-1.772	5.59115	31.2351	2.28595e-08
LOC100216545	-1.58366	2.53186	31.2065	2.31983e-08
ZNF296	-2.80957	2.1678	31.1988	2.32905e-08
C20orf96	-1.44741	3.40227	31.1884	2.34167e-08
EPHA3	1.83638	5.21927	31.1837	2.34723e-08
KBTBD8	2.48727	2.36776	31.1752	2.35758e-08
ZNF300	-1.52642	2.96292	31.1709	2.36282e-08
FAM26E	1.82722	2.81164	31.1146	2.43232e-08
STX16	-1.2247	6.59493	31.1142	2.43282e-08
DPT	2.0918	6.80064	31.0862	2.4682e-08
CCDC57	-1.83344	4.52182	31.0845	2.47041e-08
SDHAP1	-1.49232	4.30628	31.0828	2.47252e-08
KCNE4	3.02762	5.90498	31.0794	2.47687e-08
TSNAXIP1	-1.92119	1.12891	30.9705	2.61984e-08
RABL2A	-1.35797	3.57854	30.9697	2.62085e-08
BEND6	1.61877	1.86936	30.9599	2.63415e-08
HOXA5	-2.34762	3.77668	30.9515	2.64564e-08
LOC399744	-1.65864	3.11032	30.9456	2.65363e-08
TUBA1A	2.16719	8.39916	30.9315	2.67301e-08
NTM	1.90306	2.48141	30.9212	2.68718e-08
PENK	4.04939	0.682643	30.8971	2.72076e-08
MYH3	2.96984	5.11189	30.8727	2.75515e-08
MOGS	-1.43023	5.85839	30.8551	2.78029e-08
CNTN1	2.04059	6.94269	30.8303	2.81602e-08
ATAD3B	-1.82768	4.65882	30.7884	2.8775e-08
KLHL15	1.85993	4.24034	30.7457	2.94155e-08
TAF6L	-1.2548	4.17794	30.7335	2.96013e-08
ATP13A1	-1.30872	6.13367	30.7335	2.96016e-08
ERN2	-5.62877	4.63769	30.6982	3.01438e-08
WBP1	-1.64511	2.12843	30.6798	3.0432e-08
STX16-NPEPL1	-2.43382	0.718173	30.6795	3.04363e-08
DNAH1	-1.97445	3.97753	30.6376	3.11014e-08
SLC25A37	-1.4422	4.34563	30.6114	3.15242e-08
AMN	-3.39212	1.29117	30.6112	3.15263e-08
RND3	2.50998	7.3852	30.6046	3.16335e-08
HOXA2	-1.87761	1.13657	30.5616	3.23435e-08
GNB3	-2.178	2.34808	30.5586	3.23932e-08
CACNB1	-1.4182	3.45111	30.5096	3.32212e-08
LOC649395	1.44987	5.69305	30.3575	3.59307e-08
CXCR7	1.80431	6.74238	30.3383	3.62883e-08
UBE2Q2P1	-2.22147	1.86869	30.3375	3.63036e-08
SLC23A3	-2.95004	1.07901	30.2626	3.77333e-08
NISCH	-1.45354	7.58342	30.2366	3.8242e-08
SLC25A35	-1.62389	2.382	30.2268	3.84368e-08
C20orf118	-1.99255	1.39608	30.1839	3.92951e-08
LTB4R	-2.74759	3.71074	30.1697	3.95851e-08
ATAT1	-1.67965	3.89719	30.1603	3.97769e-08
LOC202181	-1.71995	2.09908	30.1404	4.01875e-08
RPL32P3	-1.37087	2.72799	30.1323	4.03554e-08
CDC42EP3	1.80322	6.71888	30.128	4.04441e-08
ANKRD9	-1.57808	3.48849	30.1027	4.0976e-08
DMD	2.20392	7.2384	30.0626	4.18316e-08
DNHD1	-1.73404	4.38739	30.0477	4.2155e-08
LOC100129387	-1.34692	2.26806	30.033	4.24755e-08
ATF3	3.79812	9.01083	30.0182	4.28003e-08
PPOX	-1.29855	4.2138	29.9435	4.44832e-08
C19orf60	-1.53918	4.77256	29.9025	4.54327e-08
SUV420H2	-1.64815	3.3613	29.8934	4.56467e-08
IPO7	1.34889	7.36077	29.8855	4.58336e-08
PDZRN4	2.80085	5.25722	29.8474	4.67421e-08
PNPLA2	-1.66658	7.47021	29.8201	4.74063e-08
C5orf63	-2.62439	2.05152	29.7714	4.8612e-08
MALAT1	-1.96823	9.3503	29.7277	4.97186e-08
ATG4B	-1.16727	6.02556	29.709	5.02012e-08
WSB1	-1.52965	7.30049	29.6853	5.08196e-08
HEMK1	-1.37568	5.05754	29.6687	5.12556e-08
TOR2A	-1.42828	3.42043	29.667	5.12998e-08
CDH2	2.51321	1.91495	29.6579	5.15422e-08
ARSA	-1.27468	5.96636	29.6036	5.30064e-08
TWSG1	1.44776	6.43041	29.5843	5.35374e-08
MFAP5	2.78146	5.95532	29.5505	5.44787e-08
C1QTNF3	2.56068	3.59305	29.5381	5.48295e-08
ATP5H	1.2931	6.38101	29.537	5.48592e-08
F12	-2.91415	1.77946	29.5088	5.56644e-08
IL18R1	-2.19165	2.92239	29.492	5.61472e-08
CROCCP2	-1.56227	4.2626	29.4401	5.76717e-08
PJA2	1.26173	7.89401	29.4075	5.86496e-08
NDST2	-1.33227	5.21934	29.3522	6.03472e-08
LTB4R2	-3.33692	1.11425	29.3312	6.10054e-08
DGKB	3.29616	2.62782	29.2876	6.23933e-08
FAM176B	-1.70256	4.02617	29.2825	6.25594e-08
ZNF414	-1.2834	3.72199	29.2798	6.26448e-08
ORMDL1	-1.30401	5.0266	29.2708	6.29374e-08
PRKACB	1.28303	6.53347	29.2403	6.39363e-08
NRCAM	-2.33065	1.15432	29.2338	6.41508e-08
LOC100130744	-1.46739	2.79981	29.2029	6.51806e-08
FBN1	2.37704	7.51171	29.128	6.7749e-08
GOLGA6L5	-2.58924	2.16321	29.0984	6.87953e-08
CCT8	1.08485	6.82546	29.0752	6.96214e-08
FADS3	-1.68442	4.8189	29.0639	7.00299e-08
C7orf10	1.7219	1.88512	29.0407	7.08739e-08
TES	1.70521	7.86396	29.0348	7.10885e-08
NEAT1	-2.49663	10.7041	29.0296	7.12812e-08
SNORD10	-3.27341	1.25597	29.0006	7.23576e-08
ANK2	2.10837	5.27919	28.9846	7.29573e-08
GOLIM4	1.40876	5.28057	28.9401	7.46495e-08
ZNF579	-1.5659	3.72365	28.9277	7.51306e-08
ZDHHC24	-1.24078	3.2505	28.9031	7.60919e-08
C16orf53	-1.41848	5.49201	28.8486	7.82632e-08
ZNF783	-1.37661	4.54186	28.8223	7.93314e-08
CPB1	-2.81469	1.38229	28.8106	7.98114e-08
ANO9	-4.25007	4.60181	28.7599	8.19317e-08
DDIT4	-2.49423	8.31123	28.7238	8.34695e-08
SPDYE6	-2.0203	0.58339	28.6898	8.49504e-08
DICER1-AS1	-1.70197	1.58743	28.6835	8.5229e-08
C1orf220	-2.87928	0.506551	28.6446	8.69552e-08
LOC115110	-3.53173	2.38332	28.5223	9.26263e-08
LOC100506123	-2.01931	2.98214	28.4894	9.42137e-08
COL1A2	2.42208	11.0572	28.482	9.45747e-08
CSNK1A1L	-1.6145	1.45671	28.4752	9.49051e-08
ZNF345	-1.67704	2.77956	28.4721	9.50565e-08
CAV1	1.7373	8.89533	28.4195	9.76757e-08
NEURL2	-1.6528	2.19142	28.4142	9.7944e-08
DENND4B	-1.20451	6.01998	28.3151	1.03087e-07
PHKA2	-1.26546	4.91074	28.2971	1.04053e-07
ROCK1P1	1.41602	2.84064	28.2769	1.05143e-07
SH3BGR	2.2454	4.67039	28.2703	1.05503e-07
PLCB2	-1.93372	4.30475	28.1684	1.11206e-07
CCDC88B	-1.8209	4.92524	28.1475	1.12414e-07
PPP1R12B	1.84562	9.85456	28.1311	1.1337e-07
ABHD16B	-1.53963	2.56056	28.1252	1.13717e-07
AMIGO3	-1.31185	2.14158	28.0848	1.16113e-07
SERTAD4	2.20504	1.16646	28.0693	1.17046e-07
HOXA3	-1.79409	4.0373	28.0672	1.17178e-07
WDR52	-2.08803	4.15868	28.0549	1.17922e-07
SLC26A1	-2.26753	2.12289	28.0452	1.18514e-07
TMEM134	-1.37614	5.29735	27.9931	1.21752e-07
KCNC3	-3.18259	0.747092	27.9735	1.22985e-07
ALS2CL	-2.49676	6.11825	27.9701	1.23204e-07
RTEL1	-1.65593	1.51997	27.9561	1.24098e-07
LOC613037	-1.66094	2.34024	27.9345	1.25493e-07
CATSPERG	-1.97211	0.760356	27.9324	1.25625e-07
ACTR3	1.372	7.46113	27.9289	1.25857e-07
LRRC56	-2.74911	2.14239	27.9022	1.27602e-07
WNT6	-2.8813	0.996358	27.9009	1.2769e-07
GNG12	1.25354	7.44584	27.8914	1.2832e-07
SLC11A1	-2.69957	3.78418	27.8869	1.28619e-07
ADCY4	-1.85795	4.91925	27.8655	1.30047e-07
CYP4F8	-5.04127	3.67759	27.8602	1.30403e-07
CYP4F2	-4.29316	0.109066	27.8586	1.3051e-07
MBD6	-1.28674	6.60117	27.8509	1.31034e-07
IKBKB	-1.23037	6.25556	27.818	1.33283e-07
PLN	2.82204	6.82278	27.8143	1.33537e-07
CLIC4	1.84636	9.18255	27.8123	1.33674e-07
MOV10	-1.46651	5.8632	27.8022	1.3437e-07
LTK	-3.13579	0.262743	27.7692	1.36688e-07
BMP8A	-1.73637	2.07198	27.7392	1.38824e-07
CPXM2	2.39913	6.74834	27.6884	1.42518e-07
POU5F1	-4.68661	3.34905	27.6831	1.42905e-07
MRPL3	1.14265	5.69678	27.6722	1.43712e-07
LINC00472	-1.65293	1.12685	27.6544	1.45044e-07
LOC100130987	-1.69417	1.07295	27.6087	1.48512e-07
REEP4	-2.20114	5.64297	27.6069	1.48647e-07
GAK	-1.21275	6.82947	27.5814	1.5062e-07
LOC100652768	-1.64662	2.89825	27.5806	1.5068e-07
SNHG11	-1.4014	3.19137	27.5533	1.52821e-07
CPSF3L	-1.24672	6.81586	27.5484	1.53213e-07
MTRNR2L2	3.07921	3.61843	27.5374	1.54084e-07
OSBPL7	-1.99405	4.64877	27.5184	1.55609e-07
DUSP28	-1.2872	1.65597	27.4758	1.59073e-07
COX7B	1.32599	6.16011	27.4685	1.59676e-07
LMOD3	2.7414	1.56952	27.4617	1.60236e-07
C11orf61	-1.28912	3.16077	27.4489	1.61302e-07
ANLN	4.07567	4.70273	27.4075	1.64794e-07
SGCB	1.42596	6.41211	27.4047	1.6503e-07
CMA1	3.88066	2.37972	27.4016	1.65296e-07
ADHFE1	-1.70981	4.61686	27.392	1.66114e-07
ZNF169	-1.4405	1.7355	27.3721	1.67837e-07
DDR2	1.60204	4.99468	27.3526	1.69535e-07
FAM190B	1.3431	6.42372	27.3398	1.70663e-07
RAPGEF3	-1.74892	5.38159	27.3336	1.71214e-07
DND1	-1.41699	2.76192	27.3314	1.71405e-07
C9orf142	-1.34425	4.76153	27.3311	1.71435e-07
ECM2	1.7371	3.61328	27.3033	1.73915e-07
RABL2B	-1.29045	4.33711	27.292	1.74934e-07
HSP90AA4P	1.49757	5.48138	27.2284	1.80788e-07
CORO6	-2.38956	5.14977	27.2106	1.82457e-07
DGKQ	-1.46573	5.09145	27.1932	1.84106e-07
YJEFN3	-1.72244	2.58255	27.1925	1.84175e-07
ZNF273	-1.49698	2.7024	27.1604	1.87259e-07
SEC62	1.11724	7.31764	27.1467	1.88583e-07
CLEC3A	3.40993	3.85713	27.1423	1.89012e-07
IRF3	-1.28604	6.10009	27.1268	1.90534e-07
CYP2E1	-2.26333	1.64425	27.1182	1.91386e-07
HPGDS	1.59816	1.93376	27.0971	1.9349e-07
CBFA2T3	-1.52046	3.43854	26.9854	2.05002e-07
LOC100289511	-2.54496	0.396537	26.9486	2.08934e-07
MGC72080	-1.38198	2.63778	26.9353	2.10379e-07
TDRD10	-1.93157	1.71508	26.9312	2.10827e-07
TONSL	-1.54681	3.82257	26.9077	2.13406e-07
MLLT11	1.71576	3.16443	26.8801	2.16474e-07
ANXA2P3	1.61071	4.89109	26.8556	2.19236e-07
C1orf228	-2.26342	0.848788	26.8508	2.19782e-07
HSBP1L1	-1.73195	3.07818	26.8329	2.21825e-07
ANO8	-1.86592	3.88023	26.8275	2.2245e-07
ZNF662	-1.73321	4.18595	26.7879	2.27052e-07
EML1	1.81479	6.00776	26.7815	2.27803e-07
GSTM2	-2.06124	5.44643	26.7139	2.35919e-07
H1FX	-1.30834	7.10917	26.7038	2.37155e-07
CFLAR	-1.2668	7.38478	26.6885	2.39035e-07
ARHGEF1	-1.26245	6.73456	26.6817	2.39881e-07
FBXO41	-1.91875	3.29708	26.659	2.42718e-07
SARNP	1.14267	5.2682	26.6456	2.44408e-07
THBS1	3.37521	10.6763	26.6021	2.49975e-07
PVRIG	-2.32421	2.51376	26.568	2.54418e-07
ESR2	-2.6746	1.10356	26.5437	2.57645e-07
HIP1R	-2.27585	5.9303	26.5412	2.57984e-07
KIF5B	1.28147	8.2307	26.5392	2.58243e-07
TMC6	-1.9341	5.51527	26.484	2.65723e-07
SPATA25	-1.82592	0.658547	26.447	2.70866e-07
ACAP3	-1.31433	6.49934	26.4384	2.72084e-07
ACO2	1.11675	6.00512	26.417	2.75115e-07
TMEM234	-1.19505	2.99083	26.4099	2.76121e-07
UQCRBP1	-1.38731	5.04109	26.3758	2.81041e-07
MCF2L	-1.8786	5.61516	26.3664	2.82411e-07
CPZ	2.15727	5.23145	26.3626	2.82963e-07
CTU1	-1.68712	1.81685	26.3622	2.83032e-07
PRICKLE4	-2.9856	5.0102	26.3614	2.83137e-07
PBXIP1	1.41699	8.40323	26.3574	2.83726e-07
CXXC1	-1.24728	6.20153	26.3335	2.87262e-07
RNF126	-1.16972	5.08644	26.3237	2.88727e-07
RASSF7	-3.52503	5.15004	26.2905	2.93734e-07
GABRE	-3.40114	5.46134	26.28	2.95338e-07
USP49	-1.56395	0.833999	26.2726	2.96471e-07
FLJ39639	-1.64327	1.36134	26.2672	2.97293e-07
CKMT2	1.63022	2.53739	26.2384	3.01768e-07
TSPAN2	1.69343	5.86182	26.2119	3.05929e-07
SETD6	-1.20928	3.89663	26.2048	3.0706e-07
ENDOG	-1.33746	2.43592	26.1719	3.12329e-07
ATXN2L	-1.14666	6.97128	26.1693	3.1275e-07
ZMAT3	1.17623	5.31205	26.0859	3.26553e-07
FNBP4	-1.39885	6.46157	26.0672	3.29743e-07
MPST	-1.22561	5.82322	26.01	3.39645e-07
C19orf66	-1.19975	4.8949	25.9754	3.45789e-07
KRT86	-3.67663	1.74355	25.9494	3.50477e-07
TMEM238	-2.9362	1.58423	25.9421	3.51806e-07
NFIA	1.33467	6.9984	25.9331	3.53456e-07
MTG1	-1.21594	4.7204	25.9265	3.54662e-07
DYNLL2	1.18473	6.49784	25.9215	3.55588e-07
MUTYH	-1.23817	3.94167	25.9079	3.58092e-07
MYH11	2.60558	14.2215	25.905	3.5863e-07
NAPRT1	-1.48239	6.17389	25.8092	3.76886e-07
SMOC2	1.80391	7.67724	25.8069	3.77328e-07
PRODH	-3.10267	3.80923	25.7838	3.81873e-07
CHRD	-1.40346	3.8778	25.7818	3.82271e-07
CNN1	2.52907	11.106	25.7744	3.83747e-07
PHGR1	-6.522	0.380507	25.7419	3.90271e-07
TNXB	2.15245	7.91521	25.7131	3.96119e-07
SCGB3A1	-6.77069	1.89442	25.6954	3.99787e-07
PPP4R1L	-1.2625	2.29557	25.6852	4.01892e-07
NACA2	1.17171	5.3768	25.6594	4.07312e-07
HOTAIRM1	-2.98409	4.60346	25.6281	4.13975e-07
PPP1CB	1.41134	9.11812	25.5953	4.21066e-07
SNAPC4	-1.23502	4.64067	25.592	4.21786e-07
CLEC7A	-2.53681	2.83041	25.5567	4.29579e-07
DACT1	1.51707	4.23989	25.5337	4.34718e-07
LOC90834	-2.6447	1.31521	25.4694	4.49461e-07
CASQ2	2.87625	7.16313	25.4683	4.49708e-07
C11orf80	-1.60239	3.47945	25.4557	4.52663e-07
FILIP1	2.22995	5.74988	25.4394	4.56488e-07
RAD9A	-1.49634	3.99867	25.3827	4.70117e-07
MSN	1.52545	8.42476	25.378	4.71251e-07
FGD2	-1.85286	3.94217	25.3658	4.74255e-07
GRID2IP	-3.20282	0.79372	25.3309	4.82903e-07
PLAGL1	-1.83772	5.47502	25.3141	4.87133e-07
NDUFA5	1.1354	5.87358	25.3025	4.90076e-07
CAPRIN2	-1.3484	5.05878	25.2991	4.90931e-07
DNAH17	-2.11576	1.98877	25.2952	4.91925e-07
KCNN3	1.68047	3.56404	25.2908	4.93067e-07
ULK3	-1.5694	5.56301	25.2851	4.94505e-07
DUSP19	1.61054	2.83251	25.2759	4.9688e-07
CDH26	-2.9934	3.01704	25.2725	4.97767e-07
CDK14	1.4565	4.38412	25.2402	5.06174e-07
TRIM52	-1.19182	3.73859	25.2348	5.07577e-07
MAGOH	1.08132	4.37483	25.2308	5.0864e-07
LOC440354	-1.26347	1.98759	25.2161	5.12528e-07
INPP5J	-1.72491	2.45022	25.2105	5.14012e-07
SH3GLB2	-1.50265	7.46477	25.2065	5.15075e-07
LOC100288778	-1.75266	3.9768	25.1888	5.1983e-07
PICK1	-1.1874	4.90542	25.1652	5.26219e-07
C8orf4	2.65204	8.05876	25.1643	5.26492e-07
NREP	1.64519	4.15254	25.1566	5.28589e-07
IL17RD	1.92462	4.6557	25.1485	5.30813e-07
CHKA	-1.59957	5.38026	25.1324	5.35248e-07
POLG2	-1.32447	2.88922	25.1311	5.35618e-07
MYL5	-1.51339	2.90889	25.1251	5.37298e-07
IP6K2	-1.56312	6.28346	25.1189	5.39015e-07
CCDC24	-1.66412	3.76607	25.1159	5.39864e-07
CYR61	2.32919	9.97731	25.1087	5.41885e-07
FLJ31306	-1.1783	5.53745	25.0766	5.50976e-07
CYB5R2	-1.94238	3.81221	25.0761	5.51119e-07
DUSP23	-1.13693	4.55566	25.0425	5.60817e-07
RIPK3	-1.91265	3.64776	25.0246	5.66034e-07
KCNIP4	1.52579	1.85436	25.0017	5.72802e-07
QRICH2	-1.57243	1.71338	24.9714	5.81862e-07
ACP6	-1.38428	4.45889	24.9605	5.85161e-07
ZNF354B	-1.26383	3.03342	24.9547	5.86923e-07
TRPT1	-1.09915	4.64036	24.9422	5.90738e-07
AGAP11	-3.24742	4.19793	24.9319	5.93919e-07
NBPF16	-1.48401	1.15523	24.9269	5.95465e-07
SOLH	-1.39623	5.56508	24.9093	6.00915e-07
ZNF367	2.85711	2.95684	24.9093	6.00923e-07
AGAP9	-2.05018	2.19999	24.8628	6.15594e-07
TMEM184A	-5.11778	6.01317	24.8471	6.2061e-07
MXD3	-2.11521	2.98673	24.8468	6.2073e-07
PPP2R5E	1.12022	5.07815	24.8461	6.20931e-07
ANKRD16	-1.18347	3.25463	24.8415	6.22435e-07
C3orf80	2.03823	1.20342	24.8342	6.24778e-07
MYC	2.54016	7.97367	24.8334	6.25066e-07
TTC22	-4.38681	3.66576	24.8303	6.26067e-07
RPL12	1.19414	7.73978	24.8139	6.31415e-07
PRNP	1.34776	8.03617	24.8096	6.32803e-07
FLJ14186	-1.74606	3.08502	24.8007	6.35752e-07
SERTAD1	2.07091	5.91875	24.7999	6.35996e-07
PGM5P2	1.85775	2.37924	24.7923	6.38532e-07
CDH24	-1.59649	3.14113	24.7903	6.39186e-07
BMS1P4	-1.38623	1.81959	24.7518	6.52095e-07
CXCL12	1.96654	6.91021	24.7508	6.52407e-07
GIGYF1	-1.18073	6.68467	24.7491	6.52999e-07
ARL5A	1.18649	5.20703	24.7357	6.57541e-07
SGCG	2.54888	1.7281	24.7004	6.69713e-07
TCEAL2	1.87509	3.61119	24.667	6.81408e-07
RND1	3.40033	3.69876	24.643	6.89942e-07
FADS2	1.80159	5.25886	24.6353	6.92697e-07
DCAF15	-1.1012	4.9223	24.621	6.97861e-07
ZNF789	-1.29844	2.38984	24.6102	7.018e-07
COL14A1	2.06557	7.77504	24.5974	7.0648e-07
PKD1P1	-1.4543	4.55647	24.5701	7.1655e-07
PPAPDC1B	-1.14231	4.70179	24.5659	7.18116e-07
TSPAN18	1.68626	6.33192	24.5657	7.1817e-07
STAB1	-1.90482	7.57968	24.562	7.19567e-07
MEN1	-1.3331	5.09242	24.5344	7.29961e-07
CDC73	1.02896	5.72496	24.5005	7.42902e-07
CPQ	1.36394	6.09179	24.4817	7.50179e-07
TMEM160	-1.88446	2.6167	24.4798	7.50911e-07
POLR2H	-1.04557	5.01855	24.458	7.59463e-07
ENAH	1.30489	7.86424	24.4571	7.59829e-07
TOP3B	-1.13907	4.07525	24.4535	7.61255e-07
FAAH	-2.66125	4.64991	24.4304	7.70417e-07
BNIPL	-4.7036	4.92146	24.4253	7.72484e-07
TTC18	-1.95857	1.95836	24.4154	7.76468e-07
NPY6R	3.28457	3.32367	24.4013	7.82179e-07
SCNN1A	-3.96252	6.51587	24.3757	7.92624e-07
NBL1	-1.33521	2.40655	24.361	7.98683e-07
LOC100130417	-3.07335	1.95189	24.3534	8.01842e-07
C19orf71	-1.44757	2.28805	24.3361	8.09076e-07
SPRN	-1.39469	2.12987	24.323	8.14615e-07
ID1	-3.13633	8.73435	24.3102	8.20033e-07
ZNF784	-1.45214	3.6385	24.2867	8.30118e-07
FBXO30	1.43887	5.42155	24.2713	8.36766e-07
GSN	1.43067	11.0376	24.2571	8.42963e-07
PIGG	-1.27101	5.24973	24.2501	8.46027e-07
CPNE6	3.04488	1.54052	24.191	8.72401e-07
GCFC1	-1.09978	5.12244	24.1851	8.7507e-07
CXCL3	3.45042	1.37264	24.1503	8.91044e-07
C4orf21	-1.52445	2.19233	24.1479	8.92127e-07
GPR35	-1.9182	1.7501	24.1449	8.93522e-07
TSTD1	-2.09867	4.77799	24.1445	8.93714e-07
SMPX	4.10684	1.68827	24.1373	8.9707e-07
PTRF	1.77239	9.85747	24.1097	9.10023e-07
UNC13D	-1.85642	5.10993	24.0897	9.19485e-07
TCEAL7	1.4043	3.08321	24.0837	9.22378e-07
TRIM17	-2.99336	1.47453	24.0722	9.27889e-07
C1orf170	-4.00637	3.10191	24.0719	9.28034e-07
STARD3	-1.12681	5.86715	24.0234	9.51707e-07
PRSS21	-3.07623	1.56868	24.0227	9.52084e-07
LOC727849	-2.20456	2.34519	24.0138	9.56467e-07
ATP5O	1.09513	7.15553	23.99	9.68384e-07
RPS27	-1.35458	4.87573	23.9871	9.69826e-07
SUB1	1.11868	6.31369	23.9712	9.77887e-07
ATP2B4	1.48947	9.02482	23.9295	9.99305e-07
VENTX	-1.95014	0.769669	23.9287	9.99678e-07
TFPI2	2.88428	3.71203	23.92	1.00422e-06
PGP	-1.41309	4.31199	23.9092	1.00988e-06
WASH1	-1.33635	4.14591	23.9027	1.0133e-06
KCTD13	-1.073	4.01697	23.8928	1.0185e-06
SAMD10	-2.54985	3.37244	23.8917	1.01912e-06
MBNL3	1.40459	5.96669	23.8535	1.03952e-06
DENND3	-1.48916	4.98016	23.8438	1.04475e-06
DCXR	-1.36077	5.51052	23.8186	1.05854e-06
NUCKS1	1.06304	8.48177	23.812	1.06216e-06
EVX1	-5.22176	2.72674	23.794	1.07213e-06
GLTSCR1	-1.17346	4.86017	23.7786	1.0808e-06
SLC37A4	-1.35873	4.28853	23.7756	1.08244e-06
C6orf136	-1.29844	4.05413	23.7313	1.10769e-06
PPP1R13L	-2.5143	6.16347	23.7231	1.11237e-06
ZDHHC23	-1.84096	2.36695	23.7136	1.11789e-06
PUSL1	-1.27719	3.79856	23.7024	1.12443e-06
KIAA0754	1.65862	2.86029	23.6952	1.12863e-06
CSDE1	1.1307	9.87871	23.682	1.13638e-06
MAPK12	-1.71823	3.18235	23.6784	1.13851e-06
DQX1	-3.99529	1.76612	23.675	1.14052e-06
WDR19	-1.14558	4.91629	23.6749	1.14063e-06
WDR91	-1.36878	4.83862	23.6741	1.14107e-06
ORAOV1	-1.11745	4.09698	23.6714	1.14267e-06
TRIM66	-1.69759	4.418	23.6634	1.14746e-06
ITGB3	1.75267	4.91274	23.6501	1.1554e-06
REN	-4.74652	2.43608	23.6457	1.15802e-06
SARS2	-1.17159	4.5178	23.6457	1.15803e-06
IER3	2.66806	8.56775	23.6279	1.1688e-06
PPP1R12A	1.36334	8.06792	23.6255	1.17027e-06
NBPF15	-1.35378	1.01883	23.6199	1.17365e-06
MBNL2	1.00571	6.59485	23.6182	1.17473e-06
GET4	-1.04531	5.53646	23.616	1.17607e-06
TSEN54	-1.13237	4.8981	23.5822	1.1969e-06
ACTG2	2.4668	11.9402	23.5582	1.21193e-06
DSTN	1.6521	10.314	23.5552	1.21382e-06
CYP4F35P	-4.54746	2.20757	23.5547	1.21413e-06
DDX26B	-1.68207	4.43517	23.5441	1.22082e-06
CEL	-3.611	3.13547	23.5422	1.22206e-06
S100A14	-4.58812	7.92317	23.5022	1.24773e-06
MAPRE1	1.20967	7.20611	23.4959	1.25179e-06
SETD4	-1.1096	4.32134	23.4467	1.28425e-06
LPP	1.62021	9.92728	23.4434	1.28641e-06
LRRC17	1.74069	2.47311	23.4419	1.28747e-06
HEPH	1.63889	5.81374	23.4285	1.29642e-06
CARD9	-1.87774	1.70856	23.4095	1.30928e-06
FAM92A1	1.15298	3.26638	23.4091	1.30958e-06
LIF	2.99762	5.60997	23.4025	1.31407e-06
RAB40C	-1.38578	5.37478	23.3827	1.32766e-06
PHKG2	-1.11139	4.90766	23.379	1.33022e-06
FAM204A	1.03282	5.02252	23.3608	1.34288e-06
RNF150	1.9505	4.15103	23.3574	1.34527e-06
RCCD1	-1.16924	3.82183	23.3553	1.3467e-06
TNNT2	3.40035	5.06205	23.3544	1.34735e-06
C8orf84	2.2128	6.47132	23.3329	1.36249e-06
STRN3	1.14043	5.59812	23.3068	1.38111e-06
CACNA2D2	-1.42914	2.66124	23.3052	1.38228e-06
SEMA4G	-2.12425	2.82748	23.2873	1.39515e-06
ARHGAP27	-2.41623	6.1882	23.283	1.39832e-06
IRF5	-1.74457	4.02514	23.2693	1.4083e-06
PPP1R32	-1.536	1.59443	23.2665	1.41035e-06
PDIA3	1.13546	7.41791	23.253	1.42028e-06
JAG2	-1.76035	5.31954	23.2513	1.42151e-06
DALRD3	-1.21393	4.28228	23.2488	1.42341e-06
CLCN4	1.63087	2.09644	23.2403	1.42971e-06
LOC440434	-1.59347	4.58889	23.2167	1.44735e-06
ZNF841	-1.33456	3.71071	23.2145	1.44903e-06
FUNDC2	1.20469	5.81314	23.1952	1.46364e-06
RPS4X	1.23314	9.78337	23.1724	1.48109e-06
KRT15	-5.72975	8.23915	23.1703	1.48271e-06
LOC645513	-1.2421	1.64135	23.1659	1.48609e-06
EPS8L3	-4.09805	0.767378	23.1611	1.48981e-06
DIAPH3	3.79081	2.15066	23.1395	1.50663e-06
SIGLEC10	-2.83134	2.80824	23.1309	1.51337e-06
SYNM	2.65896	11.3738	23.1226	1.51995e-06
WDR77	-1.19217	5.94596	23.1171	1.52429e-06
KCNAB3	-3.21522	0.697514	23.0345	1.59117e-06
CBS	-2.12798	4.6711	23.023	1.60071e-06
CTSG	2.98084	3.81676	23.0182	1.60472e-06
WTH3DI	-1.3509	2.73275	23.0079	1.61339e-06
HSPA13	1.20348	4.74918	22.9903	1.62824e-06
TSPO	-1.26944	7.1581	22.9707	1.6449e-06
ACTR2	1.0874	7.71814	22.9554	1.65807e-06
MTL5	-2.51405	0.848232	22.8906	1.71491e-06
ABCD4	-1.11408	5.29917	22.8894	1.716e-06
LOC553103	-2.0559	1.34687	22.874	1.72976e-06
SEMA3C	1.59164	7.12796	22.8552	1.74678e-06
MRPS25	-1.07934	5.65737	22.8516	1.75e-06
STAT2	-1.23724	6.841	22.8235	1.77583e-06
KCNS2	-2.81151	0.563054	22.8212	1.77795e-06
CCBL1	-1.61027	3.74172	22.7945	1.80277e-06
CAPN6	2.24026	1.58872	22.7738	1.82231e-06
BTNL9	-1.6237	4.1288	22.7685	1.82737e-06
NDUFA4	1.15459	6.12668	22.7674	1.82837e-06
CNR1	-2.23088	3.09825	22.7427	1.85205e-06
MSTO1	-1.08044	3.49874	22.737	1.85761e-06
AKR1C2	-2.64827	7.93178	22.7269	1.86733e-06
C2orf54	-5.22242	4.41145	22.715	1.87895e-06
MYBL1	2.26044	2.40875	22.7077	1.8861e-06
PLA2G4B	-3.59815	0.356086	22.7051	1.88871e-06
PLCB4	1.38362	5.60076	22.7045	1.88927e-06
PCGF3	-1.15936	6.14609	22.6965	1.8971e-06
NECAB1	1.93045	4.30812	22.6771	1.91642e-06
UAP1L1	-1.47275	4.27472	22.6764	1.91707e-06
LOC100131096	-2.13979	3.37528	22.6659	1.92758e-06
BRAT1	-1.02557	5.79122	22.6646	1.92885e-06
EID1	1.13074	7.74002	22.6362	1.95757e-06
CSNK1G2	-1.06067	6.03272	22.6362	1.95763e-06
C8orf73	-2.06204	3.72427	22.6356	1.95825e-06
PCOLCE2	2.36275	5.84701	22.6288	1.96513e-06
LOC643201	-3.82684	0.648929	22.6102	1.98431e-06
TMEM80	-1.23093	4.55934	22.6003	1.99451e-06
SNORA67	-2.442	1.46693	22.5726	2.02354e-06
ZNF771	-1.63612	2.13726	22.5692	2.02713e-06
OVGP1	-2.23107	2.7887	22.5658	2.03071e-06
SS18L1	-1.10889	4.39426	22.5085	2.09216e-06
PP14571	-4.06186	2.01647	22.5071	2.09364e-06
RWDD1	1.14767	5.39457	22.4979	2.10376e-06
MFSD10	-1.25004	6.45719	22.494	2.10803e-06
APBA3	-1.0781	3.9977	22.4726	2.13164e-06
COL24A1	-2.15958	4.12923	22.4712	2.1332e-06
WDR4	-1.33778	3.68514	22.4619	2.14352e-06
KCP	-2.4547	1.56142	22.4465	2.16076e-06
CCDC68	-2.20772	2.24384	22.4354	2.17326e-06
TGFBR1	1.32202	6.02871	22.4304	2.17902e-06
ING5	-1.29353	4.81916	22.4176	2.19359e-06
S1PR5	-3.9358	2.34673	22.4137	2.19803e-06
DCBLD2	1.14217	5.48982	22.412	2.19996e-06
POLM	-1.31994	4.65782	22.406	2.20679e-06
B4GALNT4	-2.21809	2.08232	22.3989	2.21504e-06
RPL27	1.03815	8.52975	22.3888	2.22667e-06
LGI2	1.90066	2.2736	22.3879	2.22769e-06
THBS4	2.46868	2.7959	22.3842	2.23199e-06
GALT	-1.18299	4.73686	22.3804	2.23646e-06
MAP1B	1.73676	8.49744	22.3741	2.2438e-06
PDE4C	-2.01888	1.19755	22.3643	2.25525e-06
PKP3	-3.88346	6.34079	22.3485	2.27386e-06
MTRNR2L8	1.41638	6.48972	22.3468	2.27591e-06
SERPIND1	2.93051	1.05647	22.3399	2.28413e-06
TEPP	-3.5427	1.45349	22.3396	2.28448e-06
SNRPG	1.13591	3.26213	22.3394	2.28469e-06
LOC100507034	-2.4283	2.32373	22.3328	2.29257e-06
PLA2G4D	-4.5254	1.57055	22.3297	2.2963e-06
THSD1P1	-1.39435	2.72212	22.3158	2.31298e-06
ZNF137P	-1.56979	2.2983	22.3137	2.31553e-06
QTRT1	-1.11026	5.21645	22.3135	2.31569e-06
SLC41A2	1.71147	1.89003	22.2761	2.36131e-06
CHAD	-3.4965	1.4552	22.2742	2.36359e-06
ERC1	1.22671	6.95751	22.2398	2.40628e-06
AKAP8L	-1.06677	6.095	22.226	2.42368e-06
DFFB	-1.34152	2.66423	22.225	2.42492e-06
PPARGC1A	1.78843	3.02287	22.2217	2.42916e-06
RNF115	1.10472	4.8915	22.2017	2.45458e-06
CALM2	1.26897	8.42863	22.1996	2.45728e-06
AIFM3	-2.58532	2.14056	22.19	2.46957e-06
NEXN	1.70899	7.04708	22.1881	2.47203e-06
EFNA1	-2.72639	5.98009	22.176	2.48758e-06
ZNF865	-1.28185	4.70271	22.1578	2.51133e-06
RECQL5	-1.43048	5.35226	22.1397	2.53511e-06
OGFOD2	-1.20792	3.82128	22.1181	2.56376e-06
PLEKHN1	-4.66205	4.45115	22.0904	2.60114e-06
TIA1	-1.14645	6.42991	22.075	2.62196e-06
SLC6A1	-1.83162	0.973786	22.0586	2.64455e-06
RPL24	1.06313	7.64302	22.0537	2.65122e-06
TRMT1	-1.09035	5.0808	22.022	2.69545e-06
SLIT3	1.69287	7.64103	22.0129	2.70818e-06
FBXO2	-1.92017	2.64043	22.0026	2.7228e-06
RAB9B	2.06339	4.69542	21.9893	2.74181e-06
ROCK2	1.12842	6.78586	21.9891	2.7421e-06
PPP2R5C	1.01142	6.81739	21.9651	2.77659e-06
PGM2L1	1.57289	5.097	21.9638	2.77843e-06
GGTA1P	1.72158	3.17361	21.9631	2.77948e-06
ZNF446	-1.17187	4.22884	21.9498	2.79874e-06
CSF3	5.01943	5.86257	21.9423	2.80976e-06
LOC100505761	-1.53101	2.61026	21.9396	2.81362e-06
LOC100133991	-2.61399	1.22186	21.9378	2.81632e-06
ALOX15B	-6.46785	4.32858	21.9336	2.82248e-06
COL15A1	1.68216	6.56372	21.9332	2.82314e-06
KCTD12	1.45672	7.20915	21.9195	2.84333e-06
CLMN	-2.07213	5.15265	21.9168	2.84731e-06
SPAG8	-1.34455	1.55917	21.9156	2.8491e-06
ELMO3	-3.31965	5.00843	21.914	2.85148e-06
HSPB6	1.92953	9.58907	21.913	2.85299e-06
LOC100130855	-1.37599	1.72979	21.8816	2.89996e-06
RBM5	-1.11925	7.12263	21.8594	2.9337e-06
CNGA3	3.32568	0.455429	21.8329	2.97458e-06
C10orf105	-2.16643	0.862283	21.8138	3.00435e-06
ZAK	1.7088	8.74631	21.8106	3.00938e-06
C9orf68	-2.44999	1.99648	21.8032	3.02098e-06
ZNF337	-1.23703	5.2008	21.7966	3.03135e-06
NFATC2IP	-0.989996	5.8781	21.7759	3.06424e-06
FAM13B	1.06295	6.19541	21.7712	3.0717e-06
GDPD3	-2.70433	4.05523	21.7649	3.08186e-06
PTP4A1	1.30332	7.33728	21.7596	3.09039e-06
PDE4B	1.92279	5.05075	21.7573	3.09417e-06
LOC440297	-2.23813	2.14157	21.7495	3.10678e-06
MLL4	-1.01234	6.5703	21.7487	3.10793e-06
NSUN7	-2.09369	2.3093	21.7366	3.12768e-06
LOC100129480	-2.63172	1.04121	21.7214	3.1525e-06
NFIX	1.24175	7.52459	21.7171	3.15955e-06
RDX	1.14773	6.19764	21.7092	3.17262e-06
LRRC45	-1.29383	4.19584	21.7089	3.17319e-06
B3GNTL1	-1.16014	2.32037	21.707	3.17632e-06
HINT3	1.08196	5.70056	21.7046	3.18024e-06
POLRMT	-1.05024	5.6049	21.6719	3.23493e-06
RGS4	1.97842	2.22359	21.6701	3.23796e-06
DPH1	-1.05107	4.69513	21.6696	3.23876e-06
PANX1	1.27522	4.50514	21.6672	3.24289e-06
AGBL2	-2.95734	1.47164	21.6618	3.25207e-06
FOSL1	3.54325	6.67431	21.6618	3.25208e-06
CDON	1.76697	4.50945	21.6571	3.25998e-06
FAM115C	-2.12871	3.1875	21.6567	3.26068e-06
KY	2.36717	2.31227	21.6444	3.2816e-06
C2orf63	-1.30823	2.71814	21.6443	3.28185e-06
NUDT13	-1.23399	2.37901	21.6024	3.35425e-06
FZD7	1.29962	6.6017	21.595	3.36726e-06
PRSS3	-3.65341	3.02712	21.579	3.39551e-06
EPHA1	-3.53933	5.08793	21.575	3.40265e-06
STXBP2	-2.33898	6.16081	21.5632	3.42358e-06
ZNF335	-1.17877	5.26116	21.5605	3.4284e-06
CCDC142	-1.21937	2.97022	21.5462	3.45415e-06
LMTK3	-3.38407	2.60981	21.5328	3.4782e-06
PSMD12	1.1775	5.11113	21.5216	3.49868e-06
FYTTD1	1.09624	6.45348	21.5176	3.50587e-06
SEPT7P2	-1.03706	3.45039	21.5155	3.50981e-06
CYP2R1	-1.24546	3.38586	21.4988	3.54047e-06
EPS8L2	-2.43556	6.74749	21.4986	3.5409e-06
GCHFR	-1.46911	3.12464	21.4918	3.55341e-06
MSLN	-5.05135	1.12838	21.49	3.55671e-06
LGI4	-1.53935	5.26665	21.4889	3.55876e-06
GSDMB	-2.98106	4.82052	21.4739	3.58686e-06
LOC100128398	-1.47875	1.51341	21.4731	3.58835e-06
PARD3B	1.15399	5.31186	21.4699	3.59422e-06
FAM116B	-1.33602	3.34162	21.4658	3.60195e-06
NR3C2	1.37727	5.21948	21.4564	3.61972e-06
LOC285074	-1.12263	2.17267	21.4441	3.6429e-06
FBXL15	-1.30553	4.34015	21.4392	3.65226e-06
ATXN7L2	-1.24214	2.60695	21.4254	3.67857e-06
LCAT	-1.28956	3.8867	21.4185	3.69192e-06
BCL2A1	2.26171	1.85205	21.4066	3.71486e-06
MGP	1.91453	9.05215	21.401	3.72569e-06
PANX2	-3.07774	2.56055	21.3975	3.73267e-06
HMCN1	1.53108	2.7623	21.3919	3.74342e-06
ADAM1	-1.34163	1.97248	21.3824	3.76214e-06
PODNL1	-2.12549	1.78245	21.3761	3.77439e-06
NAT9	-1.11864	4.79622	21.3737	3.77922e-06
NME3	-1.27353	5.40155	21.3691	3.78824e-06
TNFRSF9	3.26037	0.614597	21.3662	3.79402e-06
SHROOM1	-3.68708	7.41419	21.3638	3.79883e-06
PPM1N	-2.08765	1.69231	21.3513	3.82365e-06
CXCL1	3.541	4.70665	21.3384	3.84934e-06
FHOD1	-1.1303	4.68842	21.3321	3.86219e-06
RPL31	1.04384	8.34675	21.3319	3.86255e-06
TNFAIP3	2.37373	7.10768	21.2826	3.96303e-06
CSRP1	2.0544	11.3468	21.2631	4.00362e-06
RGS5	1.81909	8.89542	21.2595	4.01115e-06
IER5L	-1.74566	3.76546	21.2494	4.03228e-06
ZBTB48	-1.25003	4.79926	21.2294	4.07467e-06
C21orf58	-1.52606	1.86987	21.2247	4.08456e-06
BZRAP1	-1.38591	5.34876	21.2169	4.1014e-06
PROCA1	-1.51861	0.883694	21.2149	4.10552e-06
EFR3A	1.06102	6.54717	21.2099	4.11628e-06
CLK2P	-1.31308	1.60641	21.2054	4.12601e-06
RASSF3	1.90124	7.47521	21.184	4.17234e-06
NUDT22	-1.02387	4.97404	21.1828	4.17489e-06
PARP6	-1.03763	5.89872	21.1828	4.17496e-06
ZDHHC8P1	-2.92899	0.91752	21.1763	4.18919e-06
NEGR1	1.90198	6.37508	21.1686	4.20593e-06
ZEB1	1.48544	7.14044	21.1611	4.2224e-06
RPL3	1.07647	10.0376	21.1513	4.24422e-06
SRRM2	-1.10327	10.005	21.1497	4.24769e-06
PARP1	1.16426	6.89105	21.1436	4.2613e-06
CORO1C	1.46008	8.12883	21.1429	4.26267e-06
LOC100131825	-2.12637	1.86227	21.1131	4.32969e-06
DNAJB5	1.9705	6.35011	21.105	4.34786e-06
OGDH	1.10233	7.59951	21.0962	4.368e-06
DNAH2	-2.75601	0.957843	21.0903	4.38139e-06
NAA40	-1.2083	4.27478	21.0856	4.39222e-06
ODF3B	-1.78251	3.49668	21.076	4.41422e-06
ZNF431	-1.52629	3.08936	21.0633	4.4435e-06
TNFSF9	2.22626	1.22958	21.0385	4.50136e-06
PCSK7	1.60196	8.251	21.0276	4.52716e-06
NAP1L3	1.45087	2.64368	21.0271	4.52839e-06
PBX4	-3.29444	1.97999	21.0003	4.59212e-06
LEMD2	-0.957081	5.62773	20.9758	4.65121e-06
PIAS3	-1.24439	6.0128	20.9691	4.66739e-06
MYH7B	-1.46789	2.03031	20.9499	4.71444e-06
FAM73B	-1.14218	5.62501	20.9446	4.72761e-06
FLJ45983	-4.87742	3.7722	20.9278	4.76922e-06
CCHCR1	-1.10662	4.80493	20.9016	4.83493e-06
LOC729737	-2.23118	3.88396	20.9013	4.83563e-06
TMEM63A	-1.76539	6.44228	20.8971	4.84635e-06
ITGB1BP2	2.01595	3.02842	20.8922	4.85872e-06
SNHG4	-2.86137	0.951658	20.8906	4.86268e-06
MIAT	-2.71727	3.30814	20.8872	4.87151e-06
LOC219347	-1.56011	1.28345	20.8866	4.87304e-06
ZNF467	-1.43458	2.81827	20.8861	4.87408e-06
KIF13A	1.03459	7.1488	20.8641	4.93061e-06
TMEM44	-1.23527	3.54329	20.8518	4.96234e-06
WDR86	-1.89309	1.46511	20.8237	5.03552e-06
HAUS5	-1.01821	4.37411	20.7981	5.10344e-06
PRPF39	-1.02781	5.06793	20.7874	5.13185e-06
SYNPO2	2.17897	11.1448	20.7566	5.21506e-06
LOC729176	-1.42067	1.93114	20.7467	5.24207e-06
KDM5B-AS1	-1.50885	1.27286	20.7372	5.26838e-06
AGPS	0.963998	5.62005	20.7368	5.26922e-06
MIER1	0.988142	5.73708	20.7336	5.27809e-06
C15orf62	-2.43325	1.77817	20.7271	5.29623e-06
CCNI2	-3.31134	1.41078	20.7261	5.29897e-06
CALD1	1.72534	10.9721	20.7142	5.3318e-06
MMADHC	0.971449	6.13432	20.7083	5.34839e-06
SOX13	-1.28725	6.15737	20.7013	5.36798e-06
RAPGEFL1	-3.34245	6.99813	20.6994	5.37325e-06
CASC2	1.48317	1.41117	20.6884	5.40417e-06
CDAN1	-1.10967	4.64183	20.6712	5.45306e-06
ATP2C2	-3.8341	4.15862	20.6531	5.50481e-06
NT5C	-1.08473	5.01965	20.6437	5.53196e-06
RASL12	1.46211	6.26441	20.6346	5.55814e-06
ASL	-1.05132	5.04676	20.6228	5.59269e-06
PCGF5	1.01336	6.01229	20.6165	5.61092e-06
ZFPM2	1.55698	4.69836	20.6101	5.62975e-06
CACNA2D4	-1.48925	1.53715	20.6053	5.64408e-06
SIN3B	-0.985914	6.38268	20.5857	5.70201e-06
ARF4	1.0772	7.15871	20.5703	5.74821e-06
SIRPB2	-1.65585	1.61561	20.556	5.79131e-06
ZNF117	-2.0799	4.33357	20.5497	5.81041e-06
RPL37A	1.03906	8.72292	20.548	5.81557e-06
C1orf35	-1.07725	4.15875	20.536	5.85214e-06
ABCA5	-1.85867	4.99829	20.5353	5.85419e-06
MYSM1	-1.29995	5.52383	20.5295	5.87192e-06
ADRBK1	-1.00601	7.19058	20.5011	5.95955e-06
NT5DC1	1.00342	4.86774	20.4957	5.97669e-06
LCN6	-2.18606	2.22215	20.4896	5.99571e-06
C19orf46	-2.5451	1.97706	20.4711	6.05392e-06
MYO19	-1.36485	4.93288	20.4569	6.09882e-06
LOC653653	1.45438	1.63077	20.4488	6.12477e-06
ZNF208	-1.88809	2.74021	20.4469	6.13079e-06
TMEM120B	-1.10483	4.10188	20.4434	6.14223e-06
SPHAR	1.2725	2.58657	20.4406	6.15109e-06
COL5A3	-1.54234	5.18355	20.423	6.20799e-06
LRRC37A3	-1.26569	2.44492	20.4035	6.27145e-06
RBM19	-1.02503	5.36505	20.3996	6.28426e-06
CPEB4	1.56616	6.1281	20.3578	6.42292e-06
EVPL	-3.57546	7.47506	20.3503	6.44833e-06
DTX2P1-UPK3BP1-PMS2P11	-1.31459	2.22618	20.3503	6.44845e-06
COQ4	-1.1498	5.53888	20.3464	6.46151e-06
RGL3	-4.02383	4.53225	20.3319	6.51046e-06
VDAC3	1.15485	6.42417	20.3206	6.54912e-06
IGSF9	-3.54794	3.85592	20.3087	6.59012e-06
MBNL1	1.27759	8.03614	20.3085	6.59072e-06
KRT6A	-8.0317	8.71263	20.2947	6.63829e-06
TMX4	1.02706	5.74824	20.291	6.65133e-06
TGFB3	1.40913	5.72994	20.2816	6.68401e-06
SDC3	1.42082	7.54136	20.2797	6.69083e-06
CCNI	1.00046	8.31099	20.2581	6.76673e-06
ZNF488	-2.81872	1.23048	20.2581	6.76678e-06
DCTN6	0.985759	4.85135	20.2402	6.83007e-06
ARHGEF16	-3.22119	4.86212	20.2291	6.87001e-06
FUK	-1.20517	4.59535	20.2251	6.88422e-06
GIPR	-4.66244	1.52237	20.2121	6.93121e-06
PCDH7	1.56298	6.77044	20.1955	6.99174e-06
FHL1	1.62637	9.72799	20.1538	7.1458e-06
LINC00085	-1.43197	3.27954	20.1434	7.18475e-06
DOCK6	-1.05008	5.88103	20.1284	7.2412e-06
SPARC	1.65853	10.0869	20.103	7.33797e-06
ANO6	0.955692	7.61109	20.0973	7.36018e-06
NTF4	-4.42508	2.51275	20.0969	7.36178e-06
LRRC37B	-1.20721	2.76639	20.0694	7.46826e-06
ANP32E	1.13685	5.8322	20.065	7.48543e-06
PPP3CB	1.10612	6.54243	20.0648	7.48621e-06
FAM76B	-1.0479	4.14815	20.058	7.5128e-06
RNF223	-4.08559	2.49045	20.0413	7.57866e-06
LOC100130950	-1.27924	1.26547	20.0317	7.6167e-06
SOX18	-1.55025	4.16043	20.0302	7.62284e-06
DGKA	-2.04521	6.64759	20.0299	7.62392e-06
GPR64	-1.8344	1.14278	20.0211	7.65938e-06
HNRNPH2	1.32663	2.14048	20.0198	7.66463e-06
SYTL1	-3.95111	6.59916	20.0018	7.73686e-06
ARHGAP39	-1.15511	2.67191	19.9954	7.76269e-06
HSPA6	3.57236	4.76552	19.9699	7.86714e-06
CCND2	1.30425	7.2256	19.9604	7.90621e-06
ALDH1B1	2.14831	8.1142	19.9521	7.94081e-06
COL27A1	-1.88803	4.33326	19.934	8.016e-06
ELMOD3	-1.10072	4.47112	19.9305	8.03077e-06
CDKN1C	-1.48577	6.11464	19.9295	8.0351e-06
CH25H	2.99705	4.53574	19.9282	8.04063e-06
KIAA0415	-1.18344	5.37359	19.9267	8.04699e-06
TP53I13	-1.17168	5.16156	19.9265	8.04789e-06
ACAD11	-1.40875	1.25809	19.919	8.07922e-06
H3F3C	1.37372	5.3804	19.9157	8.09327e-06
ORC3	1.01069	4.2027	19.9056	8.13622e-06
NHSL2	1.32259	2.61127	19.8995	8.16235e-06
PBX1	1.08505	8.03465	19.8981	8.16807e-06
DHX35	-1.27904	4.48584	19.8822	8.23621e-06
ALOX12P2	-4.13666	1.06233	19.8672	8.30127e-06
UBA7	-1.37389	6.31885	19.8557	8.3515e-06
NR2F6	-1.31665	5.8733	19.8462	8.39298e-06
SLC25A22	-1.12683	4.37458	19.8297	8.46568e-06
BAG2	1.72887	6.40978	19.8293	8.46748e-06
LOC286367	-1.41034	1.63111	19.8238	8.49188e-06
NRK	2.00815	1.92509	19.818	8.51767e-06
SPNS1	-1.01859	5.63216	19.7919	8.63492e-06
TSC22D3	-1.42643	8.77601	19.7617	8.77229e-06
LUST	-2.49997	2.73695	19.7572	8.79279e-06
SNRPF	0.960753	4.56744	19.7561	8.79793e-06
COL22A1	-4.21462	2.53191	19.7436	8.85577e-06
REEP3	1.11925	6.27278	19.7424	8.8612e-06
LOC729020	-1.1775	1.8818	19.7387	8.87845e-06
ZNF552	-3.04771	4.77332	19.7386	8.87912e-06
SH2D3A	-3.31212	5.08382	19.7326	8.90687e-06
FLNC	2.38415	10.7272	19.7209	8.96145e-06
PLEKHG4	-1.38936	2.87272	19.6914	9.10101e-06
CX3CL1	1.60755	6.7092	19.6889	9.11299e-06
WWTR1	1.40761	7.84044	19.6736	9.18606e-06
TPM1	1.94461	11.1779	19.672	9.19364e-06
C17orf90	-1.29634	3.49329	19.6595	9.25432e-06
CYP4F3	-4.02391	3.69245	19.6554	9.27402e-06
KLHL3	-1.50683	3.69124	19.6524	9.28845e-06
CAMSAP3	-4.29858	4.83868	19.6509	9.29613e-06
ST20	-1.60133	0.984631	19.6377	9.36036e-06
ZNF761	-1.14634	3.93203	19.6116	9.48896e-06
HSD11B2	-2.94198	3.24791	19.6101	9.49668e-06
FAM98B	1.02351	4.14084	19.6095	9.4998e-06
NPEPL1	-1.36252	1.95086	19.6026	9.53413e-06
FAM110A	-2.06285	4.32368	19.5966	9.56403e-06
APLNR	2.6586	3.85677	19.5916	9.58894e-06
ZNF540	-1.34782	2.52655	19.5838	9.62839e-06
HSPG2	1.54562	9.70731	19.5555	9.77165e-06
TNFRSF11B	2.36728	0.998549	19.5547	9.77605e-06
HLA-DPB2	3.01157	1.19912	19.5445	9.82814e-06
NLGN1	1.40442	2.84598	19.5351	9.87684e-06
KATNAL1	1.44418	4.91587	19.5339	9.88286e-06
CEP95	-1.14991	5.04925	19.5292	9.90728e-06
EXOC5	1.02761	5.65358	19.5278	9.91472e-06
CRSP8P	-1.06572	2.47588	19.5018	1.00507e-05
RAD23B	1.03488	7.33126	19.5012	1.00536e-05
ACPP	-3.28618	2.89373	19.4919	1.01026e-05
ABHD3	-1.48015	3.85558	19.481	1.01607e-05
CD109	1.71963	4.99549	19.4804	1.01638e-05
FLJ43663	-1.60058	3.75863	19.4758	1.01883e-05
LOC100133331	-1.50251	3.47227	19.4718	1.02097e-05
RGL2	-1.16447	6.86654	19.4714	1.02116e-05
EPHX3	-3.54205	3.82237	19.466	1.02404e-05
TRPV1	-1.54629	3.35721	19.4491	1.03314e-05
GALNS	-1.21443	4.5329	19.4257	1.04591e-05
ADAMTS13	-1.95249	3.21702	19.4202	1.04894e-05
KPNA3	1.27931	6.11027	19.411	1.054e-05
ARPP19	0.942736	7.33251	19.3796	1.07143e-05
SWSAP1	-1.23735	2.12398	19.3776	1.0726e-05
CRISPLD1	1.56935	2.45153	19.3699	1.07691e-05
ATAD3C	-1.64123	2.6818	19.3671	1.07847e-05
AKR1C3	-2.30729	7.29914	19.3647	1.07982e-05
HSPA1B	2.41124	8.31956	19.3611	1.08188e-05
SNHG3	-1.53795	4.43428	19.3587	1.08322e-05
SLC5A6	-1.42015	4.86071	19.3563	1.0846e-05
SLC4A11	-3.30788	3.63094	19.3243	1.10294e-05
ZNF493	-1.35164	3.44126	19.3192	1.10588e-05
CHFR	-1.02529	5.21487	19.3165	1.10748e-05
ZNF460	1.69684	1.72062	19.305	1.11412e-05
UGT2B15	-4.02187	0.87642	19.3044	1.11449e-05
MYO18B	3.225	2.66709	19.2972	1.11873e-05
TMUB1	-1.03532	5.18228	19.29	1.12295e-05
USP12	1.29175	6.11859	19.2687	1.13554e-05
TNNI2	-3.92199	4.5233	19.2611	1.14007e-05
KRTCAP3	-3.50791	4.27152	19.2455	1.14942e-05
STRAP	1.01331	6.6105	19.2247	1.162e-05
PLEKHA7	-2.457	5.15388	19.2177	1.16625e-05
ZFYVE27	-1.15992	4.94614	19.2102	1.17085e-05
ZNF514	-1.47229	4.22892	19.19	1.1833e-05
TELO2	-0.996349	5.53051	19.174	1.1933e-05
ANKRD13D	-1.00216	5.70449	19.1712	1.19504e-05
LOC388692	-1.37555	3.9314	19.1695	1.1961e-05
TRIM41	-0.95853	5.34428	19.1588	1.20283e-05
AZIN1	0.94636	7.35794	19.1432	1.21268e-05
ITGA1	1.53655	6.86606	19.118	1.22882e-05
ARL17A	-1.44276	2.92696	19.1036	1.23809e-05
SLC22A15	-1.90205	2.30978	19.0989	1.24117e-05
PTK6	-3.35863	5.60599	19.0964	1.24279e-05
CNKSR1	-2.88729	4.57836	19.0896	1.24722e-05
KDELR3	1.65034	3.14104	19.0887	1.24784e-05
ZNF513	-1.0944	4.86718	19.0726	1.25837e-05
OSBP2	-1.83214	3.81751	19.0619	1.26544e-05
SLC24A6	-1.05429	5.12584	19.0592	1.26726e-05
LRRC14	-0.94302	5.12482	19.0476	1.27497e-05
CTNS	-0.982021	4.34203	19.0416	1.279e-05
TNS1	1.74359	11.1742	19.0353	1.28323e-05
MYO7B	-2.12486	2.92836	19.0142	1.29749e-05
SNORA25	-1.95383	0.891827	19.0107	1.29985e-05
ZNF599	-1.36851	1.669	18.9755	1.32411e-05
MAFF	2.24444	7.55684	18.9682	1.32917e-05
RPL26	0.997502	8.18982	18.9543	1.33889e-05
AOC3	1.66475	8.67471	18.9524	1.34021e-05
WFDC10B	-3.21102	0.379722	18.9503	1.34165e-05
TGM3	-7.60866	1.86618	18.9491	1.34254e-05
MTRF1	-1.12761	3.06602	18.9433	1.34662e-05
PRORSD1P	-1.34697	1.40256	18.9337	1.3534e-05
TUBBP5	-4.03784	1.71503	18.9268	1.35834e-05
AMDHD2	-1.15519	3.9954	18.9136	1.36775e-05
INCA1	-1.10239	2.34271	18.908	1.37177e-05
MEGF6	-1.91737	5.67278	18.9043	1.37444e-05
ATP1A2	2.0683	7.17817	18.9031	1.37527e-05
TMEM91	-1.30213	3.75279	18.893	1.38257e-05
ZNF195	-1.38914	4.23487	18.8739	1.39653e-05
ACTA1	2.18815	3.76057	18.8694	1.39978e-05
STK11IP	-0.988375	4.87441	18.8646	1.40333e-05
FKBP1B	-1.76444	2.62827	18.8609	1.40603e-05
MERTK	-1.29351	4.87231	18.8533	1.41163e-05
CAPN12	-2.09525	2.50553	18.8424	1.41977e-05
EPPK1	2.24269	6.1817	18.8372	1.42366e-05
CST6	-3.29256	0.996058	18.8324	1.42724e-05
POMC	-1.68564	0.648669	18.8102	1.44391e-05
CLCN7	-1.00314	6.40733	18.8089	1.4449e-05
FOXP2	1.5022	5.19578	18.8069	1.44646e-05
OTUD1	1.33073	4.81518	18.7991	1.45235e-05
LOC388499	-1.37254	1.57671	18.7923	1.45754e-05
KLHL13	1.15471	4.48253	18.7851	1.46304e-05
VCL	1.22257	9.51282	18.7834	1.46435e-05
ZNF281	1.28458	3.44181	18.7755	1.47046e-05
AAAS	-0.932769	5.40598	18.7688	1.4756e-05
FSTL1	1.38531	9.1562	18.756	1.48555e-05
LPAR2	-2.64671	4.23283	18.7528	1.48803e-05
SLC7A8	-1.88842	6.53157	18.7516	1.48895e-05
COL4A4	1.86979	4.17354	18.7313	1.50493e-05
FKBP7	1.1896	3.97557	18.7285	1.50714e-05
ANGPT1	1.72514	3.45303	18.714	1.5186e-05
LAMA5	-1.14142	8.55532	18.7068	1.52438e-05
ODF2L	-1.40879	4.53315	18.7023	1.52795e-05
FANK1	-1.46112	1.49668	18.694	1.53462e-05
C11orf31	-0.932119	5.86934	18.6922	1.53606e-05
TMEM35	2.23246	4.58113	18.6889	1.53877e-05
RHBDF2	-1.60084	4.54097	18.6873	1.54002e-05
SPIN3	-1.16624	3.93681	18.6835	1.54314e-05
COMP	3.03732	3.44219	18.6792	1.54663e-05
SLC6A16	-1.43219	2.04054	18.6784	1.54723e-05
KIRREL	1.43689	4.23384	18.6773	1.54812e-05
ACTN4	1.16013	9.29064	18.6618	1.56081e-05
KRT6C	-7.97394	5.24917	18.6532	1.56786e-05
JAM3	1.44607	7.07729	18.6476	1.57247e-05
TAGLN	1.83154	12.1076	18.6372	1.58106e-05
ZNF628	-1.12693	3.40567	18.6337	1.58396e-05
FGD3	-2.25572	4.92564	18.626	1.59033e-05
FLJ10661	-1.48398	1.73523	18.6242	1.59183e-05
PYROXD2	-1.73895	4.30084	18.622	1.59372e-05
PDE6B	-1.93383	1.96087	18.6075	1.6059e-05
PPP1R37	-1.29071	6.30719	18.6075	1.6059e-05
C8orf55	-1.65595	5.68121	18.6054	1.60765e-05
EIF4E3	1.1069	5.99921	18.6029	1.60974e-05
TTLL4	-1.11151	4.09843	18.5918	1.6192e-05
C18orf1	1.2253	4.74381	18.5898	1.62081e-05
PEG10	1.85639	5.14626	18.5773	1.6315e-05
WFDC1	1.72309	5.96258	18.5764	1.63231e-05
EEF1G	0.952884	8.91404	18.5708	1.63706e-05
ABO	-3.4882	4.46842	18.5596	1.64677e-05
PGS1	-1.109	4.83366	18.5568	1.64916e-05
UBE2Q2	1.03072	6.07435	18.5441	1.66019e-05
FN1	1.81584	11.3155	18.5419	1.66207e-05
ZYG11B	0.986099	5.88791	18.5398	1.66393e-05
UBE2W	0.985951	4.77973	18.5265	1.67561e-05
BTAF1	-1.30617	6.27977	18.5249	1.67697e-05
C21orf2	-1.01812	5.00609	18.5247	1.67718e-05
H2AFV	1.18251	7.04515	18.5242	1.67761e-05
LYRM7	0.99968	4.44557	18.5184	1.68272e-05
RLIM	-1.10936	6.83994	18.4938	1.70456e-05
MGAT4B	-1.1499	6.3484	18.491	1.70712e-05
SPEF2	-1.29282	2.28951	18.4833	1.714e-05
NEK8	-1.84493	3.00538	18.4823	1.71488e-05
TYSND1	-1.11928	4.7783	18.4705	1.72555e-05
PDCL3	1.41656	4.34843	18.4682	1.72764e-05
HIATL2	-1.18569	1.10538	18.456	1.73868e-05
ABCC10	-1.20401	5.06643	18.453	1.74144e-05
MAP3K12	-1.24789	4.8627	18.4343	1.75867e-05
DNAJB1	2.35555	8.06813	18.4274	1.76502e-05
ANKMY1	-1.26449	3.27466	18.4197	1.77214e-05
LRCH1	0.906356	5.67548	18.4123	1.77903e-05
OSBPL10	1.35089	6.59442	18.4057	1.78521e-05
PDLIM5	1.21812	7.5023	18.3929	1.79726e-05
CKM	2.77032	1.72005	18.3927	1.7975e-05
GGT7	-1.60529	5.17897	18.3759	1.81334e-05
OR7E91P	-3.34	1.34494	18.3722	1.81693e-05
SPAG17	-3.29625	2.88908	18.3665	1.82237e-05
RBP5	-1.53624	2.54528	18.3664	1.82243e-05
RIN1	-1.28644	3.81082	18.3637	1.82504e-05
GRIP2	-1.56338	1.6887	18.3519	1.83631e-05
SHKBP1	-0.973388	6.22365	18.3352	1.85256e-05
TP53INP2	1.82121	7.41528	18.3255	1.862e-05
GATA2	-2.57533	6.39357	18.3182	1.86917e-05
TRAK2	1.07271	6.39287	18.3114	1.8758e-05
NES	1.40719	6.72893	18.3085	1.87864e-05
FTH1P3	1.21605	5.43501	18.2947	1.89233e-05
CR2	5.17819	3.09447	18.2908	1.89617e-05
SNORA48	-3.50261	0.39805	18.2894	1.89756e-05
RNF166	-1.23892	4.39988	18.2772	1.90984e-05
RBCK1	-0.927383	6.55359	18.2725	1.91451e-05
ZNF862	-1.1693	4.75624	18.2719	1.9151e-05
TBX19	-1.26794	1.74413	18.2676	1.91945e-05
TYW5	-0.990969	3.40519	18.246	1.94132e-05
CLK1	-1.30309	7.14383	18.2443	1.94304e-05
HOXD3	-2.8808	0.997888	18.2314	1.95629e-05
TLR2	-1.46039	3.49243	18.2292	1.95851e-05
CDC25B	-1.28478	6.03306	18.2275	1.96024e-05
ACSL4	1.12043	5.9189	18.2164	1.97175e-05
FER1L4	-4.8743	7.26225	18.2101	1.97824e-05
SLC2A3	2.03026	6.81155	18.1968	1.99216e-05
RSF1	0.937406	5.35241	18.1937	1.99539e-05
MLPH	-2.6975	6.26588	18.1914	1.99778e-05
HAPLN2	-3.00747	1.08989	18.1827	2.00697e-05
TMEM204	-1.52903	4.96272	18.1811	2.00862e-05
RPS6KA5	1.30662	4.7133	18.1786	2.01131e-05
LOC100129196	-1.42232	1.1776	18.1668	2.02381e-05
QPCTL	-1.0619	3.46452	18.1582	2.03289e-05
HPSE2	1.91459	5.62652	18.1534	2.03801e-05
FCAMR	4.63067	-0.306978	18.1427	2.04955e-05
EPOR	-1.98257	3.32448	18.1174	2.07694e-05
ATL1	1.07493	4.31936	18.1082	2.08701e-05
C17orf69	-1.24176	2.641	18.1078	2.08747e-05
ALDH16A1	-1.00084	5.51053	18.1074	2.08787e-05
ZRANB2-AS1	-1.85729	0.771366	18.1009	2.09504e-05
SULF1	1.75931	5.50851	18.0944	2.10214e-05
CETN2	1.03246	5.77226	18.0803	2.11778e-05
EVPLL	-4.45201	2.1013	18.0707	2.12849e-05
CALU	1.31825	8.04017	18.0659	2.13388e-05
GPR162	-1.61295	2.92425	18.0579	2.14282e-05
NUDT14	-1.51059	3.54247	18.0573	2.14352e-05
TRPM4	-1.78408	5.84315	18.0537	2.14763e-05
LAMA4	1.55226	7.6148	18.0414	2.16152e-05
NSRP1	0.864084	5.46907	18.0352	2.1686e-05
BMPR2	0.94132	6.97755	18.0337	2.17025e-05
GTF2H5	1.00059	5.10853	18.0247	2.18058e-05
IL17D	1.31833	2.00273	18.0244	2.18088e-05
CCDC91	0.909139	4.97031	18.0217	2.184e-05
DGKG	1.71823	4.13093	18.0091	2.19847e-05
USP21	-1.02906	5.05536	17.9936	2.21647e-05
GTPBP2	-1.19915	5.95371	17.9824	2.22958e-05
RNF122	2.19186	5.02102	17.975	2.23826e-05
BEST1	-1.3654	2.25688	17.967	2.24766e-05
FAM160B2	-1.01639	6.74081	17.966	2.24881e-05
DYRK3	1.6099	3.01545	17.966	2.24881e-05
FBXL22	2.16054	4.54939	17.9621	2.25348e-05
NLRP1	-1.42956	5.82174	17.961	2.25483e-05
SERINC1	0.916684	8.07445	17.9586	2.25761e-05
ZNF251	-1.04362	4.53345	17.951	2.26664e-05
SCRIB	-1.04462	6.92789	17.9484	2.2697e-05
SCML1	-1.13276	4.02445	17.943	2.27615e-05
ADAD2	-3.1957	1.48412	17.9388	2.2812e-05
MRRF	-1.00264	3.96775	17.9324	2.28889e-05
ANAPC2	-0.901803	5.57846	17.9322	2.28913e-05
ACTA2	1.72278	11.7875	17.9071	2.31952e-05
RTKN	-0.988175	4.03205	17.907	2.3197e-05
LOC100499467	-3.47342	4.73524	17.8903	2.34015e-05
PIGQ	-0.98074	5.5519	17.887	2.34414e-05
GGA3	-0.929291	5.81255	17.8716	2.36319e-05
ALG13	-0.961893	5.1232	17.8526	2.38695e-05
ADPGK	-1.10147	5.23356	17.8482	2.39246e-05
NR4A2	2.3694	6.62543	17.8411	2.40144e-05
FAM70B	-1.33071	2.92869	17.8405	2.40219e-05
ARL1	0.887465	6.52941	17.8382	2.40504e-05
TRIM11	-1.04786	4.81668	17.8338	2.41061e-05
FAM184B	-0.969341	2.38591	17.8313	2.41378e-05
ARHGEF19	-2.04259	4.75137	17.8272	2.41894e-05
C15orf2	-3.74433	0.0453205	17.827	2.41928e-05
CCDC64	-3.00186	3.82417	17.8239	2.42318e-05
LLGL2	-2.46122	5.95022	17.8156	2.43379e-05
TCL1A	4.83592	1.8791	17.8145	2.43518e-05
ABI3BP	1.52414	6.53367	17.8051	2.44728e-05
AKAP12	1.60604	7.91329	17.8031	2.44984e-05
DHX9	0.869302	7.25438	17.8003	2.45339e-05
ARHGAP4	-1.56456	5.27265	17.7973	2.45737e-05
RPL9	1.68729	6.2848	17.7856	2.47245e-05
MYL6	1.44509	10.4176	17.7831	2.47576e-05
FAM66C	-1.15775	1.07895	17.7708	2.49176e-05
WDR73	-0.965466	4.55636	17.7679	2.49562e-05
CENPF	3.1877	4.28896	17.7615	2.50405e-05
ABCC5	-2.13833	7.09279	17.7377	2.53556e-05
SNORA8	-1.30694	1.46678	17.7347	2.53953e-05
CD1D	-1.9416	1.79404	17.7227	2.5556e-05
IQCC	-1.28577	2.06849	17.7221	2.55642e-05
TOR1AIP1	0.958595	6.95986	17.7085	2.57475e-05
NAP1L2	1.16396	3.05021	17.7069	2.57696e-05
SETD7	1.08574	7.23818	17.6798	2.61388e-05
DUSP3	1.36972	7.49617	17.6769	2.6178e-05
RUNX2	-2.72837	3.7109	17.6676	2.63074e-05
DHRS13	-1.52518	4.26294	17.6633	2.63664e-05
TXLNB	1.41264	1.58873	17.6538	2.64991e-05
ANXA5	1.01155	8.03591	17.6374	2.67278e-05
E4F1	-0.974493	4.9612	17.6363	2.67437e-05
ZNF76	-0.931023	5.35372	17.6232	2.69277e-05
UPF3A	-0.979002	4.68049	17.6208	2.69623e-05
BIRC3	1.63893	5.3551	17.6192	2.69853e-05
HBEGF	2.79036	7.40698	17.6169	2.70179e-05
NPM2	-2.87785	1.42793	17.6009	2.72461e-05
PCYT2	-1.1095	5.36141	17.5983	2.72827e-05
SLC25A10	-1.86304	4.97164	17.5948	2.73334e-05
FBLN2	1.64216	8.10608	17.5859	2.74618e-05
PION	-1.1406	4.1375	17.5734	2.76425e-05
SFXN2	-1.47392	2.89284	17.5435	2.80808e-05
KCNIP2	-1.6416	1.86034	17.5409	2.81195e-05
TIAM2	1.27398	2.55607	17.5031	2.86838e-05
C21orf15	-4.88122	3.46333	17.502	2.87009e-05
SPG7	-0.910518	6.39875	17.4979	2.87628e-05
LOC153684	-1.23623	1.53853	17.4965	2.87836e-05
USP43	-3.28606	2.59201	17.4919	2.88528e-05
MAP1A	1.81076	7.03396	17.4664	2.92435e-05
FAM83E	-3.90299	2.54471	17.4593	2.93525e-05
SLC39A4	-1.14463	3.57601	17.4591	2.93557e-05
DMKN	-3.25863	5.87787	17.4533	2.94448e-05
ACTC1	3.45057	10.0803	17.4226	2.99251e-05
C2orf68	-1.0215	5.11049	17.4214	2.99434e-05
SDHAP2	-1.2964	3.75481	17.4152	3.00418e-05
PNLIPRP3	-6.61034	-0.0188404	17.3972	3.03279e-05
ZFP106	1.1609	7.09268	17.3891	3.04567e-05
C19orf79	1.012	3.78361	17.3782	3.06315e-05
USP31	-1.84963	5.83959	17.3739	3.07008e-05
NUDT16L1	-1.01494	4.53372	17.3697	3.0769e-05
LOC100271836	-1.22664	2.35127	17.3686	3.07864e-05
STRADB	-1.05214	3.00693	17.3662	3.08255e-05
MORF4L1	0.893114	7.26569	17.35	3.10894e-05
CYP3A5	-3.69688	5.37165	17.345	3.11722e-05
FAM111A	-1.30112	5.19471	17.3438	3.11917e-05
INE1	-1.47049	1.06503	17.3354	3.1329e-05
SLC25A25	2.01921	6.9073	17.3336	3.13599e-05
SMAGP	-1.82227	4.4315	17.3259	3.14863e-05
RBM33	-0.905705	6.00021	17.3101	3.17495e-05
ARID5B	1.85325	7.69687	17.3053	3.18293e-05
DUOX1	-3.25721	6.4734	17.305	3.18356e-05
GSTA1	-5.3447	4.69588	17.3044	3.18444e-05
HIF3A	-1.38993	6.87925	17.3008	3.19045e-05
KLHDC7B	3.68319	2.62261	17.2986	3.1942e-05
CTC1	-0.981922	5.38228	17.2923	3.20488e-05
STAU2	0.941237	5.04733	17.29	3.20872e-05
P2RY2	-2.74976	3.40022	17.2857	3.21603e-05
SEMA3F	-2.02195	6.83566	17.2725	3.23847e-05
SPINK7	-6.14041	3.34683	17.2664	3.24881e-05
BTN2A3P	-1.43105	1.12925	17.2618	3.25669e-05
ACTL10	-1.57316	1.56275	17.2552	3.26794e-05
LOX	1.51071	4.31286	17.2386	3.29676e-05
TTC31	-0.915315	4.90376	17.2332	3.30615e-05
PARVG	-1.6452	3.88928	17.2253	3.31992e-05
PARP10	-1.16688	5.8655	17.2221	3.32544e-05
TTC3P1	0.985165	5.36924	17.2092	3.34818e-05
PHF7	-1.01966	2.73692	17.2018	3.36122e-05
MMEL1	-2.61931	1.14984	17.2004	3.36372e-05
CCDC64B	-4.55093	5.62268	17.1948	3.37366e-05
FBXL19	-1.02221	5.01666	17.1921	3.37832e-05
JOSD2	-1.00766	4.5153	17.1803	3.39944e-05
HSPA1A	2.18848	8.24285	17.1773	3.40484e-05
LMF1	-0.961383	4.36781	17.1772	3.40501e-05
PRPF3	-0.962051	5.03766	17.1752	3.40863e-05
DPH3	1.14259	5.04253	17.1728	3.41293e-05
ZNF587	-1.14447	4.84838	17.1629	3.43071e-05
C17orf100	-1.44891	1.63679	17.16	3.43592e-05
LOC100130581	-1.13383	2.20851	17.1549	3.44527e-05
ARAP3	-1.42684	5.55662	17.148	3.45769e-05
SPTSSA	1.11032	5.84762	17.1309	3.48907e-05
PLIN5	-3.18483	4.53672	17.1298	3.49098e-05
NAIP	-1.4072	1.52534	17.1215	3.50624e-05
ST6GALNAC5	1.71967	2.95641	17.1182	3.51237e-05
LINC00482	-2.78821	1.00093	17.112	3.52399e-05
INO80E	-0.877094	5.10535	17.1016	3.54333e-05
MGC21881	-1.38157	1.81496	17.0995	3.5471e-05
SORBS2	1.52175	7.85166	17.0772	3.58904e-05
PEAR1	-1.33532	4.30549	17.0758	3.59173e-05
DKFZP434I0714	-1.19252	2.17323	17.069	3.60458e-05
ARHGAP40	-4.70592	3.18103	17.063	3.61595e-05
MKNK1	-0.979657	5.26819	17.0531	3.63496e-05
DDX11	-1.72221	4.35342	17.0524	3.63629e-05
DUSP14	1.68132	4.28978	17.0512	3.63863e-05
DIXDC1	1.14215	6.84553	17.0474	3.64574e-05
GPC2	-2.21699	0.448417	17.0473	3.64611e-05
FAM98C	-0.967128	4.05802	17.0351	3.66961e-05
RERG	1.40819	4.89604	17.0332	3.67321e-05
DDAH1	1.184	5.87222	17.0239	3.69127e-05
LOC100506714	-1.16271	2.39951	17.0214	3.69599e-05
STC1	2.86902	6.41905	17.0173	3.70412e-05
HLA-DRB6	1.61761	5.05725	17.01	3.71827e-05
DNAJC3	0.920473	6.47618	17.0057	3.72677e-05
TMEM106B	1.0478	5.92997	17.0035	3.73112e-05
ZNF682	-1.59366	2.25215	16.9932	3.75134e-05
LOC100507178	-1.49962	1.0798	16.9901	3.7575e-05
C17orf58	1.14289	3.645	16.9782	3.7812e-05
PYGM	2.02724	5.69279	16.9734	3.79064e-05
NR4A1	2.04587	10.3813	16.957	3.82357e-05
PCCB	0.959069	5.15498	16.9525	3.83271e-05
TMEM55A	1.1029	4.31267	16.9472	3.84346e-05
TSNARE1	-1.05618	2.8924	16.9427	3.85252e-05
C10orf47	-2.06243	3.16683	16.9316	3.87515e-05
TSPYL1	0.960346	7.12005	16.9252	3.88822e-05
FERMT2	1.47739	7.93853	16.918	3.90295e-05
NRXN1	1.50081	3.12979	16.9126	3.91413e-05
EPS8L1	-3.3458	5.39914	16.9061	3.92755e-05
RAB24	-0.963	4.85689	16.9014	3.93728e-05
ANXA2P1	-1.54786	1.93303	16.8991	3.94213e-05
PTPN11	0.949173	7.35746	16.896	3.9484e-05
MLF1	1.76471	4.04844	16.8903	3.9604e-05
FGFR3	-3.94715	7.53988	16.8827	3.97633e-05
GFRA3	1.50075	2.68645	16.879	3.98408e-05
USP32P2	-2.4371	2.82296	16.8767	3.98872e-05
HSPA8	1.17969	9.75619	16.8706	4.00164e-05
KLK11	-4.98707	4.93215	16.854	4.03685e-05
MND1	2.13379	0.711343	16.8415	4.0635e-05
HGS	-0.874698	6.91194	16.8225	4.10432e-05
PDCD1LG2	1.52999	1.34896	16.817	4.11619e-05
ATP5J	1.15073	5.91206	16.8121	4.12686e-05
VILL	-2.37105	5.7481	16.8047	4.14295e-05
RNF180	1.07394	3.72376	16.7888	4.17782e-05
LOC728377	-2.67698	3.0474	16.7856	4.18507e-05
HDHD3	-1.24374	4.64633	16.7789	4.19987e-05
GMIP	-1.63035	4.80854	16.7779	4.2019e-05
ZNF224	-1.43511	1.44878	16.7774	4.20318e-05
LOC646851	-1.63767	0.849504	16.7759	4.20631e-05
C5orf56	-1.22849	2.0907	16.7715	4.21613e-05
TTC38	-0.933673	4.81091	16.7691	4.22159e-05
OSBPL8	0.916295	5.86415	16.7681	4.22381e-05
CCDC61	-1.02636	3.86759	16.766	4.22844e-05
PLA2G10	-2.39667	0.660749	16.757	4.2485e-05
SERPINE2	1.81355	5.85094	16.7553	4.25239e-05
VARS2	-1.04582	5.09854	16.7518	4.26019e-05
CEP55	3.10262	2.92079	16.7506	4.26284e-05
COL9A2	-1.92413	4.88578	16.7415	4.28337e-05
HOXB5	-3.21606	1.9986	16.739	4.28896e-05
ACSF2	-2.04248	5.82788	16.7324	4.3039e-05
PGLS	-0.864102	5.6279	16.7264	4.3177e-05
LOC283922	-1.11886	2.70504	16.7179	4.3369e-05
PCP4	2.61288	7.62643	16.7078	4.36008e-05
DDX6	0.849816	7.13743	16.7032	4.3708e-05
SRRM3	-1.43228	3.02208	16.7004	4.37713e-05
SLC46A2	-3.71967	3.02723	16.6994	4.37953e-05
CYP2J2	-3.39233	4.3049	16.6975	4.38397e-05
MFSD8	-0.927669	4.12189	16.6902	4.40084e-05
KLHL5	1.62057	6.69194	16.6878	4.40642e-05
SSH3	-1.73639	7.45472	16.6865	4.40927e-05
NR2C1	-0.892603	4.71438	16.6853	4.41211e-05
GOLGA6L9	-1.66775	2.19843	16.6809	4.42239e-05
KCNJ2	1.84702	1.79402	16.6796	4.42547e-05
SCNN1G	-3.8319	3.84763	16.6501	4.49487e-05
STAP2	-2.69266	5.46625	16.6387	4.52189e-05
GALNTL1	1.72655	3.09171	16.6367	4.52669e-05
ARRDC2	-1.21866	5.52527	16.6361	4.52802e-05
SECISBP2	-1.05964	5.76756	16.6353	4.52998e-05
PLOD2	1.44734	5.81257	16.6291	4.54474e-05
ARFGAP1	-0.976494	6.30422	16.6247	4.55543e-05
CCDC120	-1.66018	4.64928	16.6217	4.56255e-05
DTNB	-1.62077	4.07835	16.6216	4.5628e-05
MORN5	2.78704	1.33668	16.6049	4.60313e-05
FAT4	1.18694	5.09311	16.601	4.61259e-05
SFRP1	2.15632	6.44506	16.5795	4.66531e-05
CCNT2	-1.23236	5.81562	16.5716	4.68464e-05
ALOX5	-2.65717	6.89722	16.5688	4.69163e-05
ATG4D	-1.066	4.56202	16.5646	4.7021e-05
GADD45B	2.29196	7.97304	16.5576	4.7194e-05
PP7080	-0.939462	4.32575	16.5558	4.72395e-05
MICAL2	1.36614	5.30248	16.5472	4.74537e-05
TEAD1	1.06933	8.06515	16.5415	4.75962e-05
C6orf70	-0.902953	4.22213	16.5373	4.77022e-05
TPPP	1.90199	5.73077	16.5273	4.79535e-05
FPGS	-1.07362	5.88268	16.5228	4.80698e-05
GRHL1	-2.73751	5.64914	16.4931	4.8828e-05
C4orf48	-1.87899	0.675164	16.4907	4.88885e-05
GRB7	-3.57128	5.00747	16.4904	4.88973e-05
HOXB-AS3	-3.9615	-0.0371426	16.4867	4.89929e-05
LOC100505989	-3.50136	0.374552	16.4824	4.91036e-05
MTMR6	0.914207	5.45174	16.4787	4.91996e-05
SPRED1	1.25363	5.37143	16.4769	4.92462e-05
SYTL4	-1.27202	5.09731	16.471	4.93992e-05
DEF6	-1.95953	4.88654	16.4691	4.94493e-05
GPC6	1.4354	5.10554	16.461	4.96599e-05
ARNT2	1.46569	4.66349	16.4556	4.98019e-05
LEPR	1.43722	4.8498	16.4469	5.00315e-05
FBRSL1	-0.974962	6.07228	16.4356	5.03323e-05
DUOXA1	-3.86338	4.85882	16.435	5.03483e-05
ENTPD6	-0.93726	5.88321	16.4346	5.03571e-05
SERPINB11	-5.93442	2.83199	16.4311	5.04513e-05
TMC8	-1.77025	4.59072	16.4271	5.05585e-05
CROCC	-0.944445	5.3937	16.4198	5.07519e-05
RAC3	-1.4035	1.46639	16.4158	5.08598e-05
FLVCR2	-1.23387	2.26599	16.4151	5.08786e-05
KRT6B	-7.41302	4.72997	16.4078	5.10733e-05
RASAL1	-4.04448	2.65712	16.4047	5.11594e-05
SPHK2	-1.02531	4.29647	16.3966	5.13773e-05
KRT78	-7.42785	4.24363	16.3817	5.17824e-05
PROM2	-3.49564	7.55423	16.3534	5.25626e-05
TPRN	-1.22456	4.55783	16.3395	5.29495e-05
SREBF1	-1.42212	6.91294	16.3343	5.30947e-05
DZANK1	-1.1771	1.97521	16.3334	5.31191e-05
DSG1	-5.57814	3.15021	16.3326	5.31406e-05
SFSWAP	-0.876896	5.74845	16.2927	5.42736e-05
RNASEK	-1.16375	1.50672	16.2909	5.4323e-05
GPR124	1.11334	7.72859	16.2867	5.44454e-05
SIGLEC9	-1.56468	1.05721	16.283	5.45519e-05
PHB	0.937628	6.56089	16.2797	5.46454e-05
BCAT2	-1.35734	6.55643	16.2744	5.47986e-05
LOC151009	-1.70656	2.20855	16.2684	5.49738e-05
SDR39U1	-0.94002	3.63162	16.2658	5.50494e-05
RNF112	-1.56486	3.69664	16.2351	5.59474e-05
ZNF721	-1.14319	4.14516	16.2332	5.60038e-05
IPO5	0.952598	7.51805	16.2069	5.67865e-05
TUBA1B	1.40097	9.01453	16.1955	5.71283e-05
AFAP1	1.26001	6.42872	16.1907	5.72752e-05
LINC00092	-1.87941	0.543222	16.1875	5.7372e-05
ZDHHC8	-0.917277	5.51931	16.184	5.74784e-05
CPNE7	-3.72248	1.93253	16.1737	5.779e-05
LOC202781	-1.04142	3.31802	16.1516	5.84685e-05
CACNB3	-1.0777	4.81094	16.1458	5.86472e-05
FOXN3	0.954491	7.62658	16.144	5.87033e-05
SRPX2	-1.81816	5.52783	16.1337	5.90238e-05
LMF2	-0.854593	6.51281	16.1204	5.94389e-05
LOC100130331	-1.67931	2.30359	16.1037	5.99671e-05
RYR1	-1.39492	2.31115	16.1034	5.99761e-05
RRNAD1	-0.970623	5.12545	16.1021	6.00179e-05
TNK1	-1.5497	4.07187	16.0792	6.07468e-05
COASY	-0.906014	5.89338	16.077	6.08178e-05
SLC5A1	-6.10376	1.62049	16.0763	6.08421e-05
ARTN	-1.93816	1.33476	16.0745	6.08973e-05
TGFB2	1.52182	3.82551	16.069	6.10765e-05
LOC100507577	-1.19891	2.98729	16.0672	6.11336e-05
A1BG	-1.57833	1.31216	16.0411	6.19819e-05
PRRX1	1.7579	4.82965	16.0352	6.21743e-05
TRANK1	-1.20878	6.26728	16.0238	6.25504e-05
TREM1	2.12163	0.791722	16.019	6.27094e-05
GTF3C6	0.933273	4.91265	16.018	6.27417e-05
LOC100132352	-0.985694	1.95825	16.0106	6.2989e-05
CGNL1	1.71985	6.18142	16.0092	6.30366e-05
ASCL2	-2.78843	1.68821	15.9883	6.37357e-05
RASD2	1.7822	3.86876	15.9836	6.38939e-05
IMPAD1	0.915138	6.75339	15.9811	6.39785e-05
ZRANB2	-0.830188	6.40286	15.976	6.41495e-05
PLEKHG5	-1.37201	4.83425	15.9674	6.44438e-05
ANKRD20A5P	-3.66177	1.50368	15.9658	6.4497e-05
SEC14L2	-1.16007	3.06323	15.9653	6.45126e-05
PPM1L	1.44768	4.38194	15.9624	6.46115e-05
WRAP73	-0.889927	4.25423	15.9605	6.46767e-05
ARHGEF5	-2.29624	4.50657	15.9575	6.47816e-05
DLEC1	-2.2544	1.22784	15.9556	6.48472e-05
LOC389906	-2.04881	2.16363	15.9503	6.50259e-05
CCDC90B	0.877284	4.71227	15.9485	6.50884e-05
PCOLCE	1.61837	6.59233	15.9426	6.52914e-05
ZBTB38	0.868328	6.83092	15.941	6.53493e-05
MMP3	3.77912	4.81916	15.9299	6.5732e-05
PISD	-0.96358	5.24859	15.9165	6.61989e-05
JRK	-1.08317	4.33614	15.9025	6.66904e-05
CILP	2.24748	7.22728	15.9016	6.67229e-05
WNK4	-2.88104	1.54243	15.8945	6.69715e-05
UBE2D4	0.965591	4.28576	15.8909	6.71021e-05
ACADVL	-1.0119	8.73804	15.8881	6.72008e-05
IL1R2	-2.85321	2.60965	15.8794	6.75108e-05
TIGD5	-1.18582	3.09506	15.8782	6.75534e-05
TMEM102	-1.90367	3.39186	15.8728	6.7746e-05
TMEM79	-2.04967	5.35633	15.8712	6.78011e-05
MUSK	-2.81718	1.06982	15.8606	6.8184e-05
TRADD	-0.917299	4.70296	15.8524	6.84778e-05
HPS4	-0.917261	5.21284	15.8505	6.8548e-05
ACYP1	-0.984057	2.37458	15.8402	6.89216e-05
LGALS1	1.42798	8.17453	15.84	6.89304e-05
CXorf40B	-0.980774	4.60307	15.8366	6.90534e-05
C11orf9	-2.47784	2.1275	15.8319	6.92247e-05
CDK18	-1.94769	4.52733	15.8186	6.97125e-05
SLC35E2	-1.16002	5.18299	15.8161	6.98074e-05
BAG3	1.81669	7.61388	15.8054	7.02036e-05
SLC7A6	-1.11863	5.41726	15.7991	7.04366e-05
GLP2R	1.91271	3.76454	15.784	7.09998e-05
DYNC1H1	0.871974	8.9611	15.7811	7.11087e-05
PLXNA3	-1.09643	5.67176	15.7765	7.12825e-05
RAB3B	-3.31727	1.7467	15.7651	7.17119e-05
STRA6	-2.86941	2.76541	15.7602	7.18994e-05
EMP1	2.40764	9.47251	15.7551	7.20932e-05
ARHGAP20	1.29185	3.88717	15.7541	7.21298e-05
EIF2B5	-0.848614	6.05843	15.7478	7.2373e-05
CNIH	0.893294	5.87051	15.735	7.28622e-05
DANCR	-1.13024	5.28821	15.731	7.30164e-05
LOC645212	-1.10373	3.55336	15.729	7.30951e-05
EIF5A2	1.14794	3.38192	15.729	7.30956e-05
CYHR1	-0.943758	5.81369	15.7288	7.31042e-05
PXMP2	-1.00993	3.47839	15.7226	7.33425e-05
CLEC4GP1	-2.81611	0.930235	15.722	7.3367e-05
PEA15	1.07952	8.00372	15.7115	7.37737e-05
HOXD9	-1.89278	3.08867	15.7075	7.39297e-05
ZC3H13	0.900717	6.08228	15.6979	7.43072e-05
STAC3	-1.28638	1.61352	15.6944	7.44426e-05
TRIM45	-1.1079	3.5779	15.6916	7.45549e-05
HMGN5	0.928104	3.2683	15.6839	7.486e-05
C16orf7	-0.95709	4.47514	15.6758	7.51796e-05
SAMD11	-1.97897	3.82634	15.6714	7.53552e-05
GPR78	-4.7893	1.3878	15.6676	7.55073e-05
CANX	0.834151	8.96434	15.6556	7.59869e-05
DTL	2.67701	2.14531	15.642	7.65362e-05
STAG3	-1.8879	1.63133	15.6367	7.67494e-05
FAM83F	-3.11109	3.60322	15.6323	7.69311e-05
LOC149134	-2.24174	1.00633	15.6269	7.71475e-05
ANKS3	-1.12897	4.20487	15.6245	7.72488e-05
TUBB6	1.6927	7.52726	15.6101	7.78364e-05
PNMA1	1.36475	6.56987	15.6064	7.79885e-05
PRKD2	-1.12594	6.06346	15.6007	7.82245e-05
ZNF814	-1.07832	3.5513	15.6005	7.82358e-05
CCNO	-3.43445	2.7012	15.588	7.87518e-05
EPHA7	1.44551	5.54789	15.5833	7.89479e-05
C20orf24	-1.1202	3.21666	15.583	7.89622e-05
SALL3	-4.73264	0.522066	15.5803	7.90736e-05
NUDT18	-1.24235	2.98889	15.5661	7.96686e-05
ZNF259	0.97845	5.18381	15.5641	7.97545e-05
SCARF1	-1.25374	4.08433	15.5609	7.98903e-05
C1orf192	0.978779	2.75288	15.553	8.02254e-05
CWC27	0.851006	4.72429	15.552	8.02652e-05
DEPDC1	3.00472	1.60058	15.5487	8.04067e-05
SLC12A9	-0.911414	5.63234	15.5413	8.07213e-05
PSORS1C3	-5.01703	2.19655	15.5412	8.07276e-05
TRO	-1.29474	3.74426	15.5408	8.07421e-05
C2orf69	0.927863	4.13895	15.5274	8.132e-05
LOC100507373	-0.98821	1.56696	15.5243	8.14513e-05
SCD5	1.06005	4.43058	15.5214	8.15744e-05
GPAT2	-1.40563	2.40617	15.5189	8.16864e-05
STAT4	-2.04369	2.37283	15.5174	8.17477e-05
PMS2CL	-0.958101	2.50745	15.5092	8.21027e-05
C19orf55	-1.0023	3.22247	15.4933	8.27962e-05
NSA2	0.927488	5.98263	15.4875	8.30531e-05
[truncated: 12,642 more rows]

## Sheet: Breast
	logFC	logCPM	LR	PValue
RPL19P12	4.30916	7.34979	1343.21	4.61577e-294
CSNK1A1P1	-5.23763	1.83124	1007.42	4.38348e-221
LOC100132724	-4.66437	1.95615	798.889	9.41048e-176
ATP8B5P	-3.50651	2.97608	668.884	1.7474e-147
LOC644936	3.71747	2.25852	648.444	4.87041e-143
LOC729176	-2.48638	2.37064	628.182	1.24252e-138
LOC401127	-3.97991	1.66591	617.719	2.34384e-136
HSP90B3P	-2.90443	5.27124	567.341	2.12719e-125
HSP90AA6P	-4.3109	3.03857	555.571	7.72926e-123
TPI1P2	3.85892	2.78858	535.218	2.06909e-118
SBF1P1	-3.59812	1.06505	514.029	8.42611e-114
C19orf79	2.40241	3.46055	486.963	6.52426e-108
EIF3IP1	2.24933	3.47759	473.437	5.72699e-105
AKR7A2P1	2.75503	3.18208	463.326	9.08111e-103
METTL24	5.35008	3.91767	457.446	1.72871e-101
PPIAL4G	2.8427	1.37239	428.206	3.99274e-95
COX20	2.46495	1.27038	398.667	1.07433e-88
ATP5E	2.70553	4.76831	382.411	3.71543e-85
LOC100132831	-3.58842	0.971295	361.838	1.12022e-80
WTH3DI	-1.85903	2.94471	338.28	1.51196e-75
ERP29	2.13458	6.56139	324.935	1.21916e-72
RRN3P1	-2.71182	2.74768	324.762	1.32965e-72
CHID1	1.45009	6.06559	321.273	7.65082e-72
NR2C1	-1.38984	5.13991	312.969	4.92668e-70
POTEM	-2.74947	1.63553	310.126	2.05014e-69
ADCK2	1.4336	5.00847	308.435	4.7875e-69
EFHA2	-2.63245	3.95184	306.458	1.29058e-68
WSB1	-2.23023	7.78979	304.608	3.26542e-68
ANP32C	-2.3972	2.36884	303.627	5.3411e-68
AGAP6	-2.09932	4.21208	300.589	2.45188e-67
MPND	1.28893	4.05355	299.978	3.33107e-67
PRPF6	1.42888	7.15779	298.409	7.31732e-67
CSNK1A1L	-2.04821	1.77348	290.364	4.14157e-65
MIR320A	5.59643	2.43148	288.452	1.08084e-64
PIN1P1	-3.53231	0.988467	286.775	2.50731e-64
RPLP0P2	-3.13607	5.05988	283.025	1.64583e-63
RUVBL2	1.51023	5.78315	282.174	2.52203e-63
BTF3P11	-5.83403	1.2617	273.076	2.42394e-61
ARGLU1	-1.98421	7.3514	266.034	8.30454e-60
MIR4444-1	3.44356	0.612556	264.872	1.48817e-59
NPHP3-ACAD11	-2.95242	2.39276	261.984	6.33903e-59
LOC729603	-2.47024	2.03962	259.11	2.68191e-58
RLIM	-1.36939	7.16415	257.974	4.74354e-58
RPL10L	4.20826	-0.626634	257.547	5.8769e-58
CCT8	1.33545	6.86945	255.136	1.97195e-57
SCML1	-2.38437	4.75156	254.983	2.12923e-57
S100A7	8.0962	2.36627	254.955	2.15887e-57
RPL3	2.30494	10.1221	254.64	2.52871e-57
RPL13AP6	2.32445	6.04298	254.357	2.915e-57
PMVK	1.82729	5.33593	253.717	4.01897e-57
PPP2R4	1.73899	7.02395	250.907	1.64668e-56
C6orf47	1.37933	4.91154	248.035	6.96398e-56
DYNC1I2	1.04624	6.10078	247.165	1.07763e-55
EEF1G	2.13152	9.17668	246.526	1.4852e-55
HERC2P9	-2.31253	5.79977	244.282	4.58203e-55
LY6G5B	-2.51832	4.03828	242.573	1.08048e-54
LMAN2	1.37983	6.85383	242.446	1.15155e-54
RPL12	2.24265	7.86517	242.334	1.2183e-54
KLHDC1	-1.83475	3.46582	236.072	2.82604e-53
EEF1D	1.6086	8.20562	235.81	3.22319e-53
MAN1B1	1.34404	6.26128	234.348	6.71748e-53
CCDC22	0.986881	4.58942	233.818	8.76664e-53
AGAP11	-3.7057	4.91621	231.941	2.2493e-52
EDF1	1.47885	7.32076	230.981	3.64243e-52
GRK6	1.35497	4.98454	230.887	3.81909e-52
MKRN9P	-2.17441	1.36078	228.171	1.49389e-51
TFPT	1.51605	3.58978	227.714	1.87928e-51
DNAJC17	1.43165	3.83439	227.708	1.88473e-51
PRKCSH	1.12079	7.96776	226.527	3.41043e-51
SNORA8	-2.11655	2.19993	226.482	3.48864e-51
COMT	1.46635	6.69994	222.856	2.15505e-50
FAM160B1	-1.53134	5.98296	222.171	3.04018e-50
RRN3P2	-1.58448	3.09628	222.153	3.06804e-50
SNORD10	-3.13337	1.79662	221.01	5.44556e-50
TRAPPC6A	1.61048	4.22402	219.348	1.25474e-49
CCDC82	-1.50189	5.19256	218.353	2.06878e-49
SDSL	2.41157	2.89204	218.185	2.2503e-49
LOC146880	-1.68865	5.93929	216.733	4.66754e-49
ZDHHC17	-1.52089	6.12605	216.418	5.46769e-49
NAP1L4	1.09921	6.89572	216.38	5.5727e-49
SRSF11	-1.61053	7.93587	216.169	6.19643e-49
RPL35	1.94206	7.434	215.547	8.46548e-49
ELOF1	1.17133	5.25126	214.526	1.41435e-48
RPL36	2.1201	8.33552	213.329	2.5797e-48
PRKAA1	-1.32206	6.90595	213.229	2.71307e-48
RPS4X	2.06024	10.2017	212.356	4.20507e-48
RPS15A	1.94324	8.52564	209.55	1.72232e-47
FKBP2	2.10227	5.25232	209.357	1.89742e-47
RPL8	1.82456	10.0091	208.451	2.99143e-47
PDCL3	1.47844	3.25099	208.232	3.33886e-47
LOC100505696	-2.21241	5.11354	208.076	3.61193e-47
LCAT	-1.72103	4.43715	206.363	8.53653e-47
PQBP1	1.2824	5.70454	205.168	1.55654e-46
RNF187	1.04105	6.73998	204.817	1.85633e-46
RPF2	1.43451	4.03295	204.503	2.17366e-46
TMED9	1.37185	6.90258	204.284	2.42665e-46
TMEM141	1.62118	4.99289	203.412	3.7611e-46
LOC729178	-2.0559	1.06925	202.408	6.22702e-46
NRBP2	-1.77223	7.17099	200.951	1.29494e-45
SUGT1	1.27608	4.5213	199.422	2.793e-45
VAMP4	-1.1154	5.30379	198.655	4.10506e-45
VPS18	1.15628	5.12909	198.459	4.52919e-45
SLC6A16	-2.27199	2.59215	198.195	5.17229e-45
PHB	1.60231	6.44184	198.128	5.34891e-45
PRDX5	1.34389	6.94933	196.846	1.0188e-44
LOC728024	-1.30542	2.46473	196.803	1.04138e-44
KIAA1033	-1.38912	6.33435	196.769	1.05907e-44
HCFC2	-1.41145	5.02353	196.137	1.45524e-44
TADA3	0.996473	6.34587	195.839	1.69e-44
ZNF48	1.56526	3.47502	195.572	1.93316e-44
TRIM28	1.18879	7.87562	195.039	2.52679e-44
PRPF31	0.820634	5.85057	194.194	3.86352e-44
DGCR2	1.18339	7.19887	194.013	4.23145e-44
CHPF	1.63305	5.976	193.883	4.51674e-44
NEAT1	-2.43184	10.9403	193.451	5.61191e-44
IRF2BP1	1.33104	4.91141	193.218	6.30751e-44
USP45	-1.51907	3.98873	193.01	7.00428e-44
AMY2B	-2.2798	5.33304	192.681	8.26343e-44
NPIPL3	-1.89601	6.08744	192.301	1.00032e-43
RABEP2	1.53185	4.43848	192.168	1.06944e-43
HDGFRP2	1.33524	5.64819	191.628	1.40279e-43
SURF2	1.41255	3.47169	191.533	1.47154e-43
ALG13	-1.22628	5.57644	190.954	1.96858e-43
UBTF	1.05481	7.0932	189.86	3.41076e-43
NFKBIL1	1.43703	4.66273	189.831	3.46201e-43
FKBPL	1.40437	2.50459	189.82	3.48055e-43
ALKBH4	1.25714	3.26716	189.766	3.57624e-43
MAD1L1	1.24042	4.5552	189.617	3.85329e-43
ATP5J2	1.84098	4.73478	189.569	3.94886e-43
DNAL4	1.42066	4.46227	189.483	4.12322e-43
CSGALNACT2	-1.2901	5.33438	189.42	4.25437e-43
CAPG	2.169	6.545	189.3	4.52021e-43
LOC401010	1.58326	1.06207	189.123	4.94158e-43
PDIA3	1.48242	7.61385	189.082	5.0428e-43
GHDC	1.09036	5.29409	189.062	5.09455e-43
FAM76B	-1.86837	5.04514	188.825	5.73986e-43
CNPY3	1.30407	5.71668	188.517	6.69999e-43
XYLT2	1.37968	5.25827	188.069	8.39242e-43
PUF60	1.15426	6.94289	187.792	9.64308e-43
AASS	-2.80086	6.47986	187.661	1.03016e-42
RRP1	1.19246	4.76564	187.616	1.0539e-42
TRPC1	-1.82581	4.16384	187.273	1.25218e-42
CCDC96	1.95937	1.51856	186.298	2.04376e-42
C19orf63	1.35829	6.51372	186.151	2.20086e-42
DPY19L2	-2.82714	3.47565	186.118	2.2369e-42
APOBR	2.93666	2.9398	185.072	3.78469e-42
BTF3	1.39883	8.52889	185.065	3.79777e-42
DDX54	1.21536	6.01501	184.761	4.42628e-42
SNORA72	-2.77121	0.477807	184.592	4.81764e-42
NKTR	-2.12204	7.83162	184.218	5.81386e-42
ANKRD10	-1.24782	6.73955	184.145	6.0322e-42
PES1	1.12654	5.87471	183.956	6.63364e-42
C17orf101	1.02553	5.19958	183.634	7.79945e-42
ATP5G2	1.58857	7.46743	183.435	8.62104e-42
LOC148413	1.49034	3.86812	182.861	1.15046e-41
PAF1	0.982782	6.28451	182.7	1.24734e-41
MAGI2-AS3	-1.89986	5.95068	182.24	1.57185e-41
LOC649395	1.3829	6.24526	182.207	1.59789e-41
RAP2C	-1.06718	5.37327	182.099	1.68692e-41
FAM156A	-2.08425	3.02998	180.716	3.38197e-41
SARNP	1.14986	4.95645	180.593	3.59708e-41
C9orf7	1.99511	4.45685	180.566	3.6464e-41
NUDT1	1.49991	3.03162	180.2	4.38352e-41
HNRNPL	0.832908	7.51911	180.051	4.72401e-41
RANGAP1	1.15401	6.46249	179.637	5.81614e-41
GTF2F1	1.07226	6.49412	179.542	6.10234e-41
LOC729020	-1.75907	1.7481	179.361	6.6825e-41
C19orf25	1.30836	4.2402	178.801	8.85346e-41
LOC100288615	-2.98843	2.63844	178.6	9.7991e-41
CDC26	1.55648	2.24824	177.864	1.41842e-40
RFXANK	1.00869	4.91517	177.76	1.4946e-40
XRCC1	1.00577	5.39736	176.924	2.27554e-40
BCL7C	1.29897	4.97522	176.714	2.52851e-40
RPS8	1.69645	9.56072	176.497	2.82061e-40
LOC646329	-2.66635	0.740188	175.935	3.74063e-40
YIPF2	1.04097	5.44899	175.773	4.05956e-40
FAM13A-AS1	-2.33528	2.53107	175.738	4.13003e-40
SNRPA1	-1.92249	3.92884	175.618	4.38895e-40
RPL18	1.74857	9.18401	174.599	7.32354e-40
RPP21	1.92576	0.923231	174.216	8.87931e-40
ONECUT2	3.56457	-0.180938	174.104	9.39323e-40
C12orf44	1.32923	5.09199	174.093	9.44881e-40
TEX264	1.10875	5.5648	174.051	9.64715e-40
ADPRHL2	1.06328	4.92487	173.455	1.302e-39
LOC220729	-1.85411	4.28186	172.945	1.68288e-39
MAP4K3	-1.1139	5.87342	172.898	1.72243e-39
CRSP8P	-1.22907	2.66868	172.868	1.74932e-39
R3HCC1	1.14088	5.06918	172.646	1.95547e-39
CENPT	-1.01866	6.03117	172.586	2.01594e-39
CAPRIN2	-1.49686	5.04929	172.342	2.27814e-39
INTS5	1.16967	5.04564	172.074	2.60671e-39
RBM44	-2.94743	0.831602	171.682	3.17558e-39
HPS6	1.47089	4.31595	171.608	3.29528e-39
MAGOH	1.1662	4.18043	171.499	3.48205e-39
COBRA1	0.833045	6.21753	171.247	3.95227e-39
C16orf52	-1.17686	4.64617	171.204	4.03775e-39
LOC728643	3.00726	1.12632	170.632	5.38447e-39
MYBPC3	-5.73681	1.05701	170.47	5.84076e-39
OLA1	1.27581	5.52042	170.265	6.47513e-39
DONSON	-1.38576	3.43602	170.265	6.47598e-39
TBRG1	-0.938483	6.04937	170.161	6.82216e-39
WHAMMP2	-2.30114	3.13522	170.125	6.94637e-39
TOP1P1	-1.26023	3.43178	169.83	8.06128e-39
SLC5A10	2.1663	1.48939	169.743	8.42018e-39
PRPF19	1.12579	6.92089	169.471	9.65582e-39
SNORD5	-2.75198	1.00592	169.283	1.06096e-38
LOC100507062	-2.20457	1.88565	169.179	1.11834e-38
CSK	1.28614	5.56861	168.908	1.28155e-38
NTHL1	1.56571	3.37815	168.88	1.29952e-38
CAPN1	1.14777	7.57452	168.477	1.59145e-38
EXOSC4	1.61201	3.63789	168.246	1.7878e-38
NBPF16	-1.93583	1.9964	168.227	1.80506e-38
RPGR	-2.10196	4.85677	168.042	1.9803e-38
RNASEH2A	1.45704	3.46357	167.263	2.9313e-38
CD2BP2	0.99018	6.16949	166.514	4.27155e-38
RPL19	1.53808	9.07015	166.499	4.30423e-38
FLG2	-4.87473	-0.441854	166.297	4.76471e-38
PPP1R37	1.26063	5.43041	165.854	5.95338e-38
RIMKLB	-2.01564	5.8182	165.683	6.48857e-38
GAA	1.44888	6.95316	164.553	1.14544e-37
CCNL2	-1.48904	7.78676	164.347	1.27031e-37
KANSL1L	-1.29295	5.07081	164.153	1.40071e-37
SLC27A5	1.52626	2.40147	164.074	1.45747e-37
SENP7	-1.80516	5.40983	164.051	1.47475e-37
RPS10P7	1.94317	2.12871	164.022	1.49624e-37
LOC100507034	-2.48968	2.89086	163.935	1.56286e-37
CELA3A	-11.0029	2.17877	163.898	1.59213e-37
RPSAP9	1.86086	2.98455	163.852	1.63e-37
NUDC	1.16705	6.53337	163.252	2.20366e-37
RNF217	-1.96372	3.55294	163.219	2.24115e-37
RUFY3	-1.2786	5.87735	163.113	2.36375e-37
FLJ90757	2.0214	4.50788	162.798	2.76858e-37
KRT2	-5.74167	0.522916	162.661	2.96648e-37
B9D2	1.45747	1.97048	162.318	3.52587e-37
TUBE1	-1.40826	4.43736	162.252	3.64447e-37
MCM5	1.24542	5.28379	162.009	4.11853e-37
DNASE2	1.12598	5.71265	161.631	4.98177e-37
NPIP	-1.75402	4.10551	161.594	5.07345e-37
ACSF3	0.981965	4.5434	161.001	6.83729e-37
MEPCE	1.07383	6.09095	160.863	7.32951e-37
RNF146	-1.16406	6.0692	160.732	7.82736e-37
GCC1	1.07026	5.09079	160.634	8.22365e-37
SDC3	1.58569	7.41285	160.461	8.9711e-37
MTRNR2L6	3.14958	0.431784	160.315	9.65741e-37
HDAC11	1.57741	4.73705	160.301	9.72427e-37
BNIP2	-1.03774	6.2071	160.208	1.01912e-36
PIK3R2	1.59061	5.67806	159.688	1.32381e-36
CDK5	1.44286	2.68574	159.555	1.41528e-36
PNLIP	-10.2334	2.28677	159.383	1.54343e-36
FLJ43663	-2.45871	4.42841	159.289	1.61798e-36
HERC2P2	-2.82084	6.84009	159.099	1.77997e-36
POM121L9P	-2.68357	2.6771	159.023	1.85003e-36
ZNF449	-1.52891	3.92883	158.618	2.26818e-36
SEC31B	-2.3159	5.17092	158.566	2.32797e-36
ZBTB22	1.33376	4.9503	158.427	2.49681e-36
RPL24	1.63174	7.73039	158.348	2.59812e-36
RNF40	0.884236	6.7615	158.218	2.77402e-36
SNORD73A	-2.45738	1.71282	157.851	3.3366e-36
ICA1L	-1.82658	3.73902	157.804	3.41483e-36
YAF2	-1.14337	4.36125	157.485	4.00937e-36
DMTF1	-1.54146	6.52532	157.164	4.71291e-36
HEXIM2	1.57524	2.67072	157.002	5.11359e-36
DDHD1	-1.58819	5.06267	156.926	5.3133e-36
CCDC94	1.06603	4.35597	156.402	6.91515e-36
CREBZF	-1.79554	7.14127	156.265	7.4075e-36
SNORA67	-2.29342	1.96115	156.162	7.80357e-36
SEPT7P2	-1.38008	4.00363	156.027	8.35348e-36
BAK1	1.30675	3.64831	155.983	8.53918e-36
RPUSD2	1.35487	3.19447	155.742	9.63991e-36
PRPF39	-1.45545	5.69731	155.255	1.23146e-35
CCDC17	-1.9597	1.78313	155.245	1.23793e-35
BRMS1	1.07878	5.14719	155.211	1.25892e-35
PLEKHH2	-2.42286	5.94283	155.155	1.29526e-35
CTNNBL1	0.999497	5.18688	154.843	1.51544e-35
SYNJ1	-1.32475	4.72772	154.4	1.89385e-35
MIR647	-2.5116	0.965989	154.085	2.21939e-35
SUGP1	0.895216	4.6094	153.91	2.4234e-35
ARMC7	1.25893	3.66746	153.825	2.52913e-35
C12orf52	1.2328	4.03775	153.808	2.55129e-35
DDX49	1.03869	5.2292	153.716	2.6718e-35
USP15	-1.1857	6.17937	153.645	2.76958e-35
PELP1	0.929804	6.19054	153.181	3.49718e-35
FDXR	1.43099	3.32283	153.173	3.51109e-35
IL18R1	-2.77207	3.3574	152.917	3.99337e-35
HSP90AB2P	1.78779	3.40184	152.434	5.09218e-35
PTBP2	-1.59553	5.34456	152.363	5.27709e-35
CNR1	-4.19396	4.876	152.287	5.48382e-35
NEU1	1.09502	5.95373	152.102	6.02041e-35
ASAP1	-1.66195	6.39813	151.956	6.47806e-35
LOC729513	-1.94628	1.5492	151.882	6.72226e-35
HOXD4	-2.55694	2.75194	151.882	6.7235e-35
RPS3	1.94103	9.22464	151.556	7.92416e-35
ZBTB42	2.13871	4.13156	151.507	8.12008e-35
SNORA70	-1.93151	3.22868	151.33	8.87479e-35
GOLGA6L5	-2.24314	2.8762	151.187	9.53978e-35
TBL3	0.93839	5.50619	151.114	9.89573e-35
UPF3A	-1.01202	5.15701	150.976	1.06096e-34
LYPLA2	1.11567	5.17691	150.751	1.1882e-34
REG1A	-10.201	2.30293	150.727	1.20218e-34
MIR7-1	-2.43164	0.65556	150.568	1.30277e-34
RPL5	1.50229	9.40573	150.498	1.34909e-34
IFITM4P	-3.25327	-0.00658889	150.26	1.52122e-34
RPL23P8	1.31047	7.42771	150.245	1.53225e-34
APEH	1.24794	6.31837	150.204	1.56462e-34
ZNF576	0.918441	3.67863	150.002	1.73186e-34
KLF16	1.96669	4.08834	149.639	2.07938e-34
RHOD	1.54874	4.00962	149.331	2.42729e-34
FGD4	-1.65702	5.66233	149.275	2.49755e-34
CHMP1A	0.888959	6.48416	149.213	2.57633e-34
LMBR1L	-1.20127	5.69791	149.085	2.74704e-34
SUN1	-1.11145	7.83913	149.033	2.81986e-34
RPL26	1.72876	8.52829	148.521	3.65017e-34
JMJD4	1.36427	3.74867	148.432	3.81659e-34
SART1	1.3207	6.12597	148.198	4.29411e-34
SNORD76	-3.50359	0.738237	147.869	5.06617e-34
PTPN12	-1.15963	7.04471	147.767	5.33417e-34
MTRNR2L3	5.32729	1.24978	147.752	5.3742e-34
SUPT7L	-0.732992	5.94912	146.65	9.35757e-34
SNORD102	-2.53948	0.391574	146.642	9.39746e-34
CORO1B	1.11451	6.46186	146.302	1.11491e-33
SEC61A2	-1.40008	3.63748	146.295	1.1193e-33
FARSA	1.09649	5.51438	146.172	1.1905e-33
ARF5	0.947611	6.81322	146.063	1.25788e-33
RPS19	1.97647	8.66991	145.772	1.45613e-33
AP1S1	1.27616	4.74302	145.618	1.57383e-33
MZT2B	1.40364	5.09201	145.35	1.80033e-33
DEAF1	1.21609	5.19275	145.141	2.00004e-33
GRN	1.52279	8.0226	144.833	2.33637e-33
MRPL51	1.26408	5.76821	144.747	2.43893e-33
SLC35E1	0.809911	6.43099	144.729	2.46204e-33
PSMB10	1.31732	5.19291	144.663	2.54427e-33
NPHP3	-1.76082	4.4027	144.663	2.54505e-33
CPNE8	-1.94706	4.62193	144.627	2.59103e-33
CHCHD5	1.28297	3.71995	144.455	2.82508e-33
DCTPP1	1.35115	4.7328	144.343	2.98957e-33
BCL6	-1.91324	8.20514	144.209	3.19859e-33
PTOV1	0.824711	6.74316	144.194	3.22266e-33
LRPAP1	1.06779	6.82049	144.058	3.45039e-33
MAZ	1.13003	6.91606	144.013	3.52995e-33
LRCH2	-2.07147	3.02956	143.677	4.18087e-33
SNRNP35	1.26784	4.18492	143.581	4.38713e-33
CCDC12	0.995289	5.00742	143.54	4.47904e-33
ZNF354B	-1.63122	4.00933	143.439	4.71198e-33
ZNF593	1.55102	3.78986	143.294	5.06918e-33
NPPA	-3.24636	1.28814	143.018	5.82414e-33
CG030	-2.29498	3.08183	142.853	6.32826e-33
REXO4	1.15254	4.85744	142.326	8.25177e-33
RPL31	1.6044	8.46717	142.25	8.57291e-33
SF3A3	0.798194	6.29733	142.139	9.06715e-33
CLN6	1.03208	5.06314	142.119	9.16104e-33
CLNS1A	0.921427	5.76795	141.951	9.96849e-33
MRPS24	2.22234	1.29098	141.947	9.98736e-33
PDAP1	1.10524	5.94697	141.708	1.12672e-32
MDM4	-1.39288	6.34434	141.632	1.1706e-32
FAM129B	1.56226	7.38186	141.534	1.22982e-32
RPL27A	1.5535	7.9	141.184	1.46695e-32
VWA1	1.56296	6.17085	140.869	1.71895e-32
DCUN1D4	-1.07047	5.86915	140.796	1.78285e-32
NBPF9	-1.80509	4.22704	140.762	1.81372e-32
COQ4	0.976736	5.37355	140.563	2.00482e-32
NSMCE1	1.03299	5.50766	140.404	2.17168e-32
NACA2	1.49803	5.50016	140.204	2.40243e-32
RIC8A	0.799526	6.5942	140.142	2.47773e-32
DGCR6L	1.21963	4.88548	140.142	2.47861e-32
GRWD1	1.03309	5.23346	140.114	2.51351e-32
TMX3	-0.910972	6.16668	139.988	2.67789e-32
TUBA1A	1.67579	8.01455	139.931	2.7558e-32
SPATA2L	2.00727	3.38701	139.909	2.78633e-32
JAK2	-1.78601	5.40322	139.901	2.7982e-32
DAXX	0.765786	6.10995	139.757	3.00814e-32
PI4KAP2	-1.61651	3.57703	139.695	3.10439e-32
TMEM132A	2.8476	4.68039	139.664	3.152e-32
METTL13	0.931051	5.31975	139.547	3.3435e-32
AMFR	1.08275	7.11365	139.499	3.4258e-32
ABCA10	-2.81614	5.53686	139.467	3.4815e-32
AFF1	-1.52116	7.54271	139.432	3.54322e-32
UQCRBP1	-1.69514	5.1001	139.416	3.57211e-32
FAM65C	-3.214	5.32484	139.405	3.59231e-32
MIR1914	-2.08052	1.19436	139.392	3.61539e-32
EIF6	1.08129	6.39759	139.356	3.68119e-32
EXOSC5	1.41319	3.96062	139.07	4.25201e-32
ERGIC3	1.03116	7.62856	138.97	4.47248e-32
FAM134C	1.06859	6.46655	138.651	5.25029e-32
ZNF259	1.04433	4.91025	138.527	5.58997e-32
RORA	-1.93567	5.56937	138.507	5.64559e-32
TRIM11	1.05259	4.52034	138.468	5.75758e-32
PIH1D1	0.831299	5.59524	137.94	7.50992e-32
MALAT1	-2.79985	9.57642	137.69	8.51818e-32
DAK	1.25033	5.33363	137.467	9.52985e-32
NOC2L	1.14871	5.23683	137.147	1.11973e-31
XRCC6	0.874634	7.41697	137.147	1.12008e-31
C9orf72	-1.64743	4.87097	137.078	1.15911e-31
IL1RL1	-5.66476	3.38877	137.04	1.18203e-31
DNAJB2	1.04661	6.75036	136.998	1.20683e-31
RBM8A	0.978272	5.08734	136.935	1.24599e-31
JHDM1D	-1.63034	6.2202	136.841	1.30653e-31
WHAMMP3	-2.03023	3.41916	136.826	1.31596e-31
CTRC	-5.46711	0.42444	136.72	1.38811e-31
SPA17	1.94864	1.76965	136.582	1.48819e-31
SLC7A6	-3.10052	6.8715	136.178	1.82418e-31
ZNF768	0.934665	5.53212	136.077	1.91907e-31
RPS9	1.48755	8.78854	135.989	2.00606e-31
RASAL2	-1.58926	6.27924	135.818	2.18712e-31
TSSC4	1.21297	4.90005	135.334	2.79063e-31
CCT3	1.21459	7.63023	135.273	2.87759e-31
THOP1	1.16923	4.88688	135.123	3.10335e-31
GSTZ1	1.46755	4.36076	135.071	3.18562e-31
UNC45A	0.997161	6.67661	134.614	4.01071e-31
NSFL1C	0.819637	6.27509	134.608	4.02189e-31
ABCA11P	-1.55565	3.88683	134.498	4.25175e-31
SNORD47	-2.25009	0.820182	134.387	4.49556e-31
C12orf10	0.92746	5.25629	134.335	4.61592e-31
PARD6A	1.58792	1.77103	133.453	7.19797e-31
C20orf118	-2.97533	2.07745	133.293	7.7994e-31
RRBP1	1.36873	7.71606	133.223	8.08195e-31
TPRN	1.68192	3.69393	133.18	8.25866e-31
ARPC3	1.11297	5.98596	132.988	9.09417e-31
CFLAR	-1.48903	7.96131	132.936	9.33572e-31
FCHO2	-1.2021	6.03571	132.639	1.08456e-30
SMARCB1	0.991225	5.97868	132.606	1.10249e-30
INPP5E	-0.996524	4.94582	132.556	1.13099e-30
TSPAN1	3.25263	4.03391	132.528	1.1469e-30
SNORD80	-2.06424	1.67603	132.291	1.29187e-30
CELF6	-2.14978	3.60651	132.247	1.32105e-30
CD82	1.91178	6.01512	131.798	1.6568e-30
PPP1CA	1.15027	6.44593	131.763	1.68619e-30
TAB1	0.898122	5.37028	131.376	2.04917e-30
TMEM102	1.90261	2.98256	131.102	2.35222e-30
H2AFY2	2.14504	4.3338	131.095	2.35992e-30
TRMT112	1.04864	6.15541	131.079	2.37994e-30
CDKL1	-1.53756	2.34115	131.021	2.45008e-30
LOC401320	-1.80549	4.58106	130.962	2.52406e-30
FBXW9	1.64676	3.47853	130.697	2.88506e-30
PRKAR1B	1.30633	4.83972	130.658	2.9409e-30
LOC100133161	-2.43993	2.58644	130.427	3.30388e-30
ZNF428	1.05861	4.22483	130.421	3.31454e-30
CBLB	-1.70929	5.69047	130.194	3.71707e-30
LOC375010	-3.25348	1.59305	130.081	3.93301e-30
RUFY2	-1.24808	4.93113	129.996	4.10703e-30
TDRD10	-2.06894	3.22705	129.745	4.65847e-30
C14orf149	-1.71907	4.02806	129.721	4.71504e-30
ARMC6	1.13071	4.71457	129.699	4.76948e-30
PAFAH1B3	2.34646	3.56914	129.69	4.79096e-30
UBE2Q2P1	-2.40667	2.58554	129.484	5.31339e-30
CCDC39	-2.459	3.05575	129.181	6.192e-30
ARHGAP6	-1.96137	4.19125	128.995	6.79815e-30
REG1B	-11.0443	0.884178	128.845	7.33096e-30
HIRIP3	1.17049	4.58968	128.705	7.86708e-30
CNDP2	1.12201	7.2628	128.568	8.43237e-30
HMG20B	0.985093	6.28254	128.382	9.26023e-30
SMCR7	1.5181	4.13544	128.146	1.04273e-29
TRAF3IP2-AS1	-1.25534	3.81167	127.975	1.13664e-29
MIR3064	-1.98307	3.54665	127.858	1.20549e-29
AGBL3	-1.73727	1.20516	127.738	1.28096e-29
ANKRD19P	-1.52027	4.31984	127.737	1.28158e-29
ZNF333	-1.31595	4.6808	127.651	1.33845e-29
PAPD7	-0.969125	5.75289	127.648	1.33993e-29
TMED1	1.06759	4.84803	127.529	1.42327e-29
LOC100132215	-2.06307	1.15775	127.381	1.53287e-29
RPL14	1.34745	8.40104	127.354	1.55429e-29
NES	1.95695	7.46455	127.288	1.60672e-29
SLCO4A1	-3.22974	5.085	127.26	1.62994e-29
DIO3OS	-2.9553	0.442627	127.195	1.68415e-29
ABCA9	-3.15093	6.9702	127.186	1.6918e-29
RBM25	-1.23832	7.45012	127.156	1.71723e-29
FNIP1	-1.22392	5.8451	127.051	1.81067e-29
TNPO1	-0.845637	6.84198	126.748	2.10908e-29
FAM135A	-1.31631	4.32936	126.612	2.25847e-29
FKBP4	2.06297	6.9149	126.48	2.41366e-29
SPAG9	-1.17783	7.29316	126.267	2.68786e-29
CLK1	-1.66772	7.92964	126.233	2.73477e-29
MBOAT7	1.33584	5.65672	126.121	2.89345e-29
DDRGK1	1.17294	5.63912	126.073	2.96384e-29
CCDC68	-2.72889	2.87389	125.999	3.07594e-29
PPWD1	-0.889779	5.27569	125.784	3.42824e-29
CHCHD6	1.23986	3.43244	125.742	3.50211e-29
TTC13	-1.04016	4.33466	125.675	3.62184e-29
IMPA1	-0.971845	4.26688	125.573	3.81212e-29
RNASET2	1.54577	4.98579	125.567	3.82403e-29
OGT	-1.69072	8.49701	125.496	3.96306e-29
NACC1	1.41443	5.49636	125.471	4.01327e-29
PNLIPRP1	-8.25472	-0.611492	125.432	4.09364e-29
LRRC45	1.27296	4.05332	125.361	4.2421e-29
ARFRP1	1.03123	5.3055	125.347	4.27335e-29
CTRB1	-8.31177	1.53721	125.269	4.445e-29
AXIN1	0.931208	5.26025	125.152	4.71413e-29
HN1	1.68533	4.65794	125.102	4.83507e-29
C1orf233	2.92704	2.47671	125.056	4.94781e-29
LSR	2.04613	5.87751	125.01	5.06329e-29
CELA3B	-9.49473	0.951462	125	5.08976e-29
HAUS4	1.04887	5.66227	124.887	5.38731e-29
ARMC8	-0.956639	5.49139	124.846	5.50115e-29
TIAL1	-0.865364	6.60044	124.688	5.95551e-29
KLF8	-1.68569	5.33058	124.537	6.42641e-29
AMY2A	-2.85169	0.256789	124.511	6.51024e-29
CNP	0.946047	6.56377	124.437	6.76041e-29
LOC440434	-1.45655	4.51584	124.398	6.89192e-29
MRPL28	1.13646	5.28082	124.292	7.27204e-29
TRUB2	1.00504	4.79484	124.227	7.51298e-29
CHMP6	0.964117	4.6569	124.198	7.62559e-29
ATP6AP1	0.922687	7.13286	124.161	7.76762e-29
RPL37A	1.62843	8.8744	124.081	8.08568e-29
FAR1	-0.98351	6.37243	123.97	8.55083e-29
PIAS2	-0.897485	4.87288	123.931	8.72238e-29
WDR34	1.52315	5.32204	123.803	9.30301e-29
NMRAL1	1.33522	5.01178	123.622	1.01925e-28
SNAP47	0.958676	4.9768	123.584	1.03906e-28
GPATCH3	0.868939	4.01953	123.573	1.04465e-28
CYP3A5	-4.62651	3.7806	123.555	1.0542e-28
CHMP7	0.743764	5.69646	123.477	1.09638e-28
KIAA2013	0.919743	5.81562	123.371	1.15672e-28
AHSA2	-1.89725	6.67236	123.367	1.15918e-28
L3MBTL2	0.724623	5.48334	123.359	1.16341e-28
FAM109A	1.05154	3.96901	123.201	1.25993e-28
ZFYVE19	1.05981	4.83559	123.186	1.26952e-28
TFIP11	0.815535	5.54274	123.08	1.33941e-28
MFAP1	0.848482	5.31946	123.008	1.38889e-28
RAB6C	1.2169	4.02908	122.92	1.45199e-28
SND1	0.967204	7.75387	122.699	1.62295e-28
NAIF1	0.833207	3.3092	122.541	1.75745e-28
AHCY	1.63237	6.86342	122.524	1.77215e-28
RAB11FIP2	-0.957275	5.24054	122.396	1.89027e-28
CCDC84	-1.18418	3.98036	122.351	1.93434e-28
GLS	-1.17737	6.69702	122.263	2.02182e-28
C19orf6	-0.83547	7.60663	122.194	2.09304e-28
PPFIA2	-2.20305	2.1454	122.036	2.26674e-28
VIP	-3.03418	0.474946	122.029	2.2754e-28
AGRN	2.29519	7.64551	121.962	2.35292e-28
LENG9	1.43017	2.22705	121.901	2.42653e-28
EHMT2	0.987213	6.17621	121.899	2.42938e-28
ASMTL	1.04886	3.89165	121.886	2.44494e-28
APOA1BP	1.08973	5.76215	121.886	2.44547e-28
ZNF117	-2.87881	6.10133	121.693	2.69491e-28
LENG1	1.44377	3.13924	121.404	3.11675e-28
WRAP53	0.964581	3.28179	121.389	3.14164e-28
SRSF2	-0.93203	7.62754	121.337	3.22462e-28
FEN1	1.43223	3.79118	121.169	3.5084e-28
POLR2F	1.04787	4.77071	121.169	3.50945e-28
UBE2NL	1.20833	3.06462	121.128	3.58168e-28
MZT2A	1.38082	4.37924	121.005	3.81244e-28
ACTL10	2.08526	0.800028	120.983	3.85423e-28
CCT6P1	-1.49144	3.14975	120.983	3.85472e-28
B3GALT6	1.16388	4.56742	120.949	3.92023e-28
MIR1247	-3.75606	0.127689	120.941	3.9371e-28
DHX9	0.899536	7.41267	120.91	3.99935e-28
ATP6V0E2	1.5728	5.20779	120.634	4.59543e-28
NR2C2AP	1.08953	4.01157	120.624	4.61764e-28
KRT1	-4.01966	2.14829	120.459	5.01873e-28
IL27RA	1.49464	4.6378	120.406	5.15606e-28
RUVBL1	1.14327	5.04276	120.398	5.17492e-28
C7orf50	1.23158	5.38433	120.272	5.5165e-28
PCGF6	-1.06642	3.03062	120.259	5.55148e-28
LOC728758	1.13852	3.3316	120.189	5.75203e-28
EPS8	-1.4858	7.33288	120.094	6.03371e-28
LOC283624	-1.82359	4.83458	119.939	6.52221e-28
ZRANB2-AS1	-2.67516	1.8759	119.853	6.81251e-28
NARFL	0.989789	4.80781	119.721	7.2816e-28
MKLN1	-1.00215	6.99318	119.412	8.50879e-28
RPL7A	1.25076	8.88789	119.155	9.68491e-28
LOC400927	-1.62042	1.38915	119.152	9.69912e-28
MYH14	1.96677	6.52932	119.148	9.72111e-28
SASH1	-1.64196	7.76033	119.04	1.02633e-27
SNORD58C	-2.56508	0.982512	119.021	1.03628e-27
TNRC6A	-1.19903	6.78893	118.805	1.1555e-27
SLC25A32	-1.02437	5.0415	118.599	1.2821e-27
POLK	-1.18172	5.27545	118.555	1.31048e-27
NINJ1	1.39328	6.20418	118.491	1.3535e-27
SYNGR2	1.09444	7.00966	118.489	1.35472e-27
DENND3	-2.07787	5.9181	118.409	1.41082e-27
CLCN6	-1.15549	5.48249	118.313	1.48097e-27
ZRANB2	-1.38811	7.14267	118.29	1.49774e-27
TTLL1	1.21937	3.40914	118.161	1.59872e-27
PEAR1	-2.01325	6.109	118.09	1.65692e-27
FMNL2	-1.47953	6.49932	118.051	1.69017e-27
ZBTB9	1.45878	3.6411	118.042	1.69766e-27
CENPBD1	1.3389	3.723	117.983	1.74893e-27
DNAJC14	0.841508	5.66547	117.915	1.80968e-27
CTRB2	-8.37646	1.49811	117.797	1.92115e-27
RBM33	-1.24594	6.76127	117.701	2.01589e-27
ABHD16A	0.730949	5.58974	117.591	2.13071e-27
CCDC97	0.808006	5.64199	117.568	2.15593e-27
CNTLN	-1.33664	4.10074	117.378	2.37285e-27
SNRPD3	0.957254	6.0262	117.105	2.72203e-27
PODXL2	2.2115	4.13434	117.09	2.74352e-27
FAM207A	1.12146	2.33163	117.05	2.79899e-27
IRAK3	-2.58872	5.76018	116.957	2.93315e-27
NUBP2	1.07155	5.27089	116.886	3.03981e-27
DNAJB12	0.745108	6.16289	116.837	3.11626e-27
GCAT	1.60274	2.97158	116.814	3.15226e-27
ODZ1	-2.87241	3.03605	116.746	3.2637e-27
FTSJ2	0.938675	4.60718	116.737	3.27853e-27
BCAM	1.57631	8.14681	116.681	3.37104e-27
NEK3	-1.13904	4.31465	116.669	3.39229e-27
USP53	-1.83752	7.11436	116.516	3.66326e-27
USPL1	-1.02745	5.19599	116.224	4.24599e-27
SLC25A27	-2.02683	5.01531	116.157	4.39177e-27
LRRC40	-0.799782	4.2942	115.962	4.84413e-27
FAU	1.20182	8.28994	115.875	5.06184e-27
ORMDL1	-1.05176	5.46667	115.872	5.06881e-27
SMARCA4	1.21482	6.89049	115.835	5.16578e-27
LOC415056	-4.62954	-0.608509	115.697	5.53796e-27
MIR324	-2.77355	1.08132	115.592	5.83929e-27
OR7E12P	-4.00077	0.00577145	115.513	6.07562e-27
ANXA2P1	-2.07222	2.62009	115.438	6.30915e-27
QSOX1	1.43673	7.28999	115.418	6.37461e-27
NBLA00301	-2.37317	0.589856	115.317	6.70705e-27
BATF	3.04294	2.76038	114.992	7.90164e-27
SEPT9	1.0449	8.04022	114.86	8.44687e-27
KHK	1.39968	2.6137	114.796	8.72165e-27
JMJD8	0.927497	5.45601	114.775	8.81385e-27
KIAA1432	-1.12967	5.81468	114.745	8.9483e-27
TUFM	1.14014	7.35487	114.691	9.1979e-27
EXOC1	-0.671237	6.00592	114.653	9.37382e-27
NUP62	0.785638	5.97299	114.508	1.00881e-26
SMAD9	-1.69484	4.18348	114.477	1.02452e-26
CCDC103	2.16427	1.49795	114.474	1.02627e-26
OTUD6B	-1.20778	4.07688	114.417	1.05611e-26
FKBP8	0.979103	7.77822	114.254	1.14629e-26
SNORD38A	-2.64096	-0.2137	114.24	1.15435e-26
LEPREL4	1.56057	4.04906	114.224	1.16368e-26
CCDC71	0.856305	4.66096	114.203	1.17622e-26
EI24	0.828703	6.77724	114.168	1.19724e-26
KIF22	1.34854	5.09909	114.119	1.22693e-26
ZNF629	1.14374	5.44607	114.018	1.2911e-26
MCOLN3	-2.19795	3.2522	114.013	1.29448e-26
RPL36A	-1.77459	2.96946	113.902	1.3688e-26
CRIPAK	-1.50426	5.03592	113.864	1.39588e-26
PBXIP1	1.21414	7.51043	113.856	1.40097e-26
NCKAP1	-0.700866	7.79201	113.85	1.40537e-26
NHP2L1	0.846634	6.61208	113.791	1.44793e-26
C9orf23	1.29212	4.0204	113.747	1.48069e-26
ZNF205	0.900173	3.92562	113.561	1.62631e-26
HAUS1	1.16859	3.39438	113.448	1.72133e-26
PEX11G	1.39583	2.29102	113.436	1.73203e-26
CTRL	-1.61467	0.93655	113.423	1.74284e-26
TNFSF13	1.58168	3.60995	113.414	1.75142e-26
AKR1B10	6.12493	1.33136	113.308	1.84749e-26
TTC14	-1.76004	6.27927	113.268	1.88484e-26
MAFG-AS1	2.32578	1.49369	113.14	2.01097e-26
SERTAD1	1.93145	4.60198	113.132	2.01859e-26
SLC35B2	1.14571	5.79707	113.116	2.03476e-26
C9orf114	0.87384	5.23734	113.039	2.11555e-26
RAB3D	1.55748	5.53125	113.024	2.13128e-26
FBP1	2.26136	5.18924	113.011	2.14595e-26
MAPK8IP1	1.19109	3.59149	112.981	2.17875e-26
AHCTF1	-1.03923	6.10566	112.936	2.22824e-26
PPP1R26	1.23557	4.99024	112.885	2.28625e-26
ZC3H7A	-0.832361	6.42142	112.872	2.30132e-26
RPL22	1.0929	8.25305	112.856	2.32035e-26
HOXD3	-2.18845	2.47363	112.747	2.45197e-26
RBM15B	0.990274	6.38332	112.592	2.65048e-26
STL	-1.5678	1.20219	112.532	2.73207e-26
SNORA32	-2.13009	1.16529	112.512	2.76052e-26
PAOX	1.0024	2.7818	112.488	2.79336e-26
CCDC90B	0.799084	4.8869	112.471	2.81707e-26
C11orf61	-1.16608	3.97711	112.453	2.84357e-26
MLLT10	-1.0434	5.81076	112.363	2.97516e-26
CYP17A1	-3.43055	1.06738	112.324	3.03373e-26
DCAF11	1.14837	6.56364	112.243	3.16043e-26
NPTXR	1.60249	4.57327	112.147	3.31786e-26
XAB2	0.819833	6.28535	112.126	3.35292e-26
PRX	1.78803	4.28213	112.091	3.41207e-26
MRPL3	0.926272	5.79392	112.079	3.43363e-26
ADCK4	0.735603	4.99348	111.966	3.63424e-26
LTB	3.32121	1.27882	111.966	3.63478e-26
RPL11	1.29638	9.93254	111.929	3.70428e-26
ADCY4	-2.16145	6.49581	111.913	3.73416e-26
SLC36A4	-1.26264	3.34473	111.871	3.81313e-26
PIK3C2A	-1.34433	6.84036	111.837	3.87938e-26
REV3L	-1.54636	6.39382	111.815	3.92284e-26
LOC100288123	-2.07083	2.02372	111.633	4.29937e-26
ARHGEF7	-1.30837	7.08765	111.548	4.48735e-26
TMEM115	0.842725	5.8545	111.536	4.51418e-26
MSL1	-0.86162	6.88433	111.531	4.52695e-26
TMEM101	1.53038	5.29048	111.497	4.60587e-26
JUP	1.83058	8.30569	111.396	4.84562e-26
VGLL3	-2.5298	6.1738	111.35	4.95856e-26
CHTF8	0.753526	6.5441	111.327	5.01739e-26
CEP85L	-1.72193	3.98333	111.294	5.1011e-26
PLEKHA3	-0.958335	3.85891	111.107	5.60525e-26
NOSIP	1.15273	5.16425	111.101	5.62333e-26
TAF1C	-1.08863	6.60394	110.99	5.94604e-26
ODF2L	-1.21704	5.47787	110.839	6.41663e-26
MED29	0.763461	6.08814	110.779	6.61527e-26
ATP11C	-1.12451	5.40324	110.766	6.65695e-26
FAM193B	-1.18552	6.79517	110.722	6.8064e-26
LRRC34	-1.69394	2.0972	110.715	6.83036e-26
CLK4	-1.34029	5.62309	110.665	7.00567e-26
RPS13	1.26578	8.10978	110.65	7.05913e-26
MRPL49	0.947735	5.94743	110.614	7.18944e-26
PSMB3	1.16912	5.3206	110.51	7.57734e-26
CELA2A	-6.36987	0.546608	110.506	7.59328e-26
PYGO2	0.889096	5.8286	110.482	7.68487e-26
TMEM9	1.24127	6.28108	110.434	7.87408e-26
COMMD5	0.898238	4.26668	110.312	8.37053e-26
CADM4	2.50968	4.80482	110.191	8.89676e-26
WDR26	-0.731837	7.448	109.986	9.86769e-26
CCDC137	0.968647	4.20451	109.915	1.02302e-25
STYXL1	1.35424	4.39446	109.873	1.04488e-25
SNRPF	1.13518	4.31562	109.838	1.06359e-25
SNF8	1.10339	5.28617	109.776	1.09726e-25
FLJ23867	2.43606	4.84126	109.738	1.11862e-25
WBSCR22	0.858011	5.779	109.709	1.13467e-25
PSMG3	0.999844	4.16339	109.581	1.21026e-25
SLC39A1	0.867613	6.94361	109.404	1.32393e-25
CANT1	1.38778	6.10672	109.4	1.32608e-25
GPKOW	0.854636	4.6827	109.28	1.40888e-25
FNBP4	-1.4115	6.99134	109.224	1.44971e-25
SLC25A39	0.938396	6.36575	109.213	1.45744e-25
ASPHD1	2.47627	0.833231	109.111	1.53419e-25
TUBB2B	2.10234	3.87412	109.098	1.54423e-25
LGALS2	2.51424	0.828437	109.093	1.54837e-25
PSME2	1.13949	5.21049	109.041	1.58953e-25
SIL1	1.22788	5.57092	109.035	1.59443e-25
CCNT2	-1.22641	6.09099	109.034	1.59506e-25
SCAMP4	0.990392	6.33343	108.977	1.64183e-25
AP1B1	1.03532	7.01941	108.95	1.66472e-25
TRMT12	0.919904	3.90232	108.785	1.80913e-25
ARL6IP6	-0.934062	4.29169	108.751	1.84003e-25
MRPL11	0.986763	4.83906	108.635	1.95129e-25
ALDH18A1	1.2566	6.04492	108.616	1.96937e-25
HIF3A	-3.16221	5.79933	108.457	2.1343e-25
DNTTIP1	0.992773	4.61852	108.435	2.15802e-25
HACE1	-1.09443	4.5643	108.411	2.18428e-25
POLD1	1.12214	4.42835	108.356	2.24612e-25
FLJ45340	-1.62996	6.65707	108.144	2.49969e-25
BBIP1	-0.833454	3.47098	108.114	2.53701e-25
EEF2	1.29176	11.5982	108.073	2.59076e-25
PDXDC2P	-1.6068	5.34593	107.968	2.73119e-25
FAM122B	-0.934911	5.45672	107.948	2.75855e-25
CCNF	1.73177	4.215	107.94	2.77002e-25
FAM213B	1.30255	4.85782	107.801	2.97111e-25
NETO1	-4.23947	0.215066	107.652	3.20316e-25
LOC100125556	1.74681	1.72659	107.512	3.43871e-25
SRSF9	0.863686	5.53524	107.493	3.47139e-25
PTPLAD1	1.56703	6.88798	107.428	3.58761e-25
SLC35A2	0.992709	4.60723	107.25	3.92357e-25
GPANK1	0.867917	4.44557	107.223	3.97883e-25
POU6F1	-1.1043	5.14011	107.215	3.99421e-25
CLSTN1	1.40858	7.99338	107.196	4.0326e-25
ZBTB12	1.86071	2.27155	107.028	4.38987e-25
PAPD5	-0.884104	4.60165	106.986	4.48384e-25
ARAP1	0.974995	7.08074	106.981	4.49412e-25
PPP4C	0.852339	5.94421	106.96	4.54331e-25
MCAT	0.954115	3.86726	106.902	4.67807e-25
H2AFX	1.38326	3.71685	106.841	4.82309e-25
NOB1	1.10181	5.35976	106.79	4.94809e-25
ITM2C	1.34043	6.20248	106.751	5.04815e-25
TBX18	-2.16493	4.15798	106.616	5.40286e-25
MANEAL	2.22297	2.99054	106.56	5.55836e-25
PPP2R1A	0.69772	8.02453	106.534	5.63226e-25
ABCA5	-1.50467	6.37945	106.438	5.91043e-25
RBMS3	-1.42301	6.33758	106.385	6.07046e-25
PAK4	1.78668	5.79833	106.309	6.30818e-25
EML2	1.29455	5.35057	106.279	6.405e-25
DGCR14	0.711907	4.37436	106.248	6.50451e-25
DCAF13	1.03213	4.51446	106.241	6.52909e-25
CNPY2	0.934293	5.82143	106.22	6.59922e-25
TAZ	-0.945417	5.18952	106.16	6.80067e-25
TREM2	2.96227	3.43495	106.146	6.84817e-25
NLRP1	-1.84342	6.01754	106.131	6.90239e-25
MRPS18C	1.11264	2.8887	106.081	7.07958e-25
SATB2	-2.05734	3.16906	106.064	7.13844e-25
DICER1	-1.20344	7.11136	106.007	7.34676e-25
FLJ43860	-3.75501	0.895309	105.929	7.64416e-25
SMNDC1	-0.773982	5.24202	105.859	7.91758e-25
BOD1P	1.08481	2.11335	105.655	8.77454e-25
MIR568	-1.46113	1.67036	105.612	8.97002e-25
SIRT6	0.758576	3.75721	105.571	9.15696e-25
MBTPS1	0.835008	7.62522	105.521	9.38817e-25
HN1L	1.25298	6.57177	105.459	9.68813e-25
KCNT2	-2.55856	1.85541	105.402	9.96994e-25
GCKR	-3.16036	0.171107	105.351	1.02285e-24
ALYREF	1.01222	4.83082	105.273	1.06411e-24
RBPMS	-1.26686	7.70249	105.155	1.12917e-24
FDPS	0.964053	5.85605	105.077	1.1746e-24
FAM50B	1.20928	3.58737	104.985	1.23092e-24
ANKRD13C	-0.655583	5.1243	104.904	1.2823e-24
APEX2	0.969639	4.58583	104.868	1.30561e-24
RPS24	1.41435	9.29395	104.836	1.32658e-24
GABRE	-3.46751	6.42986	104.784	1.36188e-24
SYMPK	0.73215	6.55574	104.772	1.37036e-24
SPG20	-0.835561	6.79763	104.759	1.37965e-24
LAMB3	2.72689	7.55629	104.737	1.39465e-24
CCT6P3	-1.4197	2.90144	104.588	1.50334e-24
TBC1D15	-0.916083	6.39425	104.365	1.68274e-24
ABCB10	-0.859448	4.17627	104.313	1.7276e-24
DCPS	0.949775	3.77776	104.297	1.74187e-24
LOC90834	-1.82638	1.9504	104.224	1.80651e-24
LOC440354	-1.3859	2.45101	104.154	1.87193e-24
MYO7B	-3.5867	3.56792	104.147	1.87816e-24
STARD10	2.44053	5.93169	104.028	1.99513e-24
RNPC3	-1.81882	4.09367	103.994	2.0295e-24
DDX23	0.706053	6.63269	103.861	2.16975e-24
LOC147670	-2.01751	0.298342	103.86	2.17138e-24
PHF23	1.02025	5.11704	103.745	2.30078e-24
MGEA5	-1.01413	8.24886	103.697	2.3576e-24
SDF2	0.787772	5.17529	103.68	2.37721e-24
TG	-3.98017	2.07507	103.673	2.38598e-24
MRPL17	1.02121	4.90698	103.618	2.4534e-24
PIGQ	0.802049	5.65788	103.591	2.48728e-24
RBM10	0.695347	6.22659	103.542	2.54933e-24
MRPS26	0.931969	5.08153	103.437	2.68753e-24
C19orf48	1.67973	4.91227	103.421	2.71048e-24
ZMYM6	-0.913701	4.88576	103.401	2.73696e-24
EXOG	-1.00427	3.21231	103.378	2.76909e-24
PYCARD	1.4998	3.98379	103.294	2.88867e-24
PLEKHG2	-1.4152	5.69139	103.277	2.91382e-24
GPRC5C	1.73446	4.90635	103.256	2.94594e-24
LENG8	-1.57204	8.4348	103.183	3.05592e-24
SNORA33	-2.03523	0.430749	103.147	3.11257e-24
CKAP4	1.21446	6.30038	102.993	3.3635e-24
PNISR	-1.51446	7.75991	102.927	3.47676e-24
ABCA6	-2.51001	6.192	102.906	3.51367e-24
NANS	1.07468	5.24242	102.838	3.63711e-24
YTHDC2	-1.1302	5.95008	102.828	3.65608e-24
SURF6	1.05998	5.27581	102.817	3.67614e-24
MCM3	0.786026	6.3541	102.712	3.87563e-24
FAM71F2	-2.03506	0.870463	102.679	3.94044e-24
RPS16	1.23577	8.71438	102.673	3.95381e-24
SYCN	-7.9976	-1.12984	102.637	4.02515e-24
GCFC1	-1.34759	5.79243	102.598	4.10648e-24
AGFG1	-1.12683	6.84138	102.554	4.19721e-24
TAF6	0.667529	5.84413	102.468	4.3849e-24
ITPA	0.976973	5.00864	102.461	4.39923e-24
C3orf39	0.872389	4.70696	102.34	4.67657e-24
RTN4R	2.16345	1.32394	102.316	4.73328e-24
FGFR1OP2	-0.941925	5.67565	102.157	5.13035e-24
TOR3A	0.888785	5.34424	102.141	5.16957e-24
CLDND1	-0.758207	6.36991	102.064	5.37442e-24
LONRF1	-1.32939	5.54248	102.045	5.42692e-24
MAGED1	1.29393	7.14348	102.014	5.51356e-24
FAM188A	-0.730421	5.09843	101.929	5.75522e-24
MRPL14	1.30162	4.40763	101.783	6.19463e-24
LMNB2	1.34929	5.15022	101.758	6.27228e-24
RAB8A	0.755429	5.89855	101.732	6.35642e-24
PNPO	1.08043	5.4789	101.695	6.47575e-24
ZNF25	-1.11147	5.06196	101.559	6.9355e-24
SUMF2	0.751181	7.16084	101.533	7.0292e-24
PA2G4	0.829617	6.46108	101.402	7.5106e-24
IGSF8	1.14969	5.98943	101.386	7.56857e-24
MON2	-1.07735	6.55818	101.375	7.61131e-24
CCDC18	-1.28376	2.65936	101.371	7.62607e-24
PIGL	-1.48753	3.31155	101.327	7.79959e-24
AZI2	-1.1759	6.23927	101.319	7.83024e-24
RPS29	1.58638	7.34942	101.277	7.99625e-24
STARD9	-2.11148	6.22711	101.276	8.00028e-24
TBCEL	-1.06397	4.63337	101.247	8.11796e-24
ROCK2	-1.91217	6.79721	101.172	8.43147e-24
OS9	0.812384	8.48271	101.171	8.43875e-24
FADD	1.0567	4.55418	101.148	8.53464e-24
LYST	-1.44015	6.30731	101.058	8.93169e-24
IGFBP2	2.02195	6.7511	100.996	9.21755e-24
PRCC	0.645275	5.93302	100.827	1.00361e-23
STAM	-0.680349	4.91238	100.792	1.02159e-23
LOC100507053	-1.77818	3.11852	100.751	1.04296e-23
NPM3	1.48627	3.7381	100.613	1.11804e-23
RPS18	1.6751	9.17694	100.515	1.17485e-23
CDT1	2.87459	1.71944	100.485	1.19291e-23
MRPS34	1.27726	5.1854	100.462	1.20695e-23
RALY	0.654068	7.02758	100.448	1.21571e-23
MAN2C1	-1.11084	7.32864	100.385	1.2546e-23
DAG1	1.21112	7.53145	100.247	1.34525e-23
VEGFA	-2.29979	7.37655	100.228	1.35847e-23
PARS2	1.31477	2.49046	100.203	1.37576e-23
AGAP5	-1.65832	1.81711	100.106	1.44476e-23
ERBB2	2.5947	7.86484	100.086	1.4593e-23
SLC39A7	1.11777	6.98797	100.073	1.46858e-23
LOC155060	-1.78339	4.67618	100.009	1.51697e-23
EDNRB	-2.01236	6.32965	99.9588	1.55599e-23
STX2	-1.73482	4.69878	99.9085	1.59601e-23
CCNL1	-1.59506	7.44952	99.8963	1.60587e-23
NHLRC4	1.96843	1.55726	99.7681	1.71323e-23
SSRP1	0.848875	7.36554	99.7497	1.72926e-23
RABGGTB	-0.863592	5.86774	99.7307	1.7459e-23
TTLL3	-1.72797	4.1378	99.6541	1.8148e-23
TRAF2	1.2465	4.29427	99.543	1.91952e-23
ACCN3	-1.87753	1.72633	99.4499	2.01186e-23
NR2F2	-1.46886	7.21463	99.3987	2.06458e-23
APH1A	0.849035	7.49697	99.3723	2.09228e-23
RNMTL1	0.854197	3.96307	99.3565	2.10907e-23
ZNF622	0.772199	4.84389	99.3083	2.16096e-23
RSG1	1.59272	1.71515	99.3006	2.16946e-23
VPS72	0.70196	5.17626	99.2554	2.21952e-23
CBY1	0.775742	5.12452	99.0206	2.49888e-23
PAG1	-1.75123	4.03644	98.8992	2.6569e-23
DNAJC5	0.980913	6.48005	98.847	2.72784e-23
SLC25A36	-1.26286	6.85956	98.8383	2.73981e-23
CD52	2.72426	3.70155	98.7694	2.83689e-23
ZNF280C	-1.1781	2.80363	98.7609	2.84911e-23
KCNF1	4.79055	0.485798	98.75	2.86477e-23
PPP3CC	-1.09823	4.91097	98.5859	3.11228e-23
C3orf75	0.879306	4.3284	98.5184	3.22012e-23
DLEU2	-1.56271	0.992535	98.4167	3.38984e-23
EIF3G	0.930123	7.41002	98.4014	3.41615e-23
CYB561	1.68106	6.48251	98.3992	3.41995e-23
MRTO4	1.06254	5.04985	98.3426	3.51915e-23
P4HB	1.0473	9.2763	98.286	3.62108e-23
CCR5	2.6606	2.3921	98.2306	3.72391e-23
SLC9A1	1.20256	6.07267	98.2171	3.74943e-23
CHGA	5.01299	0.91829	98.1022	3.97336e-23
MTRNR2L1	5.56103	5.6263	97.8784	4.44869e-23
ARPC4	0.825574	6.77552	97.7809	4.6734e-23
SF3B1	-0.969056	8.97497	97.766	4.70853e-23
USP5	0.956901	6.21188	97.7549	4.73506e-23
PPM1G	0.887564	6.60133	97.7276	4.80078e-23
PLSCR4	-1.49311	6.69253	97.7117	4.83961e-23
PYCR1	2.95461	4.64462	97.6232	5.06072e-23
NEMF	-0.865053	6.08654	97.5524	5.2449e-23
KIAA1841	-1.17796	3.57266	97.5308	5.30238e-23
SNORD54	-2.62243	0.241297	97.5188	5.33472e-23
ANAPC4	-0.913995	5.48534	97.5171	5.3394e-23
GSS	0.878149	5.56809	97.4984	5.39e-23
UBE2Z	0.722422	6.85813	97.4066	5.64577e-23
CYP11B1	-8.55598	-0.084942	97.3167	5.90786e-23
ZBTB25	-1.27768	2.82648	97.2783	6.02359e-23
TIMM13	1.2689	5.28287	97.2541	6.09771e-23
GNL1	0.730357	6.45413	97.221	6.20068e-23
IQCE	1.07978	5.18394	97.2119	6.22907e-23
C15orf29	-0.989545	4.46646	97.1512	6.42303e-23
C17orf59	1.02377	3.58103	97.1462	6.43917e-23
LOC646278	-1.16937	1.51931	97.0922	6.61727e-23
ADAM33	-2.29419	7.15052	97.0753	6.67394e-23
CALR	1.13547	8.96987	96.9434	7.13388e-23
PIKFYVE	-1.15505	6.07005	96.9271	7.19268e-23
TCERG1	-1.1667	6.34597	96.8431	7.50456e-23
DOLPP1	1.00532	3.93665	96.8339	7.53927e-23
RNF121	0.702212	4.70074	96.8096	7.63246e-23
DNHD1	-1.74444	5.04608	96.7674	7.79683e-23
DOHH	1.25123	3.39903	96.7328	7.93448e-23
CSAD	-1.70138	6.36237	96.7217	7.97892e-23
ARHGEF18	0.870892	5.41538	96.6095	8.44411e-23
UTP3	0.805615	5.07907	96.6021	8.47568e-23
ANKAR	-1.48685	2.55923	96.5573	8.66987e-23
SRGAP2	-1.19223	5.67789	96.5235	8.81887e-23
ZNF787	0.911004	4.50103	96.4096	9.34132e-23
GOLT1B	-0.831537	5.40163	96.3818	9.47324e-23
CDK17	-1.30918	5.92609	96.372	9.52036e-23
AKT3	-1.27689	6.5405	96.3671	9.54382e-23
EIF4E2	0.77788	4.78734	96.2966	9.89004e-23
KLHL20	-0.992757	5.00674	96.1828	1.04752e-22
MEA1	0.961831	5.48694	96.1317	1.07488e-22
DMAP1	0.699361	5.23992	96.0514	1.11942e-22
ATP13A3	-1.30421	6.83466	96.043	1.12414e-22
CXCR3	2.88276	0.469984	95.9592	1.17274e-22
KIAA0895L	-1.40429	4.94899	95.8836	1.21838e-22
CBWD3	-1.21201	2.77813	95.8145	1.26165e-22
RPLP1	1.32127	9.27866	95.8075	1.26618e-22
STXBP5	-1.0284	5.27721	95.7052	1.33329e-22
MCM2	1.88496	4.31093	95.6796	1.35068e-22
GPR17	-3.30769	3.47802	95.5013	1.47795e-22
BBC3	1.78518	2.93697	95.4841	1.49083e-22
PDE8A	-1.49279	5.65076	95.4001	1.55542e-22
TMEM229B	2.33839	3.51506	95.3995	1.55593e-22
PLEKHA1	-0.807566	5.61854	95.135	1.77837e-22
SREK1	-1.13376	6.69527	95.0651	1.84223e-22
RABL5	0.957816	4.31274	95.0531	1.85349e-22
CHST10	1.0652	3.66942	94.9205	1.98189e-22
TMEM198B	-1.25829	5.44755	94.8102	2.09543e-22
GUSBP11	-1.42044	5.11233	94.8069	2.09893e-22
C3orf35	-2.04797	0.922469	94.7388	2.17243e-22
MPI	0.772061	5.12047	94.737	2.1744e-22
TCF25	0.564165	7.18392	94.7022	2.21294e-22
TBC1D12	-0.886292	4.7741	94.6856	2.23161e-22
GIPR	-2.43977	2.57721	94.6689	2.25048e-22
ANP32A	0.748904	6.44334	94.5274	2.41724e-22
RPL38	1.22264	8.07451	94.4598	2.50117e-22
MATK	2.78175	1.95433	94.4278	2.54194e-22
ZNF324	1.05157	3.67682	94.3348	2.6643e-22
QKI	-1.43598	7.81231	94.3187	2.68604e-22
MYSM1	-1.8791	6.39556	94.0788	3.03217e-22
MRPL54	1.27649	4.6217	94.0564	3.06662e-22
CACNB2	-2.2075	3.17799	94.048	3.0797e-22
CLCN5	-1.35002	3.65453	94.0466	3.08186e-22
EIF3I	0.768327	7.24991	94.0456	3.08343e-22
HNRNPH1	-0.948964	8.71363	94.0389	3.0939e-22
LBR	-1.18411	5.86064	94.0339	3.10167e-22
TSTD1	1.75159	5.00356	93.988	3.17436e-22
PLD4	3.20808	2.18292	93.9565	3.2254e-22
RAB13	1.20309	5.98284	93.9364	3.25831e-22
RNF112	-2.07904	1.75873	93.7711	3.54204e-22
RINT1	-0.801182	4.65797	93.6743	3.71953e-22
SGIP1	-1.82731	2.94779	93.6622	3.74249e-22
TMED3	1.86939	6.16645	93.5667	3.9274e-22
FAM126B	-1.10756	5.14084	93.5132	4.03491e-22
SH3GL1P2	1.22567	1.6273	93.488	4.08665e-22
ASTN2	2.46318	3.82495	93.4365	4.19447e-22
RALGAPA1	-1.07744	4.30719	93.4028	4.26657e-22
PXK	-1.15839	4.41093	93.3473	4.38779e-22
ALG12	0.773283	4.84776	93.3455	4.39172e-22
PKD2	-1.17626	6.53397	93.3003	4.49328e-22
FTH1P3	1.51075	5.6904	93.2354	4.6431e-22
SEZ6L2	3.06678	4.70154	93.2253	4.66688e-22
RPS6KA1	1.80756	5.28253	93.1885	4.75427e-22
DVL3	-0.731889	7.11537	93.1829	4.7679e-22
PSENEN	0.99305	5.1862	93.1797	4.77544e-22
DNAH1	-1.63506	5.07633	93.1524	4.84187e-22
KRIT1	-0.810564	5.69967	93.1265	4.90577e-22
HSD3BP4	-3.61477	0.722117	93.1211	4.91906e-22
TMPRSS4	5.89598	-0.0510696	93.0466	5.10768e-22
EDARADD	1.16467	7.70019	93.0158	5.18792e-22
SOCS4	-0.823826	5.03442	93.0016	5.22517e-22
SNORD79	-2.33747	0.0526345	92.9768	5.29107e-22
RBP1	2.40734	4.67161	92.9321	5.41187e-22
ZNF282	0.747199	5.25088	92.9097	5.47367e-22
ARFGAP2	0.695604	6.88928	92.6496	6.24223e-22
POLDIP3	0.887616	6.91643	92.6172	6.34539e-22
VAMP8	1.75178	6.03581	92.5684	6.50375e-22
NHS	-1.48235	4.39305	92.5507	6.56203e-22
MAP4K5	-1.00309	6.40445	92.3181	7.38058e-22
GATAD1	-0.893704	6.16694	92.3016	7.44253e-22
MEF2A	-0.846661	6.8045	92.2906	7.48403e-22
ACR	-2.50855	0.628317	92.2805	7.52227e-22
EEA1	-1.22531	6.03368	92.2119	7.78746e-22
CAMK2D	-1.16956	6.32623	92.1895	7.87623e-22
PXMP4	1.76954	5.29399	92.1687	7.95925e-22
HFM1	-2.2726	0.650386	92.1679	7.96251e-22
ADAT2	-1.4157	3.71546	92.1355	8.09411e-22
LOC100130331	-1.57428	2.6596	91.9331	8.96578e-22
APOO	1.13595	2.34904	91.8564	9.32007e-22
PLDN	-0.631017	6.16822	91.8125	9.52891e-22
STRA13	1.06796	4.48392	91.8003	9.58809e-22
MDP1	0.934717	1.72141	91.7513	9.82845e-22
CEP170	-1.07141	5.21022	91.7423	9.87325e-22
ST14	3.00954	6.46635	91.7136	1.00172e-21
ANXA2P3	1.58078	4.96453	91.6603	1.0291e-21
B3GNT8	1.34376	2.05952	91.6284	1.04581e-21
PTPN6	1.46886	5.01325	91.5107	1.10989e-21
ZMAT5	1.02165	3.23128	91.4369	1.15206e-21
LSM7	1.08262	4.35332	91.3952	1.17659e-21
ITGA3	1.76243	7.0917	91.3261	1.21844e-21
CCS	0.792032	4.95352	91.2958	1.2372e-21
C14orf169	1.07598	3.57022	91.2817	1.24605e-21
C7orf59	1.03209	5.67706	91.2533	1.26411e-21
PLIN3	1.1145	6.073	91.2519	1.26498e-21
TSEN34	0.871591	5.31697	91.1113	1.35815e-21
CAMSAP2	-0.916317	6.30441	91.0269	1.41735e-21
RPS11	1.1475	10.0883	90.9951	1.44026e-21
PRR16	-2.05026	2.39775	90.9789	1.45213e-21
POC1A	1.36882	1.71506	90.9148	1.49996e-21
ACP5	2.30909	5.32194	90.8908	1.51824e-21
PKN2	-0.9557	6.5261	90.8717	1.53293e-21
PRDM8	-1.82983	3.17874	90.7926	1.59546e-21
ZNF74	1.41995	3.73385	90.773	1.61134e-21
TSC22D4	0.919804	6.08895	90.767	1.61628e-21
TCF7L2	-0.99408	6.57346	90.6941	1.67696e-21
AKR1A1	1.13639	6.47905	90.6755	1.69275e-21
AKR7A2	1.01848	5.32565	90.6213	1.73975e-21
KCNQ1	1.56929	3.73723	90.5804	1.77615e-21
TBC1D23	-0.679453	5.67707	90.5738	1.78201e-21
KIAA1530	-1.68372	4.71453	90.5651	1.78992e-21
RIOK3	-0.850933	6.43185	90.5585	1.79592e-21
RPL18A	1.45993	5.33281	90.4167	1.92933e-21
USP33	-0.781235	6.76009	90.3182	2.02776e-21
DBNDD1	2.30872	3.54436	90.2213	2.12954e-21
FUZ	0.944691	4.49323	90.1347	2.22484e-21
PAN2	-1.28825	6.59711	90.0964	2.2683e-21
SRRM1	-1.09745	6.79602	90.0886	2.27732e-21
MKNK1	-0.923306	5.49279	90.0754	2.29256e-21
PKD1P1	-1.44654	4.75281	89.9616	2.42826e-21
CCDC85C	1.7861	4.73363	89.9007	2.50421e-21
ZGPAT	0.933265	4.93139	89.8636	2.5516e-21
C1orf52	-0.754167	4.53839	89.8355	2.58813e-21
ANP32AP1	0.957313	3.83907	89.8205	2.60778e-21
ADM	-2.75662	6.98265	89.82	2.60843e-21
KIAA0907	-1.37727	6.11708	89.8113	2.61993e-21
MGC72080	-1.36511	2.85993	89.7373	2.71981e-21
CCDC50	-1.1331	7.4791	89.6364	2.86206e-21
EMID1	2.24655	2.66664	89.5466	2.99505e-21
SWI5	0.840046	4.01093	89.5361	3.01098e-21
NODAL	-2.21748	0.814083	89.5355	3.01193e-21
MYEOV2	1.27058	4.79341	89.5161	3.04159e-21
CALML3	4.32266	4.32936	89.2989	3.39452e-21
MYO15B	-1.68895	7.49665	89.2408	3.49562e-21
SNORA40	-1.6228	1.09653	89.2167	3.53856e-21
PARP1	0.880129	6.44963	89.186	3.59378e-21
POTEKP	1.93967	3.88518	89.0799	3.79187e-21
MED16	0.721699	6.05334	89.0301	3.88841e-21
PFN1P2	-2.27833	0.618505	88.9496	4.04991e-21
ZNF777	0.76556	4.57355	88.9318	4.0866e-21
NAT14	1.54698	3.24798	88.8621	4.23326e-21
STK16	0.784001	4.99061	88.8427	4.27487e-21
NPM1	1.04477	7.666	88.8394	4.28213e-21
ARPC1A	0.958489	5.90307	88.8372	4.28673e-21
ARSI	2.62038	2.76565	88.8364	4.2886e-21
COL25A1	-2.84324	3.00375	88.8363	4.28879e-21
HSPBP1	0.865211	4.92442	88.8293	4.30396e-21
ZNF408	0.81224	3.72976	88.819	4.32647e-21
LOC440300	-2.19636	2.24896	88.7466	4.48773e-21
GSTP1	0.996282	7.95996	88.6705	4.6638e-21
PGAP3	1.21399	5.41494	88.643	4.72904e-21
PSMC3	1.0494	6.12552	88.6314	4.75675e-21
SEPT10	-0.788536	6.69687	88.5551	4.94381e-21
PRKD3	-0.807006	6.19721	88.5422	4.97631e-21
SRSF10	-0.9058	6.79996	88.3165	5.5775e-21
MRPS18A	0.90165	4.94518	88.3085	5.60014e-21
RNF20	0.690112	6.14634	88.2942	5.641e-21
PLEKHA4	1.45066	6.25825	88.2612	5.73586e-21
SLC12A9	0.798717	5.299	88.2596	5.74043e-21
PSMD13	0.723384	6.7315	88.2252	5.84111e-21
RUNX1T1	-1.53279	4.96625	88.2135	5.87576e-21
LOC285084	-3.20224	0.210183	88.1152	6.1751e-21
STEAP4	-2.12348	7.73596	88.0598	6.35039e-21
TXNRD2	0.783329	4.61512	88.013	6.50262e-21
TSSC1	0.854242	3.97801	87.9815	6.60685e-21
SNORA18	-1.65185	0.867379	87.8927	6.91036e-21
STAT2	-1.07338	7.50857	87.8891	6.92296e-21
CTSZ	1.42132	7.79427	87.696	7.63285e-21
MT1A	-4.30351	3.61679	87.6158	7.94869e-21
MTRR	-0.709041	5.35904	87.5284	8.30771e-21
LOC100289511	-2.1685	1.50872	87.4833	8.49959e-21
MARCKSL1	2.14222	7.07365	87.4647	8.57958e-21
VPS54	-0.719509	5.73045	87.2745	9.44561e-21
RPL13A	1.22525	8.34197	87.2683	9.47521e-21
SH3BP5L	0.907017	5.23788	87.2493	9.56715e-21
RPS25	1.29497	8.18951	87.24	9.61203e-21
C9orf69	1.15916	5.18316	87.2204	9.70752e-21
SIAH1	-0.94891	4.22756	87.2011	9.80308e-21
CD58	-1.00276	3.91893	87.193	9.84308e-21
IL18RAP	-2.10954	1.40192	87.164	9.98873e-21
GNG7	1.91657	4.93545	87.0905	1.03667e-20
METTL17	-0.919673	5.85817	87.088	1.03796e-20
THAP4	0.780191	5.61681	87.0656	1.0498e-20
FAM210B	0.952811	7.36675	86.9336	1.12227e-20
MIR5047	-1.68587	5.19766	86.7878	1.20813e-20
TOMM40	1.14655	4.43746	86.7658	1.22164e-20
TSEN2	-0.837598	3.6817	86.6702	1.28217e-20
LOC100499177	-1.15572	5.62574	86.669	1.28291e-20
RANBP3	0.469917	6.05843	86.6552	1.29189e-20
IL17B	3.00629	1.88247	86.6381	1.30309e-20
H1FX-AS1	-1.43722	3.36415	86.6131	1.31968e-20
CASP12	-2.33311	0.83002	86.563	1.35354e-20
PLA2G1B	-4.58308	0.313303	86.56	1.35559e-20
ZMYND19	0.930977	3.95148	86.5403	1.36917e-20
NF2	0.949916	5.41871	86.5132	1.38809e-20
PRRT2	-2.29167	3.75159	86.5041	1.39448e-20
MAP3K12	-1.36685	5.13097	86.4957	1.40045e-20
FDX1L	0.948813	3.23587	86.4951	1.40087e-20
PPP1R3E	-1.17174	4.55232	86.4627	1.42399e-20
LAMP1	0.765031	8.55776	86.4481	1.43453e-20
ZNF319	0.820939	4.06629	86.4429	1.43828e-20
ZCCHC3	0.823216	4.66219	86.4318	1.44638e-20
HARS	0.636578	5.9738	86.3882	1.47867e-20
TP53TG1	1.1559	3.78003	86.3732	1.4899e-20
WIBG	0.810176	4.45576	86.368	1.49384e-20
ERVK13-1	-1.47724	4.31381	86.3488	1.50839e-20
ATP5L	1.06876	6.39275	86.3417	1.51381e-20
DDX41	0.56022	5.92465	86.3357	1.51845e-20
FBL	1.3567	7.23627	86.3006	1.54564e-20
TAS2R20	-1.51019	1.34387	86.2591	1.57837e-20
ISG20L2	0.896375	4.97689	86.2407	1.59315e-20
GNB2L1	1.15404	10.3771	86.2297	1.60203e-20
CAPS	1.38255	3.83357	86.192	1.63287e-20
GINS2	2.48565	2.06537	86.1658	1.65466e-20
TK1	2.36919	3.01113	86.1622	1.65767e-20
NCL	0.757801	9.11415	86.1346	1.68098e-20
RABGEF1	-0.744381	4.9865	86.1161	1.69676e-20
ZMYM5	-1.06889	4.59568	86.095	1.71496e-20
DHX35	-0.767422	4.47174	86.0593	1.74624e-20
GFER	0.752004	4.17509	86.055	1.75003e-20
TMEM187	1.00556	3.51874	86.0535	1.75129e-20
SNTB2	-1.18347	6.34434	85.8859	1.90624e-20
RAP1B	-1.12906	5.63939	85.8799	1.91202e-20
WDR46	0.782198	5.59682	85.8514	1.93976e-20
PVRL2	1.31034	6.76572	85.8201	1.97071e-20
POLR3K	1.10936	3.3368	85.7347	2.05766e-20
FAM134A	0.741194	7.02775	85.7244	2.06843e-20
SGK494	-1.8282	3.21365	85.6848	2.11028e-20
ST6GALNAC3	-2.37707	3.83867	85.5554	2.25305e-20
SGTA	0.675001	6.34183	85.5118	2.30318e-20
TMEM126B	-0.787924	4.96413	85.5064	2.30954e-20
FBXO11	-0.582736	6.64282	85.4769	2.34421e-20
SLC22A15	-1.55727	2.63571	85.4605	2.36373e-20
PAPOLB	1.29954	2.19603	85.4533	2.37241e-20
ZNF280D	-1.02033	6.00379	85.3136	2.54606e-20
AIP	0.914795	5.67179	85.2553	2.62228e-20
PMS2P3	-1.17191	2.48664	85.2498	2.6296e-20
RAB8B	-1.0977	5.74103	85.1555	2.75797e-20
DNM3OS	-2.48233	3.70191	85.1237	2.80277e-20
B3GAT3	0.80563	4.84324	85.1133	2.81756e-20
C16orf91	0.895209	3.16176	85.1064	2.8273e-20
PARP6	-0.810211	6.32504	85.0682	2.88243e-20
RGL4	-1.52322	4.2186	85.0308	2.93749e-20
INO80D	-1.11049	5.72502	84.8885	3.15681e-20
C9orf100	-1.37312	2.33676	84.8884	3.15692e-20
APRT	1.05847	6.1684	84.8811	3.16855e-20
SSNA1	1.06295	4.92058	84.8457	3.22574e-20
KIAA1967	0.634765	7.01272	84.8437	3.2291e-20
HSD17B8	1.21221	3.95665	84.8417	3.23241e-20
EFNA4	1.9099	3.46763	84.822	3.26477e-20
MRRF	-0.848338	4.49784	84.7283	3.42315e-20
ACOT7	1.14275	3.63907	84.6979	3.47614e-20
FMR1	-0.832895	5.96487	84.6347	3.58913e-20
C11orf84	0.904854	3.89127	84.5961	3.65981e-20
TOP1MT	1.47312	4.85231	84.3922	4.05738e-20
CCT7	0.83572	7.57159	84.3057	4.23882e-20
RNASEK	-1.03934	2.18223	84.2737	4.3081e-20
RRP7A	1.13623	5.71822	83.9438	5.09041e-20
EPS15	-0.74863	6.94876	83.9415	5.09627e-20
C16orf53	0.937081	5.33576	83.9173	5.15907e-20
DPCD	1.14444	3.42281	83.8335	5.38253e-20
BRSK2	-2.27276	0.97096	83.8227	5.41204e-20
EBNA1BP2	0.908258	5.48328	83.7804	5.52891e-20
LDLRAP1	0.827827	5.47581	83.7763	5.54053e-20
FBXL18	1.29694	4.16957	83.7515	5.61035e-20
GAS8	1.02828	4.52689	83.731	5.66879e-20
TNFSF11	7.30826	2.02616	83.6572	5.88465e-20
DGKE	-1.10448	4.19487	83.6501	5.90579e-20
CDC14B	-1.1949	5.41194	83.6299	5.96645e-20
SUPT5H	0.649269	7.27597	83.5964	6.06823e-20
SEC24B	-0.815163	6.4307	83.4863	6.41586e-20
SLC9A3R1	2.17718	6.74277	83.4033	6.69097e-20
STX16	-1.00665	6.88235	83.3952	6.71855e-20
MBD3	1.02291	6.29437	83.2943	7.07028e-20
EIF3F	0.900001	6.31119	83.2892	7.08872e-20
ACRC	-1.57157	1.52844	83.2216	7.33532e-20
LOC100130093	2.1951	1.65637	83.2168	7.35304e-20
NCAPH2	0.67468	5.58483	83.2076	7.38725e-20
BOP1	1.70537	2.03869	83.1384	7.6504e-20
ELK4	-0.863775	6.37058	83.0573	7.97093e-20
POLR3H	1.024	5.61651	82.9903	8.24563e-20
GADD45GIP1	1.33544	4.86083	82.9782	8.29618e-20
EIF3D	0.959873	8.15377	82.952	8.4069e-20
AZI1	1.20021	4.45393	82.9506	8.41318e-20
GABPA	-0.812292	5.62009	82.9467	8.4298e-20
LOC100132247	-1.19023	7.50152	82.9358	8.47634e-20
TRDMT1	-0.95196	3.19941	82.8963	8.64743e-20
CHMP3	1.18154	2.96845	82.8927	8.663e-20
LOC100505576	-2.00706	1.2294	82.868	8.77183e-20
BTNL9	-3.20518	8.30571	82.851	8.84763e-20
CHMP2A	0.936063	6.4975	82.8269	8.95631e-20
CAPN7	-0.80946	5.9759	82.752	9.30201e-20
WNT5B	1.87816	3.21394	82.7507	9.30846e-20
PDE3A	-2.45247	4.43351	82.7339	9.38781e-20
EBP	1.20766	4.4471	82.7269	9.42085e-20
KEAP1	1.01486	6.08174	82.6614	9.73853e-20
MUL1	0.694981	5.44138	82.6575	9.75786e-20
LINC00086	2.35085	3.20037	82.6489	9.80042e-20
SMCHD1	-1.09482	6.58537	82.6438	9.82536e-20
FAM83A	3.96866	0.0813904	82.6202	9.94365e-20
FBXL19	1.11989	4.33879	82.5402	1.03545e-19
FIBP	0.834365	5.41771	82.5204	1.04585e-19
HS6ST1	1.23517	5.84054	82.5162	1.04806e-19
FLYWCH2	0.879344	4.26234	82.4869	1.06374e-19
HMGB1	-0.685876	7.59771	82.4102	1.10583e-19
DOCK4	-1.2676	5.38371	82.3811	1.12221e-19
NIPSNAP1	1.6331	5.56983	82.2479	1.20047e-19
TMEM205	0.811647	5.91136	82.2229	1.21574e-19
VPS25	0.792477	5.34292	82.2185	1.21846e-19
RPL27	1.14504	8.59899	82.1686	1.24957e-19
CNTNAP1	-1.64841	4.41961	82.0969	1.29576e-19
KLRAP1	-1.75257	2.55815	82.0922	1.29883e-19
SLC1A4	1.99787	5.55783	82.0442	1.33074e-19
U2AF1L4	-0.855174	3.89539	82.0052	1.35727e-19
NFATC4	-1.27913	6.56598	81.9908	1.36723e-19
MAP3K2	-0.825373	6.45729	81.9381	1.40417e-19
ZDHHC12	1.10607	4.20994	81.9246	1.41379e-19
PLIN2	-2.80919	8.53133	81.8854	1.44214e-19
ATP6V1E2	1.09016	1.85319	81.8853	1.44217e-19
SAYSD1	0.759162	4.24598	81.8344	1.47981e-19
USP32P2	-3.06405	3.68051	81.7431	1.54974e-19
ZFC3H1	-1.38326	6.17941	81.727	1.56242e-19
RNFT1	-0.965727	4.15574	81.6896	1.59227e-19
LOC645513	-1.22863	2.54333	81.6505	1.62411e-19
CARD8	-1.26163	5.97833	81.5783	1.68452e-19
MAP1S	0.828614	5.44082	81.5347	1.72209e-19
MGC2752	0.641786	4.87955	81.493	1.75885e-19
SLC6A1	-2.62755	1.23059	81.4611	1.78742e-19
TRAPPC8	-0.651652	6.09156	81.4591	1.78931e-19
MVK	1.47801	4.23334	81.4105	1.83381e-19
FAM110A	1.82351	3.9693	81.3852	1.8574e-19
RAB28	-0.685025	4.46828	81.3241	1.9158e-19
LOC100506124	-1.9173	1.49677	81.3236	1.91624e-19
USP25	-0.908653	6.33238	81.3235	1.91636e-19
FAM91A1	-0.903206	5.90116	81.3001	1.93912e-19
STON1	-2.08633	5.0355	81.2777	1.96125e-19
SPATA2	0.856277	4.27842	81.2505	1.98846e-19
LY86	1.83378	2.18418	81.2136	2.02595e-19
ZC3H11A	-0.576148	7.02905	81.1793	2.06137e-19
CLU	1.54214	10.149	81.1759	2.06492e-19
ATG2B	-1.02938	6.38597	81.1711	2.06996e-19
SNORD31	-2.17119	0.51862	81.1687	2.07248e-19
SHANK3	-2.31882	7.65152	81.1236	2.12033e-19
LUST	-2.55388	3.78968	81.0784	2.16942e-19
SCNM1	0.990029	1.42063	81.0658	2.18323e-19
RANGRF	0.896096	2.52542	81.0325	2.22032e-19
AGTPBP1	-0.892897	4.66915	80.9807	2.27932e-19
LOC100129534	1.59489	2.356	80.9515	2.31326e-19
NCDN	1.15212	5.17211	80.9492	2.31595e-19
C4orf29	-1.30738	3.14635	80.9429	2.32329e-19
EZR	1.68934	7.35951	80.9218	2.34834e-19
ATPAF2	0.788985	3.67789	80.9005	2.37377e-19
SERINC4	-1.52955	2.36232	80.8914	2.38466e-19
CUEDC2	0.818573	5.46856	80.8737	2.4061e-19
RNF113A	0.838849	3.67629	80.8433	2.4435e-19
LOC653712	-1.64929	0.664214	80.7292	2.58871e-19
ARMC12	-2.12038	0.400461	80.6469	2.69881e-19
FAM213A	1.09543	5.42188	80.6447	2.70172e-19
PRCD	-2.0083	1.53514	80.4602	2.96614e-19
GRP	5.57308	1.92038	80.405	3.05024e-19
CRBN	-0.702517	6.05722	80.405	3.05026e-19
NLE1	1.11446	4.37005	80.3933	3.06838e-19
PZP	-1.73363	0.800925	80.3787	3.09112e-19
ZNF160	-1.0076	5.80671	80.2986	3.2189e-19
H3F3C	1.50995	5.1259	80.29	3.23306e-19
SBDSP1	-0.993077	5.45811	80.2315	3.33018e-19
CLIC1	1.02304	7.50594	80.1715	3.43286e-19
LOC388387	-2.73899	-0.111477	80.1322	3.50182e-19
NCK1	-0.785403	5.50681	80.122	3.51997e-19
EXOC7	0.704839	7.12819	80.0953	3.56782e-19
PELI2	-1.33264	5.324	80.0811	3.59354e-19
FEM1C	-0.998118	5.85488	80.0751	3.60437e-19
ZMYND10	2.44504	1.43856	80.0246	3.69781e-19
LOC113230	1.71505	2.42222	79.9894	3.7642e-19
PLXNB2	1.21215	8.39939	79.9253	3.88833e-19
SFN	2.76916	5.08959	79.9202	3.89836e-19
GAR1	1.05838	3.83191	79.9108	3.91696e-19
YIPF3	0.612612	6.87075	79.8764	3.98586e-19
PGAM5	0.969136	4.85486	79.8621	4.01468e-19
LOC100271836	-1.70888	2.6876	79.767	4.21268e-19
FAM3C	-1.06675	4.82822	79.7501	4.24895e-19
HECTD2	-1.25877	4.6989	79.7194	4.31545e-19
C11orf83	1.1287	3.67712	79.5767	4.63875e-19
ZNF83	-1.42753	6.71665	79.5552	4.68946e-19
SIPA1L3	1.90238	5.55425	79.5451	4.71349e-19
USP24	-1.07715	6.97886	79.538	4.73051e-19
TESC	2.16658	3.42754	79.5052	4.80966e-19
TRIM26	0.847898	6.1342	79.4894	4.84826e-19
GNB1L	1.03078	2.30256	79.4618	4.91635e-19
ARF3	0.725471	7.63582	79.4138	5.03734e-19
MAGED2	1.75886	8.36227	79.3998	5.073e-19
RCOR3	-1.06981	6.29559	79.362	5.17104e-19
TMEM121	1.54005	1.44525	79.3566	5.18535e-19
KLHL3	-1.56914	4.40966	79.3352	5.24179e-19
ANKRD12	-1.04246	6.50957	79.3222	5.2763e-19
BRCC3	0.810309	4.61611	79.2879	5.36863e-19
ZC3H12C	-1.34347	4.43214	79.2738	5.4072e-19
UFC1	0.707624	6.5156	79.2344	5.51609e-19
C21orf59	0.759118	5.28109	79.2321	5.52259e-19
TAPBPL	1.0503	4.9482	79.2195	5.558e-19
MFSD8	-0.964169	4.66759	79.1851	5.65561e-19
AGTR1	-2.56762	5.38169	79.15	5.75677e-19
NAA60	0.602148	5.75431	79.1412	5.78248e-19
PVRL1	2.2715	6.41229	79.1099	5.8749e-19
RPS6	1.20989	10.6267	79.0769	5.97402e-19
CFDP1	0.817671	5.6992	79.0541	6.04329e-19
TJP1	-0.924322	7.31003	79.0134	6.16909e-19
SNX13	-0.887495	5.9978	78.9504	6.36882e-19
CUTA	0.833404	6.5531	78.9423	6.39504e-19
XRN1	-1.21074	6.27661	78.9328	6.42601e-19
MFSD12	0.923879	5.16995	78.8776	6.60793e-19
SAMD8	-1.19037	6.17435	78.7544	7.03334e-19
PPIB	0.968804	7.1041	78.7339	7.10653e-19
ASXL1	-0.841879	7.27175	78.6609	7.37397e-19
GGT1	3.52013	3.84409	78.6609	7.37399e-19
PFDN6	0.861491	4.31492	78.6451	7.43328e-19
ACAP2	-0.808519	6.27756	78.5946	7.62585e-19
C5orf41	-1.21993	6.31988	78.5323	7.86992e-19
PTPDC1	-1.00859	3.63885	78.4986	8.00553e-19
C17orf56	-0.784542	4.88897	78.4859	8.05721e-19
ENO1	1.03679	9.06038	78.4655	8.14061e-19
C16orf74	1.58924	2.30984	78.448	8.21319e-19
ANXA9	1.53344	3.755	78.4027	8.40383e-19
TXN	1.07318	5.67631	78.3972	8.42722e-19
ITCH	-0.679919	6.36215	78.3199	8.7635e-19
BTAF1	-1.67981	6.85922	78.3007	8.84894e-19
SNORA25	-1.86707	1.26973	78.1887	9.36519e-19
LST1	1.68413	2.57492	78.1133	9.72945e-19
LOC286367	-1.96044	3.82661	78.1091	9.75056e-19
TMEM133	-1.15639	3.13021	78.0574	1.0009e-18
COPE	0.867526	6.47514	77.9843	1.03863e-18
PAPD4	-0.741245	6.13284	77.9719	1.04515e-18
ZFP91	-0.554663	6.64321	77.9714	1.04543e-18
RBM39	-0.898592	7.69681	77.906	1.08065e-18
LOC541473	-1.53342	1.24549	77.9035	1.08198e-18
DYNLL2	0.854894	6.21928	77.8454	1.1143e-18
GPR116	-2.12657	7.44034	77.8042	1.13778e-18
RRAGB	-0.709111	4.63491	77.791	1.14542e-18
BRWD3	-1.43179	5.06286	77.7269	1.18321e-18
ANGEL2	-0.794251	5.28498	77.7125	1.19187e-18
ZNF251	-0.947624	5.13854	77.6255	1.24549e-18
CCDC51	0.972826	3.5058	77.612	1.25406e-18
TMEM50B	-0.763581	6.32253	77.4882	1.33517e-18
NIPAL3	1.40247	5.6799	77.467	1.34957e-18
MTMR10	-1.0619	6.0745	77.4597	1.35458e-18
CCDC61	0.716472	3.55641	77.4184	1.38321e-18
CRP	-4.21321	-0.570271	77.3975	1.39789e-18
SF3B5	0.891667	5.81529	77.3637	1.42206e-18
RPL23AP64	-1.78478	0.859785	77.3595	1.42506e-18
KLHL35	2.06266	1.20528	77.3034	1.46613e-18
TMEM54	1.27671	4.7321	77.2902	1.47598e-18
ALG1	0.893433	3.42991	77.2709	1.49044e-18
LRRC23	0.971833	3.17695	77.2487	1.50731e-18
CMAHP	-1.66174	5.0817	77.243	1.51164e-18
GCFC1-AS1	-1.21656	2.0404	77.2254	1.52518e-18
OCIAD2	1.44583	4.38329	77.2093	1.53768e-18
OPN3	1.33694	2.36055	77.209	1.53789e-18
LOC285074	-0.984048	2.70765	77.1491	1.5853e-18
PYCRL	1.25313	3.62731	77.0519	1.66524e-18
MED11	0.878737	3.73024	76.9919	1.71656e-18
IMPDH2	1.13862	7.83846	76.9804	1.72666e-18
UMPS	0.816328	5.02085	76.9769	1.72971e-18
SNRK	-1.18613	6.69452	76.8903	1.80724e-18
ROCK1	-0.961298	6.78875	76.8509	1.84363e-18
FIZ1	0.705643	3.91395	76.8009	1.89094e-18
TRMT61A	0.743508	4.57112	76.7804	1.9106e-18
ZNHIT2	1.07346	3.13921	76.694	1.99606e-18
LOC100507495	-1.19376	2.54889	76.6826	2.00761e-18
SBF2	-1.10333	6.38813	76.6764	2.01391e-18
DNAJC25	-0.811539	3.96906	76.6487	2.04237e-18
ACSM1	6.75697	4.29456	76.6345	2.0571e-18
PDCD6IP	-0.50854	7.74441	76.6199	2.07241e-18
NAPSB	2.66569	2.48191	76.6149	2.07762e-18
HNRNPUL2	0.646854	6.2115	76.4902	2.21312e-18
FAM70B	-1.7744	3.50463	76.4476	2.26134e-18
RPA2	0.802178	5.32225	76.444	2.26551e-18
EPOR	-1.35902	4.02672	76.441	2.2689e-18
TNNI3	-6.00686	1.15392	76.3506	2.37523e-18
TMCO4	1.12675	5.45941	76.2109	2.5493e-18
STAG3L3	-1.48914	2.68187	76.2034	2.559e-18
IFI27L2	1.26872	4.15976	76.1944	2.5707e-18
C18orf8	-0.600153	4.90521	76.128	2.65865e-18
CDC27	-0.718525	6.11319	76.1089	2.68441e-18
KATNB1	0.742438	4.7218	76.0839	2.7187e-18
MAGEF1	1.04761	5.30033	76.0484	2.76797e-18
CCDC146	-1.23712	3.64265	75.9725	2.87641e-18
GPR39	2.91335	1.31034	75.9554	2.9014e-18
WDR74	0.817563	4.91906	75.8968	2.98884e-18
ERCC2	0.716607	4.42224	75.7774	3.17507e-18
ZNF688	0.89997	3.5367	75.7523	3.21571e-18
RPS23	1.02341	9.23576	75.7317	3.24941e-18
GTPBP2	-0.849694	6.10747	75.7244	3.26146e-18
ZNF529	-1.1719	4.77617	75.6753	3.34361e-18
TRPM2	1.35313	3.32397	75.638	3.40736e-18
GAB3	-1.63431	3.67547	75.5959	3.48091e-18
MAGIX	1.53204	1.55022	75.5869	3.49681e-18
RNF5P1	0.890108	3.61453	75.5561	3.55178e-18
ADCY3	-1.20986	6.50084	75.545	3.57182e-18
MOSPD2	-1.03243	4.26512	75.5029	3.64872e-18
FAHD2B	0.940409	4.18821	75.47	3.71003e-18
CPA2	-4.23806	1.08844	75.4646	3.7201e-18
LINC00312	-2.28972	3.57555	75.3752	3.89243e-18
SPSB2	1.29008	2.7575	75.3746	3.89366e-18
UBR1	-0.827344	5.90092	75.3682	3.90629e-18
C11orf2	0.959269	7.12755	75.3603	3.92204e-18
ATF2	-0.659068	6.11479	75.321	4.00082e-18
SMARCAL1	0.641173	4.91981	75.2737	4.09772e-18
TSR2	0.831455	5.59212	75.1986	4.25659e-18
AAMP	0.790039	6.96229	75.1639	4.33221e-18
GJD3	1.17235	3.40785	75.1296	4.40802e-18
COPZ1	0.711041	7.19158	75.1004	4.47366e-18
RPS5	1.29419	8.71495	74.9021	4.94654e-18
SLC39A9	0.775451	6.60354	74.8937	4.96756e-18
INPP4A	-0.793629	5.35206	74.8296	5.1315e-18
RPL23	0.967953	9.05865	74.8029	5.20141e-18
LOC100506035	-2.46985	0.603082	74.7119	5.44656e-18
LILRA4	3.57991	-0.0645738	74.6147	5.72145e-18
PTPLA	-1.83201	2.89736	74.609	5.73811e-18
KCNMB3	-0.825329	2.84421	74.5993	5.76643e-18
CCDC76	-1.24566	4.4352	74.5975	5.77163e-18
HLA-DPB1	1.50278	7.31339	74.5447	5.9282e-18
C17orf57	-1.75014	3.06386	74.5026	6.05575e-18
GABBR1	-1.5362	6.77942	74.4871	6.10359e-18
C16orf48	0.812911	4.41898	74.4782	6.13114e-18
ZWINT	1.94196	2.82198	74.4279	6.28949e-18
NHP2	0.903731	5.31391	74.3778	6.45094e-18
ZNF707	0.954233	3.45991	74.3772	6.45305e-18
DIABLO	0.739936	5.35086	74.3666	6.48782e-18
PRRG2	2.39184	3.08573	74.3242	6.6286e-18
RPN1	0.83719	7.83353	74.3029	6.70042e-18
SESTD1	-1.43084	7.14756	74.2865	6.75641e-18
ZEB1	-1.83343	6.43524	74.2863	6.7571e-18
FAM162B	-1.80252	2.42121	74.2579	6.85508e-18
NAA16	-1.11489	4.60403	74.2257	6.96768e-18
VAC14	0.603339	5.48541	74.2224	6.97929e-18
APITD1	1.01981	1.73942	74.171	7.16361e-18
RBBP9	0.748206	4.96814	74.106	7.40332e-18
C20orf29	0.946068	3.49576	74.0974	7.43568e-18
ING3	-0.752703	4.23747	74.0956	7.44227e-18
LATS2	-1.21923	5.88967	74.0807	7.49864e-18
DNAJC27	-0.976668	3.99401	74.0639	7.56294e-18
C19orf21	3.73011	2.06454	74.0112	7.76752e-18
TRPC4	-2.2394	-0.259374	73.9946	7.83297e-18
C6orf223	8.8808	2.4999	73.9425	8.04274e-18
VPS37A	-0.687048	5.1497	73.9071	8.1882e-18
CLN3	0.886072	5.91455	73.8798	8.3023e-18
UBE2M	0.779563	4.90068	73.8793	8.30426e-18
WDTC1	0.771302	7.03598	73.8769	8.31452e-18
HDGF	0.781483	7.71262	73.8749	8.32286e-18
ATG12	-0.644567	5.55955	73.864	8.36901e-18
GLTSCR2	1.06864	8.99472	73.8351	8.49212e-18
ZC3H7B	0.845604	7.31997	73.8239	8.54049e-18
CACNA1A	-1.53689	1.86486	73.7888	8.69396e-18
ENSA	0.620827	7.44088	73.7886	8.69484e-18
CBR3-AS1	1.17889	2.63916	73.7387	8.91755e-18
KRT18	3.23124	7.6108	73.7032	9.07909e-18
FAM98B	0.707937	4.10766	73.6769	9.20071e-18
QARS	0.801755	7.78166	73.6656	9.25379e-18
RARRES3	1.96709	5.64842	73.6577	9.2907e-18
LCMT1	0.643251	4.8686	73.6325	9.41023e-18
NENF	0.90357	5.88206	73.6138	9.50006e-18
CPA1	-3.89748	3.30876	73.558	9.77213e-18
URGCP	0.57076	5.69131	73.551	9.8069e-18
C16orf54	1.97117	1.83384	73.5432	9.84556e-18
FGD3	1.74039	4.01089	73.486	1.0135e-17
BAHD1	0.688161	5.43468	73.4674	1.02313e-17
CLIP4	-1.28625	6.08841	73.437	1.03901e-17
LUC7L3	-1.21283	7.92237	73.3862	1.0661e-17
EBLN2	-2.03682	1.33659	73.3734	1.07301e-17
CREB3	0.688793	5.69433	73.345	1.08858e-17
BBS7	-0.798813	4.32335	73.3214	1.10165e-17
PDIA4	1.20233	6.9506	73.3076	1.10941e-17
SPN	1.92208	2.97502	73.2905	1.11907e-17
KCTD11	0.796847	4.62039	73.2501	1.14218e-17
PRDM5	-1.31607	2.51733	73.2499	1.14232e-17
BTBD2	0.709036	6.7462	73.2404	1.14783e-17
WNT4	3.00586	3.17789	73.2242	1.15727e-17
ADAP1	1.15758	2.86688	73.149	1.2022e-17
TSPYL2	-1.29662	7.04294	73.1461	1.204e-17
CYP4F35P	-2.653	1.98055	73.1386	1.2086e-17
PLD3	1.00231	7.81861	73.097	1.23433e-17
WDR11	-0.712765	6.44098	73.0881	1.23992e-17
VWA3A	-2.00962	0.134567	73.0488	1.26486e-17
PRSS1	-6.90832	3.58846	73.0209	1.28286e-17
NEFH	2.64302	1.57291	73.0195	1.28378e-17
TPCN2	-0.934373	4.9117	72.9723	1.31482e-17
CHADL	1.50419	2.40153	72.8894	1.37123e-17
TSTA3	1.01397	5.50312	72.8665	1.38726e-17
TM9SF1	0.65493	6.27364	72.7731	1.45448e-17
ENTPD4	-1.01816	6.12162	72.748	1.47305e-17
TMEM161A	0.646532	4.73825	72.7376	1.48086e-17
SMARCE1	0.549267	6.72757	72.7092	1.5023e-17
REG3A	-7.44737	-1.3808	72.5946	1.5921e-17
PPIE	0.604231	5.61912	72.5219	1.65191e-17
ANKRD36	-1.89119	4.14861	72.4923	1.67687e-17
CCBE1	-2.54826	3.39652	72.4745	1.69208e-17
SIGIRR	0.850558	5.09381	72.4391	1.72263e-17
LRRC61	1.34597	3.41608	72.3858	1.76979e-17
ABCA12	5.6247	3.08655	72.3693	1.7847e-17
SELPLG	1.59234	4.27399	72.3616	1.79165e-17
C20orf11	0.803024	6.3826	72.3196	1.83023e-17
GEMIN7	0.862599	3.55417	72.2877	1.86004e-17
KDM4A	0.757667	5.97844	72.2726	1.87434e-17
SUSD3	2.70176	3.66427	72.2511	1.89487e-17
RNF167	0.593627	6.6264	72.2481	1.89769e-17
LAMTOR2	1.10682	4.76275	72.1801	1.96425e-17
STRN3	-0.853498	5.53137	72.1621	1.9823e-17
ZBED1	0.847586	4.47662	72.1398	2.0048e-17
RFXAP	-0.909571	3.18301	72.0924	2.05353e-17
DPM3	0.968932	3.95359	72.0726	2.07426e-17
COX4I1	1.03155	7.56519	72.0596	2.08793e-17
SLC2A13	-1.29615	3.64135	72.0253	2.12455e-17
ITIH2	4.05711	2.4102	72.0193	2.13101e-17
ZNF574	0.838293	4.72592	71.9805	2.1734e-17
PPCDC	0.769	3.19111	71.8702	2.29826e-17
PICALM	-0.936306	8.26407	71.8453	2.32751e-17
MLKL	-1.23036	4.33368	71.8208	2.3565e-17
HAPLN2	-2.44943	-0.031674	71.8139	2.36484e-17
SYN2	-2.59453	5.17765	71.7879	2.39612e-17
GNRH1	-1.6467	2.70898	71.7536	2.43821e-17
MESDC2	0.617364	5.75611	71.7459	2.44768e-17
ABCA3	1.44892	5.73369	71.7111	2.49122e-17
ZDHHC21	-1.20091	5.22594	71.6632	2.55246e-17
LRRC8E	2.55098	3.54403	71.6434	2.57828e-17
GTF3C1	0.653037	6.57801	71.6215	2.60702e-17
CHORDC1	-1.07032	4.25162	71.6072	2.62593e-17
TRIP6	0.784907	6.47177	71.6002	2.63536e-17
NDST1	1.1407	7.9759	71.5104	2.75798e-17
PLOD1	0.985219	7.11534	71.4786	2.80276e-17
CTTNBP2	-1.42822	3.99723	71.4332	2.86805e-17
C17orf107	2.16257	2.51404	71.4189	2.88892e-17
FOXO1	-1.55884	7.04754	71.3926	2.92768e-17
RBPJ	-0.818845	7.07351	71.3639	2.97065e-17
SNRPE	0.943294	3.85383	71.3224	3.03379e-17
CPA6	5.68111	-0.333318	71.3196	3.03802e-17
CENPM	2.49611	0.500173	71.3135	3.0474e-17
ATP13A2	1.14817	5.6906	71.2955	3.07543e-17
PLA2G6	-1.27708	5.56573	71.2854	3.0911e-17
DCTN1	0.667881	7.73821	71.2793	3.10077e-17
SNORA52	-1.78787	0.100598	71.2719	3.11239e-17
IL1R1	-1.5873	7.71389	71.2387	3.16522e-17
KCNK13	2.15291	0.287478	71.2223	3.1916e-17
SLC25A46	-0.896521	5.29675	71.2035	3.22212e-17
TACC1	-1.83852	8.53893	71.1786	3.26313e-17
RHOC	0.949886	7.80925	71.1753	3.2686e-17
LOC728431	1.3672	2.44545	71.1729	3.27248e-17
PPIEL	-1.69286	3.42779	71.1685	3.27981e-17
EFCAB2	-0.959611	3.64566	71.1083	3.3815e-17
TMPRSS6	3.07242	0.686236	71.067	3.4529e-17
CEP44	-1.16761	4.69561	71.0646	3.45714e-17
FAM71E1	1.92609	0.894672	71.0489	3.48488e-17
ANKRD39	0.773448	2.71106	71.0205	3.53535e-17
MITF	-1.68416	5.4793	70.9383	3.68568e-17
NAGK	0.798714	5.77885	70.9274	3.70619e-17
UPF1	0.716285	7.17882	70.9256	3.7096e-17
ARC	2.30048	2.5195	70.8985	3.76081e-17
PKM2	1.4318	8.83968	70.8963	3.76507e-17
RFX8	-2.22879	2.15316	70.8914	3.77447e-17
PGM3	-1.11693	5.77073	70.8842	3.78821e-17
APBB3	-1.1568	5.36751	70.8633	3.82854e-17
LOC145820	-2.26099	1.77599	70.8427	3.86874e-17
DNAJC1	0.752249	5.18552	70.8301	3.89343e-17
NUBP1	0.681364	4.3787	70.824	3.90548e-17
GNPTG	0.758052	5.91244	70.7691	4.01578e-17
REEP3	-0.775741	6.3575	70.757	4.04051e-17
SYT12	3.11725	4.7426	70.728	4.1003e-17
PPT1	0.956605	7.44918	70.6941	4.17137e-17
E2F1	1.72106	2.09416	70.6469	4.2723e-17
PRRC2A	0.663593	8.31524	70.6144	4.34328e-17
LOC440944	-1.18798	3.87569	70.6127	4.34704e-17
WASF3	-1.75835	5.80049	70.6007	4.3737e-17
REV1	-0.755249	6.0532	70.5644	4.45483e-17
TLR7	2.41267	2.71858	70.5611	4.46224e-17
TIGD5	1.08029	2.80759	70.551	4.48519e-17
C22orf28	0.597109	6.51237	70.545	4.49883e-17
SLC29A3	1.14945	3.66327	70.5393	4.51178e-17
ELF2	-0.668804	5.73361	70.5154	4.56692e-17
CBR1	1.00928	5.03315	70.4374	4.75114e-17
RFC2	0.755496	4.39737	70.422	4.7884e-17
GANC	-1.05961	4.62745	70.4154	4.80429e-17
COMMD4	0.623174	5.26187	70.4024	4.83605e-17
RAPGEF3	-1.71799	6.92736	70.3857	4.87723e-17
PDIA6	0.99276	7.02315	70.3857	4.87729e-17
EP400NL	-1.15439	2.72768	70.3511	4.96362e-17
FRMD3	-1.44593	4.63818	70.333	5.00928e-17
SLFN11	-1.42765	5.7936	70.2806	5.14417e-17
CXXC5	1.13086	5.12909	70.2491	5.22679e-17
C20orf7	-0.908967	3.7101	70.2362	5.26117e-17
PLCXD3	-2.57233	3.59108	70.2214	5.30094e-17
DHRS4L2	0.984332	4.37052	70.2209	5.30222e-17
HK1	0.823439	7.29493	70.201	5.35586e-17
ECSIT	0.920296	5.32039	70.1803	5.41236e-17
MGC27345	-0.858804	4.31721	70.1469	5.50473e-17
REEP6	2.1501	4.99823	70.1364	5.53422e-17
GRIN3B	-2.60329	0.810892	70.0557	5.76529e-17
ZNF451	-0.767007	5.58657	70.0244	5.85761e-17
METRN	1.45982	3.26299	70.0092	5.903e-17
RGS10	1.22516	4.43766	69.9744	6.00786e-17
FAM122C	-1.00015	1.79303	69.9671	6.03015e-17
ZNF700	-1.13132	4.71661	69.9459	6.09543e-17
POMGNT1	0.68487	6.23762	69.9238	6.16397e-17
POLI	-0.942544	5.66787	69.9176	6.18335e-17
LEO1	1.00725	4.6466	69.9016	6.23393e-17
RBMX2	0.693914	4.1534	69.8282	6.47012e-17
ENHO	2.59056	1.41913	69.8243	6.4829e-17
RUNDC1	1.0045	5.19733	69.8134	6.51898e-17
LHPP	0.954885	4.53538	69.8002	6.56276e-17
CLDN23	1.80759	4.30322	69.7849	6.61378e-17
ATPIF1	0.993034	5.56565	69.7644	6.68291e-17
GIPC1	0.957862	6.1572	69.7341	6.78618e-17
TSPAN33	1.82701	3.79992	69.7258	6.81485e-17
UGGT2	-0.84252	5.0425	69.6474	7.09114e-17
HNRNPU-AS1	-1.50986	5.91679	69.6023	7.25524e-17
RASGRP2	-1.67258	4.28166	69.5799	7.33798e-17
INPP5B	-0.74831	5.39727	69.5004	7.63972e-17
MIER1	-0.705682	5.97302	69.4509	7.83392e-17
HCST	1.77366	2.65472	69.4364	7.89181e-17
S100A14	3.19166	5.119	69.4019	8.03125e-17
PEX1	-0.870537	5.50662	69.4014	8.03309e-17
RICTOR	-1.22869	6.23396	69.3703	8.16083e-17
DCLK2	-1.19255	3.35197	69.3621	8.19493e-17
GSPT2	0.631058	4.64006	69.3293	8.33207e-17
EXOC5	-0.645393	5.7647	69.3253	8.34928e-17
OBFC2A	-1.66724	4.7018	69.3208	8.36833e-17
CLCA2	3.88775	4.28448	69.283	8.5301e-17
ATP6V1F	0.871183	5.82129	69.2569	8.64374e-17
MGMT	1.04442	4.9572	69.2493	8.6773e-17
CCDC102A	1.0361	3.67431	69.2297	8.76388e-17
PLAGL1	-1.45688	5.98721	69.2271	8.77549e-17
NDUFA13	1.11886	6.51681	69.1587	9.08492e-17
ENPEP	-1.80984	4.58474	69.1569	9.09333e-17
ZSWIM3	1.07317	2.38671	69.1005	9.35716e-17
ANKRD20A8P	-4.52069	-1.4687	69.0122	9.78541e-17
DENND4B	-0.934585	6.36813	68.9788	9.95262e-17
LCN10	-3.00115	3.7167	68.9718	9.98804e-17
UBA1	0.534747	8.41798	68.9659	1.0018e-16
FIGN	-1.86948	3.01059	68.9546	1.00755e-16
RAC2	1.51867	4.43637	68.9079	1.03173e-16
LIMK1	1.14356	5.14667	68.8697	1.0519e-16
ACTN4	1.01303	9.07051	68.8523	1.0612e-16
C20orf54	1.85785	3.25723	68.8412	1.06719e-16
PHRF1	0.715631	6.08676	68.7999	1.08981e-16
RAB2B	-0.715484	5.12194	68.7975	1.09109e-16
ARMC2	-0.921551	2.31819	68.7917	1.09434e-16
DHX30	0.506664	6.56883	68.7683	1.10737e-16
FCN3	-3.46156	3.82554	68.7569	1.11379e-16
PRMT1	0.8517	6.21134	68.7448	1.12068e-16
PAFAH2	0.884658	4.50959	68.7299	1.12918e-16
LOC653160	-1.18338	2.46937	68.7139	1.13833e-16
MBNL1	-0.94239	8.02104	68.713	1.13889e-16
TCF7	2.0325	4.88412	68.7016	1.14548e-16
FGF7	-2.30696	5.44371	68.6874	1.15378e-16
MGAT5	0.876036	6.11956	68.6455	1.17851e-16
ANKRD44	-1.13062	4.22228	68.5991	1.20656e-16
MAPK8IP3	-1.01475	6.63731	68.5988	1.20679e-16
DAAM2	-1.98247	6.7046	68.5916	1.21117e-16
PLEKHM1P	-1.20458	4.70759	68.4954	1.27174e-16
MLST8	0.864406	5.20967	68.4609	1.29416e-16
DMXL2	-1.24791	5.00968	68.4431	1.30592e-16
ZNF600	-1.04094	3.63927	68.4365	1.31029e-16
EEFSEC	0.564764	4.60315	68.401	1.33412e-16
MSL3	-0.706536	5.1354	68.397	1.3368e-16
CXorf23	-0.8355	4.70622	68.3723	1.35369e-16
RCC1	1.30349	4.93761	68.3592	1.36265e-16
SUMF1	0.848878	5.72338	68.3524	1.36742e-16
RBM17	-0.565474	6.20081	68.313	1.39501e-16
SCRIB	0.918787	6.5155	68.3018	1.40293e-16
CCDC134	1.24702	1.60765	68.3017	1.40299e-16
LFNG	1.42154	5.02513	68.2853	1.4147e-16
PEAK1	-1.25999	6.74427	68.2827	1.41658e-16
ZBTB45	0.654925	4.0728	68.2741	1.42275e-16
ELL2	-1.25991	6.58613	68.2403	1.44737e-16
DSE	-1.53344	6.06021	68.2261	1.45782e-16
TSC1	-0.939859	6.32017	68.1875	1.48666e-16
C9orf78	0.627848	5.89007	68.1752	1.49595e-16
WLS	1.2469	6.91189	68.1163	1.54129e-16
SNED1	-1.62738	6.50058	68.0963	1.55704e-16
RCC2	1.08954	6.77204	68.0837	1.56698e-16
DDOST	0.713928	7.58775	67.9875	1.64532e-16
TMEM79	1.31075	3.75413	67.9775	1.65375e-16
METTL21D	-0.975575	3.41591	67.9343	1.69037e-16
ARID4A	-0.967475	5.66231	67.8442	1.76935e-16
TAL1	-1.9535	4.14021	67.7384	1.8669e-16
PRRG1	-1.06062	4.43148	67.7264	1.87827e-16
TMEM222	0.683298	5.51022	67.7137	1.89041e-16
LOC728855	1.10697	1.23265	67.688	1.91521e-16
PI4KAP1	-2.12412	4.0434	67.6123	1.99018e-16
PHF20L1	-0.729517	5.94859	67.5908	2.01205e-16
RGS12	0.749757	5.63819	67.5818	2.02128e-16
PLAT	2.05569	7.42431	67.5803	2.02279e-16
SCAP	0.722583	6.80521	67.5793	2.02383e-16
LOC494127	0.859977	3.22758	67.5733	2.03e-16
DFFA	0.783098	4.56721	67.5707	2.03268e-16
PWP2	0.570585	5.16784	67.5638	2.03977e-16
MYBL2	2.99873	1.88824	67.547	2.05723e-16
LINC00265	-1.27387	3.79775	67.531	2.07402e-16
ZNF511	0.854749	4.16773	67.5054	2.10106e-16
LOC100131434	-2.08195	3.48897	67.4937	2.11365e-16
PPP4R1L	-1.44878	3.06171	67.43	2.18306e-16
DPP7	0.760524	6.80563	67.3622	2.25935e-16
C19orf10	0.972825	5.80058	67.3269	2.30023e-16
RBM42	0.671975	6.02848	67.3265	2.30069e-16
KRAS	-0.668059	5.50304	67.3231	2.30461e-16
C20orf43	0.606487	6.78998	67.3028	2.32846e-16
ASF1B	2.27747	1.61132	67.297	2.33541e-16
ALOX15B	6.59475	6.61162	67.2647	2.374e-16
LINC00115	-1.71025	1.11262	67.207	2.44444e-16
SRC	1.09506	5.53838	67.199	2.4544e-16
ZNF821	0.990428	3.33916	67.1221	2.55199e-16
ETHE1	0.881135	4.81615	67.1161	2.55973e-16
RASA1	-0.723218	6.33482	67.1056	2.5734e-16
TMEM134	0.843347	4.68317	67.0171	2.69166e-16
OPA3	0.877863	4.78797	67.0064	2.70622e-16
TROVE2	-0.706188	4.6737	66.9986	2.717e-16
HUS1	-0.646312	4.03154	66.9563	2.77593e-16
HSF4	-1.35987	5.27791	66.9444	2.79277e-16
U2AF2	0.543662	7.17065	66.9336	2.80813e-16
PARK7	0.902104	7.35481	66.8994	2.85728e-16
ARMC5	0.787731	4.14502	66.8974	2.86017e-16
RPS21	1.27479	8.07517	66.8603	2.91453e-16
HYOU1	1.12996	7.07543	66.8579	2.91793e-16
TAF2	-0.746368	5.34334	66.8571	2.91912e-16
ZNF655	-0.849892	6.48673	66.8435	2.93944e-16
ITGB2	1.93466	5.85426	66.8242	2.96828e-16
CEP250	1.03708	5.14798	66.808	2.99286e-16
GBA	0.817766	5.56547	66.7612	3.06468e-16
CCDC36	-2.20473	1.84201	66.7566	3.07185e-16
NCAPD2	0.945198	5.75435	66.6705	3.20901e-16
CYBA	1.19764	5.65685	66.6586	3.22837e-16
DPP3	1.01797	4.69143	66.6555	3.23358e-16
RNF215	0.614529	3.99682	66.6472	3.24719e-16
TAF15	0.861319	7.12094	66.6465	3.24827e-16
HERC2P3	-2.13886	3.99932	66.6223	3.2885e-16
BTBD19	-1.68884	2.35799	66.6196	3.29304e-16
OGFR	0.651527	5.93405	66.6088	3.31104e-16
AOX1	-2.72171	6.84299	66.5532	3.40575e-16
HIPK3	-1.72606	6.94312	66.5223	3.45954e-16
DDX50	0.558743	5.19301	66.5021	3.49515e-16
ENPP4	-1.19788	5.21632	66.4903	3.51616e-16
PITPNM2	-1.2864	4.89618	66.4722	3.54856e-16
FZD8	1.34483	4.40849	66.4499	3.58906e-16
HERC2P7	-2.2428	0.358559	66.4286	3.62795e-16
SNORA61	-1.69534	1.11131	66.4088	3.66463e-16
PYCR2	0.607939	5.94626	66.3761	3.7259e-16
TMBIM6	0.635759	9.83425	66.3627	3.75143e-16
FOXN2	-1.39438	5.02367	66.3531	3.76967e-16
SARDH	2.09862	2.16855	66.3426	3.7898e-16
DNAH17	-1.13455	2.74449	66.3296	3.81496e-16
ANKRD36B	-1.73198	3.15316	66.2698	3.93244e-16
MLK7-AS1	-2.09023	0.260708	66.2451	3.98204e-16
ZNF324B	0.974101	2.62237	66.1589	4.15992e-16
FLJ31306	-0.953472	5.91865	66.1505	4.17765e-16
MPP3	-1.37985	3.85671	66.1218	4.23896e-16
SLC38A2	-0.971709	8.2201	66.1112	4.26177e-16
ASCL2	2.81404	0.518327	66.1035	4.27856e-16
TFPI	-1.51707	6.63759	66.0906	4.30673e-16
NHLRC3	-0.945253	5.60777	66.0879	4.31259e-16
MTMR9LP	-1.19528	4.62315	66.0607	4.37242e-16
FRAT1	1.08822	2.82634	66.0439	4.40997e-16
MIPEP	0.879891	4.39268	66.0323	4.43599e-16
KLC4	0.710071	5.12499	65.9951	4.52045e-16
DNM3	-1.30226	3.33081	65.9765	4.56338e-16
MRPL27	0.989279	4.7491	65.9571	4.60846e-16
LCMT2	0.758998	3.77457	65.9534	4.61723e-16
LOC100131825	-2.28108	2.43168	65.9528	4.61842e-16
MTMR7	-1.13752	1.73966	65.9414	4.64525e-16
TXNDC17	0.980993	4.08372	65.9378	4.65373e-16
C8orf55	1.12231	5.27883	65.8824	4.78644e-16
PDE10A	-1.73145	3.47268	65.8677	4.82232e-16
DNM1L	-0.569376	6.41513	65.863	4.83383e-16
TMEM186	0.790684	3.51069	65.8158	4.95107e-16
LSM4	0.857088	5.53588	65.813	4.95798e-16
LOC100190938	-2.49944	4.13664	65.8084	4.9696e-16
OSTM1	-1.16778	5.64592	65.7309	5.16888e-16
ATP6V0B	0.845563	6.08668	65.7227	5.19049e-16
RPS12	1.04465	9.02067	65.7157	5.20883e-16
HAUS8	0.694165	2.69854	65.6943	5.26588e-16
PTRHD1	1.12982	3.85959	65.6935	5.26782e-16
C11orf49	0.957774	4.60638	65.6343	5.42857e-16
SEC16B	-1.28118	4.33708	65.5676	5.61555e-16
ZER1	0.624314	6.67708	65.547	5.67445e-16
ZNF213	0.830963	4.61679	65.5458	5.67793e-16
ZBTB7C	1.38865	4.73234	65.5421	5.68866e-16
FZD1	1.89606	6.39636	65.5364	5.70498e-16
C10orf108	-2.4558	1.37173	65.533	5.71489e-16
RPTOR	0.763427	5.44524	65.5275	5.73073e-16
LOC144571	-1.33015	2.49071	65.5232	5.74337e-16
IFRD1	-1.17784	6.24482	65.5127	5.774e-16
MED20	0.711532	4.31864	65.4975	5.81891e-16
PRR15	2.59296	2.79586	65.4891	5.84364e-16
C1orf63	-1.46935	6.13782	65.4862	5.85237e-16
AGTRAP	0.921937	5.26131	65.4812	5.86724e-16
CLPS	-5.91098	1.42493	65.468	5.90664e-16
SHOX2	-1.72724	3.72903	65.462	5.92447e-16
FAM83F	2.12398	3.24797	65.4603	5.92964e-16
MASP2	-1.53783	3.36822	65.4586	5.9349e-16
CCDC8	2.35722	5.80849	65.452	5.95482e-16
CDCA5	2.01774	1.72511	65.4305	6.01999e-16
MAPK13	1.78179	4.98647	65.4298	6.02204e-16
GULP1	-1.2561	4.81678	65.3929	6.13604e-16
C16orf5	0.679422	5.49241	65.3453	6.2861e-16
KLRG2	3.12074	0.333923	65.2545	6.58234e-16
THNSL1	1.21192	3.25225	65.2387	6.63542e-16
C10orf35	1.87799	2.8226	65.208	6.73962e-16
KRT10	-0.985891	4.83982	65.1962	6.7799e-16
THNSL2	1.35957	5.49318	65.1931	6.79057e-16
CHPF2	0.889066	5.67703	65.1701	6.87036e-16
FLNB	1.41156	8.93783	65.1607	6.9032e-16
MARK2	1.16817	6.27316	65.1393	6.97865e-16
C8orf46	-1.82244	1.69254	65.137	6.98688e-16
HNRNPA3	-0.775913	7.9433	65.1175	7.0561e-16
ALDH1L2	-1.62443	4.38452	65.1145	7.0671e-16
BRMS1L	-0.666375	3.7722	65.1109	7.08006e-16
BAD	0.898155	5.18363	65.0942	7.14028e-16
ISY1	0.593137	4.0915	65.0741	7.21324e-16
RPL30	0.974375	9.49097	65.0574	7.27462e-16
CPEB2	-1.19546	5.60847	65.056	7.27981e-16
GEMIN6	0.7348	2.84725	65.025	7.39549e-16
GTF3C6	1.0123	4.58476	65.0173	7.42441e-16
NT5DC1	0.784299	5.08594	65.0114	7.44675e-16
RPS14	1.06556	9.20721	65.011	7.44818e-16
SEZ6L	2.92909	-0.0974893	64.994	7.51269e-16
STX16-NPEPL1	-1.89538	0.58835	64.9783	7.57283e-16
PPFIBP1	-1.01513	6.86598	64.9485	7.68807e-16
NPM2	2.08665	1.05566	64.946	7.69789e-16
ZRSR2	0.772806	3.52334	64.8863	7.93476e-16
FN3KRP	0.757078	5.44272	64.8775	7.97004e-16
LOC407835	0.880191	5.38797	64.8752	7.97957e-16
PRKAB2	-1.28685	5.53579	64.8181	8.2142e-16
FBXO9	-0.743288	6.38114	64.8077	8.25769e-16
AIDA	-1.13726	4.87428	64.7803	8.37335e-16
LIFR	-1.59942	8.06058	64.7436	8.53059e-16
BIRC5	3.3581	1.85054	64.6791	8.81435e-16
CRYGS	-1.38725	1.28936	64.6786	8.81694e-16
RPL37	1.07393	8.91828	64.6464	8.962e-16
IRAK4	-0.755039	5.05022	64.5751	9.29201e-16
LOC643837	-1.13942	3.73444	64.5719	9.30748e-16
PPARGC1A	-2.26118	3.45039	64.5701	9.3156e-16
ACTG1	0.867565	11.3266	64.5606	9.3608e-16
STT3A	0.679251	7.21374	64.4831	9.7366e-16
RBKS	1.07361	2.00271	64.4813	9.74514e-16
CSTF2	0.771446	3.66495	64.4579	9.86149e-16
GDI2	0.638374	7.83904	64.4186	1.00606e-15
TCF4	-1.38803	7.4626	64.36	1.03643e-15
LOC100132832	-1.36161	0.830538	64.3328	1.0508e-15
LOC386597	-2.26552	-0.012935	64.3248	1.05508e-15
HELQ	-0.682086	4.31428	64.3234	1.05587e-15
DENND1C	1.89633	3.64989	64.3038	1.06639e-15
CHAF1A	0.895803	3.9506	64.2819	1.0783e-15
LOC441455	1.1057	1.82651	64.218	1.11384e-15
SNX12	0.578304	6.04426	64.192	1.12866e-15
TM6SF1	-1.33668	3.88211	64.1814	1.13476e-15
LPIN1	-2.24234	7.17715	64.1732	1.13946e-15
NCOA3	-0.853098	6.43847	64.1696	1.14159e-15
IL4I1	2.61434	0.95982	64.1433	1.15691e-15
SLAMF9	3.10722	-1.06982	64.1347	1.16196e-15
RBM28	-0.764699	4.84042	64.0486	1.21386e-15
USP16	-0.620597	6.0603	64.0319	1.2242e-15
GANAB	0.597102	8.65786	64.0248	1.22864e-15
METTL11A	0.952039	3.72476	63.9464	1.27851e-15
F11R	0.79797	7.28794	63.9288	1.29e-15
RPN2	0.776164	8.10363	63.924	1.29314e-15
PLEKHG1	-1.38782	5.76271	63.9111	1.3016e-15
NID1	-2.18923	8.5302	63.8873	1.31747e-15
RAB1B	0.706783	7.56914	63.8754	1.32542e-15
IPO4	1.16819	5.72017	63.8687	1.32993e-15
TMEM208	0.834135	4.57086	63.7952	1.38051e-15
PLSCR1	-1.30015	6.08295	63.7818	1.38989e-15
WASF1	-1.01213	4.24973	63.7766	1.39361e-15
GORAB	-0.983968	3.94143	63.7747	1.39493e-15
FNDC3B	-0.938017	7.1363	63.7686	1.39927e-15
TSSK3	-1.30411	3.04283	63.7002	1.44869e-15
FARS2	0.674835	4.14363	63.6498	1.48623e-15
BCDIN3D	0.921077	2.61842	63.6323	1.49953e-15
BEST1	-1.6307	3.18289	63.622	1.50735e-15
TP53	1.12853	6.20715	63.6047	1.52063e-15
EIF2AK1	0.589722	7.01841	63.5994	1.52477e-15
PPM1H	1.77244	4.63636	63.5924	1.53022e-15
AARS2	0.866848	4.79217	63.5869	1.53447e-15
HSD17B7P2	-1.61133	2.27572	63.5865	1.5348e-15
CCDC64	2.4065	2.1189	63.5682	1.54912e-15
RBL2	-0.810073	7.33028	63.5517	1.56217e-15
RBMS1	-0.898874	6.87234	63.5467	1.56607e-15
DDHD2	-0.958899	6.37729	63.5422	1.56964e-15
SHOC2	-0.573344	6.15671	63.468	1.62995e-15
PSMC6	-0.683098	4.23711	63.4568	1.63925e-15
DAP	0.874375	7.11017	63.3837	1.7012e-15
LINC00313	-2.10574	-0.363899	63.3806	1.70385e-15
FN3K	0.873696	4.04598	63.3468	1.73336e-15
COX6A1	1.0866	5.80856	63.297	1.77778e-15
TXN2	0.789484	6.088	63.2786	1.79445e-15
SHQ1	0.738289	4.24536	63.2557	1.81546e-15
ZDHHC5	0.507223	6.84828	63.2264	1.84261e-15
MRPL52	0.838142	4.55599	63.2167	1.85167e-15
CALM3	0.771098	7.75974	63.1896	1.87733e-15
RALBP1	0.597984	6.64824	63.1706	1.89558e-15
CBFA2T3	-1.13098	4.22649	63.1511	1.91442e-15
RABIF	0.798219	3.43002	63.1456	1.91982e-15
MRFAP1L1	0.659002	6.18141	63.1343	1.93085e-15
HNRNPM	0.626619	7.78341	63.1267	1.93831e-15
EFNA3	1.85142	3.01812	63.1055	1.95925e-15
OPN4	-4.22395	-0.0888814	63.0911	1.97363e-15
KCTD5	0.590701	4.63214	63.0308	2.03501e-15
BCL2L12	0.732491	3.50397	63.0208	2.04535e-15
RDX	-1.04695	6.35582	62.9874	2.08036e-15
CGGBP1	-0.516677	7.01057	62.9774	2.09094e-15
CLDN15	-1.13986	4.36633	62.965	2.10414e-15
SMPDL3B	2.99698	3.1013	62.9595	2.11e-15
C17orf96	1.56797	2.3737	62.9355	2.1359e-15
PDRG1	0.807774	4.21132	62.9085	2.16536e-15
EIF2C4	-0.791137	5.79302	62.9043	2.17001e-15
MANEA	-1.05154	4.67874	62.8576	2.22207e-15
PRKAR1A	-0.528052	8.58948	62.8165	2.2689e-15
PPP6R1	0.604996	6.28594	62.8141	2.27161e-15
LEPROT	-0.608149	7.73871	62.7724	2.32027e-15
DUT	-0.744647	5.97703	62.7526	2.34366e-15
BTBD9	0.800813	4.7139	62.7437	2.35431e-15
TCIRG1	-0.965679	6.6663	62.7229	2.37929e-15
GALE	1.27484	4.10561	62.7214	2.38112e-15
CTXN1	2.02368	2.11295	62.6766	2.43592e-15
LTB4R	-1.14486	4.55236	62.6566	2.46081e-15
LOC100506668	1.33096	3.40302	62.644	2.47656e-15
AGAP4	-1.09788	2.48269	62.6191	2.50805e-15
ZCCHC4	-0.620518	3.57942	62.5528	2.59394e-15
GOLGA8A	-2.03377	7.41974	62.5453	2.60382e-15
SFSWAP	-0.59217	6.11196	62.5409	2.60963e-15
IGSF1	3.71587	3.96698	62.4889	2.67946e-15
CRABP2	2.47418	6.8768	62.4818	2.68915e-15
SGTB	-0.9786	3.82671	62.4801	2.69147e-15
ZFP64	0.758653	4.09138	62.4607	2.71815e-15
KCNQ3	-2.11151	2.77351	62.4574	2.72274e-15
LOC644172	1.07393	2.20158	62.4519	2.73035e-15
SNRPC	0.711956	5.35075	62.4366	2.75162e-15
SNX17	0.715295	7.01615	62.4347	2.75422e-15
ASNA1	0.739192	5.73977	62.4288	2.76255e-15
C2orf81	1.33927	2.60482	62.3181	2.92229e-15
TSN	0.519689	6.46172	62.2514	3.0229e-15
LRRK2	-1.50918	4.71339	62.2325	3.05217e-15
LY6E	1.36176	7.89413	62.2203	3.07105e-15
MITD1	-0.682247	4.09814	62.1278	3.21873e-15
NAPB	-0.936426	4.46044	62.1159	3.23829e-15
EFTUD1	0.671832	4.81641	62.1131	3.24288e-15
MT1M	-2.63525	4.96853	62.0703	3.31406e-15
UNC50	-0.554491	5.35347	62.0541	3.34142e-15
LOC731275	-1.64541	1.46727	62.0428	3.36066e-15
MSH4	-2.59691	-0.411034	62.0399	3.36575e-15
SSR4	0.927691	6.88062	62.0357	3.37291e-15
TSFM	0.759866	4.6719	62.0042	3.42721e-15
GPR108	0.61408	6.30037	61.9986	3.43707e-15
EIF5A2	-0.999094	3.2902	61.9757	3.47729e-15
CCT5	0.85676	7.10316	61.9508	3.52141e-15
KIAA0355	-1.02854	6.37307	61.9118	3.59183e-15
TSPYL1	0.758972	7.06601	61.8966	3.61977e-15
ZEB2	-1.8478	7.04381	61.867	3.67463e-15
RPL28	0.925178	8.90965	61.857	3.69333e-15
PRORSD1P	-1.10968	1.59876	61.855	3.69694e-15
ENDOU	-1.73584	0.986307	61.8539	3.69915e-15
ZNF646	0.865602	4.85352	61.8456	3.71479e-15
DIP2A	-0.860933	6.01924	61.8425	3.72052e-15
[truncated: 13,738 more rows]

## Sheet: Colon
	logFC	logCPM	LR	PValue
ANP32C	-2.86658	3.25188	1711.47	0
ATP8B5P	-2.78853	3.75697	1752.46	0
LOC100132724	-4.11434	2.76243	1824.5	0
LOC401127	-4.50041	2.6325	2816.19	0
LOC442459	3.67844	-0.27711	2102.67	0
LOC644936	4.87425	1.8803	2391.96	0
METTL24	7.87153	4.15259	2116.15	0
PIN1P1	-4.55518	2.50229	1939.03	0
RAB6C	2.08859	2.75741	1619.32	0
RPL19P12	4.06098	5.2906	5961.94	0
SBF1P1	-3.63915	2.27707	1910.08	0
TPI1P2	3.67663	2.07278	2526.15	0
LOC100132831	-3.65608	2.36771	1337.01	1.0266e-292
ATP5E	2.51839	3.85376	1326.89	1.62396e-290
EIF3IP1	2.09238	2.44763	1229.89	1.94329e-269
COX20	2.75884	0.946757	1163.49	5.26075e-255
ARGLU1	-2.14255	7.82569	1096.77	1.66183e-240
SEC31B	-3.70199	5.99176	1063.31	3.11722e-233
POTEKP	3.11924	3.58352	1041.12	2.0682e-228
LOC649395	1.73465	4.8936	990.185	2.44149e-217
CCNL2	-2.46494	8.25688	989.309	3.78455e-217
RPS15A	1.79002	7.18732	964.857	7.81982e-212
EP400NL	-2.88384	2.9387	957.337	3.37135e-210
UQCRBP1	-1.9706	6.19349	952.119	4.59358e-209
MIR4444-1	3.45155	-0.600418	944.85	1.74632e-207
LENG8	-2.60307	9.02058	942.849	4.75457e-207
GOLGA8A	-3.62244	7.46744	940.091	1.89107e-206
TUBGCP6	-1.90983	6.96075	932.217	9.73469e-205
AGAP6	-3.02415	4.91656	920.115	4.16045e-202
CAPRIN2	-1.58599	5.58014	910.223	5.88118e-200
PMS2P3	-2.13265	2.85922	907.421	2.39109e-199
CSNK1A1P1	-3.95147	2.65937	901.867	3.8543e-198
CTAGE15P	-2.86439	0.885872	898.802	1.78751e-197
RPL13AP6	1.90699	5.19912	897.765	3.00405e-197
CLK2	-1.84454	5.85787	896.653	5.24124e-197
LOC146880	-2.80658	6.18199	891.194	8.0579e-196
ZFC3H1	-1.82179	6.5503	890.222	1.31079e-195
MIR647	-3.68094	1.73901	889.034	2.37551e-195
PILRB	-3.42325	7.705	887.446	5.25859e-195
TAF1C	-2.25377	6.86862	871.802	1.32362e-191
LOC155060	-3.23528	4.96277	865.999	2.41706e-190
GUSBP11	-2.40985	5.67307	863.635	7.89618e-190
ZNF767	-2.30074	5.45948	863.334	9.17589e-190
NACA2	1.5611	4.48985	857.953	1.3568e-188
KIFC2	-3.82269	6.07401	853.901	1.03134e-187
GABBR1	-2.37143	7.3497	852.551	2.02765e-187
RPLP0P2	-3.12851	5.54083	847.86	2.12197e-186
RPS13	1.5207	7.16928	837.167	4.48234e-184
FAM156A	-2.87037	3.41922	836.951	4.99347e-184
AHSA2	-3.04492	6.99432	834.556	1.65661e-183
PNISR	-2.08155	8.24641	830.846	1.06116e-182
CCDC130	-1.73694	5.87378	830.168	1.48987e-182
CLASRP	-1.84436	6.73767	820.083	2.3216e-180
WASH2P	-1.98873	5.19916	812.314	1.13428e-178
CREBZF	-1.80728	7.2811	812.181	1.21266e-178
EME2	-3.51473	2.71902	807.648	1.17294e-177
ANKRD19P	-2.13395	5.09665	804.841	4.78058e-177
LOC100272228	-3.65526	3.91862	804.57	5.47664e-177
RLIM	-1.59566	7.17847	799.703	6.26076e-176
DMTF1	-1.8337	6.81947	792.19	2.69217e-174
RGL4	-2.45237	4.69709	786.645	4.32165e-173
MIR1914	-3.67458	2.03049	775.569	1.10655e-170
IKBKB	-1.36486	6.4547	775.387	1.21216e-170
RPL12	1.67718	6.5723	772.073	6.36686e-170
SUGP2	-1.81777	7.25139	771.466	8.62834e-170
BTF3	1.30047	7.56375	769.477	2.33641e-169
C17orf56	-2.00932	5.68957	768.911	3.1018e-169
PARP6	-1.33104	6.63875	761.645	1.17873e-167
AGAP5	-2.48617	2.24475	758.154	6.76689e-167
CBWD3	-1.65394	2.81342	751.089	2.32642e-165
ZNF276	-1.95875	5.52791	746.558	2.24791e-164
BTF3P11	-5.7039	2.07832	745.979	3.00395e-164
DNHD1	-2.62097	5.74857	743.621	9.78311e-164
NKTR	-2.30795	7.71816	741.435	2.92248e-163
MIR5047	-2.80586	6.00264	740.915	3.7916e-163
CENPT	-2.02603	6.67419	738.59	1.21431e-162
OGT	-2.30061	8.5519	735.773	4.97712e-162
RBM39	-1.25847	7.74349	732.946	2.04896e-161
RPL5	1.40041	8.5486	729.135	1.38151e-160
GOLGA6L5	-3.16414	2.97846	728.789	1.64238e-160
LY6G5B	-3.16607	4.60783	728.669	1.74462e-160
PAPOLB	2.26325	1.07043	728.211	2.19418e-160
POFUT2	-1.42139	6.05985	724.174	1.65582e-159
NSUN5P1	-3.14765	5.98874	720.943	8.34878e-159
NEIL1	-2.64206	5.36058	708.761	3.71955e-156
NRBP2	-2.39559	7.57096	707.95	5.58344e-156
LOC100131094	-2.63692	2.03905	702.642	7.96368e-155
PLEKHM1P	-2.32133	4.74616	698.302	6.9983e-154
CBWD6	-1.90093	2.52478	695.308	3.13355e-153
NPIP	-2.70985	5.15486	688.3	1.04727e-151
GOLGA8B	-3.51997	6.87817	685.857	3.55874e-151
APBB3	-2.2942	5.64561	684.675	6.43035e-151
PPIAL4G	2.40885	0.309792	683.424	1.20302e-150
STAG3L3	-2.28101	2.90651	682.918	1.55031e-150
DCDC2B	-3.03981	2.65539	680.732	4.63227e-150
MAPK8IP3	-2.08718	7.2242	679.955	6.833e-150
CAPN3	-2.94518	5.51223	679.289	9.54105e-150
KIAA0907	-2.03618	6.43088	679.178	1.00869e-149
LOC100131434	-3.74566	3.46109	675.026	8.06466e-149
CDK5RAP3	-2.23556	7.09781	674.302	1.15884e-148
LOC100288123	-3.01065	2.45128	673.718	1.5527e-148
NSUN5P2	-3.25046	5.74495	667.386	3.69967e-147
HERC2P9	-2.52361	5.93789	667.014	4.45632e-147
MYSM1	-1.97462	6.37369	665.535	9.34344e-147
SARNP	1.17511	4.47516	665.134	1.14245e-146
ACCN3	-3.09681	3.6274	658.774	2.75996e-145
GGA3	-1.22024	6.38927	652.593	6.098e-144
FNBP4	-1.66067	7.00053	651.362	1.12946e-143
RHOT2	-1.58213	7.46005	645.644	1.97947e-142
PNN	-1.79493	7.85387	645.192	2.48146e-142
ZNF37BP	-2.00575	5.69302	645.105	2.59285e-142
RRN3P1	-2.74847	3.43478	645.014	2.71318e-142
CCDC14	-2.63379	6.73436	644.497	3.51424e-142
ATAT1	-2.15587	4.47955	641.156	1.87338e-141
RAP1A	1.5101	6.78209	639.851	3.60118e-141
SNHG10	-2.11977	3.24827	638.496	7.09657e-141
LUC7L3	-1.87682	8.45031	638.268	7.95293e-141
KCNAB3	-3.48259	1.64855	636.441	1.9855e-140
HNRNPH1	-1.44975	8.80982	636.143	2.30529e-140
PABPC1L	-3.47333	3.99338	635.938	2.55551e-140
FAM13A-AS1	-2.74283	2.73163	633.337	9.39772e-140
KLHL17	-2.73053	4.30005	632.565	1.38352e-139
OLA1	1.12148	4.72743	631.895	1.93539e-139
SLC25A27	-2.90807	5.41985	631.605	2.23743e-139
MIR324	-4.03505	1.23916	628.943	8.48603e-139
SETD4	-1.59622	4.91251	628.369	1.131e-138
KIAA0895L	-2.7269	5.53554	628.302	1.16967e-138
ZNF335	-1.2933	5.83582	626.371	3.07723e-138
ANKRD23	-2.24476	3.08728	623.603	1.23034e-137
CCDC39	-2.46392	3.0134	621.416	3.67905e-137
DDX26B	-2.45817	5.11398	621.333	3.83577e-137
SEPT7	1.05125	7.02417	620.445	5.98392e-137
CLCN6	-1.37411	5.67827	619.037	1.21102e-136
GIGYF1	-1.70786	7.35173	618.811	1.3565e-136
MIR631	-3.35154	1.12301	617.761	2.29518e-136
MIR3064	-2.61809	4.36149	617.095	3.20283e-136
PRPF39	-1.56449	5.90511	613.061	2.41517e-135
CG030	-3.08961	3.46434	611.367	5.64068e-135
WDR52	-2.57148	4.99062	610.9	7.13003e-135
SNORA70	-2.93762	3.53021	610.845	7.32922e-135
POLM	-1.45951	5.02172	609.113	1.74457e-134
MKRN9P	-2.20534	2.5855	603.437	2.99449e-133
GAPDHS	-2.78522	2.41213	602.733	4.25992e-133
E4F1	-1.22286	5.55436	602.316	5.24913e-133
FAM113A	-2.43246	5.98857	601.376	8.40283e-133
CES4A	-2.93353	3.3593	601.239	8.99994e-133
CSAD	-2.56321	5.89807	601.197	9.19078e-133
PDXDC2P	-2.87485	6.27803	601.067	9.80894e-133
LOC220729	-2.24033	5.10843	600.736	1.15803e-132
GLRX3	1.11708	4.42921	598.218	4.08667e-132
HAUS1	1.63766	2.58109	595.814	1.36239e-131
PKD1P1	-2.0384	5.73828	595.761	1.39893e-131
LOC646471	-3.1422	3.78524	595.133	1.91632e-131
WDR27	-2.66078	4.90966	592.171	8.44597e-131
MOB4	2.28317	-0.0320053	590.848	1.63831e-130
DCST1	-3.88134	0.338347	590.029	2.46887e-130
SZT2	-1.35138	7.03613	589.258	3.63388e-130
METTL17	-1.63397	6.39868	587.433	9.06177e-130
MDM4	-1.65967	6.38398	587.179	1.02938e-129
TTN	-2.45558	5.79986	585.765	2.08941e-129
L3MBTL1	-2.33636	3.70083	584.89	3.23946e-129
SNORD96A	-3.16468	0.841894	580.59	2.79117e-128
SRRM2	-1.79922	10.7399	580.108	3.55263e-128
CHMP3	1.48549	2.77007	577.556	1.27534e-127
ZNF700	-1.96351	5.00379	576.959	1.71983e-127
LOC100505696	-2.43661	5.17535	575.494	3.58376e-127
LOC100133161	-3.46461	2.96593	574.159	6.99109e-127
RPSAP9	1.83375	2.53064	569.703	6.51476e-126
SGK494	-2.57008	3.76072	568.023	1.5116e-125
ENGASE	-2.88463	7.12192	563.915	1.18286e-124
RNF207	-3.77484	5.21485	562.799	2.06856e-124
NEAT1	-3.40345	11.3277	562.69	2.18524e-124
PAN2	-2.09982	6.95449	561.527	3.91228e-124
NSFL1C	0.891079	6.03508	560.745	5.78856e-124
MZF1	-2.0572	5.54766	559.227	1.23807e-123
AFG3L1P	-1.77621	5.19279	557.534	2.89086e-123
LPIN3	-2.90037	6.32473	556.026	6.15436e-123
C7orf43	-1.85987	5.53177	554.268	1.48397e-122
NFATC2IP	-1.22659	6.34609	554.112	1.60515e-122
TTLL3	-2.48574	4.39688	552.783	3.12366e-122
AMY2B	-3.10377	5.40646	552.626	3.37927e-122
LOC440434	-1.29747	4.82228	552.254	4.07044e-122
SNORA16A	-3.31459	0.711821	551.892	4.87985e-122
PRPF38B	-1.16234	6.46304	551.125	7.1657e-122
UPF3A	-1.23403	5.38624	548.714	2.39782e-121
NBPF16	-1.85726	2.27891	546.041	9.14515e-121
LOC100506469	-2.54859	3.21969	542.186	6.30712e-120
TAZ	-1.78214	5.77204	540.028	1.85945e-119
RPP21	1.76602	1.5454	537.141	7.89434e-119
SNORD35B	-2.97737	0.683266	535.939	1.44151e-118
DYNC1I2	1.18154	5.38524	533.013	6.24284e-118
SFSWAP	-1.10223	6.28734	532.14	9.66924e-118
SNHG12	-2.75371	4.64091	531.559	1.29351e-117
FAM193B	-2.38651	7.14711	530.838	1.85671e-117
SEC61A2	-1.46859	4.11844	529.029	4.59317e-117
SUPT7L	-0.991701	6.11676	526.307	1.79626e-116
RPL24	1.36186	6.94288	525.248	3.05408e-116
LOC100507062	-2.3272	2.5549	524.981	3.48952e-116
UBE2NL	1.66303	2.36763	524.646	4.1284e-116
TBRG1	-1.1184	6.30479	524.306	4.89488e-116
SNORA61	-3.26257	1.76441	522.227	1.38692e-115
LOC100132832	-2.16434	1.3322	521.858	1.66862e-115
ZNF513	-1.465	5.33167	521.635	1.86532e-115
MTCP1	-1.82737	1.96083	519.874	4.50816e-115
ARPC3	1.03218	5.79927	515.43	4.1767e-114
ERVK13-1	-2.52285	5.06439	514.118	8.05824e-114
THSD1P1	-1.7539	3.50326	513.147	1.31085e-113
LOC619207	-3.21192	2.91924	513.034	1.38701e-113
CTAGE4	-2.42595	2.11117	512.428	1.87929e-113
SPSB3	-1.56936	6.67003	511.624	2.81074e-113
PIDD	-2.0607	5.46921	509.351	8.77656e-113
ATP6AP2	0.85128	6.63167	508.441	1.38495e-112
RPL32P3	-1.5081	3.2821	506.871	3.04088e-112
ASMTL-AS1	-3.68712	2.80834	506.029	4.63643e-112
CRIPAK	-2.18709	5.59625	505.039	7.61429e-112
SCARNA12	-2.818	0.908384	504.947	7.97437e-112
SNRNP70	-1.48312	8.51098	504.893	8.19185e-112
DOM3Z	-1.39794	4.92222	504.587	9.54797e-112
EEF1G	1.22433	8.20767	503.422	1.71209e-111
C19orf6	-1.46779	8.31961	503.252	1.8642e-111
TRMU	-1.41467	5.009	502.618	2.5612e-111
HNRNPL	0.832768	7.30787	502.083	3.3471e-111
STAG3L1	-1.82729	3.58999	498.779	1.75211e-110
TIA1	-1.63912	7.06238	498.27	2.26192e-110
PPP2R5C	0.972319	6.60952	497.631	3.11541e-110
ZRANB2-AS1	-2.81608	2.17112	497.588	3.18277e-110
RAD23B	1.01753	6.89428	496.516	5.44446e-110
HCN3	-2.77093	4.24099	495.888	7.45893e-110
NBPF9	-1.71426	4.54334	495.84	7.63842e-110
PCGF3	-1.48021	6.89587	495.634	8.47194e-110
METTL3	-1.35325	5.80875	495.33	9.86359e-110
DNAH1	-2.56818	5.29294	495.047	1.13692e-109
ANKZF1	-2.00953	6.50994	494.737	1.32788e-109
ZNF354B	-1.5482	3.79608	494.417	1.55891e-109
PAPD7	-1.18669	5.74438	493.237	2.81494e-109
LOC440354	-1.46978	2.50585	492.407	4.26588e-109
SF3B1	-1.0447	8.85861	490.446	1.13984e-108
CTAGE1	-1.60664	2.90772	489.01	2.33992e-108
LTB4R	-2.71162	3.99043	488.006	3.87048e-108
ARHGAP33	-2.68299	5.28752	487.311	5.48068e-108
ZRANB2	-1.37457	7.23627	486.055	1.02832e-107
RPS4X	1.73354	8.63654	484.736	1.99176e-107
HSF4	-3.37735	5.49726	484.447	2.30139e-107
ADAM1	-2.38776	3.5732	484.382	2.37866e-107
RPL3	1.33708	9.20486	484.074	2.77518e-107
SRSF11	-1.42822	8.0165	484.043	2.81896e-107
LOC729513	-3.01607	2.40771	482.057	7.62205e-107
LOC100507034	-2.44978	3.08488	480.589	1.59097e-106
FLJ45340	-2.09267	6.87893	478.954	3.60783e-106
ATP5H	1.12721	6.13343	478.275	5.07041e-106
STK36	-1.84207	5.75097	477.971	5.90473e-106
TYK2	-1.20321	6.78878	477.858	6.24916e-106
NEURL4	-1.2746	6.28735	476.517	1.22389e-105
ATHL1	-3.81353	6.78715	476.25	1.39842e-105
TSSK3	-2.78618	3.65246	475.766	1.78293e-105
SNORA44	-3.16646	0.730482	475.663	1.87721e-105
ENO3	-2.70466	3.21992	475.355	2.19035e-105
ZNF692	-2.52555	6.01984	475.247	2.31259e-105
WASH7P	-1.85784	5.23002	473.814	4.74036e-105
RPS8	1.27165	8.71509	473.389	5.8656e-105
LZTR1	-1.28317	6.86471	472.745	8.10092e-105
C14orf149	-2.07643	3.63265	471.942	1.21095e-104
LOC728024	-1.58666	2.54883	471.6	1.43731e-104
C1orf63	-2.63875	6.86809	470.864	2.07847e-104
TJAP1	-0.980605	5.80712	470.827	2.11744e-104
GOLGA2P5	-2.67784	4.73925	470.065	3.1022e-104
UBXN11	-1.73627	4.76249	468.99	5.31568e-104
EFHC1	-1.86896	5.06129	468.255	7.68379e-104
C16orf79	-2.84009	3.05898	467.247	1.27292e-103
DCST2	-3.67722	2.23121	467.018	1.42779e-103
CLK4	-1.71215	5.55198	466.663	1.70618e-103
NBPF10	-1.5371	4.81134	466.244	2.10388e-103
PABPN1	-1.44914	5.02589	465.277	3.41648e-103
CLK2P	-1.50798	2.08507	465.269	3.43014e-103
RBM6	-1.84685	8.05385	463.873	6.90516e-103
RBM5	-1.31868	7.81534	463.639	7.76365e-103
C10orf137	-1.06497	4.72181	463.63	7.79608e-103
SDHAP1	-1.5887	5.2363	463.518	8.24613e-103
AKAP8L	-1.41489	6.63014	463.37	8.8835e-103
SERINC4	-3.31068	3.71645	462.547	1.3418e-102
SGSM2	-1.41995	7.17586	462.478	1.38905e-102
LTB4R2	-2.54519	0.998819	461.077	2.80181e-102
HERC2P7	-3.78608	1.19697	460.74	3.31809e-102
PHKG2	-1.30143	5.49322	460.166	4.42319e-102
TRPV1	-2.20639	4.37318	460.086	4.60446e-102
SPIN3	-1.51459	4.19222	459.696	5.5972e-102
CEP95	-1.54022	5.81426	458.898	8.3507e-102
LOC100527964	-2.81268	3.29392	458.37	1.0878e-101
ZC3H11A	-1.0552	6.9988	457.358	1.80649e-101
LRCH4	-1.37674	6.70948	456.908	2.26339e-101
CRYGS	-2.68823	2.15707	456.895	2.27827e-101
LOC338799	-2.76083	5.06428	456.742	2.45927e-101
PPT2-EGFL8	-2.63359	2.01097	456.1	3.39333e-101
HSP90B3P	-2.81177	5.91559	455.814	3.9169e-101
CCDC78	-3.58016	2.36429	455.757	4.02897e-101
INPP5E	-1.51287	5.4192	455.532	4.50962e-101
PPIEL	-2.95353	4.08095	455.482	4.62565e-101
MSS51	-2.25797	2.57118	454.933	6.09078e-101
UCKL1	-1.34958	6.18049	454.717	6.78591e-101
LOC100288615	-2.51307	2.2177	454.132	9.09527e-101
MYO15A	-2.19226	1.95292	454.107	9.21342e-101
BMS1P4	-1.83178	2.33367	453.454	1.27786e-100
FBXL6	-1.71274	5.44651	453.208	1.44564e-100
SLC46A2	-2.80581	0.267217	452.336	2.23763e-100
CCDC17	-3.21568	2.50093	451.214	3.92534e-100
ITIH4	-2.67345	4.51965	450.722	5.02361e-100
PRPF4B	-0.923643	6.96198	449.249	1.05094e-99
PRPF3	-1.09593	5.5088	448.348	1.65081e-99
TMEM198B	-2.4964	5.38101	446.513	4.13997e-99
C17orf85	-0.87454	6.321	445.993	5.37288e-99
LOC100131564	-2.99465	5.10926	445.846	5.78339e-99
DDX17	-1.10132	9.93534	441.637	4.76568e-98
RWDD1	1.16652	5.09507	440.778	7.33164e-98
C11orf35	-3.89951	3.58017	439.813	1.18861e-97
LOC90834	-2.31414	2.42342	439.773	1.21307e-97
MIR3916	-2.28637	1.1812	438.724	2.05236e-97
RPL31	1.23393	7.50418	438.329	2.50075e-97
C19orf79	1.35848	2.95836	438.239	2.61647e-97
MTRNR2L3	4.44133	-0.455665	438.212	2.65201e-97
RAD9A	-1.8287	4.74142	438.002	2.94705e-97
LOC401320	-2.42065	5.06494	437.928	3.05846e-97
GCFC1	-1.22505	5.9803	437.631	3.54789e-97
CUL9	-1.10731	6.00841	437.489	3.81093e-97
NPIPL3	-2.6953	6.99605	436.74	5.54479e-97
ATG16L2	-2.94174	5.77624	436.713	5.6215e-97
STAU2	0.896259	4.67911	436.665	5.75867e-97
RECQL5	-1.67085	5.41043	436.475	6.33468e-97
IDUA	-2.07509	4.76635	435.877	8.54651e-97
SNORD31	-3.26134	0.903234	434.143	2.03771e-96
MAMDC4	-3.87491	5.51609	433.889	2.31408e-96
TTC13	-1.57589	4.91016	433.709	2.53352e-96
KIAA1530	-1.99228	5.04897	432.554	4.51866e-96
MAN2A2	-1.155	7.09378	432.522	4.59229e-96
RRN3P3	-1.40964	2.37331	431.642	7.13849e-96
TEN1-CDK3	-2.33359	0.997955	431.494	7.68763e-96
LINC00338	-1.98727	3.05682	431.17	9.04018e-96
TTC14	-1.75011	6.5328	431.12	9.27175e-96
SREK1	-1.2099	6.59103	430.335	1.37426e-95
KIAA0664L3	-1.86701	2.533	430.249	1.43431e-95
HNRNPU-AS1	-2.44645	6.36067	429.826	1.77346e-95
ALKBH6	-1.29289	3.99273	429.369	2.22987e-95
LRRC14	-1.31345	5.66078	429.074	2.58454e-95
ACAP3	-1.84498	7.14297	426.602	8.92105e-95
TMUB2	-0.909717	6.18176	425.891	1.27408e-94
KIAA1656	-2.02777	1.41804	425.629	1.45322e-94
ATP5G2	1.1495	7.16254	425.566	1.49929e-94
CROCCP2	-1.99997	5.5885	424.54	2.50816e-94
LOC100506124	-2.66671	1.29061	423.023	5.36319e-94
ZNF783	-1.33093	5.03039	422.997	5.43485e-94
SNHG1	-2.17327	5.79308	422.684	6.35723e-94
MALAT1	-2.81644	10.2436	421.541	1.12732e-93
NXF1	-1.27232	7.69887	421.437	1.18786e-93
RBM25	-1.25531	7.50375	421.41	1.20379e-93
MLH3	-1.11662	5.07982	420.811	1.62556e-93
SELO	-1.16122	5.58732	420.427	1.97064e-93
CNTD1	-2.19737	1.79829	420.37	2.02738e-93
GOLGA6L9	-2.06375	2.66479	419.65	2.90814e-93
C1orf159	-1.68111	4.40141	417.357	9.17781e-93
NOXA1	-2.92167	5.3858	416.869	1.17215e-92
TMOD4	-2.95744	0.839848	416.223	1.62043e-92
LOC541473	-2.65175	1.34355	413.57	6.12484e-92
ZNF75D	-1.20923	4.26187	413.542	6.21023e-92
TRMT2A	-1.14939	5.69708	413.47	6.43823e-92
LOC100131691	-2.15594	2.92461	413.457	6.48026e-92
NPHP3	-2.14164	4.38723	413.446	6.51654e-92
MASP2	-2.30532	3.75278	413.436	6.54847e-92
SHC3	2.82856	3.61292	413.181	7.44355e-92
LOC440944	-1.88725	4.35067	412.829	8.87996e-92
WASH5P	-2.11104	1.8792	412.225	1.20175e-91
MTA1	-0.8352	6.63841	411.892	1.42004e-91
NPPA-AS1	-3.41738	0.432122	411.407	1.81034e-91
CCDC90B	1.1416	4.0224	411.238	1.97073e-91
SIN3B	-1.30558	6.88031	410.231	3.26511e-91
LOC100130015	-2.64581	1.31831	410.194	3.32547e-91
TOP1P1	-1.32655	3.79373	409.869	3.91424e-91
PPP1R3E	-2.03391	4.82844	409.702	4.25572e-91
MAN2C1	-1.7506	7.62658	409.425	4.89093e-91
UBAP1L	-2.06235	1.95109	408.529	7.66196e-91
GPC2	-2.655	1.47772	408.41	8.13165e-91
RG9MTD3	-1.06331	4.3835	408.272	8.71642e-91
FAM122B	-0.824488	5.71384	407.889	1.05587e-90
PI4KAP2	-1.92643	4.27671	406.688	1.92774e-90
MTTP	7.08891	2.14654	406.083	2.61031e-90
WDR90	-1.67935	5.97589	405.644	3.25321e-90
ZNF251	-1.50034	5.20649	405.428	3.62481e-90
TGM1	-2.57933	1.18764	405.403	3.67118e-90
LOC100128071	-3.14788	2.25589	405.337	3.79486e-90
CRNN	-8.26807	1.11078	404.964	4.57497e-90
AGER	-2.47462	4.30038	404.648	5.36065e-90
TRIM66	-2.13261	5.13741	403.761	8.36115e-90
SLC9A5	-2.61862	1.81659	403.621	8.96929e-90
ANKRD36	-2.25101	3.83333	402.828	1.33482e-89
ANKRD36B	-2.31556	2.84176	402.663	1.44928e-89
PRPS1L1	1.861	0.965601	402.652	1.45782e-89
IFFO1	-1.47331	5.77548	402.599	1.4967e-89
PPP1R16A	-1.5918	6.39353	402.431	1.62804e-89
GRIN3B	-3.67701	1.01272	401.777	2.26007e-89
FUNDC2	1.13173	5.65132	401.561	2.51834e-89
DHX16	-0.883736	6.09658	400.789	3.70764e-89
ZMYM6	-1.11792	5.04673	400.695	3.88631e-89
PNKP	-1.24261	5.38645	400.395	4.51902e-89
EID1	1.06837	7.56015	400.255	4.84541e-89
RALGAPA1	-1.00946	4.59045	399.825	6.01335e-89
FHOD1	-1.82624	5.72239	398.533	1.14914e-88
C15orf63	-3.66197	0.0969965	398.38	1.24027e-88
LOC100130744	-1.35433	3.45597	397.642	1.79534e-88
SPRN	-1.80675	2.86748	397.323	2.10659e-88
ATP5L	1.04934	6.33566	397.309	2.12222e-88
DCAF15	-1.0893	5.32683	396.935	2.55888e-88
PPWD1	-1.0642	5.29349	396.247	3.61398e-88
HERC2P2	-3.42718	7.08683	395.947	4.1994e-88
GTPBP3	-1.38695	4.52896	395.838	4.43511e-88
CTC1	-1.07877	6.16375	395.784	4.55676e-88
INE1	-2.32669	1.75569	395.615	4.95962e-88
PCSK4	-2.56397	2.81513	394.255	9.80759e-88
DDX12P	-2.30713	4.12277	394.115	1.05186e-87
SIRT7	-1.4404	5.43989	393.977	1.12751e-87
RPL27	1.16207	7.99564	393.41	1.49801e-87
KIAA1875	-2.77654	2.0164	393.365	1.53226e-87
D2HGDH	-2.12627	5.96666	393.189	1.67377e-87
CATSPER2	-2.70368	2.8703	393.088	1.76042e-87
SLC16A8	-2.99842	0.88728	393.069	1.77702e-87
EEF1A1	1.02452	10.8586	391.73	3.47726e-87
MSH5-SAPCD1	-3.46132	0.856437	391.303	4.30758e-87
CLK1	-2.01826	7.9081	390.892	5.29345e-87
RPL38	1.16102	7.42824	390.339	6.98203e-87
ADAT2	-2.27806	4.08517	390.016	8.20999e-87
DENND4B	-1.27249	6.73203	389.893	8.73367e-87
SF3B4	-1.34033	6.40676	388.863	1.46321e-86
MRPS18C	1.14679	2.5124	388.433	1.81531e-86
CACNA1F	-3.83841	1.49116	387.916	2.35318e-86
GBA2	-1.20311	7.8061	387.836	2.44861e-86
TCERG1	-1.19675	6.43154	387.51	2.8835e-86
CYP2D7P1	-3.01571	2.25123	386.821	4.07242e-86
MIR600HG	-2.13932	4.15203	386.758	4.20363e-86
GRIPAP1	-0.851016	6.36002	386.605	4.54009e-86
CCDC142	-1.50896	3.6655	386.222	5.4998e-86
FLJ44635	1.3892	8.24165	386.173	5.63744e-86
RBM33	-1.29198	6.99994	385.831	6.69105e-86
MTRNR2L6	3.31833	-0.360141	385.454	8.082e-86
ATP5J2	1.26328	4.51243	385.078	9.76043e-86
ZDHHC8	-1.19668	5.91666	382.13	4.27755e-85
MMADHC	1.01211	5.67774	382.083	4.38041e-85
INO80D	-1.12086	5.64375	381.56	5.69216e-85
TPT1	1.28957	10.6474	381.537	5.75868e-85
ORAOV1	-1.08159	4.57709	381.425	6.09095e-85
CDK10	-1.97224	6.60737	381.402	6.16081e-85
LOC729178	-2.53787	2.13498	379.69	1.45359e-84
ALOX12	-1.73831	2.44475	379.3	1.76789e-84
RPF2	1.49149	2.84079	379.281	1.78417e-84
ITGA10	-4.64437	4.24395	379.235	1.82616e-84
LOC340544	-2.76384	1.43638	378.75	2.32878e-84
SUGT1	1.32189	3.97505	378.732	2.34935e-84
TSEN2	-1.37466	3.8833	378.192	3.08012e-84
MIB2	-1.56277	6.6816	377.982	3.42228e-84
COL7A1	-3.47447	5.31025	377.836	3.68128e-84
REV1	-0.863351	5.90915	377.757	3.83013e-84
ANKRD10	-1.14557	7.3317	377.588	4.17042e-84
MFSD3	-1.87006	4.89362	376.883	5.93638e-84
SNORD36A	-2.33835	0.95567	376.864	5.99382e-84
ABR	-1.51055	8.2717	376.154	8.55641e-84
AP1G2	-2.19196	6.93495	376.085	8.85944e-84
ODF2L	-1.60095	4.98378	376.019	9.1572e-84
GNRH1	-3.10825	3.28292	375.696	1.0763e-83
LOC729176	-1.27487	2.81929	375.28	1.32583e-83
SPATA25	-2.3658	1.44165	375.04	1.49583e-83
RGL2	-1.18212	6.77025	374.189	2.2913e-83
CPT1B	-3.11756	0.523238	374.157	2.32901e-83
ORMDL1	-1.30212	5.62675	373.833	2.73944e-83
MATR3	0.651732	7.78743	373.813	2.76644e-83
PRICKLE4	-2.32564	4.45118	373.793	2.79512e-83
MBD1	-0.646596	6.66273	373.085	3.9861e-83
TMEM86B	-1.6375	3.24084	372.716	4.79486e-83
CSPP1	-0.888193	4.34046	372.511	5.31338e-83
SH2B1	-1.39892	7.16564	370.813	1.2451e-82
FAM65C	-2.71421	5.20131	370.766	1.27453e-82
UBE2Q2P1	-2.3069	2.32119	370.697	1.31946e-82
MSL1	-0.876382	7.1041	370.436	1.50392e-82
LRP5L	-2.26446	3.85263	370.374	1.55181e-82
PISD	-1.06436	5.73778	370.064	1.81225e-82
STX16-NPEPL1	-3.11484	1.88145	369.888	1.97946e-82
ANAPC4	-1.13642	5.50775	369.017	3.0629e-82
CXXC1	-1.01416	6.55654	368.74	3.51936e-82
LOC729603	-2.22782	2.79432	368.253	4.49289e-82
H1FX-AS1	-3.17293	3.25553	367.848	5.5056e-82
HSP90AA6P	-3.7856	3.90262	366.466	1.10089e-81
LOC100506123	-2.61547	4.82076	366.312	1.18887e-81
TRIM41	-0.980141	5.69706	365.773	1.55769e-81
MMS19	-0.859507	6.45129	365.547	1.74523e-81
RBM19	-1.05659	5.76501	365.2	2.0768e-81
KRT4	-7.92562	3.03221	364.734	2.62333e-81
CCDC66	-1.04682	4.61694	363.98	3.82863e-81
LOC100507331	-2.16837	2.0472	363.33	5.30317e-81
TTC21A	-1.75534	3.31633	363.236	5.55774e-81
HGS	-0.860943	7.27678	363.193	5.68099e-81
CELF6	-2.36852	4.61834	362.499	8.04501e-81
KRT13	-6.86686	4.00127	362.279	8.98071e-81
WASH3P	-1.86541	5.06778	361.827	1.12668e-80
CCT8	1.09508	6.0622	361.767	1.16123e-80
ADAMTS10	-1.85447	5.14212	360.981	1.72196e-80
TNRC6A	-1.04413	7.00835	360.825	1.86188e-80
SUMO1P3	0.924093	3.77507	360.589	2.09596e-80
SCAMP1	0.892517	5.43645	360.383	2.32395e-80
CORO6	-3.65292	6.06981	360.08	2.70491e-80
C16orf7	-1.50846	4.91857	359.949	2.88889e-80
ARMC12	-3.02656	0.86704	359.805	3.10419e-80
ULK3	-1.52912	6.61129	359.323	3.95391e-80
SNORD22	-3.29725	0.597477	358.508	5.95053e-80
ORC3	0.910752	3.64576	358.318	6.54334e-80
IZUMO4	-2.36049	2.66912	357.939	7.91378e-80
CCNT2	-1.04181	6.11467	357.014	1.25855e-79
SPRR3	-7.71089	2.09078	356.737	1.44583e-79
CCDC84	-1.81289	4.45048	356.52	1.61218e-79
MIR622	-5.24778	0.252805	355.791	2.32301e-79
LOC100287722	-2.99186	0.996676	355.736	2.38772e-79
FAM160A2	-1.29762	6.7637	355.314	2.95095e-79
CABYR	-1.79581	1.28688	355.145	3.21149e-79
HSP90AB2P	1.8244	2.22785	354.165	5.25084e-79
LOC728537	-2.5375	1.99231	354.124	5.3592e-79
LINC00174	-2.49133	4.07347	353.969	5.79273e-79
H2AFV	0.810498	7.19695	353.65	6.79633e-79
C9orf173	-4.77069	0.157943	353.135	8.80114e-79
RPS29	1.23668	6.65781	352.934	9.73347e-79
MST1	-2.50634	3.99075	351.871	1.65867e-78
MAP3K12	-1.55145	5.46878	351.194	2.3285e-78
SDR39U1	-1.08063	4.22908	350.737	2.92845e-78
MPP3	-1.7712	3.42251	350.568	3.18796e-78
NFATC4	-1.40239	7.29912	350.428	3.41936e-78
CAPN10	-1.3241	5.09606	350.384	3.49493e-78
NBPF14	-1.69513	5.04913	350.28	3.68189e-78
CPO	4.89529	1.31609	350.267	3.70749e-78
CDK11B	-0.944472	5.95451	350.136	3.95797e-78
TMCO6	-1.38019	4.15231	349.977	4.28791e-78
ATP2A1	-3.06946	1.96576	349.551	5.30674e-78
INPP5B	-1.06418	5.87758	349.151	6.48544e-78
SGMS1	0.859207	4.76734	349.023	6.91658e-78
GGA1	-0.833958	6.60797	348.868	7.47712e-78
SPPL2B	-1.48459	7.06854	347.723	1.32729e-77
SNORD73A	-2.68444	1.65402	347.569	1.43398e-77
REXO1	-0.893094	6.22377	346.951	1.95468e-77
SNAPC4	-1.14834	4.98793	346.822	2.08508e-77
ABCC5	-1.9876	6.44574	346.159	2.90787e-77
FAM204A	0.777152	4.8819	346.147	2.92493e-77
NISCH	-1.11009	7.83675	345.982	3.17735e-77
CRAMP1L	-0.873196	6.09029	344.445	6.86717e-77
KANSL3	-0.770483	6.78214	344.154	7.94682e-77
CLEC2D	-1.25839	5.49494	344.132	8.03712e-77
SH3BGRL	1.20373	7.72655	344.073	8.27611e-77
ATAD3B	-1.69174	5.23268	344.052	8.36507e-77
RELL2	-2.38305	1.55909	343.684	1.00575e-76
ZNF300	-1.59393	3.14046	343.626	1.03567e-76
TRIM52	-1.5915	4.62456	343.42	1.14861e-76
LOC440300	-2.25568	2.92601	343.313	1.21134e-76
PRRT2	-2.66108	5.89152	342.694	1.65264e-76
PRORSD1P	-1.94029	2.09969	342.693	1.65305e-76
AKAP17A	-1.79389	4.45112	342.448	1.86979e-76
LUC7L	-1.65449	6.30651	342.281	2.0324e-76
RPL8	0.971199	9.66913	340.465	5.05254e-76
NUDT13	-1.62394	2.89486	340.446	5.10205e-76
MBD6	-1.05719	7.18083	339.415	8.55577e-76
KIAA0415	-0.977852	5.9987	339.412	8.57026e-76
ACRC	-2.46691	2.06469	339.337	8.8983e-76
ZNF337	-1.33746	5.92239	338.801	1.16429e-75
HDAC10	-1.79902	5.74576	338.317	1.48388e-75
MLL4	-1.0672	7.09101	338.258	1.52842e-75
EI24	0.785854	6.33518	338.14	1.62168e-75
ADAMTS13	-2.28933	3.60846	337.726	1.99582e-75
RNF11	0.892601	6.71404	337.341	2.4207e-75
LOC100507218	-3.62335	-0.0273749	336.963	2.92567e-75
NAT9	-1.17927	5.36093	336.882	3.04786e-75
FBXL8	-1.94748	3.22605	336.779	3.20862e-75
LOC221442	-3.40266	3.1577	336.418	3.84563e-75
MRPL3	1.0363	5.15678	336.112	4.4838e-75
GNB1	0.657083	8.47386	335.988	4.77237e-75
MRPS24	1.32325	1.55876	335.743	5.39548e-75
LSM14A	0.543409	6.9571	335.411	6.37131e-75
FCHSD1	-1.44723	5.1157	335.187	7.13071e-75
TSC1	-1.20065	6.41995	334.942	8.06165e-75
ZNF862	-1.48921	5.59004	334.926	8.12707e-75
ZBTB48	-1.21329	5.02567	334.923	8.13963e-75
NAA40	-1.47325	5.1178	334.471	1.02081e-74
ZNF587	-1.38188	5.45246	334.191	1.17516e-74
AGXT2L2	-1.33585	6.2971	334.13	1.21137e-74
INCA1	-1.33737	3.23527	333.82	1.41544e-74
RABL2B	-1.18859	5.06532	333.702	1.5013e-74
ZNF195	-1.33706	4.51087	333.673	1.52365e-74
PRSS53	-1.96772	3.85022	333.346	1.79509e-74
LOC100130557	-2.32656	2.85595	333.272	1.86259e-74
C15orf62	-1.72892	2.27168	332.92	2.22216e-74
FBRSL1	-1.05451	6.67974	332.729	2.44528e-74
LOC644656	-2.70001	1.22893	332.654	2.53991e-74
NFAT5	-1.0527	6.82568	332.12	3.31986e-74
ARL16	-1.24636	4.84106	331.811	3.87537e-74
NPHP3-ACAD11	-2.41881	3.3272	331.799	3.89986e-74
HEXDC	-1.72464	5.42014	331.148	5.40341e-74
LOC100190986	-2.34865	1.72212	331.018	5.76728e-74
SUZ12P	-1.73398	3.52448	330.772	6.52536e-74
FLJ31306	-1.39922	6.15029	330.674	6.8555e-74
WDR85	-1.21858	5.29063	330.651	6.93525e-74
RHPN1	-2.68605	3.92438	330.178	8.79144e-74
MAGOH	0.993556	3.76832	330.119	9.05417e-74
ADCK5	-1.47745	4.62811	329.477	1.24935e-73
SEPT7P2	-1.029	4.04773	329.095	1.51294e-73
LINC00085	-1.76692	4.11731	328.421	2.1213e-73
ANKS3	-1.25331	4.98198	328.174	2.40112e-73
LOC100652768	-2.09669	3.83172	328.067	2.53353e-73
LOC100133445	-2.35206	3.52545	327.932	2.7119e-73
DNAH17	-2.08153	2.91116	327.199	3.91667e-73
LCN12	-3.49176	1.32268	327.175	3.96268e-73
HOXD4	-2.68156	3.16536	326.92	4.50494e-73
RPL19	1.06743	8.50853	326.642	5.17771e-73
SNORD104	-2.39539	1.5909	326.576	5.35346e-73
IKBKG	-1.02076	4.15027	326.253	6.29323e-73
TSC22D1-AS1	-2.55442	1.73879	326.094	6.81728e-73
LOC100507053	-2.48625	3.74268	326.004	7.13085e-73
BTAF1	-1.6242	6.93876	325.719	8.2275e-73
FER1L4	-4.88728	4.90049	325.245	1.04361e-72
TCIRG1	-1.54039	7.69412	325.059	1.14567e-72
ZNF577	-1.59458	4.54581	324.727	1.35328e-72
ACTR5	-0.840371	3.91429	324.302	1.67449e-72
C19orf71	-1.87099	2.91389	324.182	1.77796e-72
MTMR11	-2.48208	7.49187	323.993	1.95548e-72
LOC553103	-2.2337	2.50153	323.929	2.01849e-72
FAM108A1	-1.12819	5.3975	323.852	2.09876e-72
ZNF558	-1.19265	4.88348	323.567	2.42069e-72
KLRAP1	-2.15426	2.46245	323.495	2.50919e-72
IP6K2	-1.50339	6.91426	323.031	3.16775e-72
NBPF15	-1.6606	1.99822	322.65	3.83477e-72
EML6	-2.66989	2.5893	321.867	5.67726e-72
LOC100216546	-2.51102	5.04423	321.691	6.20406e-72
FBXW11	0.613514	5.53447	321.561	6.62107e-72
TOP3B	-1.31703	4.85625	321.479	6.89773e-72
ARRDC1	-1.46271	5.97717	321.086	8.40038e-72
PRPF40B	-0.990906	4.55445	320.701	1.01913e-71
TRABD	-1.35806	6.37695	320.238	1.2857e-71
NEK8	-1.84351	2.68219	319.606	1.76511e-71
SNHG4	-2.63428	1.85173	319.313	2.04468e-71
BOD1P	1.19751	1.2908	319.221	2.14059e-71
OTUD3	-1.32625	5.08587	318.855	2.57179e-71
RPS23	1.02311	8.56775	318.706	2.77127e-71
KIAA1468	-0.903119	5.73323	318.68	2.80807e-71
DCTN6	0.837789	4.44454	318.55	2.9968e-71
PRR22	-2.82267	2.20769	318.199	3.57448e-71
RPL23P8	0.928974	6.38202	318.176	3.6165e-71
GABRE	-3.24684	4.75536	317.899	4.15544e-71
SPG7	-1.14092	6.99941	317.844	4.27079e-71
CCT6P1	-1.57445	4.1366	317.203	5.89058e-71
AMY2A	-3.99836	0.573754	317.193	5.92015e-71
CCNI	1.07185	7.7663	316.788	7.25243e-71
C17orf57	-2.02719	3.18623	316.176	9.86142e-71
AURKAPS1	-2.56078	1.09473	315.719	1.24008e-70
ANKMY1	-1.39063	3.32023	315.422	1.43947e-70
OSBPL7	-2.40439	6.25772	315.368	1.47843e-70
SNHG11	-1.56135	3.57868	315.334	1.50427e-70
STAG3L2	-1.60803	3.49599	315.32	1.51463e-70
RPS16	1.08246	8.47678	314.905	1.86528e-70
ANO8	-1.74554	4.72298	314.814	1.9521e-70
PLCG1	-1.16358	7.03966	314.644	2.1266e-70
TYW5	-1.08198	3.96185	314.099	2.79433e-70
HSD17B7P2	-2.15275	2.47267	313.556	3.66881e-70
FAT2	-2.05868	1.40854	313.484	3.80441e-70
ZNF182	-1.20683	3.83467	313.42	3.92764e-70
BCS1L	-1.22025	5.18876	313.269	4.23696e-70
WDR73	-0.949069	4.97212	313.081	4.6574e-70
SSPN	1.65832	5.61516	313.015	4.8128e-70
RNPC3	-1.63433	4.00178	312.323	6.81053e-70
LOC100132247	-2.17023	8.26448	312.264	7.01506e-70
ZMIZ2	-0.999376	7.37031	312.108	7.58753e-70
MTMR9LP	-2.45854	4.58758	311.6	9.78615e-70
LOC100129722	-4.59565	0.300124	311.415	1.07384e-69
FAM73B	-1.13611	6.33371	311.352	1.10844e-69
ADCY6	-1.30017	7.55843	311.313	1.13029e-69
LOC731275	-1.97603	1.32695	311.285	1.14657e-69
CTRL	-2.30467	1.68523	310.75	1.49889e-69
TAS2R14	-2.0938	0.957425	309.804	2.40888e-69
ZNF23	-1.11771	4.48517	309.304	3.097e-69
GNAI2	0.867782	8.27491	309.22	3.22922e-69
ATG4B	-1.27139	6.86551	309.028	3.55566e-69
AGAP4	-2.00925	2.9141	309.02	3.57105e-69
RPL30	0.926093	8.68183	308.402	4.86686e-69
LOC100131193	-3.27858	2.65979	308.271	5.19844e-69
C15orf17	-1.03273	6.78752	307.883	6.31469e-69
FAM160B2	-1.02803	7.08919	307.234	8.74629e-69
GDI2	0.675057	7.37056	307.04	9.63892e-69
SAP25	-3.38634	3.49762	306.89	1.03918e-68
RABL2A	-1.20465	4.44517	306.577	1.21612e-68
RBBP9	0.90696	4.05248	306.376	1.34499e-68
DDTL	-1.12275	4.02493	306.143	1.5116e-68
MICAL1	-2.12127	6.71726	305.858	1.74366e-68
OBSCN	-2.08907	5.90363	304.967	2.72674e-68
DDX51	-1.00349	5.43624	304.682	3.14643e-68
GRIN1	-3.62065	3.42649	304.439	3.55398e-68
LUST	-2.16382	3.79258	304.039	4.34362e-68
RPS5	1.07419	8.2309	303.867	4.73505e-68
PMS1	-1.00333	4.39862	303.838	4.8041e-68
SS18L1	-1.14804	4.99723	303.112	6.91324e-68
GLI4	-1.51511	4.35975	302.855	7.86449e-68
MORF4L1	0.659472	7.11719	302.842	7.91621e-68
ALS2CL	-2.61735	5.98409	301.886	1.27915e-67
U2AF1L4	-1.50011	4.49514	301.561	1.5055e-67
ANAPC2	-0.845671	5.87432	301.511	1.54345e-67
VDAC2	0.991167	5.77956	301.458	1.58558e-67
SEC62	0.681641	7.10547	301.457	1.58594e-67
IFIT5	1.15302	4.33868	301.377	1.6511e-67
TMED10P1	1.07653	3.90637	301.345	1.67818e-67
RSRC2	-0.65294	6.48242	301.326	1.69367e-67
CDK11A	-1.4929	5.29927	301.261	1.75006e-67
CARD14	-2.72665	2.88882	301.012	1.98282e-67
WBP1	-1.58274	2.77378	300.878	2.12101e-67
PPP1R32	-1.80906	2.7737	300.103	3.12826e-67
POMT2	-1.02558	5.21484	299.716	3.79809e-67
WDR59	-0.852395	5.98861	299.307	4.66451e-67
LINC00265	-1.83279	4.03963	299.098	5.17929e-67
NR2C2	-0.925643	6.72811	298.975	5.50972e-67
NBEAL2	-1.98041	7.13249	298.919	5.66499e-67
TRMT1	-1.27031	5.51126	298.659	6.45557e-67
HNRPDL	-0.89376	8.39768	298.418	7.28417e-67
ZNF789	-1.98962	3.83026	298.127	8.43043e-67
GORASP1	-0.658825	6.65857	298.125	8.43912e-67
SYCP2	-2.08205	2.1001	298.108	8.51108e-67
DOC2GP	-2.84563	0.847714	298.033	8.83905e-67
C20orf96	-1.61454	4.28578	297.941	9.25487e-67
UNKL	-1.39564	5.35265	297.643	1.07444e-66
SLC26A1	-1.81354	2.87283	297.25	1.30907e-66
MYCBPAP	-2.74297	1.46175	297.149	1.37684e-66
GSTM2	-2.05765	6.20163	296.975	1.50223e-66
ZNF137P	-1.59166	3.09609	296.974	1.50321e-66
C7orf58	1.91756	5.73169	296.958	1.5154e-66
MED21	0.909419	4.53759	296.892	1.56662e-66
TCAP	-3.48168	1.78657	296.799	1.64102e-66
EEF2	0.926025	11.3244	296.516	1.89184e-66
LOC440297	-2.38901	2.17589	296.071	2.36532e-66
LOC653160	-1.92112	2.46134	295.987	2.46614e-66
PRNP	1.48898	8.04011	295.518	3.12016e-66
CEACAM19	-2.09141	3.85358	294.93	4.19152e-66
LYG1	-2.39548	1.03156	294.774	4.5326e-66
TMX3	-0.816327	5.75942	294.702	4.70013e-66
HOXB3	-1.3065	6.54281	294.603	4.93919e-66
DGKA	-1.57721	6.13843	294.246	5.90869e-66
SSBP3	0.771139	4.94186	294.053	6.50814e-66
ARMCX4	-1.42763	5.70034	293.852	7.19754e-66
LOC202181	-1.71713	2.97395	293.819	7.31966e-66
MYO19	-1.12917	5.83672	293.237	9.80191e-66
MSTO2P	-1.47885	3.48264	292.475	1.4367e-65
CPS1	3.80727	2.2525	292.449	1.45536e-65
DDX55	-1.12409	4.77765	291.63	2.19496e-65
CPQ	1.19845	5.67458	291.469	2.37887e-65
EIF2B5	-0.721057	6.38105	291.245	2.66289e-65
MYEOV2	1.09809	4.63656	291.084	2.88697e-65
STX16	-1.2578	7.17267	290.688	3.52032e-65
PGAM2	-1.75107	3.14727	290.667	3.55856e-65
LRRC16B	-2.75139	1.87296	290.398	4.07249e-65
LOC100507495	-1.49589	2.38734	290.254	4.37675e-65
WDR91	-1.15248	4.82273	289.998	4.97663e-65
DKFZP434I0714	-1.7895	2.90231	289.136	7.6685e-65
AMFR	0.810372	6.49083	289.117	7.74202e-65
AASS	-2.15855	6.17461	289.062	7.96077e-65
NFIX	1.12055	7.52164	289.032	8.08141e-65
ZMAT1	-2.02028	5.31483	288.702	9.53821e-65
BRK1	0.72925	7.02974	288.388	1.11662e-64
PAN3	-1.00364	5.98477	288.074	1.30687e-64
DIP2A	-1.08474	6.29141	287.525	1.72112e-64
PASK	-1.6812	3.75897	287.309	1.91832e-64
CCDC53	0.871497	3.98215	286.777	2.50501e-64
MUC21	-6.27151	-0.171379	286.625	2.70404e-64
SLTM	-0.662426	6.94076	286.597	2.7418e-64
RPS24	0.924583	8.5053	285.396	5.00855e-64
RPL22	0.84183	7.47958	284.412	8.2049e-64
MRI1	-1.36951	5.5809	284.329	8.55743e-64
A2ML1	-3.22826	0.212724	284.126	9.47389e-64
SKP1	0.743499	7.27349	283.976	1.0213e-63
ING5	-1.34754	5.28491	283.97	1.0243e-63
RPL14	0.903576	7.84282	283.013	1.65549e-63
DGKQ	-1.32781	6.38693	282.795	1.84736e-63
LINC00176	-2.33223	1.38279	282.772	1.86905e-63
SRSF2	-1.04594	7.93242	281.448	3.63034e-63
LOC100129726	-2.39111	0.814682	281.404	3.7128e-63
SNORD47	-2.67624	1.04129	281.114	4.29471e-63
AGBL2	-2.6624	1.36787	280.597	5.56469e-63
OST4	0.951913	6.32896	280.573	5.63188e-63
ZNF600	-1.60958	4.05528	280.304	6.44682e-63
FAM172A	0.75838	4.74895	280.196	6.80595e-63
ADAM33	-2.35944	8.79898	279.702	8.7197e-63
LOC641367	-2.22352	0.788832	279.687	8.78493e-63
HDAC6	-1.13799	6.85248	279.482	9.73769e-63
CUBN	3.49631	2.96127	278.771	1.39095e-62
RPL9	1.839	4.94005	278.731	1.4193e-62
SFI1	-1.27566	5.36336	278.676	1.45899e-62
MEG3	-2.75621	6.57822	278.466	1.62168e-62
RGL3	-3.35673	3.74998	278.155	1.89543e-62
ACTR2	0.866472	7.5066	278.045	2.00291e-62
AGAP9	-2.28032	3.13988	277.931	2.12095e-62
PQLC2	-0.951261	4.14824	277.759	2.31144e-62
KIAA0913	-0.843047	7.21406	277.73	2.34541e-62
RPS6	1.02969	9.87807	277.637	2.45719e-62
TRIM3	-0.918649	5.50637	277.204	3.05411e-62
KIAA1191	0.642772	6.63127	277.153	3.13316e-62
ACCS	-2.43732	5.06845	277.125	3.17784e-62
CAPZA2	0.955049	6.84667	276.884	3.58653e-62
MON2	-0.800262	6.30581	276.707	3.91896e-62
LOC100507577	-1.73483	3.67872	276.123	5.25315e-62
LOC100289511	-2.49386	1.36011	276.123	5.25454e-62
MYL5	-1.96017	3.50437	275.881	5.93101e-62
SNORA67	-2.69531	2.22902	275.608	6.80358e-62
ARHGEF1	-1.11217	7.19519	275.448	7.37314e-62
LOC100507373	-1.33657	2.52269	275.255	8.1231e-62
C9orf37	-1.17828	4.15026	274.933	9.5475e-62
LOC100129387	-1.57064	2.72173	274.732	1.05598e-61
N4BP2L2	-0.742071	6.57705	274.717	1.06412e-61
PPP6R2	-0.662642	6.72429	274.384	1.2572e-61
PIAS3	-0.865798	6.05312	274.343	1.28366e-61
SHROOM1	-2.0464	5.91288	273.703	1.76957e-61
UCKL1-AS1	-2.55157	1.50367	273.335	2.12887e-61
DHX9	0.817803	6.73838	273.26	2.20963e-61
MUTYH	-1.14766	4.54347	273.07	2.43182e-61
ALG13	-0.885957	5.6467	272.996	2.52286e-61
LOC100132215	-1.8034	2.14266	272.972	2.55429e-61
MATL2963	-2.10214	3.52745	272.756	2.84672e-61
SLC26A6	-1.92613	6.50983	272.727	2.88846e-61
C17orf109	-3.03933	4.34592	272.597	3.0824e-61
LCAT	-1.80794	4.97241	272.325	3.53308e-61
PNMA3	-3.07698	0.836451	271.914	4.34211e-61
MIR570	-2.40183	1.65497	271.796	4.60693e-61
LOC100270804	-2.13296	2.07419	271.746	4.72395e-61
ZBTB17	-0.805486	5.43984	271.616	5.04338e-61
SLC26A10	-2.06963	5.17084	271.588	5.1155e-61
CHKA	-1.41999	6.06037	271.391	5.64486e-61
POM121L9P	-3.72389	1.64166	271.284	5.95713e-61
SPTBN5	-2.81506	2.74924	270.698	7.99277e-61
AKAP8	-0.80575	5.92095	270.685	8.04833e-61
PI4KAP1	-3.2109	4.71587	270.626	8.28656e-61
FAM76B	-1.1669	4.80289	270.229	1.01149e-60
EDC4	-0.761562	6.95113	270.137	1.05938e-60
KIAA1984	-3.36457	3.6086	269.672	1.33755e-60
FAU	0.833437	8.24134	269.66	1.34583e-60
ARL17A	-1.97089	3.73822	269.583	1.39893e-60
FLJ14186	-1.90176	3.63992	269.52	1.44396e-60
ARL5A	0.830684	4.84924	269.061	1.81754e-60
PTAR1	-1.12977	6.26067	268.965	1.90723e-60
USPL1	-1.07472	5.06751	267.003	5.10746e-60
DMXL2	-1.11838	5.85073	266.905	5.36455e-60
SNORD10	-2.95147	1.89777	266.807	5.63304e-60
FYTTD1	0.692462	6.21554	266.65	6.09532e-60
LRRC39	-1.95675	1.4825	266.64	6.126e-60
KCTD13	-1.018	4.47637	266.26	7.41263e-60
ABCA5	-1.77933	5.99966	266.25	7.45024e-60
TTC28-AS1	-1.28035	4.76288	265.753	9.56068e-60
LOC399744	-1.52891	3.69815	265.281	1.21175e-59
PPP1R35	-1.10613	4.42801	265.231	1.24267e-59
PJA2	0.942338	7.63147	265.218	1.25063e-59
UCP3	-1.62589	1.83603	264.713	1.61134e-59
SDHAP2	-1.6188	4.60191	264.418	1.86837e-59
PIGL	-1.7259	3.15831	264.14	2.14795e-59
SNORA64	-3.34164	0.300682	263.92	2.39908e-59
NPFF	-2.3419	2.88563	263.771	2.58578e-59
SH3GL1P2	1.00608	1.43249	263.578	2.84817e-59
LINC00482	-2.80813	2.57685	263.524	2.9266e-59
C5orf45	-1.1547	3.47895	263.411	3.09814e-59
ZNF202	-1.14601	4.36445	263.391	3.12871e-59
CPSF7	-0.63568	7.19168	263.241	3.37398e-59
ACADVL	-1.21692	9.50011	262.192	5.71231e-59
ZNF662	-1.53343	4.51783	261.612	7.64114e-59
GNAL	1.77832	3.31476	261.571	7.80045e-59
STK25	-0.685412	6.98958	261.386	8.55802e-59
ZNF224	-1.3191	2.20736	261.384	8.56728e-59
RCN3	-2.09843	5.6161	261.258	9.12736e-59
DDHD1	-1.13329	5.08345	261.171	9.53417e-59
LOC642846	-2.53572	3.7906	261.038	1.0193e-58
ATP5O	0.809161	7.07864	260.809	1.1431e-58
DLEC1	-2.10075	1.85373	260.712	1.20063e-58
ZNF655	-0.948869	6.95915	260.659	1.23292e-58
EPM2AIP1	-0.87114	5.81897	260.485	1.34536e-58
ZNF621	-0.949883	5.29758	259.812	1.88567e-58
ACTR3	1.00505	7.09955	259.784	1.91283e-58
IDI2-AS1	-2.95428	1.27092	259.752	1.94384e-58
VPS13A	-1.49305	6.62061	259.697	1.99742e-58
TP53I13	-1.34483	5.61674	259.26	2.48747e-58
GSTO1	1.09217	5.79228	258.913	2.96048e-58
LOC728613	-1.22329	2.78081	258.67	3.34574e-58
LINC00115	-2.61753	2.14825	258.621	3.42907e-58
GEN1	-2.33464	4.33789	258.426	3.78081e-58
MYL6	1.24393	10.6853	258.327	3.97433e-58
ACTN2	-3.65174	2.05466	258.153	4.33714e-58
SNORD76	-3.62613	0.377444	258.017	4.64295e-58
LOC441455	1.05737	1.69639	257.973	4.74665e-58
RUFY3	-1.00231	5.89673	257.936	4.83551e-58
LOC286367	-2.06165	2.28352	257.912	4.89331e-58
CCDC57	-1.24354	4.89152	257.81	5.15171e-58
GTF2IRD2	-1.24619	4.00894	257.661	5.55045e-58
STAT2	-1.14626	7.20558	257.583	5.77379e-58
PPIP5K1	-0.98689	4.9457	257.497	6.02704e-58
GLS2	-1.30243	2.30479	257.272	6.74865e-58
ZNF598	-1.03522	6.25122	257.212	6.95289e-58
ZNF7	-0.837638	4.61562	257.069	7.47087e-58
ATP6V1F	0.87987	5.35015	257.025	7.639e-58
LINC00304	-2.92744	0.820955	256.881	8.21225e-58
SCAND2	-0.697247	4.54466	256.469	1.0095e-57
AGAP8	-2.88864	1.75545	256.295	1.10171e-57
DPY19L2	-2.16329	3.97379	256.193	1.15982e-57
ZNF84	-1.02389	5.49312	256.012	1.26989e-57
ZFYVE27	-0.989373	6.01739	255.781	1.42606e-57
CAPRIN1	0.621911	7.39781	255.724	1.46782e-57
CPSF1	-1.31916	7.35134	255.644	1.5276e-57
CLNS1A	0.614079	5.27665	255.587	1.57243e-57
CCT6P3	-1.46865	2.99512	255.424	1.70571e-57
LOC100289230	-2.48715	2.8118	255.403	1.72451e-57
LOC100289019	-1.71109	5.43126	255.18	1.92835e-57
SH3GLB2	-1.01448	7.10128	254.836	2.29172e-57
STAU1	0.809811	7.1205	254.83	2.29884e-57
UPF3B	-0.783585	4.5295	254.65	2.51657e-57
SCARF1	-1.87119	4.53428	254.398	2.85572e-57
HSD17B3	-2.57463	1.6117	254.184	3.17992e-57
RPS11	0.867991	9.53715	254.178	3.18925e-57
PPT2	-0.947248	4.4189	254.058	3.38754e-57
VAMP3	0.651369	6.78666	253.856	3.74782e-57
RPL35	1.09659	6.80405	253.165	5.30258e-57
POLRMT	-0.813572	6.0966	253.126	5.40707e-57
CLK3	-0.829639	6.23097	253.123	5.41404e-57
SCML1	-1.7921	5.05615	253.013	5.72233e-57
ZNF605	-1.16732	4.76043	252.92	5.99758e-57
ARFGAP1	-0.927054	6.92756	252.896	6.0689e-57
NEK3	-1.26158	4.91724	252.487	7.45038e-57
ZNF841	-1.31839	4.38324	251.891	1.00516e-56
KIF4B	-3.43599	1.11139	251.699	1.10683e-56
PLEKHH2	-1.56436	5.91037	251.463	1.24623e-56
SLC14A2	3.97017	-0.795857	251.43	1.26682e-56
FAM24B	-1.84563	1.20797	251.349	1.31907e-56
SPTB	-1.32849	3.9097	251.317	1.34047e-56
NADSYN1	-1.04115	6.62153	250.928	1.62959e-56
MTX3	-0.85655	5.09273	250.902	1.65135e-56
C4orf27	0.851233	3.59444	250.847	1.69738e-56
KATNAL2	-1.57946	2.04847	250.374	2.15204e-56
HSBP1L1	-1.50605	4.49581	250.347	2.18162e-56
TMEM123	0.936055	7.68779	250.119	2.44682e-56
FAHD2A	-0.99793	4.16531	249.822	2.83894e-56
POLR2H	-0.956626	5.70447	249.225	3.83134e-56
EBLN2	-2.04945	1.46998	249.12	4.0398e-56
CCDC154	-2.82836	2.31981	248.668	5.06839e-56
FASTK	-1.00634	6.75337	248.656	5.09857e-56
C4orf3	0.709603	7.17377	248.456	5.63723e-56
MTG1	-0.991714	4.94056	248.393	5.8184e-56
SRSF6	-1.10015	7.68987	248.01	7.05022e-56
DFNB59	-1.69357	1.94206	247.794	7.86095e-56
DOC2A	-4.17241	3.01825	247.631	8.52774e-56
DICER1-AS1	-1.91593	2.38233	247.427	9.44675e-56
DDX50	0.693924	4.75725	247.296	1.0092e-55
SGCB	0.899521	6.53649	247.03	1.15344e-55
SNORA72	-2.55025	0.649057	246.777	1.30954e-55
GNG5	0.880425	5.42246	246.64	1.40272e-55
CCDC150	-2.41163	0.733954	246.554	1.46451e-55
LOC100505815	-1.96892	2.32859	246.148	1.79586e-55
RPL18	0.901593	8.68755	245.828	2.10904e-55
KRIT1	-0.645604	5.53956	245.719	2.22701e-55
NPPA	-4.24994	2.34727	245.704	2.24433e-55
TMEM175	-0.970093	5.27696	245.599	2.36565e-55
FKBP1AP1	1.58803	0.600719	245.377	2.64408e-55
ARHGAP27	-1.81247	6.80536	245.308	2.73803e-55
LOC728643	2.34794	0.682468	245.209	2.87644e-55
YPEL5	0.812175	6.86319	245.086	3.05993e-55
C12orf47	-0.978578	4.69206	245.052	3.1134e-55
S100PBP	-0.935937	5.17971	245.009	3.18111e-55
SNHG3	-1.95541	5.26403	244.854	3.4384e-55
EIF3F	0.846987	6.09883	244.808	3.51893e-55
C5orf63	-1.72654	3.14663	244.559	3.98792e-55
SNORD60	-3.0437	0.672797	244.506	4.09459e-55
LOC388152	-1.7908	2.78548	244.415	4.28571e-55
ZNF529	-1.0029	4.58524	244.223	4.71875e-55
CNOT7	0.586071	5.31629	244.217	4.73526e-55
TMPRSS5	-2.18588	0.764196	243.776	5.90753e-55
RPL35A	0.845982	8.11268	243.552	6.60928e-55
PKIA	1.53849	2.68706	243.071	8.41812e-55
GPR89A	-0.779731	3.44152	242.852	9.39358e-55
BLVRA	1.0602	5.19986	242.669	1.02974e-54
C2orf63	-1.78974	3.27492	242.639	1.0453e-54
SRSF4	-0.617998	7.45908	242.508	1.11666e-54
LOC100132356	-1.58195	1.76027	242.286	1.24795e-54
CYP17A1	-5.08381	1.48193	242.138	1.34449e-54
PLEKHH1	-1.98443	5.82199	242.012	1.43248e-54
CDC73	0.7075	5.48639	241.937	1.48744e-54
SCNN1D	-2.03605	4.1144	241.631	1.7338e-54
FKBP8	0.807662	8.16371	241.617	1.74644e-54
MIAT	-3.4428	4.85032	241.342	2.00465e-54
MPRIP	-0.842498	7.5411	241.017	2.36021e-54
CCDC18	-1.30911	2.43562	240.877	2.53222e-54
LINS	-0.977185	3.83303	240.552	2.98131e-54
LOC613037	-2.0476	3.50297	240.469	3.10769e-54
MRPS25	-0.942735	6.53991	240.442	3.1494e-54
PBX2	-0.713376	6.76084	240.239	3.48821e-54
CTAGE11P	-1.24164	0.596563	239.958	4.01643e-54
HOOK2	-1.39991	5.8101	239.325	5.52016e-54
CNP	0.790249	6.78802	238.97	6.59615e-54
SEMA3C	1.19835	7.08354	238.857	6.97953e-54
CEP164	-0.852305	5.46246	238.702	7.54677e-54
SNORD80	-2.4777	1.81854	238.4	8.78173e-54
ARMC1	0.803917	5.28097	238.357	8.9723e-54
DGCR8	-0.994284	6.20253	238.214	9.63988e-54
NFKBID	-1.64342	3.17165	238.062	1.04062e-53
MAPK1	0.607362	7.12915	237.736	1.22566e-53
LOC115110	-3.71225	4.55059	237.627	1.29435e-53
RSAD1	-0.906965	5.89213	237.568	1.33329e-53
ZNF839	-0.932802	4.37404	237.464	1.4047e-53
KCNT1	-2.05804	1.6124	237.444	1.41885e-53
CLEC18A	-3.56538	-0.256451	237.431	1.42878e-53
FAM20B	0.728482	6.55237	237.337	1.49774e-53
PFDN4	0.853402	3.176	237.06	1.7206e-53
ZFAND6	0.600096	5.77672	236.927	1.84004e-53
ZNF83	-1.73516	6.84264	236.866	1.89712e-53
NOL12	-1.29594	4.96883	236.838	1.92384e-53
ZNF589	-1.25589	4.67954	236.814	1.94715e-53
PGP	-1.07471	4.95382	236.756	2.00471e-53
GGPS1	0.686518	4.86418	236.583	2.18628e-53
NEK7	0.851769	6.49944	236.344	2.46552e-53
COL11A2	-1.77337	1.85834	236.319	2.49681e-53
CIRBP-AS1	-1.88958	1.16886	236.312	2.50595e-53
MTERFD2	-0.782613	5.63767	236.301	2.51895e-53
USP35	-1.16562	4.41241	236.053	2.85298e-53
DDX6	0.611487	6.89368	235.892	3.09299e-53
ENO4	-1.86192	0.728625	235.872	3.12511e-53
RNU86	-2.38407	0.244629	235.84	3.17595e-53
COMTD1	-1.6655	4.54356	235.678	3.44479e-53
WDR60	-0.876814	5.55674	235.611	3.56247e-53
DCUN1D2	-0.952375	4.48003	235.551	3.67133e-53
ARL6IP5	0.887945	7.02813	235.54	3.69112e-53
PPP2R5E	0.884205	4.58794	235.531	3.7078e-53
OSBPL8	0.870953	5.3682	235.265	4.23801e-53
PRDM15	-1.25207	4.25523	235.19	4.40075e-53
SNORD5	-2.65244	1.25474	235.19	4.40095e-53
SELT	0.763467	6.0329	235.119	4.56051e-53
SULF1	1.81079	7.22065	235.043	4.73697e-53
RUFY2	-0.716072	4.78993	235	4.84116e-53
ZNF302	-1.03714	5.60601	234.901	5.08809e-53
VAMP1	-1.78157	5.91859	234.632	5.82257e-53
HOOK3	-0.788015	6.05444	234.398	6.5509e-53
XRCC3	-1.28511	5.22541	234.241	7.08776e-53
KRTDAP	-4.44668	-0.199221	234.155	7.39995e-53
WASH1	-1.43709	4.62479	234.099	7.6117e-53
CEP85	-1.10783	4.01208	233.774	8.96149e-53
RPSAP58	-1.02338	8.73857	233.717	9.21888e-53
NEB	-3.38889	3.09535	233.349	1.10906e-52
RSAD2	2.37283	3.42582	233.154	1.22356e-52
ZNF345	-1.4194	3.35657	233.136	1.23426e-52
REEP3	0.873869	6.11723	232.991	1.32744e-52
POU5F1	-3.18516	2.23563	232.876	1.4067e-52
POLG2	-1.27238	3.59177	232.488	1.70866e-52
IFIT1	2.0716	4.09161	232.415	1.77287e-52
SUMO2	0.70146	6.24824	232.239	1.93671e-52
FBXO18	-0.480976	6.79728	232.101	2.0756e-52
SSH3	-0.88587	6.2037	231.97	2.21732e-52
IRF3	-1.0583	6.27177	231.901	2.29475e-52
FGL2	1.76788	6.69597	231.882	2.31673e-52
GNAQ	1.14689	4.5925	231.877	2.32241e-52
LZIC	0.807218	4.12499	231.858	2.34488e-52
REC8	-1.50432	4.53944	231.773	2.44699e-52
SBSN	-4.50597	0.920985	231.765	2.45672e-52
ZNF384	-0.573939	6.37195	231.749	2.47669e-52
ATAD2B	-0.896571	4.62124	231.654	2.59841e-52
WSB2	0.820706	6.29304	231.079	3.46736e-52
TSPYL2	-1.82485	7.82184	230.746	4.09892e-52
CCNL1	-1.84116	7.3933	230.531	4.56593e-52
ZXDC	-0.609005	6.09057	230.174	5.46143e-52
ISG15	2.13933	4.38196	229.815	6.54065e-52
ATXN2L	-0.897607	7.59455	229.729	6.8297e-52
WSB1	-1.35737	8.23444	229.49	7.70066e-52
GCFC1-AS1	-1.28093	1.76705	229.143	9.1674e-52
TTC31	-0.862378	5.59301	228.965	1.0026e-51
SRRT	-0.765756	7.31226	228.941	1.01445e-51
SUB1	0.728319	6.26452	228.62	1.19207e-51
LYSMD4	-1.13063	3.9929	228.256	1.43127e-51
GIPR	-4.90794	2.79342	228.113	1.5376e-51
FLJ45445	-2.45631	2.54099	227.969	1.65313e-51
CTNS	-0.762489	4.80036	227.862	1.74467e-51
EIF4G2	0.826402	9.71285	227.53	2.06035e-51
EZH1	-0.933523	6.78154	227.504	2.08757e-51
PSMF1	0.551524	6.77607	227.246	2.37635e-51
MYBPC3	-3.31469	0.662079	227.033	2.64473e-51
SETDB1	-0.716215	5.86415	226.948	2.76002e-51
RECQL4	-1.86523	4.41793	226.784	2.99705e-51
SKIV2L	-0.813519	6.39904	226.507	3.44528e-51
ACIN1	-0.619677	7.6823	226.502	3.45268e-51
PSMB3	1.02583	5.24895	226.421	3.5964e-51
SNF8	0.645633	5.29334	226.374	3.68234e-51
ZNF133	-0.946821	4.75604	226.361	3.70738e-51
PPT1	0.980904	6.53717	226.345	3.73631e-51
ASXL1	-0.774441	7.17991	226.297	3.82833e-51
KIAA0141	-0.686469	6.77867	226.078	4.27228e-51
C11orf58	0.622039	6.66715	226.036	4.36298e-51
MYH6	-6.07748	2.05833	225.952	4.55278e-51
MYH7	-5.37246	3.29907	225.887	4.70183e-51
ASB14	-1.3737	1.17632	225.803	4.90452e-51
PSAP	0.851627	10.0187	225.767	4.99529e-51
RPL15	0.72137	9.16699	225.431	5.912e-51
HAGHL	-2.07158	2.54726	225.401	6.00176e-51
NACAP1	0.916371	5.60424	225.336	6.20319e-51
RNASEK	-1.28047	2.17509	225.002	7.33289e-51
H3F3C	1.65735	3.75417	224.92	7.64134e-51
TMEM50A	0.707573	6.82134	224.915	7.66246e-51
HDGFRP3	1.03089	5.31	224.802	8.10837e-51
STK11IP	-0.908392	5.27114	224.706	8.51149e-51
PARK7	0.792725	7.00285	224.664	8.69129e-51
LINC00202	-2.37818	0.961055	224.647	8.76526e-51
SLC7A6	-1.20657	6.2551	224.55	9.20528e-51
NICN1	-1.27785	5.4328	224.516	9.36207e-51
COG3	-0.53805	5.76667	224.494	9.46798e-51
DND1	-1.19887	3.61668	224.488	9.49697e-51
NUCKS1	0.720828	8.03046	224.469	9.58561e-51
FTH1P3	1.67028	4.68358	224.462	9.62096e-51
RBM18	0.735859	4.66267	224.453	9.66395e-51
RBM44	-2.38893	0.839209	224.199	1.09758e-50
DZANK1	-1.09151	2.08439	224.191	1.10215e-50
CCDC24	-1.45415	3.72775	224.116	1.14476e-50
NPM1	0.860605	6.96908	223.709	1.40417e-50
TIGD1	-1.6248	2.66783	223.603	1.48077e-50
ADHFE1	-2.19204	5.00886	223.383	1.65404e-50
ARPC1A	0.671694	5.85425	223.327	1.70074e-50
FLG2	-4.82706	0.533393	223.294	1.7292e-50
MAPK15	-3.32507	1.92715	223.279	1.74209e-50
SNX9	0.659379	6.97278	223.24	1.77681e-50
SEC11A	0.681951	5.97896	223.141	1.86717e-50
RTN3	0.742887	7.10827	222.731	2.29493e-50
HMGXB3	-0.800345	5.88265	222.616	2.43117e-50
WDR19	-1.21266	5.39824	222.345	2.78483e-50
LOC100271836	-1.5018	2.88807	221.854	3.56442e-50
RPL26	1.07965	7.46023	221.78	3.6999e-50
PGS1	-0.834684	5.09917	221.509	4.23854e-50
CEMP1	-1.34772	3.18078	221.396	4.48628e-50
VPS26A	0.593662	5.95583	221.316	4.67115e-50
NLRP1	-1.83842	5.59047	221.156	5.06067e-50
FAM111A	-1.34482	5.70744	221.03	5.39128e-50
LOC100288778	-1.946	4.55963	220.94	5.6413e-50
MGC72080	-1.05538	3.20474	220.49	7.07006e-50
KDM4C	-0.63481	5.54537	220.444	7.23787e-50
TAX1BP3	1.01295	3.23114	220.427	7.30048e-50
EPOR	-1.88902	3.32494	220.149	8.39233e-50
ELMOD3	-1.08411	5.06473	220.128	8.48181e-50
CSNK1A1L	-1.58042	2.25374	219.982	9.12632e-50
UBA2	0.709343	5.7537	219.732	1.0348e-49
TMED10	0.582804	7.6507	219.719	1.04168e-49
UST	1.45882	4.69434	219.475	1.17724e-49
TRMT112	0.857028	5.79545	219.435	1.20096e-49
RPL36	0.959906	7.63938	219.409	1.21718e-49
NIT1	-0.677255	5.67347	219.365	1.24427e-49
CSDE1	0.834823	9.67626	219.227	1.33333e-49
EML3	-1.21529	6.52488	219.156	1.38205e-49
TRAF5	-1.21932	6.16383	219.095	1.42507e-49
SLC26A11	-1.00929	4.81178	218.946	1.53532e-49
GNAS	0.670729	9.67254	218.921	1.55525e-49
KIAA0556	-0.755615	5.33324	218.458	1.96211e-49
RCOR3	-0.863274	6.02121	218.124	2.32046e-49
PLXNB1	-1.28071	8.02023	218.018	2.44745e-49
PSMD12	0.90337	4.252	218.004	2.46499e-49
FAAH	-1.58732	5.59354	217.858	2.65262e-49
COPS2	0.774251	6.22296	217.775	2.76495e-49
DSTN	1.20765	10.1401	217.546	3.10215e-49
TMBIM6	0.489454	9.4604	217.474	3.21618e-49
ADCY4	-2.0937	5.55705	217.388	3.35862e-49
FAM192A	-0.595507	5.91737	217.377	3.37672e-49
TMEM106B	0.833716	5.91157	217.36	3.40573e-49
LOC100505666	-1.61791	0.874369	217.084	3.9134e-49
CTRC	-5.95592	0.793798	217.075	3.92998e-49
SNRPA1	-1.45617	3.89553	217.071	3.93805e-49
USF1	-0.729971	6.04067	217.026	4.02889e-49
LOC285033	-0.848399	2.56483	216.874	4.34789e-49
MICALL2	-1.86752	6.79191	216.499	5.24949e-49
CBWD2	-0.699887	4.02754	216.416	5.47297e-49
ACYP1	-1.42545	3.23074	216.075	6.49618e-49
MXD3	-1.5856	4.14277	216.068	6.51718e-49
HOXA3	-1.29208	4.78708	215.948	6.92409e-49
CENPJ	-1.12411	4.19384	215.55	8.45306e-49
PGC	-7.3135	2.84687	215.509	8.63036e-49
RPS26P11	2.57571	-0.71961	215.232	9.9174e-49
HPX	-2.33174	1.43385	215.207	1.00425e-48
CEP290	-1.02245	4.84264	214.914	1.16373e-48
SETD5	-0.815964	7.43431	214.734	1.27357e-48
THOC1	-1.02069	5.29077	214.582	1.37478e-48
GOLGA7	0.619167	5.41275	214.378	1.52286e-48
COMMD1	0.700791	4.03816	213.968	1.87176e-48
SERHL	-2.55103	0.472915	213.451	2.42709e-48
SPDYE6	-1.91581	1.50899	213.434	2.44727e-48
CNBP	0.641398	8.51572	213.356	2.54576e-48
ZNF514	-1.82182	5.2175	212.994	3.0529e-48
CROCC	-0.964776	5.61061	212.965	3.09811e-48
IFNAR1	0.769352	5.87146	212.518	3.87734e-48
FNTA	0.573577	5.62107	212.267	4.39909e-48
LOC150776	-1.25762	5.95273	212.165	4.62842e-48
POLR2J4	-0.814663	4.22611	211.816	5.51755e-48
EFCAB4A	-3.2529	6.02904	211.722	5.78463e-48
C6orf136	-1.03652	5.47413	211.582	6.20346e-48
RBM17	-0.550403	6.30382	211.481	6.52926e-48
MRFAP1	0.59486	8.12408	211.335	7.02557e-48
TP73-AS1	-0.876001	5.87549	211.258	7.30143e-48
SNX12	0.576521	5.81696	211.218	7.44846e-48
ZNF814	-1.29684	4.13217	211.125	7.807e-48
SRSF5	-0.905507	8.73613	211.089	7.94933e-48
TMEM161B	-0.828287	3.90409	211.046	8.12119e-48
DEPDC5	-0.748397	4.73576	210.916	8.66822e-48
BTN2A1	-0.672616	5.89093	210.83	9.05059e-48
BTN2A3P	-1.45459	1.72916	210.46	1.09043e-47
SPAG8	-1.84506	2.61169	210.115	1.29633e-47
ADAM10	0.888892	5.63445	209.845	1.48519e-47
TSC2	-0.701547	7.43218	209.735	1.56883e-47
HOXA2	-1.47811	2.62415	209.567	1.70747e-47
AFAP1	0.803876	6.48604	209.48	1.78355e-47
C11orf61	-1.36354	4.13071	209.315	1.93747e-47
FBXL19-AS1	-1.97382	1.71935	209.004	2.26557e-47
TSSK4	-1.78164	1.8244	208.997	2.27322e-47
EIF5A2	1.12777	3.10329	208.908	2.37747e-47
OGN	2.17317	6.14877	208.774	2.5425e-47
FAN1	-0.819827	5.561	208.49	2.93343e-47
SRRM5	-2.02228	0.778159	208.281	3.25753e-47
SNORA33	-2.60164	0.705779	208.081	3.60157e-47
ANKRD13D	-1.10602	5.45568	207.93	3.88611e-47
SNORD32A	-2.16877	0.689457	207.924	3.89816e-47
YWHAQ	0.705509	7.75161	207.823	4.1013e-47
RNF5P1	0.791922	4.08588	207.672	4.42376e-47
PDCD5	0.826324	4.76428	207.397	5.07973e-47
SMARCE1	0.599753	6.32793	207.353	5.19194e-47
CDH26	-1.6654	0.806012	207.343	5.21935e-47
RPS20	0.805213	8.57152	207.28	5.38739e-47
KLHL13	1.12827	3.51925	206.965	6.31122e-47
C11orf42	-2.57374	-0.192133	206.903	6.51004e-47
RPL37A	1.05632	8.08857	206.86	6.65264e-47
SNORA48	-3.20503	0.749337	206.843	6.7101e-47
C3orf35	-2.47363	0.934173	206.807	6.83206e-47
SNORD58C	-2.41803	1.10835	206.743	7.05394e-47
POU5F1P3	-2.70812	0.356451	206.112	9.68831e-47
NDOR1	-1.04471	5.89587	206.072	9.88074e-47
C19orf54	-0.887534	4.36944	206.035	1.0068e-46
LAPTM4A	0.631943	8.25535	205.801	1.13252e-46
NEMF	-0.562753	5.93341	205.649	1.22238e-46
SGSM3	-1.1325	7.20522	205.331	1.43371e-46
ZBTB40	-1.03441	6.15906	204.948	1.73828e-46
SUN1	-0.839559	7.84959	204.808	1.86509e-46
ZC3H8	-0.873048	2.9154	204.781	1.89026e-46
LOC730102	-1.4201	4.93609	204.711	1.95858e-46
POU6F1	-0.873305	5.21708	204.694	1.97528e-46
EIF3H	0.695424	7.61138	204.503	2.17384e-46
PICK1	-0.9551	5.0583	204.214	2.51322e-46
LOC100128288	-1.74954	2.53588	203.892	2.95542e-46
RPL34	0.843762	7.65123	203.648	3.34017e-46
KRT5	-3.46058	2.8393	203.49	3.61626e-46
PNMT	-4.47174	1.87267	203.32	3.93931e-46
ME3	-1.13651	5.28896	203.304	3.96968e-46
PEX2	0.652675	5.40474	202.936	4.77736e-46
ANKRD49	-0.899973	4.28441	202.89	4.88867e-46
ZDHHC23	-2.08615	4.41818	202.678	5.4371e-46
CRIPT	0.853946	3.80525	202.644	5.53236e-46
UBE2V2	0.671902	5.15764	202.531	5.85439e-46
TEP1	-0.818408	6.66597	202.475	6.02151e-46
KCNMB3	-0.806297	2.56178	202.313	6.53335e-46
VDAC3	0.65527	6.42084	202.085	7.325e-46
ANO7	-4.67576	5.80044	201.953	7.82679e-46
CCDC93	-0.782966	6.16565	201.895	8.05854e-46
SSPO	-1.86064	2.23692	201.891	8.07557e-46
LOC100216545	-1.70829	3.38368	201.633	9.19465e-46
CYP2E1	-2.09039	2.56795	201.55	9.58671e-46
HARS2	-0.679432	5.85262	201.519	9.73698e-46
KIAA1456	-2.00955	3.21659	201.403	1.03218e-45
SERHL2	-1.53398	2.32309	201.379	1.0443e-45
IQCC	-1.17457	2.70318	201.227	1.12762e-45
POLI	-0.971203	4.99764	201.086	1.21038e-45
BTBD19	-2.19591	2.3831	201.031	1.24409e-45
POLG	-0.730977	6.28656	200.939	1.30292e-45
PHF1	-0.798956	7.07241	200.843	1.36708e-45
PLEKHG5	-1.51025	5.22482	200.653	1.50408e-45
AMH	-2.70264	1.65719	200.483	1.63862e-45
CELF1	-0.652916	7.54608	200.423	1.68834e-45
UBN2	-0.934603	5.6788	200.373	1.73193e-45
KIAA1731	-0.786088	4.9628	199.987	2.10264e-45
SNORD54	-2.74245	0.181899	199.928	2.16531e-45
ZNF10	-1.28285	4.48923	199.787	2.32412e-45
LOC100499484	-2.04822	1.39762	199.776	2.33707e-45
CLEC18B	-2.85516	-0.114552	199.767	2.34791e-45
ZNF439	-1.17041	3.35737	199.605	2.54687e-45
SNORA8	-1.9284	2.30324	199.573	2.58839e-45
C7orf60	0.830415	3.80557	199.514	2.66589e-45
IL11RA	-1.35879	6.16714	199.439	2.76841e-45
LIPF	-9.08721	2.16035	199.421	2.79442e-45
TMED7	0.716676	6.37809	199.226	3.08163e-45
RNF2	0.715226	3.51944	199.066	3.33918e-45
DUSP28	-0.952444	2.04812	199.054	3.3596e-45
NAA16	-0.769803	4.48856	199.014	3.42836e-45
AGBL3	-1.55489	1.31739	198.95	3.53925e-45
WRAP73	-0.657213	4.70146	198.848	3.72494e-45
SYNGAP1	-1.13329	5.90687	198.476	4.4906e-45
PPP3CB	0.626218	6.39275	198.466	4.51512e-45
SIGIRR	-1.15356	6.13429	198.241	5.05429e-45
RPS10P7	1.27071	1.43886	198.167	5.24588e-45
APOB	6.74175	4.73127	198.163	5.25677e-45
TIAF1	-2.50701	1.57789	197.971	5.78919e-45
MAP2K1	0.696906	5.22211	197.95	5.84964e-45
COASY	-0.645607	6.34243	197.839	6.18554e-45
PATL2	-2.49455	1.32011	197.813	6.26833e-45
CXorf23	-0.915328	4.7599	197.648	6.80999e-45
SDHAP3	-0.863747	4.31469	197.594	6.9956e-45
MLLT4-AS1	-2.20517	0.90001	197.353	7.89894e-45
LOC100294362	-1.31892	1.6034	197.321	8.02688e-45
DNAJC8	0.582287	5.73737	197.125	8.85813e-45
C1orf43	0.586355	7.23088	196.998	9.43936e-45
ANO6	1.25217	6.83526	196.576	1.16721e-44
TNNT2	-3.81915	1.07286	196.131	1.45922e-44
WHSC1	-0.773119	6.78998	195.962	1.58887e-44
RNF44	-0.791705	6.52125	195.901	1.63802e-44
POLR2J3	-1.58229	3.64874	195.832	1.69639e-44
POLR2M	1.06074	2.87109	195.685	1.82597e-44
PDAP1	0.635985	6.10518	195.675	1.83539e-44
UBE2E1	0.589749	6.10603	195.601	1.90486e-44
ZFYVE9	0.795971	4.5275	195.585	1.91991e-44
SNRPE	0.78239	3.12652	195.491	2.01275e-44
GDE1	0.927977	7.07613	195.417	2.08955e-44
C1orf168	-3.99969	0.511832	195.357	2.15356e-44
TMEM55A	0.974943	4.559	195.254	2.2672e-44
LOC100507178	-1.9047	2.09935	195.238	2.28568e-44
KLHL5	1.37122	6.64214	195.202	2.32816e-44
KCNJ13	4.94543	0.405723	194.984	2.59729e-44
ELK4	-0.776873	5.90819	194.841	2.79132e-44
NSUN6	-1.03458	3.70684	194.736	2.94118e-44
ZNF785	-1.07807	3.61944	194.732	2.94825e-44
PDZD11	0.640934	4.54511	194.724	2.96029e-44
GORAB	-0.996946	3.86934	194.585	3.17432e-44
C8orf73	-2.45795	4.04741	194.327	3.61402e-44
ADAT3	-1.35845	2.93144	194.086	4.07756e-44
PFDN1	0.660415	5.48285	194.079	4.09313e-44
CYP2R1	-1.20868	4.01576	194.02	4.21532e-44
MYH7B	-1.70528	3.11443	193.92	4.43359e-44
WDR83	-0.922384	4.29149	193.818	4.6663e-44
ARL1	0.662355	6.17746	193.77	4.78129e-44
MYL2	-5.15167	2.01301	193.569	5.28889e-44
DDX5	-0.745274	9.96137	193.308	6.02915e-44
HOXA5	-1.56796	4.79438	193.249	6.21098e-44
BAIAP3	-2.2007	4.00169	193.01	7.00405e-44
LRIG2	-0.961855	4.00824	192.824	7.69059e-44
BRWD1	-0.836996	6.57386	192.801	7.78005e-44
SMEK2	0.592968	6.27322	192.773	7.89121e-44
SERINC1	0.758963	7.97129	192.65	8.39352e-44
DTX2P1-UPK3BP1-PMS2P11	-1.25758	2.48517	192.621	8.51537e-44
SLC29A2	-2.07213	4.88831	192.465	9.20843e-44
RAB26	-3.61546	3.09126	192.418	9.43292e-44
MYBPC1	-5.55128	4.06559	192.417	9.43409e-44
PAIP2	0.66977	6.41383	192.312	9.94881e-44
RPL13AP20	1.07233	2.98062	192.175	1.06557e-43
MTMR2	0.72046	5.34748	192.147	1.08071e-43
NDUFB4	0.584803	5.94355	192.025	1.14887e-43
PTPN18	-0.892794	6.90513	191.985	1.17241e-43
CACNA1I	-3.39822	1.77425	191.919	1.212e-43
CNTN1	1.94034	3.43605	191.824	1.27128e-43
CYP2U1	0.849934	4.27838	191.791	1.29244e-43
ENPEP	3.38206	3.65563	191.578	1.43873e-43
ROBO1	1.17233	5.23577	191.543	1.46379e-43
PPOX	-1.12778	4.65118	191.49	1.5032e-43
C8orf44	-1.44848	2.04037	191.461	1.52589e-43
DVL1	-0.815958	6.9129	191.153	1.78056e-43
STRAP	0.797514	6.27175	191.126	1.80575e-43
EWSR1	-0.634483	7.57273	191.12	1.81081e-43
LOC727849	-1.87456	1.99366	191.016	1.90755e-43
ANKRD20A5P	-2.8169	0.491848	190.977	1.94602e-43
CDAN1	-0.892368	5.01556	190.971	1.95164e-43
ZNF169	-1.23895	2.6204	190.853	2.07106e-43
TSNAXIP1	-1.67144	2.18876	190.763	2.16639e-43
PDDC1	-0.842865	6.4247	190.505	2.46716e-43
ATP6V1C2	-1.86892	2.12226	190.504	2.46768e-43
RP9	-0.767876	3.60006	190.48	2.4983e-43
PCGF5	0.655887	6.30474	190.307	2.72457e-43
FSIP2	-2.70643	4.74817	190.248	2.80736e-43
LOC151009	-2.58514	2.6412	190.053	3.09564e-43
LMBR1	0.561611	4.9273	190.02	3.14758e-43
TTC18	-1.75905	2.16898	189.877	3.38135e-43
NR2C1	-0.915678	5.31391	189.765	3.57846e-43
SLIT3	1.72032	6.2086	189.723	3.65366e-43
RCCD1	-1.40182	4.57713	189.684	3.72591e-43
PKD1	-0.924923	8.80123	189.638	3.81345e-43
IFT52	0.741755	4.44858	189.592	3.90202e-43
PROCA1	-1.77197	1.27171	189.576	3.93513e-43
TBC1D8	-1.84633	5.22121	189.492	4.10506e-43
YME1L1	0.513473	6.86143	189.464	4.16202e-43
TRPT1	-0.869548	5.16637	189.435	4.22422e-43
FYCO1	1.00381	7.2638	189.406	4.2858e-43
IFT80	-1.00895	4.54315	189.278	4.56937e-43
ZNF497	-1.4023	1.21116	189.277	4.57272e-43
GTPBP2	-0.799325	6.37697	189.258	4.61565e-43
GLO1	0.725811	6.19592	189.102	4.99398e-43
CWC25	-0.696379	5.24483	189.099	5.00018e-43
CLN3	-0.748531	6.30873	189.043	5.14275e-43
ANKRD1	-5.74108	1.02399	188.993	5.27447e-43
HKR1	-0.89365	5.2935	188.839	5.69945e-43
CLCN7	-0.706042	7.00619	188.81	5.78341e-43
DLEU2	-1.5466	1.15126	188.803	5.8034e-43
SLC7A9	4.4369	1.93031	188.513	6.71284e-43
CTRB2	-8.57871	2.03987	188.299	7.47356e-43
C9orf129	-1.41418	4.13389	187.902	9.12698e-43
PCDHB10	1.18765	2.35866	187.846	9.38562e-43
GABRR2	-2.8244	0.739667	187.598	1.06334e-42
NUFIP1	0.872948	2.40643	187.478	1.12922e-42
PIGK	0.76405	4.73871	187.447	1.14734e-42
NBR2	-1.35733	3.19193	187.419	1.16327e-42
RPS19	0.878006	8.17805	187.375	1.18963e-42
INPPL1	-0.842388	8.11547	187.345	1.20742e-42
FBXO41	-1.18674	3.46844	187.078	1.38071e-42
ZFAND3	0.673414	6.65767	187.069	1.38684e-42
TCEAL7	1.27877	3.52646	186.983	1.44872e-42
FMO1	4.21705	0.216226	186.918	1.49684e-42
C20orf43	0.540664	6.67837	186.872	1.5316e-42
CPA1	-8.31518	3.3762	186.826	1.56711e-42
PROSER1	-0.801044	5.84408	186.68	1.68705e-42
CMYA5	-1.68366	4.30161	186.577	1.77674e-42
C19orf55	-1.01056	3.74656	186.526	1.8222e-42
CCDC146	-1.41487	4.48715	186.522	1.8265e-42
HGFAC	-2.8943	0.238909	186.436	1.90691e-42
SCOC	0.743608	5.77602	186.33	2.01099e-42
E2F4	-0.647124	6.67152	186.323	2.0185e-42
FUNDC2P2	0.965312	1.54603	186.292	2.05021e-42
CDC42	0.574262	7.43125	186.244	2.10052e-42
TELO2	-0.832559	5.77285	186.236	2.10878e-42
UBTD2	0.64301	4.88665	186.216	2.13007e-42
PTCD3	-0.584285	6.26912	186.202	2.1446e-42
TMEM55B	-0.615923	5.71458	186.192	2.15542e-42
EXT2	0.535151	6.25391	186.188	2.15954e-42
C1orf144	0.587299	7.24962	186.106	2.25086e-42
MYLK	1.93638	10.9698	186.041	2.32539e-42
RRP7B	-1.2779	3.83378	185.96	2.42266e-42
LOC100616668	-1.62476	2.05061	185.95	2.43471e-42
RB1	0.72006	5.32804	185.797	2.62923e-42
PIWIL4	-1.17105	3.51184	185.671	2.80077e-42
ASS1	1.69792	6.53068	185.665	2.80913e-42
MSTO1	-1.09109	3.83247	185.492	3.06521e-42
NCOA1	0.576046	6.41822	185.376	3.24849e-42
ARL2BP	0.647785	5.76512	185.244	3.47125e-42
ANKAR	-1.21656	2.54674	185.056	3.81534e-42
DYM	0.640937	5.19139	184.95	4.02534e-42
RAB24	-1.10955	5.37263	184.924	4.07728e-42
DMD	1.27311	7.13563	184.922	4.08128e-42
PAM	0.782016	7.58775	184.726	4.50473e-42
PMS2CL	-0.797398	2.83508	184.66	4.65577e-42
FAM118A	-2.16003	5.96419	184.659	4.6592e-42
MUS81	-0.73112	6.30295	184.396	5.31588e-42
CC2D1A	-0.804267	6.84665	184.375	5.37334e-42
COL5A3	-1.90725	6.43915	184.163	5.97704e-42
CEP152	-1.22171	3.16018	184.161	5.98449e-42
ADAMTSL3	1.94349	5.59992	184.132	6.0711e-42
SLC8A1	1.8411	5.91926	183.982	6.54536e-42
MIR17HG	-2.81883	1.86151	183.851	6.99406e-42
TAS2R20	-1.62888	1.29851	183.841	7.02903e-42
LOC202781	-1.13132	3.94794	183.711	7.50274e-42
CTRB1	-8.09987	2.00385	183.681	7.61515e-42
CX3CR1	2.714	0.18535	183.435	8.62101e-42
QSOX2	-0.976974	4.82416	183.42	8.68298e-42
GTF3C6	0.854876	4.61808	183.411	8.72463e-42
SLMO1	-1.35425	2.44564	183.338	9.04978e-42
LOC653653	1.32375	2.30018	183.33	9.08533e-42
CRTC2	-0.686558	6.21803	183.33	9.08713e-42
CNTROB	-0.847135	5.97896	183.316	9.14978e-42
ZNF44	-0.996437	4.06818	183.126	1.00692e-41
MFI2-AS1	-2.23985	2.64601	183.098	1.02117e-41
CCNY	0.558576	6.50837	182.914	1.12019e-41
C14orf166	0.638178	5.87289	182.64	1.28543e-41
LPIN1	-1.08536	6.23873	182.579	1.32512e-41
PLAGL1	-1.53534	5.86287	182.55	1.34477e-41
FBXW2	-0.518314	6.53656	182.238	1.57304e-41
SMC6	-0.732732	5.19446	182.23	1.57976e-41
CALML5	-4.92703	-0.236006	182.206	1.59912e-41
TRAM1	0.809532	6.93361	182.17	1.62764e-41
SGCE	1.00944	5.62423	182.164	1.63257e-41
SLAIN2	0.68089	6.39259	182.118	1.67098e-41
CASC4	0.651729	6.39492	181.971	1.79934e-41
NAP1L1	0.643507	7.5426	181.515	2.26294e-41
NOL3	-1.24018	5.18631	181.491	2.28996e-41
ZNF12	-0.609824	5.32155	181.303	2.51685e-41
CELA2A	-7.10598	0.982786	181.269	2.56028e-41
SNORA32	-2.41092	1.70814	181.267	2.56386e-41
HAL	-2.92979	0.155214	181.252	2.58266e-41
RBM4	-0.566249	5.88843	181.149	2.71942e-41
USP21	-0.756568	5.58481	181.114	2.76755e-41
RABGGTB	-0.884257	5.81626	180.929	3.03809e-41
CHMP4B	0.678255	7.84304	180.688	3.42981e-41
ZNF266	-1.37916	6.06628	180.683	3.43823e-41
SCN8A	-1.73918	2.48295	180.631	3.52818e-41
AKR7L	-2.71791	3.06005	180.169	4.45182e-41
LUC7L2	-0.715737	7.08387	180.014	4.81145e-41
HBS1L	0.569047	5.30653	179.887	5.13015e-41
TMPRSS9	-1.6285	1.71361	179.868	5.17989e-41
SAFB2	-0.701559	6.78517	179.867	5.18268e-41
TONSL	-1.33758	4.27254	179.819	5.30751e-41
BRD9	-0.557714	5.61954	179.767	5.44932e-41
RNF112	-1.59998	4.45833	179.667	5.72838e-41
PDCL3	1.03568	3.28516	179.611	5.89465e-41
ALX3	-0.971198	2.12036	179.453	6.38035e-41
C4orf21	-1.48071	2.9426	179.279	6.96454e-41
ZNF343	-0.636767	4.5647	179.194	7.26855e-41
SLC25A36	-0.927176	6.48508	178.966	8.14885e-41
EIF3L	0.802074	8.33543	178.892	8.45844e-41
LHX4	-1.62542	0.933099	178.837	8.69677e-41
LOC728175	-3.15982	0.0610686	178.804	8.84057e-41
SNORA40	-1.75136	1.28956	178.544	1.00787e-40
FRYL	-0.974852	7.29515	178.449	1.05692e-40
ZCRB1	0.710789	5.14571	178.364	1.10341e-40
SLC17A9	-2.35448	4.87141	178.275	1.15363e-40
NBPF7	-2.60479	-0.069145	178.08	1.2727e-40
C21orf58	-1.72186	2.98138	177.991	1.33083e-40
C8orf77	-2.65171	0.310937	177.915	1.38243e-40
GTF2IRD2B	-0.994989	4.72998	177.889	1.40049e-40
TNFRSF25	-2.45058	4.81182	177.802	1.46319e-40
GRB2	0.455407	7.3959	177.759	1.49548e-40
ARNT2	1.07942	4.41119	177.605	1.61583e-40
HPS4	-0.824067	5.57784	177.57	1.64472e-40
SDC3	1.24216	7.78699	177.547	1.66352e-40
SMG1	-0.756766	7.5431	177.513	1.69263e-40
C6orf70	-0.937023	4.46325	177.49	1.71179e-40
PRKACB	0.856889	6.51974	177.36	1.82712e-40
VWA5B2	-1.92341	1.67078	177.163	2.01755e-40
GLYCTK	-1.74945	4.77313	177.144	2.03734e-40
TNFRSF14	-1.30976	7.24093	177.142	2.03961e-40
ENOSF1	-1.14833	6.06017	177.002	2.1876e-40
FAM95B1	-2.76481	0.712022	176.949	2.24734e-40
AMDHD2	-0.985695	4.49919	176.943	2.25409e-40
COL27A1	-1.72062	5.43212	176.929	2.26928e-40
BNIPL	-2.48811	0.134184	176.767	2.46248e-40
LOC100131096	-1.92751	4.08616	176.723	2.51728e-40
VMAC	-1.04065	3.2226	176.685	2.56616e-40
CHMP5	0.676392	5.46502	176.545	2.75282e-40
DDX56	-0.764418	6.31733	176.512	2.79908e-40
TMEM14C	0.637709	6.3408	176.5	2.81647e-40
ARHGEF7	-0.839373	6.77567	176.432	2.91336e-40
TNPO2	-0.641377	6.91726	176.416	2.93708e-40
COX19	-0.81647	4.65571	176.399	2.96333e-40
NPEPL1	-1.23038	2.52962	176.397	2.96565e-40
ZNF234	-0.774029	3.54111	176.335	3.05897e-40
CAST	0.680817	8.28035	176.333	3.06205e-40
BRD8	-0.747224	6.41348	176.299	3.116e-40
PFN1P2	-1.9286	0.867805	175.772	4.06073e-40
COPS7B	-0.733313	5.65329	175.77	4.06577e-40
MRPL30	0.550394	4.9936	175.703	4.20491e-40
ARHGEF2	-1.05615	6.65921	175.659	4.29828e-40
SLC16A5	-1.35309	4.71076	175.651	4.31649e-40
LRRC37B	-0.957267	3.43228	175.527	4.59275e-40
CTNNBL1	0.648429	5.11037	175.281	5.19882e-40
MST1P2	-2.81643	5.45397	175.264	5.24345e-40
SERBP1	0.526432	7.34105	175.259	5.25654e-40
ANXA2P3	1.34895	3.51394	175.112	5.66039e-40
NCOA4	0.793389	7.53525	174.994	6.0042e-40
ACSS2	-0.843013	7.61733	174.967	6.08758e-40
MFSD7	-1.25668	3.58467	174.827	6.53231e-40
FAR1	-0.775334	6.71331	174.765	6.73795e-40
APPL1	0.572756	5.83778	174.736	6.83845e-40
MSN	1.09855	8.13198	174.673	7.05617e-40
PFKFB2	-1.50611	6.38897	174.625	7.22951e-40
ZNF449	-1.17824	3.72326	174.611	7.28019e-40
FLJ43663	-1.66208	4.194	174.57	7.43289e-40
LOC100128881	-1.68479	1.70458	174.545	7.52545e-40
CYB5B	0.529931	6.18216	174.535	7.56258e-40
PHF7	-1.37374	3.55627	174.413	8.04405e-40
FGF13	1.33444	3.2006	174.335	8.36572e-40
NT5C	-0.842926	5.54404	174.316	8.44352e-40
LOC643201	-3.57003	1.34542	174.257	8.69934e-40
BCAS2	0.748564	4.60465	174.099	9.41899e-40
C1orf35	-0.794757	4.47114	174.082	9.49875e-40
MARK3	-0.455314	6.42947	173.908	1.03672e-39
KIAA1407	-1.33037	3.74489	173.805	1.09193e-39
LOC344887	-4.5412	3.23651	173.645	1.18343e-39
SLC4A11	-1.75325	0.381281	173.625	1.1954e-39
RBAK	-0.613254	4.64391	173.554	1.23885e-39
SECISBP2	-0.634712	6.22473	173.462	1.29715e-39
TMX4	1.13737	5.46086	173.455	1.30223e-39
FNDC1	2.62661	5.55949	173.383	1.35016e-39
PITPNM2	-0.981955	6.05638	173.322	1.39188e-39
RNF215	-0.795127	4.02534	173.319	1.39382e-39
CROCCP3	-1.28473	3.79971	173.294	1.41181e-39
HIP1R	-1.63596	6.11605	173.161	1.5092e-39
EFR3A	0.755546	6.46399	173.141	1.52481e-39
DUS3L	-0.952116	5.193	173.136	1.52845e-39
TUT1	-0.739701	5.01771	173.121	1.53972e-39
PKIG	1.16667	6.95393	173.07	1.58026e-39
RSL24D1	0.794331	6.03194	172.763	1.8434e-39
TRPM4	-1.68063	7.75609	172.607	1.99444e-39
DYNLT3	0.700909	5.14094	172.593	2.00855e-39
HOTAIRM1	-2.02962	4.13787	172.559	2.04297e-39
CHRD	-1.39201	4.83593	172.363	2.2542e-39
METAP1D	-1.0896	2.89822	172.244	2.39424e-39
DKK2	2.75642	1.88124	172.17	2.48431e-39
DIDO1	-0.60053	7.19245	172.153	2.50637e-39
MC1R	-1.73845	3.72646	171.877	2.87904e-39
ZBED5	-0.722563	5.9543	171.868	2.89266e-39
ADRBK1	-0.69382	7.532	171.835	2.94025e-39
ENSA	0.477616	7.21395	171.684	3.17286e-39
YDJC	-0.909784	4.0324	171.614	3.28659e-39
CALM3	0.739152	8.37238	171.562	3.3724e-39
ASB6	-0.57199	5.22048	171.556	3.38351e-39
FABP6	5.34079	2.38921	171.467	3.53881e-39
PIF1	-1.87509	2.85559	171.337	3.7777e-39
MKNK1	-0.775039	6.15533	171.22	4.00542e-39
NECAB3	-0.90408	5.42837	171.215	4.01648e-39
CREBL2	0.692738	5.81129	171.066	4.32793e-39
SLC6A16	-1.39496	2.80859	171.055	4.35323e-39
PSMC3	0.721723	6.35424	170.926	4.64403e-39
GMCL1P1	0.963845	2.21085	170.762	5.04241e-39
ETV1	1.41331	3.75454	170.738	5.10452e-39
NAP1L3	1.42591	2.57657	170.722	5.14693e-39
CCDC69	1.19149	8.37361	170.72	5.15007e-39
BZRAP1	-1.45737	6.1519	170.702	5.1991e-39
LMBR1L	-0.943706	6.20304	170.511	5.72168e-39
CC2D1B	-0.599116	5.83873	170.364	6.15973e-39
PNPLA7	-1.90148	5.84658	170.353	6.19499e-39
SRP72	0.641625	5.78358	170.335	6.25174e-39
TDRD10	-2.0312	2.6125	170.225	6.60801e-39
RALGPS1	-1.25155	5.3973	170.145	6.87932e-39
MIR3687	-5.2829	-1.34282	170.083	7.09561e-39
HS1BP3	0.835915	5.67737	170.028	7.29609e-39
SLC35E1	0.528838	5.73416	169.879	7.86363e-39
UAP1L1	-1.65212	4.85504	169.867	7.91123e-39
ZNF440	-0.913485	4.36574	169.858	7.94719e-39
YBX2	-2.24184	4.52169	169.761	8.34242e-39
ADSS	0.524174	5.28725	169.652	8.81322e-39
BRSK2	-1.87194	3.81513	169.621	8.95368e-39
LOC388499	-0.629556	1.82534	169.454	9.73905e-39
PRCD	-1.87705	1.0813	169.321	1.041e-38
ROR1	1.6033	2.84486	169.283	1.06106e-38
SERTAD4	1.68871	2.4939	168.991	1.22909e-38
C1orf213	-1.91357	3.13242	168.865	1.30946e-38
JMJD7	-0.804648	3.06209	168.797	1.35519e-38
PCGF1	-0.818794	3.84738	168.566	1.52148e-38
MYL7	-5.441	0.442111	168.548	1.53559e-38
PBX4	-2.65338	1.3795	168.525	1.55362e-38
CHTF18	-1.57105	4.3893	168.516	1.56062e-38
ZDHHC20	0.668825	5.71977	168.471	1.59609e-38
TWSG1	0.875742	5.91831	168.435	1.62543e-38
KIAA1430	0.735509	5.34135	168.394	1.65971e-38
LOC646329	-2.1853	1.16238	168.392	1.66092e-38
ARHGAP4	-1.65871	5.92682	168.277	1.76012e-38
TCEAL8	0.661257	5.24686	168.192	1.83669e-38
HSPBAP1	-0.894206	3.5479	168.137	1.8882e-38
MAPKAP1	0.692743	6.74726	168.106	1.91801e-38
ZGLP1	-2.24646	1.95667	168.036	1.98664e-38
TLR3	1.5682	3.33754	167.96	2.06444e-38
CCDC88B	-2.20669	5.53626	167.938	2.0876e-38
C4orf48	-1.89868	2.34221	167.909	2.1173e-38
GTF2H5	0.743105	4.60833	167.816	2.21914e-38
PMFBP1	-2.32818	0.898136	167.698	2.35534e-38
YBX1	0.686833	8.21124	167.315	2.85535e-38
ATP4A	-4.33921	-0.775945	167.221	2.99267e-38
ZBTB49	-0.694228	2.95812	167.218	2.99777e-38
COX6B1	0.698565	6.95732	167.167	3.07649e-38
LOC100130987	-1.22123	1.31394	167.149	3.10391e-38
MRPL23-AS1	-2.31508	2.0818	167.137	3.12233e-38
FAM208B	-0.73325	6.20742	167.092	3.19349e-38
TMEM85	0.573669	5.72805	167.092	3.19413e-38
C9orf68	-1.96562	1.79876	166.936	3.45517e-38
STARD9	-1.1988	7.25599	166.923	3.47746e-38
WHAMMP3	-1.07743	2.98783	166.808	3.68444e-38
PSMD10	0.557481	4.71183	166.685	3.91875e-38
SUMO1	0.565937	5.75912	166.683	3.92445e-38
PPP3R1	0.528806	5.90667	166.667	3.95576e-38
MYL1	-6.42667	0.365905	166.622	4.04587e-38
EMR4P	-2.83031	0.790618	166.441	4.43067e-38
CMAS	-0.500045	6.18845	166.366	4.6011e-38
CPNE3	0.55528	6.37393	166.365	4.60417e-38
ZNF782	-1.10886	2.39245	166.254	4.86801e-38
MAPRE1	0.831946	6.90114	166.165	5.09101e-38
MTMR6	0.699306	5.34138	166.146	5.13901e-38
FOXO3B	0.835778	3.87476	166.022	5.47055e-38
SHOC2	0.64422	5.72859	165.779	6.18334e-38
LOC100505648	-1.68189	2.05049	165.679	6.50135e-38
ZNF580	-0.8062	5.49201	165.662	6.55655e-38
PLXNA3	-1.51154	6.39627	165.601	6.76265e-38
BBX	0.683861	6.08472	165.573	6.85787e-38
PCDHGC3	1.27696	4.54242	165.559	6.90671e-38
PLEKHN1	-2.67213	0.244841	165.509	7.08235e-38
MINK1	-0.741196	7.82019	165.402	7.47281e-38
IL33	1.79667	5.45225	165.215	8.2103e-38
SAP18	0.577513	6.87834	165.148	8.49281e-38
RNF180	1.00341	3.26348	165.09	8.74373e-38
CCDC80	2.3143	7.05369	165.075	8.80876e-38
SCG2	2.05882	3.6535	164.947	9.39572e-38
AIG1	0.876271	4.36677	164.863	9.80141e-38
FBXO8	0.659118	4.80305	164.777	1.02328e-37
LOC100505576	-1.72289	2.18121	164.764	1.03028e-37
UBE2G2	-0.559371	7.17039	164.665	1.08285e-37
OPLAH	-1.55429	5.86933	164.652	1.08952e-37
P2RX6	-1.78089	1.18224	164.594	1.12218e-37
LOC100133091	-1.30101	1.44148	164.582	1.12888e-37
SNORD38B	-2.96326	0.39328	164.571	1.13496e-37
NEGR1	1.02169	6.01463	164.52	1.16446e-37
NLRP9	-2.15667	0.865545	164.452	1.20479e-37
DCD	-6.43942	-0.434659	164.436	1.21469e-37
LOC100144604	-2.90996	0.674197	164.403	1.23521e-37
KRT76	-3.92015	4.91182	164.372	1.25482e-37
ABHD11	-1.37917	5.66982	164.249	1.33434e-37
SCRIB	-0.810656	7.04975	164.223	1.35216e-37
NR3C1	0.849305	5.87745	164.088	1.44698e-37
ARHGEF3	0.907645	5.03306	163.944	1.55595e-37
NUDT21	0.589426	6.31289	163.935	1.56278e-37
RDH13	-0.87041	4.25279	163.871	1.61454e-37
OGFOD2	-0.87259	4.425	163.863	1.62041e-37
TAB2	0.745331	7.12755	163.816	1.65963e-37
NDST2	-0.825542	5.73184	163.79	1.68107e-37
KCTD12	1.2909	7.15742	163.742	1.72239e-37
STAG2	0.67985	6.62081	163.703	1.75674e-37
SLC6A7	-5.09883	4.12235	163.616	1.83482e-37
DYNLRB1	0.61438	6.53311	163.533	1.91361e-37
THUMPD2	-0.764454	3.84222	163.499	1.94669e-37
RRN3P2	-0.854267	3.33987	163.481	1.96383e-37
C11orf46	0.660064	3.97738	163.408	2.037e-37
CCDC76	-0.900161	4.44516	163.36	2.08746e-37
TPCN2	-0.77831	5.86754	163.336	2.11227e-37
ATG4D	-0.766513	5.27014	163.317	2.13292e-37
ZNF846	-0.989134	3.22493	163.304	2.14699e-37
PLEKHG4	-1.68226	4.31335	163.206	2.25546e-37
ZBTB4	0.668063	7.52506	163.158	2.31083e-37
TMEM120B	-0.991864	4.71776	163.038	2.45445e-37
MBL1P	-2.58141	0.380508	163.025	2.47021e-37
PLA2G6	-1.17573	5.17605	162.972	2.53679e-37
GHRLOS	-1.84379	0.944779	162.949	2.56659e-37
YIPF5	0.578027	5.26595	162.865	2.67755e-37
YWHAE	0.581712	7.93262	162.811	2.75125e-37
LOC338817	-2.43202	0.926009	162.81	2.75226e-37
KARS	0.603757	6.79337	162.732	2.86274e-37
TMEM138	-0.565351	4.68142	162.582	3.08707e-37
ZNF259	0.904696	4.25992	162.503	3.2117e-37
RPL36A	-1.84835	2.65109	162.484	3.2427e-37
NPR2	-0.799211	5.64163	162.276	3.60007e-37
VTA1	0.555826	5.17274	162.256	3.63626e-37
TSEN54	-0.891253	5.11908	162.213	3.71622e-37
DCAF12	0.53217	5.37781	162.123	3.88786e-37
ZNF649	0.848136	3.36595	162.024	4.08692e-37
CELSR3	-1.25595	2.79304	162.003	4.13035e-37
WDR37	-0.655721	5.17807	161.935	4.27396e-37
LIX1L	0.954606	3.84776	161.892	4.36729e-37
PLCH2	-2.20444	2.69765	161.781	4.61876e-37
FOXN3	0.774393	7.36161	161.767	4.6512e-37
ADAM22	-1.36332	3.36734	161.588	5.08966e-37
PLCB1	1.24532	5.19129	161.57	5.13734e-37
HERC2P3	-2.20694	3.98809	161.412	5.56034e-37
SHISA5	0.65343	7.05034	161.407	5.57555e-37
TAF9B	0.667223	4.63072	161.387	5.632e-37
AMIGO3	-1.2965	2.74151	161.316	5.83706e-37
C10orf103	-1.42284	1.04576	161.311	5.85101e-37
IL17RB	-1.58392	4.04891	161.197	6.19474e-37
METTL21D	-1.03971	3.78311	161.101	6.50376e-37
COLQ	-1.22067	3.13468	161.08	6.57059e-37
HCG18	-0.682117	4.79412	161.068	6.61283e-37
TOX4	0.483264	6.31424	160.955	6.99778e-37
THOC7	0.669001	5.52436	160.948	7.02192e-37
PDLIM5	0.777028	6.9195	160.867	7.31382e-37
KRT6A	-4.39201	1.9428	160.781	7.63981e-37
GM2A	0.834708	5.60363	160.701	7.95305e-37
TP53I3	-1.49003	6.02035	160.695	7.97816e-37
FLJ46906	-1.71954	1.08773	160.681	8.03072e-37
CLTCL1	-1.191	3.15023	160.678	8.04379e-37
DNASE1L2	-2.74228	0.893313	160.642	8.1903e-37
IPO7	0.770711	6.8895	160.634	8.22299e-37
ZNF26	-1.03392	3.8203	160.472	8.92341e-37
ZDHHC17	-0.580272	5.81885	160.41	9.20812e-37
ZFYVE28	-1.04321	4.75217	160.408	9.21493e-37
AKR1C2	-2.23685	5.08866	160.254	9.95844e-37
STX8	0.670296	4.86859	160.184	1.03147e-36
GUCY1A3	1.71861	6.93131	160.169	1.03922e-36
MGC27345	-0.854153	4.11824	160.14	1.05439e-36
CHGB	2.05354	3.07213	159.976	1.14538e-36
FGFR3	-2.42684	5.43391	159.911	1.18344e-36
ST13	0.64063	7.194	159.743	1.28781e-36
ZNF682	-1.284	2.20639	159.71	1.30928e-36
TMEM91	-1.31553	3.89669	159.671	1.33503e-36
ZNF326	-0.799731	5.12272	159.612	1.37557e-36
CCAR1	-0.623955	6.31514	159.499	1.45613e-36
PTTG1IP	0.69214	8.3541	159.485	1.46606e-36
SNORA25	-2.4703	1.83621	159.362	1.55987e-36
PRM1	-6.8939	-0.584413	159.286	1.62084e-36
ABHD16B	-1.06564	2.43576	159.264	1.6389e-36
MYH11	2.20208	13.6918	159.244	1.6554e-36
SUV420H2	-1.19776	4.07435	159.234	1.66386e-36
CNKSR1	-2.04672	4.78904	158.939	1.92931e-36
PION	-1.01044	4.82824	158.936	1.93253e-36
SUPT4H1	0.523749	5.51248	158.899	1.9684e-36
RPLP1	0.774411	9.02856	158.885	1.98255e-36
RARRES3	1.8659	4.99424	158.835	2.03285e-36
MIR637	-2.22226	1.32104	158.805	2.06435e-36
RPS12	0.769093	8.36967	158.642	2.24033e-36
MARC2	0.920219	6.19494	158.626	2.25871e-36
KIN	-0.582348	4.12556	158.569	2.32426e-36
SBF1	-0.603543	7.35779	158.558	2.33751e-36
ELL3	-1.38409	4.16582	158.37	2.56945e-36
LOC100506710	-0.780026	6.18287	158.332	2.61825e-36
SIRT3	-0.742561	4.9332	158.312	2.6451e-36
ARPC4	0.542714	6.94785	158.29	2.67439e-36
KRT15	-2.37913	1.96344	158.243	2.73883e-36
SF3A3	0.552898	5.8424	157.989	3.11267e-36
MEA1	0.669663	5.3625	157.939	3.19146e-36
DEK	0.64887	7.15088	157.86	3.31999e-36
GNA12	0.652153	6.62042	157.78	3.45631e-36
RERG	1.25895	5.46683	157.704	3.59209e-36
KCNQ1OT1	-2.09748	4.16137	157.679	3.6375e-36
TXK	-2.34746	1.17706	157.615	3.75701e-36
DCAF13	0.838638	3.72086	157.456	4.06935e-36
SLC39A4	-2.01545	6.21798	157.418	4.14765e-36
MED28	0.671886	4.6071	157.418	4.14809e-36
ABCA7	-1.88894	4.96097	157.056	4.97653e-36
ZSCAN30	-0.850673	4.53167	157.017	5.0744e-36
COX7B	0.83842	6.19491	156.942	5.26993e-36
TMEM109	0.648718	6.96712	156.912	5.34911e-36
TPCN1	-0.934703	7.19275	156.909	5.35954e-36
MOGS	-0.82288	6.40678	156.906	5.36746e-36
LOC389765	-1.14904	2.80728	156.888	5.41443e-36
CNIH	0.673357	5.70292	156.769	5.75036e-36
NFU1	0.632438	4.4467	156.763	5.76697e-36
CLU	1.32579	9.4903	156.621	6.19529e-36
C1orf228	-1.88214	1.41379	156.604	6.24624e-36
LOC440894	-2.13137	2.84587	156.523	6.50566e-36
NPHP4	-0.787361	4.16415	156.487	6.62476e-36
RPAIN	-0.573507	5.02626	156.46	6.71495e-36
STX10	-0.732564	5.4311	156.348	7.10467e-36
GRID2IP	-1.82145	0.737281	156.345	7.1165e-36
TM4SF4	3.65414	1.48218	156.328	7.17871e-36
RHOA	0.619704	9.01146	156.325	7.18807e-36
MOSPD1	0.675621	3.12112	156.185	7.71298e-36
PPIL2	-0.692472	6.03891	156.051	8.24974e-36
ASB16	-1.31834	2.05399	155.661	1.00418e-35
CD81	0.696428	9.60856	155.591	1.04009e-35
RAB8A	0.476068	6.18547	155.566	1.05305e-35
RPL37	0.783947	8.16004	155.542	1.06582e-35
MYH15	-2.26821	2.13361	155.514	1.0813e-35
CEL	-3.10929	2.94172	155.457	1.11263e-35
FLJ39639	-1.31889	1.9599	155.421	1.13305e-35
NPTN	0.694632	7.6426	155.419	1.13405e-35
USP45	-0.761927	4.22705	155.297	1.20585e-35
CETN2	0.822292	5.55154	154.956	1.4313e-35
LOC90499	-3.89834	-1.36233	154.941	1.44267e-35
WTH3DI	-0.85416	3.50772	154.876	1.4904e-35
URI1	0.458713	5.99833	154.823	1.53089e-35
CACNA1A	-1.89904	1.99604	154.819	1.53352e-35
LOC285074	-0.918561	2.6413	154.769	1.57269e-35
HOPX	1.89114	4.16487	154.719	1.61323e-35
CAPN12	-1.93276	2.53772	154.709	1.62115e-35
SLC25A29	-1.24023	5.24242	154.695	1.63249e-35
GON4L	-0.71703	5.98925	154.691	1.63563e-35
RPL18A	1.02774	5.13597	154.643	1.67573e-35
LOC100131289	-2.62162	1.87512	154.633	1.6839e-35
C17orf65	-0.95813	3.60503	154.532	1.77205e-35
HOXB5	-1.55281	4.5629	154.486	1.81342e-35
SNX32	-2.23638	1.76463	154.484	1.8154e-35
SOLH	-0.894692	6.74466	154.412	1.88196e-35
RPS18	0.833565	8.28749	154.329	1.96215e-35
C6orf225	1.02365	3.10876	154.325	1.96609e-35
GOLGB1	-0.648915	7.58957	153.892	2.44487e-35
PNLIP	-8.88692	2.73222	153.743	2.63629e-35
FAM210B	0.647012	6.28644	153.723	2.66244e-35
PCNP	0.549214	6.89538	153.715	2.67257e-35
PDIA3	0.882002	6.99441	153.709	2.68153e-35
QPCTL	-0.848795	3.64608	153.696	2.69848e-35
EIF4E3	0.817158	6.03802	153.646	2.76684e-35
TARBP1	-1.41408	5.29733	153.516	2.95439e-35
LRRC48	-0.904087	2.25908	153.493	2.98861e-35
SPTAN1	0.652505	8.70152	153.328	3.24859e-35
SPIRE2	-2.10494	5.41385	153.267	3.34911e-35
ZNF446	-0.902419	4.53567	153.191	3.47891e-35
AP2M1	0.419063	8.47423	153.118	3.60944e-35
RPL27A	0.760544	7.48811	153.038	3.75829e-35
TMEM63A	-1.04462	6.98919	152.926	3.97678e-35
OVGP1	-1.77158	2.95667	152.917	3.99315e-35
TEX2	0.661411	5.79761	152.787	4.26386e-35
ROMO1	0.765381	5.06464	152.672	4.51783e-35
RASSF7	-2.29882	5.72325	152.663	4.53824e-35
KIAA0664	-0.848188	7.6627	152.641	4.59012e-35
CRISPLD1	1.85069	2.43084	152.567	4.76208e-35
EIF3K	0.580235	7.36365	152.426	5.11233e-35
DNAJC27	-0.755828	3.85828	152.351	5.31047e-35
TPP2	-0.583593	5.99036	152.349	5.31639e-35
C3orf62	-0.793096	3.65063	152.258	5.56569e-35
KRI1	-0.710005	5.4991	152.13	5.93344e-35
CHD7	-0.798102	5.38777	152.078	6.09084e-35
ALS2CR8	-1.14714	4.05591	152.078	6.09261e-35
SLIT2	1.32781	4.78987	151.953	6.48648e-35
KDSR	0.577933	6.16523	151.85	6.83298e-35
NTAN1	0.777105	4.84736	151.782	7.07008e-35
CYP11B1	-6.84774	0.842015	151.781	7.07369e-35
GCNT4	1.70064	1.43262	151.73	7.26015e-35
GPT	-2.29181	6.27161	151.691	7.40397e-35
F3	-2.51713	6.41166	151.655	7.53639e-35
LRRC37A4	-1.61591	3.46488	151.646	7.57163e-35
WDTC1	0.591797	6.86572	151.524	8.05077e-35
TOR1AIP1	0.841877	6.71957	151.397	8.5832e-35
C6orf141	-2.3321	1.65725	151.305	8.99084e-35
NELF	-0.839556	6.58527	151.259	9.19998e-35
ANK2	1.15328	6.59644	151.166	9.64022e-35
AP4S1	0.700755	3.33307	151.139	9.77468e-35
UBE2E3	0.562777	4.9945	151.117	9.88209e-35
POLE	-0.837341	6.15723	151.001	1.04775e-34
LOC100499177	-1.36648	5.30804	150.956	1.07171e-34
LOC100131825	-2.10496	2.25966	150.878	1.11437e-34
CTNNA3	2.15211	0.8675	150.878	1.11452e-34
CRP	-7.18095	0.467929	150.382	1.43045e-34
HEATR7A	-0.898963	4.03324	150.33	1.46866e-34
PHC1	-0.837367	4.21141	150.326	1.4712e-34
C3orf38	0.683902	3.75757	150.257	1.52368e-34
FUK	-0.831919	5.38333	150.115	1.63599e-34
ACVR1	0.725599	5.01917	150.092	1.65524e-34
C19orf60	-0.991227	5.21584	149.928	1.79765e-34
BMPR2	0.765346	6.60047	149.909	1.81492e-34
EIF2C4	-0.653756	5.75586	149.733	1.98339e-34
RBM8A	0.64565	4.5788	149.722	1.99375e-34
EPHA10	-3.41263	5.89087	149.699	2.01692e-34
TMEM140	1.07916	4.6786	149.601	2.11875e-34
MITD1	-0.693603	4.23481	149.473	2.26034e-34
C19orf18	-1.55903	1.13075	149.473	2.26038e-34
FBXO44	-1.05931	4.98835	149.464	2.27084e-34
EEF1B2	0.767194	6.52623	149.425	2.3157e-34
LOC284023	-0.797917	2.53146	149.365	2.387e-34
KNTC1	-1.24144	4.33615	149.348	2.40656e-34
PAN3-AS1	-1.19777	1.56018	149.304	2.46079e-34
PPP1R13B	-0.628398	5.74985	149.288	2.48049e-34
COMMD6	0.686649	6.25002	149.23	2.55477e-34
KIAA0284	-0.854249	7.42568	149.186	2.61163e-34
PTH1R	-1.57318	3.78066	149.153	2.65574e-34
CMPK1	0.605126	7.44017	149.118	2.70301e-34
MED29	0.538169	5.85408	149.109	2.71409e-34
DYNLT1	0.685902	5.55003	149.096	2.73256e-34
TMEM184A	-2.60532	5.46226	149.084	2.74926e-34
STRADB	-1.19808	4.5191	149.054	2.79135e-34
SYT11	1.02649	5.52418	148.94	2.9554e-34
BCO2	-1.59292	2.77408	148.919	2.98729e-34
SMAD2	0.440704	6.41633	148.872	3.05802e-34
KAT2A	-1.19965	7.32518	148.851	3.0908e-34
LOC100506730	-0.983884	2.6124	148.849	3.09466e-34
FLJ12334	-2.14924	0.622464	148.672	3.38179e-34
MTRNR2L1	4.31539	4.41984	148.519	3.65378e-34
PTN	1.50759	4.94753	148.418	3.84311e-34
MTRF1	-0.981506	3.60469	148.254	4.17491e-34
KBTBD10	-2.41843	1.88208	148.119	4.46893e-34
ZNF711	-1.33815	3.57667	147.913	4.95743e-34
ERH	0.697527	5.33983	147.905	4.97517e-34
ZNF193	-0.956499	3.91449	147.905	4.97575e-34
MR1	0.661226	4.59191	147.844	5.1318e-34
PGA3	-6.21167	1.86667	147.79	5.27373e-34
PPP1R2P3	0.833819	3.53176	147.746	5.38991e-34
DPH3	0.865365	4.94208	147.716	5.47151e-34
ZNF204P	-1.06088	4.05554	147.708	5.4956e-34
AGAP11	-2.24072	3.56453	147.636	5.69886e-34
RHEB	0.80853	5.40594	147.634	5.70419e-34
EPS8L2	-1.82447	7.16439	147.555	5.93393e-34
CHODL	2.04631	1.9882	147.539	5.98163e-34
SLC25A5-AS1	-1.07931	1.36799	147.524	6.02925e-34
LOC100506472	-1.56946	2.57494	147.518	6.04539e-34
CANX	0.639679	8.8632	147.498	6.10711e-34
KREMEN2	-1.78025	-0.256605	147.344	6.59883e-34
RPL32	0.792733	8.18554	147.297	6.75822e-34
ERC1	0.683917	6.25779	147.294	6.76652e-34
VBP1	0.591712	5.09254	147.293	6.77107e-34
C7orf46	-1.03996	3.09549	147.286	6.79538e-34
CHAD	-2.39103	3.27519	147.274	6.8348e-34
PRSS23	1.21915	7.75394	147.199	7.10114e-34
STARD5	-1.38477	4.01027	147.192	7.12528e-34
SH3D21	-1.97835	3.24026	147.054	7.63847e-34
GHRLOS2	-1.33283	0.73633	146.839	8.5101e-34
TIAL1	-0.668013	6.88769	146.808	8.64384e-34
RRNAD1	-0.61358	5.29531	146.694	9.15275e-34
LOC100288637	-1.78623	2.30072	146.665	9.29007e-34
ATOX1	0.703909	4.50738	146.568	9.7533e-34
NTS	5.47035	0.935064	146.504	1.0075e-33
ZNF215	-1.93266	2.07678	146.392	1.06556e-33
LINC00173	-2.12641	1.46617	146.258	1.14008e-33
ANKRD24	-2.12708	2.30428	146.235	1.15308e-33
DPYD	0.892336	5.26876	146.157	1.1996e-33
MCM3AP	-0.447239	6.9369	145.972	1.31695e-33
MED23	-0.67847	5.61053	145.946	1.33408e-33
NUDT22	-0.659015	5.47086	145.897	1.36727e-33
RALBP1	0.669293	6.38552	145.736	1.48306e-33
ZNF512	-0.619783	5.79538	145.563	1.61754e-33
CABP4	-1.60525	0.889408	145.532	1.64325e-33
RNF138P1	0.940015	2.66543	145.48	1.68672e-33
IPO5	0.583131	7.38691	145.461	1.70266e-33
AKR1C3	-2.04065	6.99923	145.455	1.70762e-33
NEURL	-2.10406	4.97085	145.408	1.74872e-33
KDELC2	0.879113	5.48715	145.391	1.76429e-33
COL4A3	-2.07871	2.32389	145.271	1.87352e-33
LETMD1	-0.817807	6.18783	145.235	1.90835e-33
SPAG4	-2.09588	3.11721	145.192	1.94971e-33
SNN	0.864628	5.24343	145.184	1.95723e-33
CXorf40B	-0.651122	4.5548	145.057	2.08692e-33
WDR75	-0.645462	5.45257	145.032	2.11362e-33
CLCNKA	-2.9073	0.611424	144.93	2.22442e-33
ANKLE1	-1.53536	1.01303	144.93	2.22495e-33
PCDHB16	1.14498	2.36838	144.858	2.30684e-33
NDFIP1	0.49936	6.73659	144.853	2.31265e-33
RBX1	0.573233	5.21811	144.845	2.32191e-33
CRTAP	0.645221	8.27539	144.809	2.36445e-33
ST20	-1.43948	1.84422	144.797	2.37837e-33
CLEC4GP1	-3.27073	1.59994	144.762	2.42103e-33
CDK5RAP1	-0.502743	4.81932	144.75	2.4355e-33
PRR3	-0.728016	3.67725	144.67	2.53561e-33
ZNF354A	-0.652665	4.21537	144.651	2.5604e-33
ZNF738	-0.969897	3.16797	144.601	2.62498e-33
SYT1	1.64912	3.68642	144.528	2.72313e-33
G3BP2	0.80294	7.1341	144.47	2.80452e-33
EIF3E	0.693741	7.11808	144.463	2.81459e-33
ELAVL4	2.22423	0.946719	144.417	2.87982e-33
MED27	0.68013	3.22186	144.4	2.90548e-33
CACNB2	-1.18146	5.45403	144.371	2.94726e-33
UBE2Q2	0.679807	6.03831	144.319	3.02609e-33
GET4	-0.632966	5.99903	144.267	3.10644e-33
MSRB3	1.46865	8.03441	144.181	3.24297e-33
PGA5	-5.32924	1.72114	144.099	3.38086e-33
NADK	-0.628077	6.83195	144.044	3.47454e-33
FBF1	-1.00777	3.99858	144	3.55209e-33
[truncated: 13,970 more rows]

## Sheet: Liver
	logFC	logCPM	LR	PValue
ANP32C	-3.8962	2.52173	831.237	8.72223e-183
PIN1P1	-4.79006	0.996176	718.25	3.21564e-158
RPL19P12	3.64901	5.53167	690.828	2.95324e-152
LOC100132724	-5.28081	2.01179	602.501	4.78543e-133
LOC401127	-4.36669	2.04642	591.761	1.03747e-130
ATP8B5P	-3.37397	3.20452	532.828	6.84857e-118
CSNK1A1P1	-4.40878	0.774233	416.729	1.25728e-92
METTL24	10.42	5.85396	318.935	2.47052e-71
LOC729020	-3.21723	1.0993	305.658	1.92798e-68
CTAGE15P	-3.29503	1.68281	299.812	3.62097e-67
LOC100132831	-4.19269	1.00172	287.465	1.77361e-64
HSP90B3P	-5.34322	6.07806	269.175	1.71656e-60
HSP90AA6P	-5.9859	2.93777	259.072	2.73391e-58
AGAP5	-2.50013	1.63301	249.841	2.81322e-56
SHC3	6.568	3.92731	245.599	2.36587e-55
LOC729176	-2.38668	1.29229	237.303	1.52365e-53
RPLP0P2	-3.1819	4.45138	226.003	4.43703e-51
CBWD3	-2.35082	2.74372	225.915	4.63664e-51
POTEM	-3.53519	0.431819	208.518	2.89222e-47
WTH3DI	-3.1201	2.17721	206.442	8.2071e-47
MYH7	-8.20625	2.69786	206.029	1.00978e-46
CRSP8P	-2.36261	1.18713	199.16	3.18464e-45
LOC644936	3.90076	1.14853	191.447	1.53647e-43
MYL2	-8.32064	1.41592	188.091	8.30122e-43
MIR647	-2.76504	0.519957	185.791	2.63701e-42
MIR622	-4.7346	0.558752	184.911	4.10356e-42
PGAM4	-2.5828	0.749693	182.803	1.18403e-41
SKP1P2	-1.84371	4.80498	177.242	1.93955e-40
PNLIP	-10.0413	2.7768	173.844	1.07085e-39
C1QBP	-1.79466	5.63884	171.448	3.5718e-39
PDIA3P	-3.15356	7.73193	171.089	4.27842e-39
UQCRFS1	-1.33256	6.04064	168.811	1.34559e-38
CKM	-7.5904	2.85748	166.579	4.13448e-38
ZNF90	5.69339	1.28626	166.344	4.65392e-38
UQCRBP1	-1.97579	4.7152	160.96	6.98004e-37
ANKRD19P	-2.07239	3.80998	160.909	7.16262e-37
LOC100288615	-2.88696	2.37722	156.418	6.85921e-36
SGK494	-2.53105	2.71924	154.782	1.56249e-35
PSMD1	-1.55311	6.03184	154.633	1.68462e-35
LOC100505815	-3.6602	0.878303	154.027	2.28526e-35
TPI1P2	1.99262	2.14282	153.653	2.75817e-35
GOLGA6L5	-2.66473	1.619	150.716	1.2092e-34
LOC285847	-4.74202	-0.118852	149.406	2.33735e-34
XIRP2	-6.72007	-0.345281	144.997	2.15091e-33
PRDX4	-2.39112	6.99569	144.197	3.21774e-33
POTEE	-2.86897	2.89917	143.094	5.60759e-33
LOC100288123	-2.83515	1.28357	142.612	7.14607e-33
CELA3A	-9.16239	2.39941	141.72	1.11984e-32
CLPS	-9.45112	1.76762	141.461	1.27553e-32
LIPF	-8.83342	1.96113	141.208	1.44917e-32
PSMD14	-2.05924	4.92457	140.466	2.10576e-32
CPA1	-8.10907	3.28729	140.375	2.20431e-32
MIR320A	9.41569	3.46887	140.177	2.43493e-32
FAM156A	-2.2308	2.08758	138.758	4.97553e-32
C20orf24	-2.66932	3.67207	138.03	7.17836e-32
CTRB1	-8.56915	1.86012	136.485	1.56295e-31
RPL26L1	-1.60528	2.2178	134.404	4.45803e-31
CLPB	-1.54004	4.27965	134.328	4.63067e-31
MDH2	-1.72086	7.76216	133.954	5.59161e-31
MYO19	-1.65792	4.8574	133.819	5.98512e-31
MYBPC1	-6.82749	1.68416	133.816	5.99331e-31
EME2	-2.78559	0.997755	133.57	6.78351e-31
CYP11B1	-8.46795	0.724968	132.927	9.37937e-31
MYH6	-6.111	1.06706	132.146	1.38979e-30
PKD1P1	-2.14362	3.3823	131.559	1.86819e-30
CTAGE4	-1.95563	2.65534	130.196	3.71247e-30
STAG3L3	-2.3504	1.74299	128.86	7.2774e-30
MYBPC3	-4.01148	0.0176273	128.634	8.15391e-30
ANKRD23	-2.09398	2.51193	127.809	1.23583e-29
MIR3064	-2.49073	3.03782	127.206	1.67481e-29
PRSS1	-8.29337	3.83816	126.836	2.01746e-29
NNAT	-3.31922	0.252419	125.519	3.91889e-29
RNASE2	-5.24935	-0.550558	123.889	8.90901e-29
ATP5B	-1.40094	8.82309	123.004	1.39149e-28
CRNN	-6.12876	0.925116	122.604	1.70285e-28
C19orf79	2.04067	3.1982	122.511	1.78412e-28
AURKAPS1	-3.44316	0.377243	122.463	1.82766e-28
CEL	-4.45982	2.60656	122.387	1.8989e-28
NOMO1	-1.83864	4.70035	117.94	1.78722e-27
MAN2A2	-1.60092	6.86774	117.419	2.32374e-27
FTH1P3	2.10602	4.29203	116.682	3.36951e-27
CTRC	-6.34781	0.604046	116.106	4.50555e-27
SERPINA3	-3.81899	12.7245	115.83	5.17845e-27
SRD5A1P1	-2.61014	2.2331	115.51	6.08406e-27
AGAP6	-1.86012	4.41507	114.679	9.25144e-27
MIR5047	-2.64268	4.50287	114.612	9.57065e-27
LOC90834	-2.49841	1.17787	113.833	1.4179e-26
RHCG	-5.73709	2.36977	112.974	2.18579e-26
MTRNR2L3	7.51159	1.27944	112.596	2.64573e-26
PSMD2	-1.66317	6.21821	111.879	3.79746e-26
BMS1P4	-2.09506	1.51759	111.681	4.1967e-26
GSTA3	5.79279	0.206124	111.523	4.54554e-26
RPS15A	1.49672	6.63112	111.468	4.67313e-26
LOC100133161	-2.26966	2.16207	110.202	8.85089e-26
SUGP2	-1.15336	5.85491	109.818	1.07436e-25
CELA3B	-8.0637	1.25305	108.778	1.81507e-25
MIR17HG	-3.50962	1.09072	108.755	1.8365e-25
KIAA1530	-2.14365	3.8002	107.664	3.18466e-25
ACTC1	-4.75315	0.764769	105.287	1.05655e-24
IFITM4P	-3.20209	0.625088	105.146	1.13442e-24
COX7A2	-1.37164	5.19573	104.984	1.231e-24
MIR1914	-2.0322	1.03242	103.565	2.52047e-24
MOCOS	-2.15797	5.09501	102.674	3.95023e-24
CELA2A	-7.55572	0.931591	102.105	5.26656e-24
ANKRD52	-1.75785	4.84075	101.601	6.78994e-24
PDIA6	-2.90242	7.11012	101.6	6.79289e-24
NBPF15	-2.47049	1.51106	101.455	7.30897e-24
CTRB2	-6.991	1.80739	101.433	7.39318e-24
RPN2	-1.73432	7.56496	101.286	7.96218e-24
FAM86A	-1.88407	2.25294	100.761	1.03783e-23
MPO	-5.94555	1.18366	100.654	1.09526e-23
NDUFS1	-1.34634	6.26435	100.523	1.17058e-23
ALG3	-1.42483	5.60454	100.121	1.43357e-23
MAPK8IP3	-1.59837	6.13868	99.9611	1.55421e-23
CLDN23	3.55363	5.32189	99.8672	1.62963e-23
KIAA0100	-2.40109	5.90257	98.7644	2.84394e-23
IL1R2	-2.85494	2.80829	98.7184	2.91087e-23
VCP	-1.52483	7.8323	98.638	3.03151e-23
CORO6	-3.00347	0.761537	98.2723	3.64631e-23
ATP5E	1.60906	3.89544	97.9585	4.27251e-23
NOMO3	-2.13257	3.89685	97.4968	5.39439e-23
NBPF9	-2.38816	4.71116	97.0769	6.66857e-23
MXD3	-1.9848	3.27879	96.9414	7.14099e-23
DDOST	-1.54791	7.00685	96.7134	8.01243e-23
CCNB1	-3.15637	1.41031	96.702	8.05897e-23
RPL22	1.28551	6.29686	96.5536	8.68596e-23
LEO1	-1.30032	4.32176	96.3277	9.73602e-23
RPL7L1	-1.73502	3.12821	96.1155	1.08373e-22
LENG8	-1.20102	6.95056	95.7866	1.27962e-22
TOP1P1	-1.16697	3.35697	95.6359	1.38079e-22
NOMO2	-2.1266	5.21371	95.5993	1.40653e-22
PDF	-2.04524	1.83761	95.4995	1.47932e-22
GHITM	-0.926746	7.82726	95.393	1.56108e-22
RRM2	-4.55362	2.24009	94.9354	1.96705e-22
PSMD8	-1.11735	6.02196	94.2874	2.72877e-22
ZFAT	-1.89219	2.37855	94.1112	2.9828e-22
SERINC4	-2.03743	2.22879	94.0459	3.08284e-22
PFN1P2	-3.36891	0.616512	94.0197	3.12392e-22
NUCB2	-2.88124	5.59569	93.934	3.26219e-22
HLA-DPB1	3.32454	5.80015	93.7175	3.63932e-22
LUST	-2.62892	1.39892	93.3314	4.42324e-22
NDUFS2	-0.958027	7.32221	93.0832	5.01428e-22
DARS2	-1.44439	3.76139	91.9192	9.02907e-22
ATIC	-1.40124	5.32533	91.9084	9.07817e-22
ANAPC1	-1.02209	3.66348	91.7572	9.79926e-22
C22orf28	-1.41776	5.93863	91.1421	1.33714e-21
HLA-DOA	3.40458	2.70288	91.0258	1.4181e-21
AIFM1	-1.26686	6.49376	90.8361	1.5608e-21
KLRB1	3.44077	1.62222	90.7138	1.66029e-21
LOC729603	-2.07957	2.61071	90.6162	1.74423e-21
SNORA40	-2.412	0.406495	90.4452	1.90168e-21
LOC100128675	-2.67167	2.84673	90.3856	1.95991e-21
MYL1	-6.43817	-0.214855	90.2489	2.1001e-21
PSMC2	-0.853339	6.057	90.1954	2.15766e-21
CCNF	3.7481	4.01664	90.006	2.37435e-21
ARGLU1	-1.38953	6.08691	89.5674	2.96374e-21
PNLIPRP2	-6.82958	-0.0814601	89.0433	3.86271e-21
RAP1A	1.22983	5.06648	88.8783	4.19868e-21
ARHGAP15	2.64039	2.62709	88.7795	4.4137e-21
NKTR	-1.35912	6.35697	88.6808	4.6394e-21
DDX1	-0.956986	5.8198	88.5898	4.85776e-21
IKBKG	-1.93334	4.43423	88.4218	5.28849e-21
SRPK3	-2.98423	0.199427	88.3512	5.48051e-21
SOCS7	-1.70483	3.35251	88.1578	6.04349e-21
SRP54	-1.35175	5.89654	88.1352	6.11295e-21
GAPDHS	-2.2238	0.747581	88.0306	6.44512e-21
CDC123	-0.845081	4.85626	87.8619	7.01884e-21
ATP5A1	-0.96913	8.05587	87.7555	7.40672e-21
SRRM2	-1.50328	9.48536	87.6836	7.681e-21
CPA2	-6.60727	0.992368	87.6408	7.84906e-21
MRPL36	-1.02806	4.05258	87.3356	9.15862e-21
KRT4	-5.2504	2.70912	87.0682	1.04845e-20
ATG3	-1.0166	4.61533	87.0351	1.0661e-20
MIR22HG	-2.88821	4.92265	86.9769	1.09798e-20
SND1	-1.52747	7.2369	86.7407	1.23727e-20
OLAH	-5.82283	-1.60338	86.4862	1.40718e-20
TBCA	-1.35492	4.41138	85.5668	2.24005e-20
SPC25	-3.98622	-0.769949	85.3031	2.55957e-20
GFM1	-1.239	5.87213	85.204	2.6912e-20
TBC1D16	-2.029	3.22996	85.0119	2.9657e-20
MRPS22	-0.840377	4.82264	84.7645	3.36098e-20
SERPINA1	-2.34366	14.8399	84.7215	3.43503e-20
SFTPC	-8.55164	0.0970117	84.5994	3.65374e-20
MSMP	-1.83222	1.52829	84.5762	3.69693e-20
CBWD2	-1.03974	3.39914	83.825	5.4058e-20
ELANE	-6.437	0.0781941	83.3999	6.70249e-20
TMEM93	-1.62913	1.65011	83.1751	7.50971e-20
PSMD11	-1.34876	5.2968	83.0716	7.91349e-20
RAB5C	-1.05629	6.2732	83.0501	8.00013e-20
RPSAP58	-1.51071	7.31603	82.9489	8.42032e-20
DNAJC11	-1.24312	4.60066	82.945	8.43696e-20
PSMG1	-1.4888	4.21572	82.8157	9.00707e-20
ARSI	5.21992	4.3456	82.8157	9.00737e-20
FLG2	-4.99039	-0.121535	82.4667	1.07466e-19
WDR62	-2.41372	1.17145	82.0114	1.35304e-19
ALG5	-1.1014	4.77801	81.3431	1.89741e-19
STOML2	-0.98367	6.04512	81.0985	2.14742e-19
PRG4	-2.59231	8.17876	81.0665	2.18247e-19
AMIGO3	-2.1444	3.38153	80.7253	2.59383e-19
NPPA	-3.82965	1.57147	80.5855	2.7839e-19
DPP3	-1.44462	4.47776	80.4744	2.94489e-19
HERC2P2	-2.52082	5.70637	80.4588	2.96833e-19
CCL5	3.5059	3.58526	80.2862	3.23924e-19
RLIM	-1.23928	5.81609	80.1864	3.4071e-19
WDR61	-0.760889	4.57094	79.9312	3.87671e-19
PCMT1	-0.898731	5.44005	79.8942	3.94997e-19
ZNF136	1.40485	1.8143	79.8706	3.99746e-19
MYSM1	-1.47209	4.63099	79.8584	4.02231e-19
VARS	-1.49828	6.02154	79.6073	4.56728e-19
PGAM1	-1.20969	5.2039	79.5431	4.71822e-19
PRKDC	-1.36203	5.73735	79.2657	5.42953e-19
ALG1	-1.3041	3.0918	78.8347	6.75315e-19
MIR324	-2.65983	1.04453	78.7649	6.99608e-19
MAFG	-1.94438	4.42544	78.6912	7.26169e-19
TTN	-2.11647	4.26816	78.5455	7.81764e-19
SFTPA2	-7.44221	-0.033997	78.5302	7.87847e-19
UNC119B	-2.48328	4.23556	78.5288	7.88397e-19
UCHL1	-4.09545	1.02635	78.4257	8.30649e-19
STAG3L1	-1.8145	2.37444	78.2759	8.96073e-19
FAM193B	-1.33218	6.36417	78.0752	9.91933e-19
XRCC3	-1.32869	3.5294	77.8492	1.11213e-18
ICT1	-0.828507	4.31253	77.537	1.30262e-18
ORC1	-3.08463	-0.0828472	77.4151	1.38554e-18
TUBB	-1.5229	8.31765	77.29	1.47615e-18
PSME3	-1.57632	5.58029	77.0372	1.67767e-18
NSF	-1.09597	4.50206	76.957	1.74723e-18
ARHGAP11A	-2.59233	0.894995	76.9449	1.75795e-18
CCDC93	-1.34381	4.53747	76.5984	2.09514e-18
CDC6	-3.85961	1.86688	76.5664	2.12929e-18
LOC100507062	-1.68266	1.40801	76.5076	2.19369e-18
NUP205	-1.20253	4.2564	76.2896	2.44977e-18
PGC	-6.13802	2.67417	75.8889	3.00086e-18
CCT7	-1.18577	6.53206	75.81	3.1232e-18
NFATC2IP	-0.841515	4.97032	75.7299	3.25252e-18
FEN1	-1.94681	3.24629	75.7241	3.26196e-18
NBPF14	-1.73868	4.48768	75.6712	3.35066e-18
EIF2B3	-0.994833	4.2792	75.6451	3.3952e-18
PSMB7	-0.906448	5.72279	75.3798	3.88346e-18
CBWD1	-1.30305	2.87803	75.376	3.89086e-18
MRPL13	-0.889574	4.42096	75.3539	3.93469e-18
ACTA1	-4.7748	3.11361	75.2176	4.21585e-18
NACA2	1.21001	3.77559	75.1871	4.28145e-18
PBK	-4.98754	-0.0974057	75.099	4.47684e-18
YWHAQ	-1.02431	6.11183	75.084	4.51114e-18
COPS4	-0.968539	4.02882	74.7934	5.22639e-18
GFAP	-4.48594	1.59282	74.4269	6.29261e-18
KIAA0895L	-1.51609	4.12209	74.3722	6.46929e-18
TRIM25	-1.71104	6.07874	74.0934	7.45053e-18
UBA5	-0.973467	5.18635	74.0112	7.7674e-18
CHCHD3	-1.30313	4.08698	73.9741	7.91471e-18
LOC100131094	-2.05295	2.11155	73.86	8.38577e-18
DEFA4	-6.38058	-1.04801	73.791	8.68432e-18
CTAGE5	1.48994	5.99122	73.6357	9.3949e-18
MRPS5	-1.15742	5.8159	73.4695	1.02201e-17
CKS1B	-1.23455	2.77349	73.4318	1.04174e-17
GGA3	-0.873865	5.13698	73.3955	1.06109e-17
PRC1	-2.82138	1.74814	73.2285	1.15475e-17
ATP5G2	1.19198	6.37733	72.9868	1.30518e-17
CDCA5	-3.21543	0.790431	72.9579	1.32448e-17
LY6G5B	-1.67165	2.84423	72.8383	1.40722e-17
IRAK1	-2.21628	6.11773	72.572	1.61052e-17
FAM40B	-3.99049	0.465909	72.5303	1.64489e-17
RGL4	-1.56447	2.83237	72.4288	1.73166e-17
HLA-DMA	2.6658	4.37761	72.311	1.8382e-17
HERC2P9	-1.56579	4.46546	72.1719	1.97249e-17
BMP8A	-1.77711	2.06722	72.1372	2.00741e-17
REG1B	-6.56434	1.48587	71.8521	2.31952e-17
GZMM	2.75059	0.656795	71.8417	2.33174e-17
EIF4G1	-1.02285	8.69656	71.8362	2.33828e-17
ZNF483	-3.2061	-0.00373395	71.817	2.36113e-17
GMPPB	-2.70094	4.65411	71.3247	3.03015e-17
RYR3	-1.71171	0.95752	71.3046	3.06118e-17
ECT2	-2.67432	1.76418	71.2199	3.19551e-17
IMP4	-1.21688	5.35984	71.1753	3.26856e-17
CBWD6	-1.55126	2.45248	71.1071	3.38355e-17
TNNT1	-4.86437	0.774214	71.0956	3.40337e-17
EZH2	-1.90355	2.54256	71.0071	3.55949e-17
C1orf210	3.64887	1.80664	70.8564	3.842e-17
RPPH1	5.15769	1.50514	70.7196	4.11776e-17
CYGB	3.2153	3.72321	70.5674	4.44812e-17
DNHD1	-1.99393	5.29866	70.5499	4.48761e-17
CDC20	-3.79356	0.272346	70.5282	4.53742e-17
MLL4	-1.01575	5.86292	70.5086	4.5827e-17
CALCA	-8.02715	4.77	70.3597	4.94189e-17
CDKN3	-3.32302	-0.219245	70.3536	4.95715e-17
TTL	-1.49583	4.36579	70.3501	4.96603e-17
KIF20A	-3.78208	0.292535	70.2954	5.10577e-17
PNLIPRP1	-5.80671	-0.132993	69.6408	7.11505e-17
MAPKAP1	-0.938836	5.5773	69.4699	7.75909e-17
S100P	-6.18724	2.58349	69.4006	8.03655e-17
ATP2A1	-2.27787	1.61701	69.3766	8.1348e-17
COX5A	-0.983612	6.09894	69.2672	8.59891e-17
BIRC5	-2.97339	1.34096	69.1919	8.93325e-17
C14orf21	-1.22058	3.0275	69.1668	9.04769e-17
RTN4IP1	-1.24357	1.94856	69.0097	9.79824e-17
MB	-4.20696	2.4626	68.9174	1.02673e-16
ZZEF1	-1.18852	5.51182	68.8529	1.0609e-16
OTUD3	-1.52351	2.91421	68.8379	1.06899e-16
ARL6IP1	1.36584	7.4962	68.8265	1.07518e-16
IDE	-1.09814	4.95958	68.8069	1.0859e-16
KLHL17	-1.36754	3.377	68.5951	1.20904e-16
UFD1L	-1.21263	5.04551	68.5498	1.23713e-16
PRKAR2A	-1.95484	2.8636	68.1568	1.50995e-16
TRIM66	-1.90604	5.14292	68.0786	1.57107e-16
TXNDC5	-2.57202	2.10162	68.0527	1.59186e-16
SNORA61	-2.60555	0.286801	67.9781	1.65326e-16
PA2G4P4	-1.30755	4.20741	67.7993	1.81015e-16
WDR55	-1.19091	4.22091	67.5089	2.09742e-16
TPPP3	3.32488	1.60948	67.3791	2.24011e-16
STT3B	-1.64922	5.43752	67.3621	2.25949e-16
CHRD	-1.80547	7.96976	67.3415	2.28322e-16
IPO4	-2.06414	5.05316	67.3082	2.32214e-16
CLPTM1	-0.889425	6.88365	67.2599	2.37976e-16
POLR3E	-0.918421	4.68977	67.1969	2.45699e-16
SLC17A9	-1.60312	7.85136	67.1232	2.55057e-16
NDUFAF2	-1.52129	2.10326	67.0261	2.6793e-16
SULT1B1	-2.6379	2.25866	66.8866	2.87585e-16
PREP	-0.887997	4.64501	66.8079	2.99301e-16
PRTN3	-6.3752	-0.081648	66.7596	3.06721e-16
UBE2T	-2.99053	0.359887	66.6561	3.23261e-16
HBS1L	-1.00835	5.15922	66.6293	3.27678e-16
CXADR	1.46926	5.2884	66.625	3.28392e-16
PLA2G2D	5.51988	-0.135817	66.5017	3.49583e-16
SFTPA1	-7.54824	-0.314088	66.3772	3.72391e-16
TMEM184C	-1.13383	4.00257	66.3043	3.86424e-16
GOLGA8A	-2.29919	4.95182	66.2882	3.89575e-16
CDC45	-3.82639	0.418613	66.2755	3.92112e-16
TIGIT	3.01427	0.451812	66.1844	4.1064e-16
TNNT2	-3.36354	0.392265	66.0842	4.32064e-16
HARS	-1.55405	5.64346	65.9934	4.52443e-16
FUCA2	-1.16653	5.56779	65.988	4.53672e-16
USP14	-1.0078	5.09178	65.9515	4.62153e-16
CLEC2D	-1.64291	3.93607	65.9476	4.63068e-16
MLH1	-0.885345	4.47774	65.9152	4.70744e-16
PSMD6	-0.806273	5.37534	65.9026	4.73757e-16
PLEKHM1P	-1.18997	2.92995	65.8683	4.82095e-16
NBPF16	-1.62928	2.01603	65.8357	4.90129e-16
MELK	-3.88964	-0.116054	65.7399	5.14542e-16
PGA5	-4.54436	1.48676	65.5131	5.77282e-16
FLJ45340	-1.28594	5.6206	65.4422	5.98449e-16
PLEKHH1	-1.93189	2.49794	65.4143	6.06968e-16
GMPS	-1.26898	4.06809	65.3542	6.2577e-16
KIF1B	-0.979497	5.59857	65.1828	6.82619e-16
HIRA	-1.18038	5.27648	65.1752	6.8528e-16
ZNF778	-1.5098	1.548	65.1113	7.07861e-16
CRAMP1L	-1.21054	4.26996	65.008	7.4596e-16
KIF18B	-4.20781	-0.60957	64.7972	8.30182e-16
CRIP1	2.69929	1.92025	64.7217	8.62602e-16
PLK1	-2.28556	1.24891	64.6984	8.72867e-16
FITM2	-1.56116	1.14374	64.6945	8.74589e-16
PRKAG1	-0.864215	4.93571	64.4232	1.00368e-15
YIF1B	-1.41914	4.94758	64.3047	1.0659e-15
MLEC	-2.02415	7.74521	64.2605	1.09007e-15
OBFC2B	-1.11264	3.71545	64.1921	1.12862e-15
TUBA1B	-1.88389	7.0365	64.0382	1.22029e-15
H3F3C	1.63602	3.19777	64.0036	1.24193e-15
EARS2	-1.09858	4.77939	63.9337	1.28676e-15
TRIP13	-2.76148	-0.114158	63.8813	1.32147e-15
CXCL12	2.58318	7.5494	63.6062	1.51952e-15
IARS	-1.82482	6.02855	63.593	1.52974e-15
HDAC4	-1.41909	3.31302	63.5908	1.53139e-15
NACC2	-1.42925	4.92617	63.4761	1.62324e-15
FGB	-2.33699	13.8894	63.4475	1.64696e-15
ORMDL2	-1.19759	3.95979	63.4054	1.68256e-15
HLA-DPA1	2.81482	5.99478	63.4051	1.68286e-15
DENND4B	-1.11161	5.47274	63.38	1.70438e-15
CDCA8	-2.69291	0.546986	63.2578	1.81351e-15
FGG	-2.44898	13.6142	63.2494	1.82119e-15
C7orf55	2.0402	2.45949	63.1522	1.91335e-15
POP1	-1.40073	2.12693	63.0722	1.99265e-15
C19orf55	-1.61455	1.77333	63.0578	2.00725e-15
CD96	2.72787	1.49784	63.007	2.0597e-15
RPL12	1.43194	5.85711	62.9676	2.10134e-15
KIAA0391	-1.0043	4.25195	62.9159	2.15721e-15
PDZK1P1	-1.94258	1.51815	62.8867	2.18947e-15
ATL3	-1.90935	3.44529	62.6409	2.48043e-15
RAN	-1.49447	5.62406	62.6177	2.50988e-15
BHLHA15	-4.25034	1.13131	62.6133	2.51553e-15
PSMD7	-0.855718	5.8906	62.575	2.56494e-15
STT3A	-1.55458	6.43564	62.5691	2.57256e-15
LOC653566	-1.21007	5.31904	62.5545	2.59177e-15
EXO1	-3.80485	-0.623923	62.3236	2.91416e-15
HSPA9	-1.29547	7.95734	62.2919	2.96142e-15
FBXL18	-1.99942	2.52115	62.24	3.04055e-15
RBM33	-0.887999	6.00675	62.1274	3.2194e-15
NLN	-1.17803	5.17533	62.1101	3.24781e-15
NAA40	-1.20407	3.53961	62.0869	3.28633e-15
HMMR	-3.09723	0.573011	62.0397	3.36596e-15
MYBL2	-3.64997	0.751734	62.0262	3.38912e-15
KRT2	-4.99553	0.957282	61.8679	3.67292e-15
SLC35B1	-1.5137	5.82305	61.8645	3.67932e-15
TAF1C	-0.955886	5.70578	61.7761	3.84825e-15
ASNA1	-0.963358	4.76521	61.7666	3.86682e-15
CLTC	-0.963135	7.69932	61.7095	3.98047e-15
CYS1	2.88364	1.11822	61.5253	4.37083e-15
NOS1AP	-2.48612	2.4462	61.496	4.43633e-15
KIAA0317	-0.97688	4.58794	61.3733	4.72164e-15
PLRG1	-0.818112	5.21941	61.3722	4.72426e-15
TM9SF1	-1.14523	5.66582	61.3278	4.83218e-15
HUWE1	-1.00726	7.03252	61.3173	4.85801e-15
IGFBP3	2.41681	8.91914	61.2426	5.04569e-15
SNORD74	-2.40033	0.655219	61.1729	5.22764e-15
SPCS1	-0.734675	6.07001	61.1237	5.35992e-15
PRL	-7.81293	2.24092	61.086	5.46349e-15
DES	-3.15536	4.2333	61.0807	5.47818e-15
LAG3	2.69617	2.6488	61.0428	5.58465e-15
UGT1A5	-2.62818	0.605257	60.9692	5.79761e-15
TNNT3	-4.04785	0.230402	60.9452	5.86849e-15
UST	3.0213	2.15809	60.8173	6.26267e-15
GZMA	2.69717	1.5472	60.8009	6.31492e-15
NDUFAB1	-0.825382	5.58305	60.76	6.44739e-15
MIR4508	7.65451	-1.73409	60.6668	6.76021e-15
SLC44A1	-1.66289	6.17917	60.6005	6.99152e-15
TUBG1	-1.38777	4.02168	60.5495	7.17496e-15
TROAP	-3.44376	0.558474	60.5096	7.32193e-15
ELAC2	-0.811318	5.99286	60.5038	7.34372e-15
PKD1L3	-3.04883	1.96584	60.4324	7.61493e-15
SSBP1	-0.989318	4.94929	60.4065	7.71593e-15
TUBA1C	-2.32721	5.95506	60.3876	7.79027e-15
RELL2	-2.32455	0.966244	60.3554	7.91873e-15
CCDC90B	1.26709	4.16682	60.3219	8.05453e-15
LOC100131691	-1.57074	1.78663	60.3074	8.11409e-15
EME1	-3.0479	-0.806535	60.039	9.29984e-15
POLQ	-3.35823	-0.249173	59.9991	9.49012e-15
CD74	2.54012	8.85293	59.923	9.86404e-15
METTL2B	-0.963338	2.9638	59.9209	9.87497e-15
DCD	-4.96939	-1.0361	59.911	9.92447e-15
NEAT1	-2.33068	10.4938	59.9018	9.97084e-15
AHSA2	-1.39919	5.79946	59.8653	1.01576e-14
IL2RG	2.39433	3.07008	59.8552	1.021e-14
SNORD76	-3.10774	-0.420568	59.8302	1.03405e-14
MRPS23	-1.04595	3.94161	59.8067	1.04644e-14
RNASEH1	-1.36113	2.48565	59.7976	1.05134e-14
HLA-DQB2	3.49354	0.655795	59.6927	1.10888e-14
ARMC12	-2.62718	1.19561	59.5892	1.16875e-14
AURKB	-3.07636	0.27192	59.5845	1.17155e-14
SCAMP2	-0.854291	5.08764	59.5809	1.17371e-14
GTSE1	-2.94144	-0.192268	59.5074	1.21837e-14
SELRC1	-1.42495	2.90552	59.4921	1.22784e-14
PRPS1	-0.977998	4.91444	59.452	1.25313e-14
UGT1A6	-2.88259	3.94788	59.4268	1.26931e-14
CCDC134	-1.62801	0.792699	59.3902	1.2931e-14
RPL18	1.3865	7.78937	59.3878	1.29472e-14
FLG	-2.99079	0.35473	59.2335	1.40029e-14
BUB1B	-3.42728	-0.109114	59.2089	1.41793e-14
TKT	-1.87584	6.75871	59.1987	1.42531e-14
SEMA3D	2.92498	0.213249	59.1289	1.47677e-14
MAPKBP1	-1.06011	3.77955	58.9694	1.60144e-14
ADAT2	-1.55663	3.48108	58.9654	1.60466e-14
COPB2	-1.17149	6.54885	58.9585	1.61032e-14
MAD2L1	-2.44599	0.152679	58.958	1.61076e-14
UBE3C	-0.908256	5.86854	58.9251	1.63788e-14
LETM1	-1.11681	5.14664	58.8498	1.7018e-14
HCFC1	-1.05869	5.63848	58.8345	1.71511e-14
CLEC16A	-1.18003	4.87616	58.8232	1.72496e-14
CANX	-1.24266	8.82567	58.6049	1.92735e-14
CSE1L	-0.843591	5.17638	58.4982	2.03476e-14
TNNI3	-4.38688	-0.748512	58.4879	2.04549e-14
DAP3	-0.817916	5.93401	58.4648	2.0696e-14
SLC25A46	-0.98743	4.28794	58.4138	2.12401e-14
MMP8	-5.18483	-0.471073	58.4022	2.13657e-14
ABI3BP	2.55011	2.5153	58.313	2.23561e-14
CCT2	-1.34312	5.77756	58.2775	2.27634e-14
KBTBD10	-3.09993	0.90776	58.2102	2.3556e-14
TOP2A	-3.57115	1.85222	58.1809	2.39094e-14
FAM195B	1.80848	5.32282	58.1765	2.3962e-14
ANLN	-3.47775	0.456733	58.1586	2.41812e-14
RGP1	-1.49014	2.18071	58.1282	2.45587e-14
PLBD2	-1.15634	4.65077	58.1249	2.45992e-14
HSPA4	-1.44992	5.93078	58.1222	2.46329e-14
CCL15	3.15857	0.260052	58.1086	2.48042e-14
TNNC1	-3.10449	0.786273	58.0734	2.5252e-14
ZW10	-0.97436	3.72226	58.0659	2.53482e-14
SBF1	-1.30184	5.58118	58.0397	2.56885e-14
STIL	-1.91398	0.616326	57.9436	2.69745e-14
CRIPAK	-1.51831	4.81117	57.9136	2.73884e-14
ZBTB40	-1.19534	4.38978	57.8621	2.81158e-14
AP2A1	-0.887843	6.47524	57.7639	2.9555e-14
NRD1	-0.756853	7.03636	57.7555	2.96802e-14
LOC440434	-1.26777	3.22977	57.7453	2.98357e-14
DACH1	2.65345	1.81389	57.6882	3.07143e-14
TMEM111	-0.849989	5.27187	57.6264	3.16937e-14
NCAPG	-2.96515	0.378846	57.6043	3.20518e-14
MLL2	-1.22485	5.92756	57.5867	3.23413e-14
UBE2Q2P1	-1.77513	0.762042	57.5285	3.33116e-14
CD2	2.76243	1.71146	57.484	3.40733e-14
KIAA1875	-1.58148	2.5509	57.3139	3.71512e-14
MAP3K9	-1.97775	1.58221	57.2792	3.78126e-14
C19orf59	-4.08634	0.3037	57.2156	3.90563e-14
RRM1	-1.08226	4.15391	57.179	3.97897e-14
PFAS	-1.23996	4.16879	56.9245	4.52865e-14
PABPN1	-1.18573	3.69534	56.8985	4.58893e-14
RFC4	-1.40297	2.58151	56.8556	4.69025e-14
HMGN2	1.17788	5.54101	56.8157	4.78619e-14
REG1A	-5.97672	2.86572	56.7338	4.98986e-14
CXCL9	4.12994	3.1644	56.668	5.15956e-14
PTDSS1	-0.834907	5.6773	56.6646	5.16853e-14
POLG	-1.05167	5.37657	56.5981	5.34645e-14
LOC100216546	-2.18544	2.79683	56.5757	5.40758e-14
SPINK5	-2.67419	0.216028	56.5695	5.42462e-14
CD48	2.41556	2.26316	56.5065	5.60136e-14
ORC6	-3.09893	-0.30776	56.4557	5.7479e-14
PSMB5	-0.846981	5.88303	56.4528	5.75649e-14
UQCRC2	-0.900695	7.09008	56.447	5.77327e-14
BECN1	-1.16504	4.36751	56.3912	5.93965e-14
POLR1A	-1.66903	4.01305	56.3825	5.96605e-14
DNMT1	-1.33924	4.66217	56.3529	6.05639e-14
PMS2P3	-1.05333	1.6394	56.2817	6.27957e-14
MMP25	-1.89106	2.7096	56.1525	6.70606e-14
KIF2C	-2.55226	0.218217	55.9539	7.41918e-14
NEU3	-1.79835	2.10159	55.9043	7.6087e-14
NXPH4	-4.4901	-0.396079	55.6096	8.83924e-14
SZT2	-0.822342	5.95676	55.5709	9.01501e-14
HLA-DMB	2.54672	3.32572	55.4971	9.35988e-14
PABPC1L	-1.68081	5.41677	55.4853	9.41603e-14
TMEM126A	-0.812058	3.69604	55.3598	1.0037e-13
TIMM17A	-1.16646	5.67103	55.2975	1.03602e-13
NR2C2	-1.06769	5.23904	55.2191	1.07818e-13
FGA	-2.18203	14.3484	55.1552	1.1138e-13
SLC26A6	-1.39809	3.89361	55.147	1.11846e-13
UQCRH	-1.13829	4.0539	55.1381	1.12352e-13
AKR1C3	-1.72095	7.30618	55.1311	1.12754e-13
PKD1	-1.3944	6.05557	55.0121	1.19789e-13
ERBB2	2.25492	6.12275	54.9813	1.21682e-13
DHX15	-1.05576	5.69879	54.9212	1.25458e-13
SH2D1A	3.00617	0.579375	54.7885	1.34224e-13
MTRNR2L8	2.8823	7.33237	54.7743	1.35197e-13
C15orf24	-0.955504	5.27896	54.7395	1.37612e-13
COPG1	-1.21933	7.1311	54.7011	1.40331e-13
LPXN	1.24477	3.4251	54.6618	1.43159e-13
ANXA7	-0.656308	6.76415	54.6441	1.44455e-13
HLA-DRB1	2.67052	6.3568	54.5584	1.50894e-13
NCAPD3	-1.09018	3.99376	54.5114	1.54548e-13
HLA-DRB6	3.17022	3.63919	54.4917	1.56103e-13
EPRS	-1.37315	5.625	54.3644	1.66552e-13
LRAT	2.90356	2.79497	54.3261	1.69831e-13
PSMC4	-1.17905	5.88103	54.3189	1.70457e-13
MSTO1	-1.96018	3.86651	54.2758	1.74235e-13
MIR600HG	-1.59273	2.52149	54.2428	1.77183e-13
TMCO3	-2.22139	4.38936	54.2182	1.79421e-13
HLA-DRA	2.71731	7.00878	54.1621	1.84612e-13
PPIL1	-1.82726	3.95622	54.1226	1.8836e-13
LTB	2.73395	1.77047	54.0817	1.92325e-13
ECM1	1.78937	5.50401	54.0297	1.97481e-13
KIAA0284	-1.39946	5.90062	54.0077	1.99707e-13
DLD	-0.819795	6.2141	53.9824	2.02298e-13
BUB1	-3.08715	-0.0229935	53.977	2.02849e-13
BOP1	-1.68033	1.39218	53.9686	2.03723e-13
MARS2	-1.50225	3.12694	53.9286	2.07907e-13
LRRC59	-1.72784	6.55043	53.8022	2.21724e-13
ARHGEF3	1.87105	2.34258	53.7235	2.30782e-13
LOC100271836	-1.53639	1.00176	53.5775	2.4859e-13
URB1	-1.4761	4.61681	53.4958	2.59149e-13
ZNF335	-0.894179	4.57821	53.4313	2.678e-13
PROSER1	-0.749836	4.39021	53.3533	2.78638e-13
SFTPB	-4.73955	1.01513	53.0423	3.26438e-13
FKBP11	-1.94237	5.16074	52.9512	3.41936e-13
TTK	-3.18032	-0.743173	52.949	3.42326e-13
SSR3	-1.47649	6.47081	52.9179	3.47782e-13
MYL7	-4.96234	-0.292134	52.8694	3.56489e-13
DPAGT1	-1.49223	5.31534	52.83	3.63712e-13
CCK	-5.04925	-1.74396	52.7887	3.71426e-13
GOLGA8B	-1.74233	6.09639	52.7882	3.71532e-13
HM13	-1.73682	7.13628	52.7373	3.8129e-13
CDC25A	-2.43785	0.133063	52.677	3.93163e-13
WBSCR16	-0.968593	4.30745	52.6122	4.06367e-13
WDR4	-1.4486	2.75985	52.5498	4.19472e-13
PRR18	2.4397	2.30868	52.5382	4.2195e-13
CD6	2.80763	1.65116	52.4788	4.34911e-13
RPL13AP6	1.33828	4.25311	52.4523	4.40833e-13
CPSF3	-0.755514	4.08058	52.4513	4.4105e-13
POMT2	-1.0137	4.03144	52.4307	4.45699e-13
ETFA	-0.96034	7.71863	52.4106	4.50297e-13
VPS33A	-0.968008	3.5068	52.4005	4.52607e-13
MTOR	-1.10782	5.84702	52.3897	4.55095e-13
ANO8	-1.07298	4.20891	52.3822	4.56838e-13
GARS	-1.64532	5.75703	52.3226	4.70926e-13
KIFC1	-3.05076	0.538349	52.2565	4.8705e-13
THEMIS	3.3991	-0.369019	52.1883	5.04266e-13
SDHB	-0.88861	7.01085	52.1843	5.05281e-13
AZU1	-4.96164	-0.213323	52.1546	5.12991e-13
NUDT4	1.66946	1.15958	52.1391	5.17051e-13
SRSF9	-0.766368	4.94197	52.1149	5.23454e-13
CCNA2	-2.33952	1.27405	52.1076	5.25415e-13
APOBEC3G	2.01937	1.76627	52.1048	5.26153e-13
RUVBL1	-1.23575	4.00311	52.008	5.52753e-13
PYHIN1	2.70385	0.788107	51.9901	5.57819e-13
EDN1	2.4083	1.61101	51.9571	5.67268e-13
NR3C1	1.04703	5.82456	51.9408	5.7199e-13
ENGASE	-1.49421	5.66426	51.858	5.96636e-13
C1orf226	-2.09018	5.05134	51.822	6.07671e-13
BGN	1.76711	8.7844	51.814	6.10143e-13
SUMO3	-0.775631	5.68276	51.7412	6.33196e-13
MCFD2	-1.59177	7.27777	51.7017	6.46064e-13
LOC100130331	-2.37826	1.31628	51.6867	6.51012e-13
FAM98A	-1.02615	4.70278	51.6763	6.54492e-13
SCFD2	-0.976701	3.10973	51.6037	6.79137e-13
CDH6	3.85672	1.63303	51.6029	6.79411e-13
DOLK	-1.0853	3.53864	51.5404	7.01372e-13
MUC7	-8.65054	2.43956	51.4512	7.34e-13
FBXO9	-1.19889	5.95883	51.4045	7.51648e-13
CCDC47	-0.919998	6.4511	51.3863	7.58679e-13
PNMA6C	3.05985	1.09206	51.38	7.61115e-13
LOC399753	-2.69929	0.470025	51.3611	7.68477e-13
LDHA	-1.78405	9.05437	51.3567	7.70174e-13
NME1	-1.6425	4.4033	51.3351	7.7871e-13
E2F8	-3.70113	-0.874489	51.3163	7.86187e-13
CD3E	2.51044	2.41571	51.3037	7.91255e-13
EIF4H	-0.621853	7.20422	51.2644	8.0727e-13
BCL2	1.82832	2.03691	51.1108	8.72967e-13
COPS3	-0.789698	4.62754	51.1017	8.77006e-13
UEVLD	-1.14329	2.13892	51.0387	9.05638e-13
TSTA3	-1.24061	5.95355	51.0311	9.0916e-13
SMC4	-1.21613	4.34345	51.0151	9.16594e-13
TPO	-4.8106	0.0246112	51.0032	9.22176e-13
CCNB1IP1	1.82673	4.73665	50.9806	9.32835e-13
CEACAM8	-4.85793	-1.87371	50.9599	9.42745e-13
WHAMMP2	-1.3211	2.21011	50.9225	9.60837e-13
EIF5AL1	-1.12789	5.32169	50.9052	9.69364e-13
SLAMF7	2.70856	2.21395	50.8655	9.89193e-13
HJURP	-3.45144	0.16388	50.8026	1.02138e-12
MON1B	-1.17418	4.90219	50.7478	1.05029e-12
MCM10	-3.39826	-0.503195	50.7008	1.07577e-12
PSME2	1.13346	5.7169	50.655	1.10115e-12
NDST2	-0.883992	4.32058	50.6418	1.10858e-12
PSMA7	-0.841952	6.73436	50.6184	1.12189e-12
CAD	-1.55268	5.25823	50.5781	1.14518e-12
FH	-0.985907	6.88532	50.4894	1.19809e-12
CIR1	0.902752	4.22632	50.4733	1.20799e-12
ALPK3	-3.9601	4.86345	50.3937	1.25797e-12
LBP	-2.8915	10.2876	50.3722	1.27184e-12
HERC2	-1.06362	5.53181	50.3454	1.28935e-12
UBN1	-0.885272	5.19815	50.3423	1.29136e-12
MRPS27	-0.775693	5.61833	50.285	1.32961e-12
HSP90AB4P	-2.17645	3.22248	50.2083	1.38262e-12
DHX36	-0.985271	4.39085	50.2034	1.38607e-12
SEPT1	1.70446	2.53083	50.1824	1.40096e-12
ORM1	-2.36009	13.4428	50.1524	1.42259e-12
SLC36A1	-1.65258	2.85312	50.1309	1.43824e-12
IRGQ	-1.12547	4.42785	50.0602	1.49104e-12
GZMH	3.27291	0.80315	50.053	1.49646e-12
ATXN2L	-0.776315	6.55111	49.9868	1.54787e-12
FNDC5	4.82568	4.5168	49.9722	1.5594e-12
NTSR1	-2.40825	0.324799	49.944	1.58198e-12
ARL17A	-1.56292	2.01418	49.9186	1.60262e-12
GPR68	1.98968	0.479679	49.9028	1.61553e-12
IDO1	4.13806	-0.156273	49.7751	1.72418e-12
CDCA3	-2.49412	0.171773	49.7697	1.72897e-12
FCRL6	2.88734	0.642642	49.7667	1.73154e-12
ZNF264	0.85301	3.91111	49.7353	1.75951e-12
CTNS	-0.864706	4.46602	49.7301	1.76419e-12
CDK1	-3.1258	0.620676	49.7093	1.78302e-12
SEC61G	-1.69924	5.07599	49.6747	1.81472e-12
PPP2R2D	0.80146	4.45357	49.6735	1.81585e-12
LOC388499	-0.909523	1.47646	49.6257	1.86057e-12
EIF2S1	-1.16361	5.28937	49.5337	1.94994e-12
TK1	-2.10167	2.94451	49.4764	2.00775e-12
SRPRB	-1.73549	6.22664	49.4451	2.03997e-12
SAE1	-0.840285	4.93168	49.4297	2.05612e-12
MFSD9	-1.62168	3.59127	49.4241	2.06199e-12
PPIB	-1.40252	7.24523	49.3502	2.14111e-12
GUSBP11	-1.17832	4.16123	49.2667	2.23426e-12
ACTN2	-3.01004	0.974333	49.2615	2.24016e-12
DNAJB11	-2.04372	6.1763	49.2589	2.24313e-12
PSMC3IP	-1.64657	0.278704	49.2374	2.26791e-12
H19	3.4156	9.61381	49.2204	2.28759e-12
CXorf56	0.894101	2.82661	49.2001	2.3114e-12
RGS5	2.25808	5.001	49.1915	2.3215e-12
NDST1	-1.5317	7.12309	49.1632	2.35531e-12
ENOX2	-1.60138	3.359	49.127	2.39915e-12
ZNF568	1.43744	1.45205	49.0937	2.44025e-12
PIAS4	-1.11106	3.71988	49.0706	2.4691e-12
GZMK	2.568	1.31861	49.0311	2.5193e-12
PTN	2.68881	1.74438	49.0097	2.54703e-12
FANCI	-1.87725	1.79652	48.9688	2.60071e-12
BTAF1	-1.35155	5.53888	48.9299	2.65282e-12
SRRD	-0.92203	3.14821	48.9103	2.6794e-12
ABCC10	-1.07867	3.60797	48.91	2.67976e-12
VSIG2	2.97384	1.75909	48.8667	2.73962e-12
CNOT1	-0.825305	6.4009	48.8557	2.75497e-12
ZNF618	-1.18556	4.20649	48.7468	2.91233e-12
CCDC53	0.913999	3.23612	48.7146	2.9605e-12
DNAJA3	-0.810246	6.43553	48.6916	2.99551e-12
THOC3	-1.19866	3.06892	48.6829	3.00873e-12
KIF1C	-1.03548	7.39159	48.6757	3.0198e-12
PFKFB2	-1.60334	3.28355	48.6568	3.04907e-12
ETV4	2.70021	0.892293	48.6393	3.07635e-12
MOBP	-4.45032	-1.32353	48.6352	3.08287e-12
APOBEC3D	2.1395	0.77279	48.6338	3.08508e-12
SNORD5	-2.12849	0.0951079	48.6032	3.13356e-12
DLGAP5	-3.20232	-0.559281	48.5927	3.15042e-12
RAB27B	2.35546	0.822469	48.5042	3.2959e-12
MARS	-1.49566	6.03741	48.3407	3.58245e-12
RNF123	-0.997285	6.43753	48.3066	3.64531e-12
NFIB	1.0613	5.6893	48.2559	3.74062e-12
GSTA5	4.9039	3.23813	48.2442	3.76308e-12
LIG3	-0.889974	3.84271	48.1746	3.89906e-12
ACTR3C	-1.34976	2.85548	48.1264	3.99609e-12
CARD11	2.04939	1.91935	48.1254	3.99815e-12
GLTSCR2	1.43226	7.32602	48.1129	4.02373e-12
ASAP3	-1.61006	4.63257	48.0829	4.08579e-12
MRC2	2.37162	3.83208	48.0556	4.1431e-12
RPP40	-1.19856	2.0509	48.0515	4.15178e-12
APOC1	2.05269	11.7938	48.0163	4.22683e-12
CD247	2.29584	2.35815	48.0159	4.22787e-12
RHOH	2.03174	0.869097	47.9828	4.29969e-12
OVCA2	-1.30728	1.66532	47.9217	4.43581e-12
TYK2	-0.704584	6.39303	47.8883	4.51209e-12
HP	-1.85337	14.9836	47.8765	4.53932e-12
PGA3	-4.76844	1.65701	47.8458	4.61092e-12
EDARADD	-1.96068	6.86736	47.8337	4.63956e-12
CACNA1D	-1.65006	3.02204	47.8166	4.68009e-12
NENF	1.16048	4.91566	47.8052	4.70736e-12
UBE2S	-1.89057	1.755	47.7091	4.94387e-12
PRELID1	-1.25944	3.80752	47.6869	5.00015e-12
GBP5	3.02125	2.80178	47.6127	5.19321e-12
CSNK2A1P	-1.3465	2.64454	47.608	5.2056e-12
ADSL	-0.796118	4.74613	47.5522	5.3559e-12
CLSPN	-3.13317	-0.29621	47.5343	5.40492e-12
NDOR1	-0.951993	4.70377	47.5263	5.42715e-12
NAPSB	2.43486	2.20932	47.5256	5.42916e-12
CCNL2	-1.06371	7.72704	47.5135	5.46258e-12
PRSS21	4.56404	-0.820603	47.4883	5.53342e-12
ANGPTL2	2.0322	3.99129	47.4679	5.59108e-12
PSMB2	-0.622503	6.44415	47.3925	5.81033e-12
TPD52L1	-0.929172	5.10399	47.3866	5.82791e-12
SNORD80	-1.90002	1.18244	47.3769	5.85688e-12
SLFNL1	-2.7021	-0.421067	47.3304	5.99739e-12
ZNF81	-1.12085	1.59251	47.2895	6.12408e-12
TRAP1	-0.979867	7.11107	47.2657	6.19875e-12
RACGAP1	-1.76509	1.58212	47.249	6.2519e-12
FXYD1	2.79351	7.09295	47.2424	6.27286e-12
PDPK1	-1.08257	5.01335	47.1826	6.46709e-12
FAM92A1	1.05507	2.41892	47.0368	6.96663e-12
ASPN	2.51913	4.33135	47.0246	7.00999e-12
DAD1	-1.06172	6.04596	46.9945	7.11879e-12
SREK1	-0.91788	5.7094	46.9817	7.16528e-12
KRT10	-1.33492	4.47162	46.9543	7.26598e-12
GALK2	-1.05802	4.36359	46.9325	7.34732e-12
NBPF10	-1.37491	3.81736	46.8842	7.53083e-12
KIAA1797	-1.19739	3.47903	46.8782	7.5538e-12
VAMP1	-1.48923	4.04747	46.8336	7.72773e-12
STAR	-3.32927	0.886469	46.7995	7.86333e-12
MTRNR2L2	3.35724	3.48819	46.7769	7.95445e-12
SARNP	0.80298	3.54138	46.757	8.03584e-12
PILRB	-1.38754	7.37657	46.7522	8.05553e-12
IL34	2.43698	1.28437	46.7365	8.12019e-12
OGT	-1.03143	6.90229	46.7082	8.23825e-12
NPLOC4	-0.89826	6.5513	46.7047	8.25321e-12
ZNF34	0.96194	2.07006	46.6549	8.46566e-12
SPN	2.00568	1.93768	46.6442	8.51204e-12
FBLN2	2.44867	3.35105	46.6436	8.51439e-12
NCAPG2	-1.47363	2.31397	46.6328	8.56135e-12
CCDC39	-1.49814	1.51127	46.5682	8.84829e-12
E2F2	-3.04861	-0.200252	46.4855	9.23009e-12
RNF144B	1.56803	4.53255	46.4833	9.24004e-12
NTAN1	1.25727	3.9449	46.4421	9.43684e-12
PTPRCAP	1.6486	2.69969	46.3621	9.82968e-12
MESDC2	-0.829009	5.37654	46.3436	9.92301e-12
CADPS2	-1.45675	4.27935	46.3137	1.00759e-11
EIF2B2	-0.961498	3.94584	46.3056	1.01174e-11
IPO13	-0.929547	4.76858	46.3022	1.01349e-11
DHRS7	-1.26764	6.06175	46.3013	1.01398e-11
PCNXL3	-1.17418	5.39383	46.2926	1.01849e-11
CALR	-1.66281	9.70103	46.2875	1.02114e-11
AP3B1	-0.905221	4.16691	46.2774	1.0264e-11
CABIN1	-0.833791	5.41433	46.2683	1.03121e-11
C3orf26	-1.3485	3.05256	46.2494	1.04119e-11
TUBB4B	-1.40484	6.85792	46.2308	1.05109e-11
DDX12P	-1.87574	2.89801	46.216	1.05908e-11
ANKHD1	1.11526	3.81981	46.2066	1.06419e-11
RGS10	2.1418	1.20076	46.1828	1.07719e-11
LOC100129917	-2.24935	0.451808	46.1367	1.10286e-11
AIMP2	-1.0459	3.65247	46.1309	1.10608e-11
HEATR5A	-1.2654	4.37558	46.1107	1.11757e-11
PAMR1	2.32632	3.31955	46.0435	1.15659e-11
GNG2	1.63104	2.82274	46.0404	1.15837e-11
AURKA	-2.75007	1.93965	46.036	1.161e-11
COMTD1	-1.38789	4.1982	46.0259	1.16701e-11
DANCR	-1.54814	4.15797	46.0148	1.17364e-11
MIR612	-2.91204	0.132423	45.9983	1.18354e-11
MRPS35	-0.622536	5.79006	45.9945	1.18583e-11
CLEC10A	2.44379	2.44565	45.9637	1.20462e-11
MTX1	-0.717364	3.69738	45.9626	1.20533e-11
ARL4C	2.47334	4.11907	45.919	1.23244e-11
PRMT3	-1.01261	2.82883	45.9169	1.23376e-11
MFAP4	3.1308	5.39658	45.914	1.23558e-11
SRM	-1.71409	5.43296	45.8617	1.269e-11
IL2RB	2.57409	3.64878	45.8609	1.26953e-11
SIGLEC10	-3.07727	2.36516	45.8356	1.28604e-11
HMBOX1	-1.35366	1.83995	45.7834	1.32079e-11
CHADL	2.46791	1.24145	45.7531	1.3414e-11
METTL2A	-0.706801	3.12557	45.7005	1.37786e-11
BTF3	0.715425	6.57499	45.697	1.38036e-11
GSTCD	-1.1022	1.73993	45.6852	1.38868e-11
SDF2L1	-2.11606	5.66714	45.6252	1.4319e-11
YARS2	-0.823266	3.06706	45.6156	1.4389e-11
GPATCH4	-1.62888	4.44302	45.5877	1.45959e-11
LSP1	1.95653	3.67215	45.5696	1.47313e-11
RBBP7	-0.699561	5.42975	45.5674	1.47473e-11
FASTKD5	-0.889418	3.92736	45.5179	1.51249e-11
HYOU1	-2.39979	8.02676	45.5027	1.52429e-11
CHUK	-1.03366	4.43232	45.4997	1.52659e-11
PI4KA	-1.00412	6.00711	45.4976	1.52825e-11
FOXM1	-1.98759	2.23411	45.4379	1.57554e-11
TECPR1	-1.26072	3.76244	45.4274	1.58401e-11
FAM134C	0.951892	5.96407	45.4228	1.58776e-11
TRIO	-1.51831	5.31867	45.4009	1.60564e-11
ADCY6	-1.19417	5.31468	45.4007	1.60575e-11
RPN1	-1.21227	7.84757	45.3984	1.60762e-11
HAT1	-0.972029	3.98274	45.3565	1.64244e-11
COPB1	-0.910204	6.42062	45.2648	1.72112e-11
FAM89B	1.06724	4.4301	45.2596	1.72569e-11
CNTN4	2.33884	1.63517	45.2027	1.77659e-11
OFD1	0.968385	3.84657	45.2003	1.77881e-11
NARS	-0.980814	6.24848	45.1867	1.79115e-11
RPS26	-0.974428	2.25154	45.1734	1.80334e-11
GCN1L1	-0.994599	6.1929	45.1562	1.81933e-11
ATP5J2	0.947023	4.58042	45.0355	1.93491e-11
CENPO	-1.56258	1.9882	45.0195	1.95082e-11
CD200	2.95481	-0.0877331	45.0044	1.96589e-11
SLC11A1	-3.15909	4.11041	44.9898	1.98067e-11
PBXIP1	1.32443	5.82288	44.9081	2.06498e-11
POLE3	-1.04876	4.884	44.8958	2.07805e-11
PSMA1	-0.71588	5.96465	44.8045	2.17718e-11
PGAP3	1.537	5.48301	44.7835	2.20071e-11
MKI67	-3.09531	2.07231	44.7751	2.21016e-11
UBE2C	-2.93393	0.0514043	44.7151	2.27896e-11
PSMA6	-0.8537	5.84482	44.6825	2.31721e-11
NMT2	-1.13982	4.69861	44.6597	2.3443e-11
XRCC6	-0.666191	6.18845	44.613	2.40088e-11
MCM4	-1.61765	3.69757	44.5309	2.50372e-11
INCENP	-1.2132	2.17783	44.5264	2.50946e-11
CD160	2.27971	0.784205	44.5224	2.5146e-11
MDH1	-0.815674	6.81276	44.4982	2.54586e-11
INPP4B	2.28117	0.350729	44.4669	2.58691e-11
RNPC3	-1.49383	2.04394	44.4661	2.588e-11
TONSL	-1.35195	2.93112	44.439	2.62412e-11
TIMP4	-2.56149	-0.128377	44.4154	2.65596e-11
CCZ1B	-0.996024	3.69746	44.3762	2.70965e-11
GART	-0.995514	5.16406	44.2646	2.86853e-11
MYBPC2	-3.37582	-0.538113	44.2635	2.87015e-11
MIPEP	-0.807757	3.33748	44.2412	2.9031e-11
UGT1A1	-2.31238	6.46606	44.2408	2.90371e-11
UTP20	-1.09157	3.79068	44.2322	2.91642e-11
ARF5	0.846038	6.3272	44.2132	2.94481e-11
PRMT5	-1.03983	4.77379	44.1944	2.97337e-11
SLC4A2	-1.05368	6.91383	44.1872	2.98428e-11
IPCEF1	1.81321	0.887274	44.1784	2.99768e-11
MEAF6	1.39413	4.77197	44.1734	3.0053e-11
PDXDC2P	-1.16455	5.64853	44.1669	3.01534e-11
GBA2	-0.805546	6.21094	44.1623	3.0225e-11
AFAP1L2	1.72589	1.68469	44.1504	3.0409e-11
CSTF2	-1.06173	2.23324	44.1316	3.07028e-11
SMC2	-1.24837	2.65904	44.1244	3.08162e-11
KPNA2	-1.85753	3.82786	44.0044	3.27634e-11
RECQL	-1.43593	2.98322	43.9221	3.41708e-11
C10orf11	1.64575	3.1677	43.9144	3.43057e-11
WHSC1	-0.836073	4.64757	43.9084	3.44111e-11
TNFSF13B	1.7705	2.23454	43.9061	3.44516e-11
ST13P4	-1.13515	3.07878	43.8893	3.47486e-11
BCL2L2	-0.947379	4.65731	43.8803	3.4909e-11
NTF3	2.01136	2.25869	43.8787	3.49365e-11
SLC17A5	-0.998544	4.57575	43.8754	3.49953e-11
RABAC1	-1.18815	6.04319	43.8316	3.57871e-11
FAM111B	-3.9228	0.671947	43.8283	3.58492e-11
SAMD3	2.39568	0.452866	43.8183	3.60319e-11
FLJ44635	1.07697	8.10241	43.7883	3.65887e-11
TMED10P1	-1.22234	3.84432	43.7871	3.66109e-11
NKG7	2.25517	2.89422	43.7366	3.75676e-11
NFE2L2	0.991266	6.4166	43.7135	3.80135e-11
NFYB	1.17185	4.33024	43.7121	3.8041e-11
CYP21A1P	-3.02238	1.79862	43.7029	3.82202e-11
WNT3	-1.88573	2.48063	43.6747	3.87748e-11
KIAA0368	-0.731726	6.25783	43.6216	3.98421e-11
UBR4	-0.966679	7.4459	43.6005	4.02745e-11
HACL1	-0.981726	5.11675	43.5805	4.06881e-11
SEC24C	-0.82589	6.83681	43.56	4.11163e-11
DDB1	-0.737186	6.93562	43.4596	4.32794e-11
TGFB2	3.08988	1.18501	43.4561	4.33587e-11
UNKL	-1.16029	4.0065	43.4542	4.34006e-11
FAM108A1	-0.940648	4.16105	43.4289	4.39647e-11
WNT5B	2.57614	2.136	43.3964	4.4702e-11
JUND	2.37956	7.75081	43.3912	4.48197e-11
LOC729234	1.67379	0.576411	43.33	4.62449e-11
PEX26	-0.785806	4.94887	43.2592	4.79481e-11
RPAP1	-0.870798	4.33132	43.2064	4.92587e-11
BCL11B	2.30185	0.740192	43.1701	5.01819e-11
SLC25A5	-0.818871	7.33073	43.1691	5.0207e-11
SLC45A1	2.65617	0.345717	43.1517	5.06547e-11
TIMELESS	-1.15491	4.76592	43.1184	5.1526e-11
C11orf82	-1.84722	-0.287926	43.1137	5.16506e-11
C15orf23	-1.34746	2.52983	43.0668	5.29023e-11
LTB4R2	-1.50483	0.743156	43.0655	5.29362e-11
FBXL19-AS1	-2.16464	0.261837	43.0549	5.32243e-11
PGA4	-4.29856	1.21742	43.0396	5.36418e-11
SPINK1	-6.13827	6.32159	43.039	5.36587e-11
SLC39A7	-1.19322	6.80028	43.0031	5.46518e-11
TTF2	-1.44722	1.93955	43.002	5.46841e-11
RPL3	1.09623	8.51679	42.9874	5.50938e-11
AGA	-1.08932	3.78399	42.9428	5.63652e-11
SPAG5	-1.54788	4.47771	42.9161	5.71373e-11
ANKRD36BP1	-1.91635	0.903035	42.8921	5.78427e-11
CNIH4	-1.08752	3.24743	42.8268	5.98069e-11
PTPN11	-0.989082	6.34219	42.8191	6.00436e-11
PRPF8	-0.826182	7.24749	42.812	6.02601e-11
ZNF836	1.14745	0.940715	42.8075	6.03992e-11
LRCH1	1.04648	4.09756	42.807	6.04153e-11
OLFM4	-4.92847	0.61914	42.7701	6.15652e-11
POFUT2	-0.710217	5.23902	42.7598	6.18897e-11
S100A13	1.68518	4.52944	42.702	6.37455e-11
ADAT1	-1.16065	2.65483	42.6881	6.42014e-11
CCNB2	-2.50172	-0.248054	42.669	6.48313e-11
OXSM	-0.800612	4.03904	42.6572	6.52253e-11
TSPAN13	-2.71534	5.44549	42.639	6.58338e-11
SPOCK2	2.09985	3.11604	42.5739	6.80629e-11
CCDC99	-1.21696	1.37	42.5437	6.91189e-11
FLT3LG	1.32334	2.11918	42.5258	6.97552e-11
ZNF766	0.84678	2.58974	42.4835	7.1281e-11
ERVK13-1	-1.42934	3.81584	42.4825	7.13186e-11
ALS2CL	-1.33824	5.75372	42.473	7.16657e-11
INHBB	2.76087	4.76337	42.4696	7.17882e-11
SEC23B	-1.73607	5.45221	42.4511	7.24713e-11
NDUFA9	-0.675745	4.96423	42.4272	7.33639e-11
AHCYL1	-0.732302	6.53448	42.4147	7.38312e-11
MPP6	-1.10114	2.1376	42.4011	7.43496e-11
ZWINT	-2.45218	1.66174	42.386	7.49262e-11
KCNAB3	-1.69731	0.598076	42.3839	7.50049e-11
MAP4K1	1.71944	2.1242	42.3422	7.66225e-11
ATP5F1	-0.57215	6.04717	42.2934	7.85573e-11
NCAM2	4.9323	1.16385	42.2567	8.00472e-11
SMPD4	-0.565957	5.3096	42.1709	8.36364e-11
UGGT1	-1.06539	6.01438	42.1701	8.3668e-11
MMP11	4.30999	0.966716	42.1657	8.38583e-11
CD1C	3.0384	-0.0522542	42.1623	8.40019e-11
MICAL2	-1.40797	3.8881	42.1616	8.40321e-11
KARS	-0.83881	5.86256	42.1273	8.5521e-11
ASPM	-2.61996	0.99058	42.1241	8.56592e-11
AKR7A2P1	1.93055	5.52553	42.0726	8.79489e-11
C14orf149	-1.06356	3.44845	42.0447	8.92098e-11
FAM168A	-1.40203	2.02709	42.0372	8.95551e-11
MSS51	-1.28117	1.12423	42.0258	9.00785e-11
SEC11C	-1.44118	6.18044	42.0173	9.04687e-11
ATP5G3	-0.842385	7.49322	41.9702	9.26747e-11
YBX1	-0.844539	6.63694	41.9692	9.27216e-11
RAD51	-2.29776	-0.346837	41.9663	9.28589e-11
ANK2	1.9164	1.44836	41.9568	9.33137e-11
RPSAP9	1.23144	1.66168	41.956	9.33495e-11
ZCCHC7	0.801085	3.08859	41.9432	9.39648e-11
SMC1A	-0.899791	5.72235	41.9403	9.41025e-11
POTEKP	1.53592	1.43451	41.9383	9.42005e-11
PTGDS	2.87674	4.8253	41.9141	9.53723e-11
PPP2R5C	0.639124	5.14071	41.828	9.96681e-11
GBF1	-0.780794	6.20557	41.7945	1.01389e-10
MAP1LC3A	1.97718	4.9565	41.7912	1.01561e-10
ABCF1	-0.741471	5.91403	41.789	1.01676e-10
TAGAP	2.41883	1.76955	41.7814	1.02069e-10
AP4S1	1.0814	2.14039	41.7747	1.0242e-10
OXTR	3.14512	-0.651772	41.7521	1.0361e-10
POLE2	-1.53172	1.16283	41.7253	1.05041e-10
LOC100128881	-1.79912	1.55106	41.7061	1.0608e-10
SREK1IP1	0.863325	3.6441	41.6298	1.103e-10
GTF2H3	-1.06571	2.68201	41.621	1.10797e-10
GLB1	-0.949951	5.45684	41.6189	1.10917e-10
FAF1	-0.536027	4.72182	41.599	1.12049e-10
SH3YL1	1.85884	3.43585	41.5688	1.13794e-10
PSMA4	-0.702198	6.19172	41.5629	1.14138e-10
TIMM50	-0.734227	4.92323	41.5616	1.14212e-10
NEB	-2.40551	3.33672	41.5416	1.15386e-10
PKMYT1	-2.71454	0.394724	41.529	1.16132e-10
PDGFD	2.62868	2.10529	41.5185	1.16758e-10
GPX4	1.32727	7.9178	41.5151	1.16966e-10
HEATR3	-0.987133	3.47859	41.5005	1.17841e-10
M6PR	-1.19812	4.77788	41.4999	1.17876e-10
MPND	1.7326	4.96749	41.4634	1.201e-10
FASTKD2	-0.796314	4.87413	41.4518	1.20815e-10
TRAF7	-0.843254	5.90664	41.4083	1.23534e-10
TRAF3IP3	1.55464	2.07743	41.4029	1.23871e-10
TBC1D14	-1.45341	3.53946	41.3519	1.27149e-10
ORC3	0.869154	3.20624	41.3449	1.27602e-10
LOC100131434	-1.46966	1.85915	41.2836	1.31669e-10
REXO2	-0.966084	4.58653	41.2551	1.33603e-10
MSTO2P	-1.98622	3.02654	41.1972	1.37621e-10
PLEKHA2	1.19808	3.92057	41.1935	1.37882e-10
LY9	2.41028	0.795326	41.1628	1.40061e-10
SPHAR	1.36418	2.0765	41.1466	1.41229e-10
SMG5	-1.13166	6.60316	41.1404	1.41675e-10
TLCD2	-2.60549	4.33503	41.1153	1.43508e-10
PRDM10	-0.996306	3.15158	41.095	1.45007e-10
CLPP	-0.801763	5.47771	41.0714	1.4677e-10
PCCA	-1.21217	6.1157	41.0427	1.48936e-10
TARS	-1.49257	6.20444	40.9902	1.52997e-10
PLCG2	1.47058	4.82745	40.9504	1.56145e-10
CDC23	-0.789791	4.12895	40.9444	1.56624e-10
C15orf37	-1.40344	2.17144	40.9432	1.56716e-10
DSCR3	-0.678155	5.28867	40.929	1.57861e-10
ALDH18A1	-1.48142	5.33725	40.9289	1.5787e-10
C1orf54	1.68504	1.53418	40.9213	1.58488e-10
OLFML2A	2.19402	1.00771	40.9208	1.58529e-10
STAP2	1.45164	5.54009	40.9096	1.59435e-10
CTSW	2.30841	1.88897	40.8661	1.63021e-10
NPB	-2.10504	0.604579	40.8336	1.65757e-10
ITIH5	2.20737	2.00612	40.8286	1.66181e-10
UCK2	-1.55228	3.70216	40.7897	1.69528e-10
LIN7C	1.01477	5.37134	40.7752	1.7079e-10
PSKH1	-1.42948	4.53412	40.7748	1.70821e-10
RPL24	0.970502	6.25301	40.7738	1.70906e-10
LOC100507053	-2.60126	2.375	40.757	1.72382e-10
CENPM	-3.14129	-0.369718	40.7535	1.72692e-10
SLC38A8	-7.30014	-2.23162	40.7443	1.73504e-10
CRIM1	2.11325	4.78231	40.6811	1.7921e-10
POLR2B	-0.727968	5.57192	40.6737	1.79896e-10
GC	-1.50156	11.4734	40.6396	1.83055e-10
MMS19	-0.615701	5.09181	40.6248	1.84455e-10
RSBN1	0.732887	3.50807	40.6142	1.85457e-10
DCDC2	3.19584	2.55381	40.5982	1.86983e-10
LCK	2.22451	1.93559	40.5813	1.88603e-10
CMTM4	-1.4498	3.22696	40.5726	1.89446e-10
GPR114	2.47541	0.433525	40.5687	1.89819e-10
KCNN3	2.21014	0.196764	40.5612	1.90551e-10
HELLS	-2.21444	-0.00894759	40.5477	1.9187e-10
SSH2	-0.915738	3.74457	40.546	1.92043e-10
EP400	-0.793394	5.25072	40.545	1.92138e-10
ATG4A	-0.809345	4.13304	40.5357	1.93056e-10
NELL2	2.66795	-0.326989	40.5025	1.96362e-10
TOMM40L	-1.00269	5.25825	40.4904	1.97589e-10
SLC2A12	2.29183	2.41389	40.4749	1.99157e-10
TRIM44	-0.997961	5.05142	40.4586	2.00831e-10
EIF2C3	-0.919098	2.49053	40.4357	2.0319e-10
SEMA5A	1.84821	3.72814	40.4235	2.04467e-10
CDH2	1.18548	5.9733	40.3576	2.11477e-10
COG8	-0.827056	3.72413	40.3367	2.1375e-10
TMEM86B	1.72061	5.17608	40.3354	2.13898e-10
CHCHD2	-0.866094	5.89144	40.3254	2.15e-10
ZNF362	1.25234	3.70504	40.2581	2.2253e-10
KIF23	-2.63586	0.104686	40.2397	2.2464e-10
AFG3L1P	-0.97109	4.33462	40.1945	2.29893e-10
EEF1G	0.813629	7.20491	40.1839	2.31151e-10
TFF2	6.3082	1.01682	40.182	2.31372e-10
AKR1C2	-2.26114	7.94856	40.162	2.33745e-10
TSEN2	-0.989034	2.44768	40.1506	2.35125e-10
SGK2	-1.5151	5.93934	40.1176	2.39122e-10
NME2	-1.13158	4.08316	40.0779	2.44038e-10
YME1L1	-0.786314	6.2783	40.0765	2.44204e-10
GNA12	-1.25907	4.92312	40.0483	2.47765e-10
PLIN4	-1.73576	7.69904	39.9072	2.66318e-10
STEAP1	-2.30907	3.9665	39.8538	2.73705e-10
DFFA	-0.763005	3.47035	39.836	2.76208e-10
RORC	2.10874	6.92781	39.8261	2.77604e-10
HEATR1	-1.32708	4.00277	39.7714	2.85491e-10
ASF1B	-2.48814	0.498196	39.7642	2.86557e-10
C12orf51	-0.870747	5.47109	39.7357	2.90757e-10
MCM6	-1.74789	3.05297	39.7045	2.95442e-10
ZNF644	0.767825	4.53855	39.6388	3.05553e-10
HIPK2	-1.39407	6.58076	39.6106	3.09991e-10
PSMD3	-0.666931	6.64641	39.5274	3.23494e-10
BAI3	2.02204	0.100534	39.5002	3.28026e-10
PGGT1B	0.855521	3.48988	39.443	3.37779e-10
GABRP	3.60105	1.54935	39.4387	3.38525e-10
TIMM21	-0.686104	4.04282	39.3944	3.46294e-10
HEATR7A	-1.48889	2.28571	39.36	3.52448e-10
TNFRSF19	2.44473	0.740616	39.351	3.5408e-10
COLEC11	1.77107	6.50455	39.3474	3.54733e-10
KPNB1	-0.869241	6.3583	39.3245	3.58903e-10
MLXIP	-1.99332	5.67864	39.3096	3.61667e-10
ATXN3	0.753499	3.52409	39.3033	3.62824e-10
AP1B1	-0.753156	6.31608	39.2647	3.70064e-10
NANS	-1.6341	5.09353	39.2599	3.7098e-10
HEY2	1.52204	2.90631	39.241	3.74591e-10
CPB1	-4.12949	2.48091	39.2406	3.74673e-10
FTO	-0.811013	4.36673	39.1575	3.90951e-10
CX3CL1	1.87334	4.73624	39.1512	3.92227e-10
CNOT6L	0.910146	4.62665	39.1491	3.92653e-10
RAD54L	-2.14715	0.00202276	39.1312	3.96267e-10
GAPDH	-1.16335	10.192	39.1301	3.96483e-10
CENPT	-0.749175	5.34271	39.1107	4.00439e-10
FAM113B	1.3906	1.72544	39.1091	4.00762e-10
SGOL2	-1.86124	-0.093762	39.0693	4.09028e-10
NOP14	-1.04128	4.93874	39.0203	4.19419e-10
AIFM2	-1.55513	4.88597	39.0047	4.2278e-10
C21orf91	1.24729	3.41494	39.0023	4.23304e-10
CLGN	-3.13804	2.33824	39.0022	4.23339e-10
APOA4	-4.2449	7.16602	38.9919	4.25569e-10
KIF4A	-2.79308	-0.636931	38.9647	4.31529e-10
SPATA18	2.27861	2.65573	38.9511	4.34548e-10
MTRNR2L1	6.24204	5.61983	38.9438	4.36182e-10
CCL4	2.36676	2.41852	38.9321	4.38799e-10
TRIM37	-0.745588	3.64864	38.9281	4.39712e-10
ITGA10	-1.63248	2.0668	38.921	4.41309e-10
LOC146880	-0.794671	4.45169	38.9184	4.419e-10
ACTG2	-2.40814	2.61708	38.9128	4.43157e-10
LRRC17	1.8626	1.05769	38.8945	4.47344e-10
MRPL44	-0.605084	4.82431	38.8843	4.49672e-10
PIGW	-1.30113	2.55053	38.8783	4.51061e-10
WIZ	-0.619289	5.12827	38.8512	4.57381e-10
AARS	-1.03078	7.07591	38.8014	4.69202e-10
SLC4A1AP	-0.765624	3.50674	38.742	4.83695e-10
KCNB1	-3.06863	1.12378	38.6927	4.96059e-10
SEC24D	-1.26231	6.31461	38.6852	4.97965e-10
ZNF385A	1.31869	3.235	38.6742	5.00786e-10
GTPBP3	-0.804483	4.08395	38.6741	5.00804e-10
ANTXR1	2.50328	3.91026	38.6458	5.08123e-10
PTPRN2	1.5663	1.78377	38.6447	5.0841e-10
RAC3	2.23323	3.06148	38.6073	5.18244e-10
GLUD2	-1.46085	7.64369	38.595	5.2153e-10
LARS2	-0.828212	4.4339	38.5876	5.23497e-10
SEMA3G	2.16601	1.84354	38.5509	5.33437e-10
ORM2	-1.59882	11.2682	38.5497	5.33775e-10
CENPE	-2.32356	-0.305969	38.5341	5.38047e-10
CD3D	2.41681	0.636265	38.5264	5.40181e-10
PSMA3	-0.714087	5.85404	38.5189	5.42249e-10
ACCN3	-1.52541	1.86585	38.4591	5.59143e-10
KDM1A	-0.545081	4.99115	38.4362	5.65726e-10
DIO3	-5.75704	1.80108	38.4312	5.67187e-10
NAALADL2	2.14355	1.13525	38.4195	5.70601e-10
UNC13B	-0.980894	5.47289	38.3969	5.7723e-10
SLC8A1	1.66212	2.04473	38.3882	5.79806e-10
STAG3L2	-1.3052	2.23594	38.342	5.93711e-10
DPT	2.81457	4.2199	38.3399	5.94338e-10
HLA-DQA1	3.04931	4.0487	38.311	6.0322e-10
C9orf95	1.11572	5.00313	38.2725	6.1525e-10
HNRNPH1	-0.667305	8.02963	38.2622	6.18484e-10
TSR1	-1.18202	4.24095	38.1938	6.40543e-10
GSPT1	-0.84479	6.18949	38.1845	6.43616e-10
CCDC113	-1.69235	1.17419	38.1815	6.44592e-10
IDH3G	-0.659749	5.15771	38.1549	6.5344e-10
HIF1AN	-0.855626	4.60442	38.1427	6.57552e-10
SLC16A4	2.11258	2.52951	38.129	6.62173e-10
RPL9	1.413	4.38774	38.1034	6.70933e-10
SSR1	-1.14764	6.91959	38.1004	6.71956e-10
PGK1	-1.33147	7.09734	38.1002	6.72045e-10
MORC4	-1.32717	4.5101	38.0748	6.80841e-10
H2AFZ	-1.00443	4.99776	38.0713	6.82045e-10
METTL13	-0.774248	4.38722	38.0654	6.84138e-10
TMEM133	0.983507	2.68366	38.0337	6.95317e-10
MCM3	-1.24317	4.63313	37.9993	7.07711e-10
DYSF	-1.80092	5.84194	37.9894	7.11293e-10
ECE2	-1.08739	3.36982	37.9833	7.13533e-10
COPE	-0.935328	6.63845	37.983	7.13645e-10
ZCCHC8	0.623423	4.51278	37.9752	7.16503e-10
CCND2	1.68188	2.68473	37.9745	7.16743e-10
ACOX1	1.39207	7.99775	37.957	7.23194e-10
CYP21A2	-2.94198	5.21085	37.9383	7.30169e-10
WBP11P1	-1.10076	1.43441	37.9365	7.30868e-10
PCOLCE	1.98106	5.94857	37.9216	7.36461e-10
MTIF2	-0.677018	4.72589	37.9035	7.43302e-10
GPR153	-2.7836	3.45256	37.8626	7.59059e-10
RGS4	3.56563	1.92965	37.8104	7.79669e-10
TXNL1	-0.617276	5.52622	37.806	7.81418e-10
COPA	-0.803359	7.11943	37.7795	7.921e-10
ZNF512B	-1.22683	5.60206	37.7646	7.98172e-10
P4HTM	1.08475	4.25008	37.7623	7.99097e-10
FAM86C1	-1.22783	2.26185	37.7559	8.01745e-10
SCRN2	1.53836	5.12221	37.7509	8.03816e-10
LOC728613	-1.13752	1.91197	37.7464	8.05639e-10
RPUSD4	-0.606853	4.50488	37.7456	8.05981e-10
FOXO3B	1.15895	2.60651	37.7229	8.15421e-10
ZNF142	-0.864192	3.41243	37.7031	8.23749e-10
PPM1G	-0.928178	5.77596	37.683	8.32285e-10
MMP3	-9.91873	1.07814	37.6607	8.41832e-10
FLRT2	2.36592	2.19981	37.6606	8.41888e-10
EVI5L	-0.954819	3.46382	37.6569	8.43463e-10
CGREF1	-2.38816	3.00858	37.6376	8.51882e-10
AAGAB	-0.853943	4.31181	37.6082	8.6481e-10
SARS	-1.09149	6.75097	37.5846	8.75329e-10
DNAJC1	-1.02314	5.15008	37.4901	9.18783e-10
DEF8	-0.80019	5.0346	37.4764	9.25263e-10
DHDDS	-0.989859	4.62926	37.4649	9.3073e-10
NXF1	-0.848868	6.84356	37.452	9.36887e-10
CG030	-1.30778	2.34326	37.4274	9.48799e-10
FILIP1	1.88056	1.2613	37.4034	9.60533e-10
RPS13	0.87791	6.38577	37.3655	9.79394e-10
TNN	1.966	1.05107	37.3409	9.91822e-10
ATP2A2	-1.31482	7.69295	37.334	9.95324e-10
DVL3	-0.612854	5.89869	37.2641	1.03169e-09
BCL7C	1.22195	3.89255	37.2548	1.03659e-09
CAMTA2	-0.917292	5.54255	37.2516	1.03827e-09
FBXL8	-1.26578	2.33547	37.2188	1.05592e-09
BHLHE41	2.24189	0.690662	37.2049	1.06346e-09
PTGER4	2.13483	1.56271	37.1876	1.07295e-09
DTX4	-1.9233	6.1333	37.1752	1.07981e-09
ELMO1	1.15297	4.61586	37.1751	1.07984e-09
CLDN1	1.18598	8.0717	37.1636	1.08623e-09
GNA11	-0.872054	3.30428	37.127	1.10681e-09
PRKG1	1.90132	1.36372	37.1224	1.1094e-09
GPR17	-2.20953	1.55156	37.1086	1.11729e-09
MLX	-0.676253	5.5017	37.0773	1.13536e-09
NF2	-1.09914	4.2786	37.0566	1.14752e-09
AP3D1	-0.995815	7.09453	37.0322	1.16193e-09
GP2	-4.40903	2.69095	37.008	1.17648e-09
CCT3	-0.877357	6.94822	36.9998	1.18141e-09
LTB4R	-1.12639	4.20508	36.9833	1.19147e-09
XPO6	-0.810504	5.75355	36.9658	1.20223e-09
ZBED3	-1.82115	1.12304	36.9591	1.20632e-09
SEC23A	-0.973412	6.34842	36.9569	1.20769e-09
GALNTL1	2.16587	1.96268	36.9421	1.21689e-09
RPL34	0.940636	6.83094	36.9417	1.21712e-09
SORBS2	1.34492	6.80179	36.884	1.25368e-09
HMGXB3	-1.10035	5.00605	36.8728	1.26091e-09
CXCL14	2.28839	5.10049	36.7699	1.32925e-09
BRCA1	-2.13274	2.71435	36.764	1.33327e-09
ZNF384	-0.638175	5.11041	36.7564	1.33849e-09
TTC27	-0.701092	3.16557	36.7358	1.35271e-09
CHCHD8	-0.664687	5.32589	36.7216	1.36259e-09
TMEM219	1.23151	6.25762	36.6877	1.38653e-09
CEP85	-0.925509	3.26524	36.6698	1.39933e-09
UBASH3A	2.48176	-0.0863324	36.6622	1.40475e-09
ATAD3B	-1.27922	4.6093	36.6389	1.42166e-09
WFS1	-1.22024	4.83011	36.5833	1.46279e-09
CRIP3	-2.26485	2.29818	36.5084	1.5201e-09
RNF125	1.67035	4.34604	36.5049	1.52281e-09
DYNC1H1	-0.877544	6.8374	36.5022	1.5249e-09
NUSAP1	-1.77502	2.56813	36.5005	1.52624e-09
C9orf25	-0.973478	4.21052	36.4891	1.53521e-09
XPO5	-0.934595	4.55854	36.4852	1.53833e-09
ATAT1	-0.899524	3.14016	36.4616	1.55701e-09
SSRP1	-0.748719	5.98685	36.4253	1.58633e-09
CHGB	-3.208	-0.382911	36.404	1.60375e-09
DPY19L1	-0.843017	4.78458	36.3862	1.61848e-09
SUMO2	0.739342	5.20347	36.347	1.65137e-09
SFT2D2	-1.02918	2.10881	36.3299	1.66589e-09
DCTN2	-0.758863	5.56226	36.3222	1.6725e-09
GGPS1	0.638242	3.49429	36.3176	1.67643e-09
CD5	2.51807	0.829239	36.3076	1.68502e-09
KIAA0090	-0.841126	4.80974	36.3064	1.68612e-09
ANAPC5	-0.516107	6.25965	36.3034	1.68873e-09
RAC1	0.565362	6.72771	36.3003	1.69134e-09
TMEM147	-1.03772	4.81378	36.2928	1.6979e-09
SPPL3	0.593304	4.81755	36.2916	1.69897e-09
LPIN3	-1.73637	5.55493	36.2676	1.71997e-09
BRPF3	-0.864466	5.0687	36.2437	1.74123e-09
PEX3	-0.816957	4.22374	36.2326	1.7512e-09
IRF9	1.08422	5.76973	36.2019	1.77894e-09
VEGFC	1.82284	2.13741	36.1995	1.78112e-09
TM9SF2	-0.906267	6.99085	36.1436	1.83299e-09
TAF13	-1.31817	2.57372	36.1375	1.83874e-09
GGTA1P	2.13119	1.64382	36.1231	1.85234e-09
LYSMD4	-1.33936	2.85877	36.1199	1.85538e-09
PHF10	-0.860339	3.13743	36.1187	1.85653e-09
ZNF329	1.0594	3.03901	36.0464	1.92677e-09
CYB561D1	-1.65313	2.52599	36.0437	1.92944e-09
RBM45	-0.865718	2.40052	36.0377	1.93535e-09
ZNF548	1.07003	3.06568	36.0176	1.95544e-09
CCZ1	-0.918931	3.99796	36.0014	1.97179e-09
CLDN9	2.42197	2.01129	35.9823	1.99113e-09
VAC14	-0.770379	4.83554	35.9698	2.00402e-09
WDR52	-1.23086	3.44775	35.9378	2.03721e-09
MIR497HG	1.37123	0.639884	35.9347	2.04047e-09
AGAP9	-1.4289	3.14004	35.9216	2.05424e-09
EFTUD2	-0.748373	5.50351	35.9082	2.06838e-09
PPP1R10	1.2165	6.29242	35.8669	2.11263e-09
HSD17B4	-0.962518	8.30838	35.763	2.22836e-09
SFRP1	1.87365	2.49674	35.7612	2.23044e-09
LRP11	1.15782	3.75113	35.7493	2.24407e-09
LOC283922	-1.0403	1.37117	35.7434	2.25093e-09
CCR5	2.12406	1.04582	35.7418	2.25273e-09
DNAJC10	-1.09429	5.52843	35.7377	2.25749e-09
HTRA1	-1.82249	7.12377	35.7283	2.2684e-09
CHAF1B	-1.69269	0.399192	35.7	2.30158e-09
ERP44	-0.816439	6.01346	35.6901	2.31332e-09
COASY	-0.754858	6.53162	35.6782	2.32757e-09
BOLA3	-1.05675	2.49641	35.6636	2.345e-09
TXNDC9	-0.879435	3.57321	35.6299	2.38597e-09
HIST1H2BK	-1.41689	5.32762	35.6052	2.41639e-09
DAPK2	1.61213	1.78906	35.5992	2.42389e-09
GUCY1A3	1.66867	3.82726	35.5858	2.44055e-09
CCDC69	-1.56921	5.74822	35.5838	2.44311e-09
MXRA5	1.84443	3.32268	35.57	2.46041e-09
IFT46	1.3415	3.34614	35.5532	2.4818e-09
KIAA1211	2.51194	0.617541	35.5381	2.5011e-09
SMCR7L	-0.938057	5.53165	35.51	2.5375e-09
ANXA2P1	-2.40157	0.61507	35.504	2.54531e-09
ZNF559	1.27325	2.62894	35.5034	2.546e-09
ZNF260	1.05374	3.00162	35.4925	2.5604e-09
SEC16A	-1.1448	7.37454	35.4616	2.60133e-09
IKZF4	-0.986988	2.63646	35.4612	2.60177e-09
NCAM1	1.7323	2.5481	35.4342	2.63807e-09
GPR157	-2.30675	1.10382	35.3761	2.71795e-09
SEMA5B	2.2905	0.980673	35.3694	2.72738e-09
FGFR2	1.75918	5.61117	35.3557	2.74662e-09
GNA14	1.31	2.47043	35.3446	2.76233e-09
NIF3L1	-0.736829	3.45098	35.3286	2.78518e-09
WDR77	-0.816667	4.79996	35.3264	2.7882e-09
NDUFA5	0.966923	5.44083	35.324	2.79167e-09
XPNPEP1	-0.995495	4.82201	35.3131	2.80744e-09
DPH2	-1.32123	4.16924	35.308	2.81477e-09
ARHGAP24	1.41231	3.09504	35.2845	2.84894e-09
GEM	3.3931	4.58767	35.2807	2.8544e-09
L3MBTL4	1.06061	3.71716	35.2791	2.85678e-09
PPIA	-0.736725	6.73702	35.2536	2.89447e-09
DDX19A	-0.662682	4.96209	35.2515	2.8976e-09
ENTPD4	-0.960929	5.09678	35.2491	2.90109e-09
MANF	-2.27742	6.22777	35.239	2.91618e-09
MET	1.1012	6.12656	35.2176	2.94845e-09
SCD5	2.17728	1.71263	35.18	3.00598e-09
TEX264	0.92241	5.56812	35.1788	3.00775e-09
UNC5C	1.74357	1.15318	35.1476	3.05644e-09
CARD16	1.78576	1.92837	35.1343	3.07735e-09
NEURL4	-0.756844	4.64028	35.1336	3.07841e-09
IQCK	1.13318	1.9734	35.1092	3.11718e-09
DNAJC3	-1.34053	6.67826	35.0781	3.16744e-09
CD69	3.15192	2.37897	35.0608	3.19572e-09
IPO9	-0.669305	5.46708	35.055	3.20523e-09
MOB3B	1.3826	1.97642	35.0503	3.21306e-09
GPN2	-0.6793	3.36861	35.0483	3.21636e-09
FLJ45445	-1.4609	2.13058	35.0207	3.26214e-09
LOC100132891	2.12735	0.791725	35.0048	3.28885e-09
TNFSF12	1.18942	3.67158	35.0047	3.28905e-09
RBMS3	1.50201	3.27943	34.9965	3.30303e-09
GVINP1	1.88158	1.44438	34.9927	3.3094e-09
E2F1	-2.74145	1.28597	34.9832	3.32556e-09
C15orf62	-1.37998	2.0274	34.9752	3.33929e-09
VAPB	-0.762708	5.69731	34.9739	3.34159e-09
TMEM120B	-0.873777	3.68045	34.946	3.38975e-09
ZNF506	1.12443	1.96163	34.9273	3.42256e-09
KIN	0.825948	3.66459	34.8979	3.47449e-09
CPSF2	-0.734342	4.72249	34.8658	3.53224e-09
C14orf118	-1.05491	2.16007	34.8423	3.5752e-09
LOC100128164	1.63741	0.718945	34.8048	3.64471e-09
HK3	-2.2566	3.72026	34.8016	3.65071e-09
MATK	1.56857	1.47484	34.7617	3.72639e-09
ARPC3	0.747761	5.10936	34.7135	3.8198e-09
NBPF1	-1.35328	4.16169	34.7035	3.83949e-09
SPPL2A	-0.765089	5.43431	34.6927	3.86086e-09
BTBD19	-1.55947	1.53333	34.672	3.90204e-09
FANCD2	-1.60821	1.14026	34.6708	3.9045e-09
SGMS1	1.02023	4.50187	34.6691	3.90779e-09
MPV17L2	-1.48281	3.76775	34.6332	3.98059e-09
MAGOH	0.718616	3.54443	34.6229	4.00169e-09
TUBA4A	-1.58309	5.13989	34.6083	4.03185e-09
GOLGA6L9	-1.0895	0.893411	34.5902	4.06946e-09
SAMM50	-0.646591	4.84454	34.5681	4.116e-09
LRP10	-1.50535	6.44198	34.5667	4.11895e-09
CCDC3	1.86998	4.71867	34.5507	4.15301e-09
FICD	-2.43478	1.96133	34.5203	4.21828e-09
BZW2	-1.29037	3.98622	34.5112	4.23803e-09
DSCC1	-1.51355	0.278149	34.4966	4.26988e-09
C5orf15	0.799059	5.60898	34.4884	4.28805e-09
HSPA5	-2.20474	9.30176	34.4666	4.3362e-09
KLF13	-1.64841	5.68658	34.4399	4.39615e-09
TBC1D9	1.24871	4.24091	34.4192	4.44308e-09
EIF3A	-0.96467	7.00873	34.4186	4.4446e-09
UHRF1	-2.68564	0.0244322	34.376	4.54302e-09
LOC100507178	-1.86095	2.22829	34.3412	4.6249e-09
GANC	-1.10312	3.50536	34.3327	4.64515e-09
ZWILCH	-0.96654	1.96951	34.305	4.71158e-09
EMR4P	-2.23121	0.566734	34.304	4.71419e-09
CALCB	-6.65959	-0.468555	34.2694	4.79869e-09
RASGRP1	2.15485	0.806094	34.2284	4.90085e-09
TSSK3	-1.23409	2.9833	34.1841	5.01374e-09
NUDT5	-0.706401	5.19078	34.1712	5.04714e-09
KIAA0196	-0.795653	4.37734	34.1667	5.05864e-09
CCDC142	-1.09806	3.31598	34.1535	5.09322e-09
HLA-DQA2	3.61126	2.68559	34.1114	5.20451e-09
PCMTD1	0.916932	4.87122	34.0923	5.25597e-09
HERC2P3	-2.42144	2.57011	34.0863	5.272e-09
LLPH	-0.815999	3.04414	34.0658	5.3279e-09
ZFPM2	1.7516	2.07837	34.019	5.45778e-09
FGL1	-2.22614	11.3967	33.9973	5.51885e-09
AMY2A	-2.36441	0.234132	33.9914	5.53569e-09
SOCS6	1.00409	5.14587	33.9751	5.58227e-09
CYBRD1	1.84619	4.7244	33.9713	5.59303e-09
AVEN	-0.734407	3.63693	33.9598	5.62628e-09
USO1	-0.877901	6.50118	33.9596	5.62679e-09
LOC100507472	-1.68318	2.55321	33.9488	5.65805e-09
ECEL1	-4.35354	1.1255	33.9349	5.69865e-09
POP4	-0.572636	4.31342	33.9284	5.71768e-09
FLII	-0.861348	6.48707	33.9022	5.7953e-09
RNASET2	1.24064	4.13018	33.9012	5.79834e-09
TRIM3	-0.758539	3.56387	33.8993	5.8041e-09
ZNF511	1.11414	4.48942	33.8709	5.88944e-09
APOA2	1.6092	12.198	33.8159	6.05811e-09
MMP24	1.2086	3.65356	33.7939	6.12713e-09
XRN2	-0.817947	5.62795	33.7804	6.16978e-09
C11orf10	-0.949748	4.98915	33.7704	6.20165e-09
RTP4	2.19822	2.10993	33.7439	6.28664e-09
LSM12	-0.75884	2.40459	33.7341	6.31823e-09
HNRNPA2B1	-0.565152	8.78165	33.7319	6.3254e-09
FTCD	2.23226	9.52504	33.7135	6.38562e-09
GRPEL1	-0.937602	5.7866	33.6903	6.46231e-09
PDSS1	-1.34481	1.64506	33.6901	6.46296e-09
RNF180	0.951647	2.57607	33.6887	6.46739e-09
C17orf56	-0.704329	4.79178	33.6848	6.48065e-09
GNG4	-4.84416	-1.01797	33.6738	6.51711e-09
FKBP14	-1.43312	1.47926	33.6633	6.55266e-09
BAZ2A	-0.749455	6.13149	33.6109	6.73146e-09
FCGRT	1.19331	8.23488	33.5989	6.77301e-09
LOC440354	-1.01253	1.01843	33.5949	6.78711e-09
ENO1	-1.5864	8.63252	33.5943	6.78898e-09
NANOS1	1.01343	2.37463	33.5509	6.94219e-09
PSMA5	-0.613239	6.25343	33.5483	6.9517e-09
CD7	1.94999	2.27129	33.508	7.09726e-09
AHSA1	-1.11522	5.70527	33.5025	7.1171e-09
GOSR2	-0.915207	5.29003	33.4859	7.17839e-09
ZDHHC18	0.803733	5.06263	33.4749	7.21896e-09
PHLDB2	0.92518	5.85724	33.4694	7.2394e-09
SNORD22	-2.32675	-0.671521	33.4579	7.2823e-09
SRCAP	-0.820311	6.15845	33.4493	7.31462e-09
EDN2	3.28106	-0.282408	33.3983	7.50904e-09
RAB43	-1.59996	2.13148	33.3741	7.60287e-09
MAP3K13	0.810809	5.03952	33.353	7.686e-09
FBLN7	1.56791	2.34271	33.3469	7.71011e-09
SPRY1	1.91356	4.31361	33.3382	7.74462e-09
E2F4	-0.841315	5.24066	33.3372	7.74859e-09
RAP1GDS1	-0.876443	4.5084	33.3332	7.76442e-09
FLJ42709	1.53006	1.48018	33.3212	7.81262e-09
FBXO7	0.891027	6.46554	33.2721	8.01241e-09
NRXN3	2.61386	0.00291848	33.2476	8.11405e-09
DCUN1D5	-0.912965	3.64606	33.2426	8.13504e-09
ZC3H15	-0.788139	5.3749	33.2326	8.17695e-09
CDK18	1.55849	4.5642	33.2311	8.18332e-09
IMMT	-0.511897	5.87685	33.2183	8.23715e-09
MRPL45	-0.559041	4.54989	33.2156	8.24881e-09
JRK	-1.23435	3.22355	33.1806	8.39858e-09
COQ2	-0.824443	3.17082	33.1761	8.41789e-09
EPHA3	2.56237	2.72226	33.1659	8.46221e-09
ABLIM3	-1.52037	7.60697	33.1574	8.49936e-09
GNS	-1.07627	6.40169	33.108	8.71787e-09
FAM120C	0.852238	2.75096	33.1036	8.73754e-09
CIAPIN1	-0.735604	4.21613	33.0856	8.81908e-09
BAD	1.13497	5.13273	33.0823	8.83384e-09
RQCD1	-1.0913	2.9815	33.0645	8.91513e-09
UBA1	-0.711539	7.42226	33.0246	9.10005e-09
DHX29	-0.706494	4.76575	33.0227	9.10889e-09
FAM114A2	-0.819008	3.70291	33.0116	9.16105e-09
KPNA6	-0.741124	5.7559	33.0107	9.16534e-09
EIF5	-1.14942	8.14083	32.9858	9.28331e-09
EIF2B5	-0.552364	5.54531	32.9798	9.31195e-09
FRAS1	2.04248	1.43461	32.973	9.34454e-09
PRDX1	-0.718677	8.07105	32.9675	9.37146e-09
LOC100272228	-1.3031	2.30054	32.9569	9.42237e-09
SERPINE2	2.40575	3.20468	32.9361	9.52389e-09
RASA4P	1.65542	0.704029	32.9184	9.61114e-09
RPS19	1.00713	7.44139	32.9091	9.65685e-09
S100A9	-2.55971	5.47321	32.9083	9.66085e-09
MAD1L1	1.37629	4.16727	32.8864	9.77068e-09
SAA1	-4.5798	13.3389	32.872	9.84292e-09
GATA3	1.83873	1.08748	32.8506	9.95178e-09
TPPP2	3.01311	2.29708	32.8378	1.0018e-08
PRKCQ	1.86472	0.319678	32.8345	1.00347e-08
RING1	0.611703	5.46698	32.8206	1.01068e-08
CTSF	1.41687	6.45389	32.8007	1.02108e-08
SNRK	1.09843	5.21715	32.7844	1.02968e-08
UTP18	-0.687592	3.94871	32.7779	1.03312e-08
MRPL33	-0.758791	4.18298	32.7666	1.03914e-08
CCL21	3.488	4.844	32.7488	1.0487e-08
FGL2	1.70628	4.06191	32.7328	1.0574e-08
CENPF	-2.2978	0.833219	32.7152	1.06699e-08
RCBTB1	-1.02948	3.83717	32.7049	1.07266e-08
JMJD7	-0.798732	2.43976	32.6914	1.08016e-08
MAT2B	0.798978	5.45284	32.6863	1.08296e-08
KLHL25	-2.05618	4.73765	32.6838	1.08437e-08
DOK3	-1.51239	2.69997	32.6679	1.0933e-08
CRELD2	-1.89601	6.08421	32.6617	1.09676e-08
SGCD	1.86975	1.66159	32.6515	1.10255e-08
ACRC	-1.78121	1.63384	32.6185	1.12143e-08
FRZB	2.29709	1.78237	32.56	1.15572e-08
ZFYVE26	-0.914869	4.19182	32.5579	1.15691e-08
PIGT	-0.702665	5.89161	32.5388	1.16834e-08
C20orf3	-1.13936	8.44416	32.5107	1.18535e-08
UGT1A4	-1.87298	5.91909	32.5051	1.1888e-08
ALG9	-0.730923	4.34836	32.4908	1.19758e-08
TCTN3	-0.624428	4.70118	32.4759	1.20679e-08
MSL1	-0.621368	5.6783	32.4603	1.21653e-08
UFC1	-0.660102	5.29878	32.4547	1.22003e-08
LGALS3	2.60889	4.22855	32.4041	1.25224e-08
LZTR1	-0.607358	5.5773	32.399	1.25548e-08
CFTR	3.17831	2.82952	32.3905	1.26104e-08
MALSU1	-0.547421	4.34134	32.3732	1.27227e-08
HHIP	1.86676	2.18391	32.3578	1.28239e-08
AGT	-1.36425	11.0644	32.3253	1.30404e-08
PVRL1	-1.24624	3.4346	32.3229	1.30568e-08
ABCC3	-1.05111	8.18197	32.2869	1.33007e-08
MBD1	-0.486907	5.64371	32.2401	1.36251e-08
DHX38	-0.668173	5.52997	32.2391	1.36322e-08
ZSCAN18	1.23004	4.3466	32.2334	1.3672e-08
CUL2	-0.548843	4.39757	32.2091	1.38438e-08
TMEM98	1.55387	3.4785	32.1668	1.4149e-08
TOP3B	-0.804226	4.05668	32.1571	1.42194e-08
TFEB	0.95921	3.44841	32.14	1.43456e-08
NCDN	-1.04181	4.04179	32.1325	1.44007e-08
RECQL4	-1.43672	2.86307	32.1307	1.44143e-08
ALDH16A1	-0.842378	5.02304	32.1174	1.45131e-08
AKR1C1	-1.6869	8.22699	32.0907	1.4714e-08
POLR3G	-1.03445	1.10539	32.0875	1.4738e-08
TMEM104	-0.977264	4.58987	32.0788	1.48043e-08
PRPF18	-0.592556	3.52062	32.0655	1.49063e-08
ELP3	-0.618925	4.77493	32.0573	1.49694e-08
ACOT4	-0.981159	3.69407	32.0564	1.49763e-08
AHNAK2	-3.36137	3.6223	32.0537	1.49968e-08
CA5B	-1.86803	1.69139	32.0294	1.51856e-08
AOX1	-1.48998	10.3829	32.0179	1.5276e-08
PDIA4	-1.64553	8.54507	31.9996	1.54204e-08
GTF2I	-0.968651	4.80086	31.9941	1.54643e-08
CDC34	1.04576	6.03911	31.9198	1.60675e-08
FREM2	2.82115	2.9013	31.8795	1.64037e-08
MAPT	-1.67205	0.685042	31.8711	1.6475e-08
H6PD	-1.43445	8.48569	31.8572	1.65932e-08
SPATA5L1	-0.825298	3.07508	31.8522	1.66364e-08
TCF21	1.76515	2.40173	31.8465	1.6685e-08
PPIP5K1	-0.985575	3.09928	31.8431	1.67146e-08
ATP6V0C	-0.755862	6.54641	31.8126	1.69784e-08
C4orf3	0.829781	6.60417	31.8038	1.70556e-08
KIAA0922	1.17518	5.1009	31.7918	1.71612e-08
GUCY1A2	1.76538	2.25474	31.7877	1.71978e-08
PTRH1	-1.1228	2.5741	31.7735	1.73243e-08
WIPF1	1.42871	3.95892	31.7667	1.73852e-08
TEX261	-0.687292	6.08799	31.7657	1.73942e-08
MPZ	-2.09288	2.32214	31.7524	1.75131e-08
DYM	-0.606876	3.96979	31.7289	1.77261e-08
SEPT7	0.65953	5.25387	31.7129	1.7873e-08
ZNF192	-1.22862	3.19994	31.702	1.79737e-08
DNAH5	-2.90932	3.03013	31.6967	1.80228e-08
P4HB	-1.02724	10.8245	31.6953	1.80362e-08
FHOD3	1.44272	1.20516	31.6946	1.80427e-08
ABCG2	2.06385	4.47	31.6839	1.81423e-08
GNB4	1.37258	3.40562	31.6824	1.81556e-08
PSMB6	-0.65154	5.92943	31.6719	1.82547e-08
DZIP1	1.55912	1.88661	31.6687	1.82842e-08
C2orf56	-0.631224	3.60973	31.652	1.84429e-08
MYBBP1A	-1.31988	4.73877	31.6516	1.84466e-08
ERN1	-1.70303	3.8612	31.6516	1.84466e-08
ATXN1L	-0.77178	4.4636	31.6241	1.8709e-08
GALNT2	-1.89642	8.10636	31.6188	1.87608e-08
PRDM15	-0.842258	3.02924	31.5931	1.90107e-08
PNKD	-1.06456	7.60504	31.5844	1.90958e-08
CCDC102B	2.62502	0.606407	31.5395	1.95425e-08
PITPNM2	-1.28918	6.20283	31.5369	1.95691e-08
C4orf21	-1.20175	1.54149	31.5348	1.95893e-08
LOC283624	-1.46898	2.60843	31.51	1.98413e-08
SLC25A16	-0.807617	4.34214	31.4971	1.99742e-08
HMBS	-0.855809	4.27457	31.4677	2.02784e-08
NOTUM	2.83163	3.81487	31.4654	2.03029e-08
CCDC115	0.850703	3.91124	31.4536	2.04261e-08
USP5	-0.709301	5.67111	31.4453	2.05138e-08
ACTL6A	-0.601104	3.94657	31.4406	2.05637e-08
LOC155060	-1.34699	3.15825	31.4348	2.06248e-08
GBP4	1.62957	4.32576	31.4321	2.06543e-08
GBP1	1.90019	5.93253	31.4274	2.07041e-08
AP5B1	-1.10241	3.7938	31.4221	2.07609e-08
OCRL	-0.676865	5.00835	31.4027	2.09688e-08
TOMM5	-0.751027	4.45418	31.3936	2.10677e-08
FRG1	-0.708822	3.85179	31.3848	2.1163e-08
DSG1	2.88154	2.776	31.3835	2.11769e-08
DNALI1	1.27514	3.80169	31.3815	2.11994e-08
RSPO3	1.6655	2.47678	31.3728	2.12946e-08
DNAH17	-1.37548	1.78676	31.3645	2.13852e-08
RPL36A	-1.80413	1.15825	31.3303	2.17661e-08
TMEM38B	-1.01735	3.34426	31.3194	2.18887e-08
LOC642846	-1.94951	3.33812	31.3181	2.19032e-08
PSMC3	-0.68048	5.96831	31.2833	2.22985e-08
NDUFA8	-0.684287	4.62547	31.2764	2.23781e-08
CBLN3	3.73716	2.72984	31.243	2.27666e-08
FAM168B	-0.901694	6.08182	31.2396	2.28067e-08
SCAMP1	0.830111	4.08079	31.2394	2.2809e-08
OLFML3	1.69341	4.19565	31.2373	2.28342e-08
TSC1	-0.76221	5.01473	31.2151	2.30958e-08
WDR19	-1.00654	4.55962	31.2143	2.31059e-08
SHCBP1	-2.31129	-0.833819	31.2091	2.31681e-08
CCL19	3.98208	3.78171	31.1906	2.33901e-08
POLA2	-1.10302	2.58155	31.1733	2.35991e-08
OSBP	-0.947555	7.02096	31.1435	2.39641e-08
TNNC2	-2.73704	0.457851	31.1435	2.39644e-08
FAM120A	-0.535717	6.97427	31.1427	2.39738e-08
PYGM	-1.80284	1.23609	31.1423	2.3979e-08
NUP93	-0.931454	3.38555	31.1254	2.41891e-08
ITGB8	2.42858	1.41883	31.1178	2.42838e-08
SAMD4B	-0.778201	5.23517	31.1038	2.44586e-08
CBX6	-1.60091	2.6435	31.1027	2.44727e-08
CXCR4	2.46684	4.38838	31.0538	2.50972e-08
RETN	-3.86919	-1.05381	31.0456	2.52038e-08
CEPT1	0.695447	5.03473	31.0205	2.5532e-08
POLD1	-0.899515	3.54476	31.0053	2.57327e-08
RCE1	-1.11868	3.54629	31.0017	2.57808e-08
TMEM5	-0.71783	3.33267	30.9924	2.59041e-08
MAML2	1.81936	1.30977	30.9786	2.60896e-08
TCF19	-2.26637	1.76833	30.9059	2.70843e-08
TMEM241	-0.959266	2.1334	30.8944	2.7245e-08
LRPPRC	-0.618911	6.49351	30.8931	2.72638e-08
CHAF1A	-1.23203	2.56922	30.8563	2.77862e-08
SAP130	-0.684184	4.00924	30.8495	2.78834e-08
SPATA7	1.0101	2.07871	30.8437	2.79663e-08
IKBKB	-0.515181	5.1098	30.8164	2.83625e-08
ENTPD2	1.98265	0.618131	30.8017	2.85793e-08
EGR2	3.17118	2.72925	30.7878	2.87846e-08
PRRT2	-1.5825	1.30657	30.7876	2.87874e-08
RPL22L1	-1.4106	3.64998	30.7744	2.89831e-08
SLC36A4	-1.07353	2.5551	30.7717	2.90234e-08
KCNIP2	-1.31166	0.978137	30.7539	2.92917e-08
MAX	0.60431	5.02343	30.7339	2.95951e-08
TFF3	2.66867	1.48613	30.7234	2.97548e-08
PDCD10	-0.639591	3.83883	30.7172	2.98512e-08
SP140	1.64391	0.789848	30.7033	3.00652e-08
ZNF470	1.07703	2.32559	30.7026	3.00759e-08
KSR1	-1.40779	2.28317	30.6707	3.0574e-08
MFHAS1	-1.43066	3.18132	30.6704	3.05789e-08
GPRIN1	-2.16342	0.031364	30.6636	3.06862e-08
VBP1	-0.63357	4.04408	30.6629	3.06975e-08
SLX4	-1.01715	2.71301	30.6458	3.09703e-08
XPO7	-0.550191	5.10621	30.6412	3.1043e-08
CCT4	-0.834341	6.15883	30.6158	3.14523e-08
GPC3	3.59796	2.67101	30.6097	3.15508e-08
YARS	-1.21083	6.17901	30.5934	3.18177e-08
LOC731275	-1.27725	0.442757	30.5896	3.188e-08
ZNF415	1.50541	0.495856	30.5722	3.2167e-08
ATP11A	-0.997309	5.49032	30.567	3.22533e-08
KRT23	5.90474	2.45162	30.5548	3.24562e-08
RCC1	-1.6706	4.6042	30.5487	3.25587e-08
LOC100507034	-2.06387	1.82423	30.5476	3.25781e-08
C5orf56	1.23539	2.06187	30.5374	3.27488e-08
NDUFAF1	-0.67736	4.42185	30.5211	3.30247e-08
PI4KAP2	-0.889806	2.78502	30.5199	3.30466e-08
DNM2	-0.548964	6.50397	30.5188	3.30649e-08
GINS4	-1.63374	0.543723	30.51	3.32149e-08
CHERP	0.788359	5.68018	30.4845	3.36545e-08
FREM1	1.88147	0.743573	30.4689	3.3926e-08
ITGBL1	2.9751	2.41662	30.4442	3.43612e-08
MAD2L2	-0.819215	4.60995	30.4352	3.45209e-08
MYCBP2	-0.825483	5.15882	30.4247	3.4708e-08
DONSON	-0.77312	3.37746	30.4231	3.47373e-08
GPR183	2.29921	2.0182	30.4208	3.47787e-08
MAP1LC3B2	-1.91222	3.11403	30.4172	3.48425e-08
KBTBD4	-0.962711	1.96663	30.4162	3.48598e-08
CFL1	-0.846915	7.9908	30.4082	3.50048e-08
SLC38A3	2.07981	8.85752	30.4078	3.50118e-08
SNORA70	-1.38291	2.03719	30.4031	3.50969e-08
HDAC9	2.0242	0.559436	30.3936	3.52698e-08
ZNF641	-0.723168	3.79886	30.3762	3.55865e-08
SLC9A8	-0.828616	5.15367	30.3426	3.62083e-08
TUBGCP6	-0.581005	5.85962	30.3414	3.62305e-08
STAT3	-1.42558	8.41768	30.339	3.62767e-08
SRPK1	-1.01765	5.01764	30.3152	3.6723e-08
OPA3	-0.70432	4.46227	30.31	3.68228e-08
PPP1R3B	2.15917	7.74014	30.2992	3.7028e-08
KCNJ11	-2.02352	0.742326	30.2789	3.74181e-08
SAP30	-1.58827	1.4974	30.256	3.78618e-08
EML6	-1.46164	1.41233	30.2479	3.80204e-08
PPP1R7	-0.543075	5.1887	30.2456	3.8065e-08
OTUB2	-1.47634	0.852815	30.2371	3.82318e-08
DHRS12	1.18374	4.2475	30.2146	3.86781e-08
KCNQ1OT1	-1.38427	2.89946	30.2111	3.87476e-08
HCST	1.58245	1.79049	30.2105	3.87614e-08
NOL6	-1.16507	5.27293	30.2059	3.88518e-08
NAA50	-0.571271	6.03898	30.1622	3.9739e-08
DDX52	-0.781023	3.92781	30.1569	3.98472e-08
FILIP1L	2.01224	3.97467	30.1227	4.05556e-08
PTPRF	-1.09935	8.26729	30.1098	4.0826e-08
MSH6	-0.676553	4.83198	30.1067	4.08917e-08
CPN1	-1.81392	6.23021	30.0986	4.10619e-08
PIDD	-0.808702	4.61109	30.0946	4.11467e-08
RBFOX3	-2.60465	-1.01236	30.091	4.12246e-08
MRPS24	0.978746	1.49007	30.0908	4.12273e-08
CDK12	-0.701747	5.04724	30.0908	4.12278e-08
LMAN2	-0.846604	7.56965	30.0816	4.14244e-08
CEACAM4	-2.20138	-0.42041	30.0816	4.14251e-08
DOT1L	-1.15218	5.37803	30.0709	4.16529e-08
MAPK8	-0.899844	3.15576	30.0604	4.18797e-08
LOC100507217	0.879951	4.65245	30.0518	4.20662e-08
LOC375190	1.3735	0.946607	30.0481	4.21464e-08
PPIEL	-1.34702	1.86779	30.0361	4.24078e-08
PLD3	0.682379	6.89872	30.035	4.24313e-08
FOXF1	1.55809	2.44824	30.0299	4.25425e-08
BTN3A3	1.30382	4.0761	30.0281	4.25841e-08
NIPA2	-0.780509	4.681	30.0133	4.29085e-08
FAM160B2	-0.734214	5.72291	30.011	4.29608e-08
HSD17B13	3.20639	8.02435	30	4.32053e-08
UCHL3	-0.86651	4.07806	29.9956	4.33019e-08
DGKQ	-0.829619	4.17425	29.9845	4.35514e-08
HPRT1	1.20885	4.20052	29.9743	4.37821e-08
SFT2D1	0.639899	3.544	29.9485	4.43684e-08
RBM28	-0.937833	4.0357	29.9484	4.43698e-08
RPTOR	-0.776132	4.56484	29.9068	4.53323e-08
PGP	-0.999319	3.90352	29.8704	4.61901e-08
TMED5	-0.849046	6.9477	29.8657	4.63039e-08
MPHOSPH6	-1.03626	2.95977	29.8395	4.69334e-08
PON2	-0.977565	7.06322	29.8318	4.71198e-08
HNRNPUL2	0.614708	4.7942	29.8307	4.71477e-08
NFIA	1.25708	6.12904	29.8286	4.7198e-08
MED13	0.785717	5.6299	29.8281	4.72096e-08
YIPF1	-0.82026	4.98774	29.8259	4.72644e-08
CCT6A	-1.00646	5.74677	29.8215	4.73717e-08
PLK4	-1.86775	-0.320893	29.8095	4.76649e-08
MASP1	0.97624	7.86772	29.78	4.83964e-08
PDHA1	-0.642122	6.12082	29.7707	4.86295e-08
TEP1	-1.00729	4.63632	29.7658	4.87517e-08
USP39	-0.465661	4.48898	29.7617	4.88557e-08
SPINT2	2.02851	3.91165	29.7612	4.88681e-08
COL10A1	5.79649	-0.345587	29.7405	4.93925e-08
TXNRD1	-1.33319	6.08972	29.7322	4.9603e-08
HUS1	-0.699558	3.78708	29.7203	4.991e-08
TUBGCP5	-0.828332	3.72924	29.718	4.99685e-08
C16orf59	-2.0392	0.139344	29.6954	5.05557e-08
MCOLN2	2.42279	-0.322074	29.6736	5.11251e-08
SEC22C	-0.678727	4.17186	29.6706	5.12065e-08
FAM118B	-0.698214	2.57299	29.662	5.14336e-08
TSC2	-0.716428	6.20476	29.6609	5.14612e-08
NCAPH	-1.91966	-0.0986636	29.6589	5.15156e-08
SOLH	-0.860864	5.71878	29.6542	5.16406e-08
LOC644656	-1.61383	0.290914	29.6486	5.17894e-08
POM121	-0.740698	5.15444	29.6481	5.18021e-08
RCSD1	1.38975	2.71802	29.6412	5.19872e-08
LONP1	-0.938354	6.90215	29.6402	5.20158e-08
ZFAND6	0.659724	5.79122	29.6338	5.21882e-08
SLFN13	1.71997	2.31209	29.6311	5.22609e-08
MCM5	-1.45199	4.07517	29.5874	5.3451e-08
POLR3K	-0.805175	2.63188	29.584	5.35449e-08
CCNE1	-2.11476	-0.28517	29.5834	5.35609e-08
C18orf32	-1.18056	1.19528	29.5821	5.35988e-08
PROC	1.28865	8.54164	29.5641	5.40975e-08
BTN3A2	1.32189	4.70139	29.555	5.43518e-08
CXCL11	5.49459	0.528214	29.5545	5.43666e-08
USP35	-1.39218	4.6068	29.5514	5.44535e-08
LOC100130872	1.13824	3.86906	29.5425	5.4703e-08
FLRT1	-2.16369	0.838112	29.5256	5.51821e-08
ST13	0.932642	6.95483	29.4775	5.6571e-08
NDC80	-2.12023	-0.117247	29.4635	5.69789e-08
IARS2	-0.741872	6.45075	29.4608	5.70596e-08
ZC3H13	-1.68843	6.89087	29.4588	5.71185e-08
GINS1	-1.91954	0.535756	29.4415	5.76309e-08
CDK5RAP1	-0.518853	4.17681	29.4405	5.76588e-08
TRMU	-0.678747	4.44735	29.4324	5.79028e-08
DOCK5	-1.31145	5.02202	29.4293	5.7995e-08
FBXW4P1	0.723992	3.22991	29.4157	5.84032e-08
TRMT61B	-0.76377	2.41524	29.4155	5.84094e-08
PDLIM5	0.812478	6.64522	29.4076	5.86467e-08
HSPA14	-0.723766	3.18408	29.3972	5.89613e-08
DUSP6	1.56638	6.79444	29.3971	5.89656e-08
CD83	2.56668	2.45348	29.397	5.89685e-08
ROBO1	1.56131	2.7236	29.3906	5.91648e-08
ORMDL3	1.05431	7.91114	29.3754	5.96301e-08
SRXN1	-1.72479	5.49919	29.3645	5.99656e-08
ZNF93	2.01131	-0.163686	29.3626	6.00262e-08
APOA1	1.82507	13.2563	29.3554	6.02487e-08
PRRC2B	-0.749305	6.7605	29.3468	6.05161e-08
KCTD20	-0.892382	5.48883	29.3451	6.05697e-08
KIAA0664L3	-1.25419	2.28713	29.3301	6.10409e-08
ZNF148	0.705219	4.62565	29.3276	6.11175e-08
APOC1P1	2.93484	6.43392	29.3265	6.11533e-08
FGD4	1.36539	5.0146	29.3129	6.15831e-08
CDT1	-2.31978	0.724364	29.3049	6.18387e-08
C15orf29	0.716003	3.26527	29.2865	6.24306e-08
JDP2	1.10244	4.17352	29.2755	6.27843e-08
HSP90B1	-1.52888	9.56991	29.2434	6.38347e-08
TAOK2	-0.553245	5.37965	29.2097	6.4952e-08
SCO1	-0.644643	4.59867	29.2094	6.49634e-08
TSTD2	-0.958109	2.95038	29.2056	6.50916e-08
MRPS9	-0.630298	4.39038	29.1997	6.52897e-08
STK11IP	-0.839577	3.54762	29.1878	6.56922e-08
ISY1	0.834972	2.94612	29.124	6.78894e-08
APOL6	1.05654	7.0111	29.1098	6.83908e-08
SLC27A1	0.824837	3.9386	29.1064	6.85098e-08
ZBTB7B	-0.895472	6.13774	29.0879	6.91685e-08
PI4KAP1	-1.57724	3.34659	29.0718	6.97456e-08
NINJ2	-1.68138	2.50344	29.0573	7.02689e-08
IMPA2	-1.266	5.34677	29.0523	7.04488e-08
MBD6	-0.784268	6.26644	29.0498	7.05419e-08
CPD	-1.45749	6.51665	29.0432	7.07817e-08
IRAK4	-0.681804	4.08747	29.0325	7.11755e-08
COLEC10	1.71967	4.54716	29.0324	7.11783e-08
UBQLN1	-0.579898	6.59203	29.0197	7.16478e-08
CEP55	-2.52067	-0.870403	29.0156	7.1798e-08
GOLIM4	-1.12675	5.492	29.006	7.21544e-08
PNLDC1	-4.07859	0.00995599	29.0005	7.236e-08
AOAH	1.57975	2.62449	28.9719	7.34377e-08
NCL	-0.936973	7.99344	28.9687	7.35589e-08
RBM19	-0.704284	4.73629	28.9604	7.38735e-08
PITPNM1	-1.57375	4.83966	28.9582	7.39555e-08
HDLBP	-0.710281	8.97314	28.9566	7.40197e-08
WRN	-0.994776	2.86477	28.9423	7.45649e-08
LTF	-2.43937	1.69501	28.9276	7.51362e-08
WASL	0.66774	5.8011	28.913	7.57041e-08
BSDC1	0.572627	6.64684	28.9062	7.59694e-08
ARID3A	-1.5347	1.36199	28.8969	7.63362e-08
GCFC2	0.989231	4.52807	28.8652	7.75943e-08
TUG1	0.668035	6.2166	28.8607	7.77731e-08
VPRBP	-0.823774	4.12127	28.8588	7.78508e-08
SIRT1	1.02248	4.18328	28.8401	7.86078e-08
MRPL39	-0.595186	4.02824	28.8347	7.8825e-08
SYT13	3.25587	0.395501	28.8274	7.91219e-08
JAG1	1.45496	4.20659	28.822	7.93437e-08
CLK2	-0.596279	5.1113	28.8013	8.01969e-08
DNAJC5	-0.97779	5.46992	28.8006	8.02276e-08
NSDHL	-1.26712	4.9793	28.7995	8.02718e-08
HGFAC	1.89877	8.45588	28.7924	8.05659e-08
PIEZO1	-0.913472	6.4159	28.7597	8.19399e-08
PPP1R32	1.2654	1.65115	28.7556	8.21111e-08
ITGAL	1.26049	4.78292	28.7229	8.35093e-08
CCDC13	-2.10964	1.12288	28.7225	8.35262e-08
TBX21	1.83506	0.694747	28.716	8.38088e-08
CPEB3	1.81786	5.08898	28.7068	8.42059e-08
TGFA	1.37199	2.5128	28.6996	8.45204e-08
PPA2	-0.609622	5.43007	28.6961	8.4673e-08
BMPR2	0.892707	5.27137	28.6728	8.56982e-08
CEP120	0.856233	3.5941	28.646	8.6895e-08
SIAH1	0.919516	3.43061	28.6377	8.72665e-08
ZDHHC23	-1.14267	3.40851	28.6244	8.7866e-08
POLR3B	-0.678935	3.83432	28.6137	8.83526e-08
TMX4	-0.861446	4.50995	28.6039	8.88016e-08
SIRT5	1.20944	5.30771	28.5919	8.9357e-08
TIAF1	-1.37843	1.9284	28.5852	8.96631e-08
DTYMK	-0.901473	3.51881	28.5842	8.97115e-08
NOP10	-0.730911	5.17304	28.5755	9.01171e-08
CHCHD4	-0.669173	3.36456	28.5745	9.01641e-08
SLC25A3	-0.651132	8.02084	28.5733	9.02167e-08
SSPN	2.0943	0.763823	28.5582	9.09253e-08
CTBP1	0.4947	6.71533	28.5425	9.1664e-08
MAN1A2	-1.05108	4.22415	28.5409	9.17396e-08
DNAJC17	0.776873	3.30325	28.5335	9.20893e-08
TTLL4	-0.773556	3.96019	28.5326	9.21353e-08
ZG16	3.28679	4.22177	28.5283	9.23386e-08
LILRA6	-2.03118	2.3688	28.5221	9.26331e-08
ERCC2	-0.727635	3.88976	28.5175	9.28547e-08
AFTPH	0.581281	5.08715	28.5031	9.3549e-08
TCIRG1	-1.11545	6.74844	28.4925	9.40619e-08
HLA-F	1.68668	5.72634	28.4842	9.44649e-08
ZNF566	0.868006	2.43107	28.4751	9.49131e-08
RMRP	3.62647	0.418525	28.4709	9.51173e-08
CREBZF	-0.586953	5.99464	28.4686	9.52295e-08
TRAPPC12	-0.72479	5.02555	28.4457	9.63628e-08
CCDC28A	0.926248	4.68763	28.4323	9.70304e-08
CYB5R3	-0.775403	8.02951	28.4252	9.73894e-08
LY75	1.70414	0.400881	28.4251	9.73937e-08
RPL36	0.914029	6.87119	28.411	9.81056e-08
DNM1L	-0.873785	4.67449	28.3981	9.87624e-08
HSH2D	2.0973	2.19879	28.3909	9.91285e-08
TRIB1	1.99812	7.48983	28.3687	1.00272e-07
GORASP1	-0.585138	5.64807	28.363	1.00571e-07
HTT	-0.762124	5.88284	28.3381	1.01868e-07
LOC284801	-2.79942	2.05127	28.3367	1.01946e-07
AP3M1	-0.592839	4.95226	28.3301	1.02293e-07
RABGAP1L	0.945798	4.08364	28.3234	1.02648e-07
MGAM	-2.32954	0.424315	28.3141	1.03142e-07
RMND5A	1.01025	6.27119	28.3115	1.03282e-07
ITFG1	-0.627195	5.385	28.3103	1.03344e-07
FOS	3.15513	8.28203	28.3082	1.03457e-07
NREP	2.12434	3.99409	28.297	1.04057e-07
DHRS1	1.95605	6.58603	28.2678	1.0564e-07
ADO	0.639006	3.36287	28.2676	1.05648e-07
CD302	-1.52318	2.27449	28.255	1.06338e-07
C2orf49	-0.833789	1.91356	28.2424	1.07036e-07
RBM6	-0.688738	6.8113	28.2306	1.07688e-07
FBXW4	0.732681	4.8944	28.2275	1.07862e-07
KLRF1	2.12207	0.474236	28.1878	1.10095e-07
HLA-DQB1	2.71965	4.50814	28.1873	1.10127e-07
ACY3	1.69667	4.61295	28.1734	1.10918e-07
C22orf29	-0.881607	3.48838	28.1626	1.1154e-07
RGS1	2.79616	4.06954	28.1504	1.12246e-07
SIAE	-0.920674	5.53653	28.1184	1.14113e-07
NUCB1	-0.980389	8.95593	28.105	1.14909e-07
KLF3	0.91336	5.83305	28.0967	1.15402e-07
PLEC	-0.817738	7.65114	28.0761	1.16639e-07
C11orf68	0.783778	4.2702	28.0608	1.17564e-07
PDK3	-0.89373	4.03869	28.0519	1.18104e-07
CYB5R4	-0.689784	2.87946	28.0298	1.19459e-07
SON	-0.650391	6.98184	28.0236	1.19848e-07
WNK2	1.87156	2.00156	28.0215	1.19973e-07
PSORS1C3	-3.59985	0.330624	28.0107	1.20646e-07
DOK5	2.85065	-0.581921	28.0012	1.21241e-07
NFKBIL1	0.772567	3.91605	27.995	1.21627e-07
EGR3	2.61448	1.52329	27.9892	1.21994e-07
TXLNA	-0.847785	6.56877	27.9888	1.22019e-07
DHX37	-0.992744	4.04317	27.9492	1.24543e-07
CYR61	2.50632	7.69477	27.9451	1.24806e-07
ZFP36L1	1.17675	8.60022	27.9367	1.25352e-07
CYP3A7-CYP3AP1	3.60224	0.811667	27.9341	1.2552e-07
CXCL10	5.29752	3.71187	27.9325	1.25619e-07
CEP152	-1.30884	1.42548	27.9304	1.25761e-07
RAD51AP1	-1.89074	-0.270871	27.9113	1.27009e-07
SMARCA4	-0.75432	5.4235	27.9074	1.27261e-07
RNF128	1.32032	6.31872	27.9062	1.27338e-07
IDH3A	-0.834849	5.08193	27.8987	1.27834e-07
IDH2	-1.29997	8.40365	27.8906	1.28374e-07
MMP7	5.33223	2.40647	27.8795	1.29111e-07
GPN1	-0.581551	4.02817	27.8701	1.29738e-07
ZNF638	0.611367	6.34897	27.8697	1.29763e-07
TMEM30B	1.39491	4.01218	27.8522	1.30948e-07
ZSCAN29	-0.649458	3.81645	27.8342	1.32166e-07
PARP1	-1.20425	5.79101	27.8226	1.32966e-07
TM7SF2	1.96942	6.48988	27.8038	1.34262e-07
CCNE2	-1.50216	0.371064	27.8022	1.34374e-07
UGDH	-1.38198	7.12899	27.7957	1.34827e-07
DMBT1	-3.40928	-0.809357	27.7921	1.35075e-07
DENND2A	1.24519	2.47385	27.7711	1.36548e-07
MRPL55	0.876365	5.08977	27.7662	1.36899e-07
NBAS	-0.620039	4.49675	27.7624	1.37168e-07
MORC3	0.823838	4.63749	27.7481	1.38181e-07
GH1	-5.40372	1.65613	27.7477	1.38215e-07
YJEFN3	2.42086	2.7173	27.7286	1.39583e-07
ACAA2	-1.3716	9.2053	27.7214	1.40105e-07
TRUB2	-0.545119	5.11728	27.7086	1.41036e-07
LOR	-2.92868	-0.754313	27.7069	1.41161e-07
NLGN2	-1.30198	4.10907	27.6971	1.41872e-07
CTR9	-0.936635	5.49925	27.6951	1.42025e-07
ZNF227	0.711539	2.81129	27.6714	1.43769e-07
STK36	-0.855038	4.31782	27.6712	1.43784e-07
GORASP2	-0.755945	6.00328	27.6689	1.43962e-07
HCCS	-0.680709	3.79881	27.6326	1.46684e-07
DPH5	-0.796079	3.63794	27.6237	1.47365e-07
LYPD6B	2.49253	-0.629745	27.6179	1.47806e-07
TTLL7	-1.52212	1.7617	27.6169	1.47882e-07
MACROD1	1.58308	5.03945	27.6142	1.48087e-07
KIF14	-1.88519	-0.205457	27.6112	1.48321e-07
TGFBRAP1	-0.921783	2.46331	27.5982	1.49317e-07
TRIM22	1.6065	4.9314	27.5887	1.50054e-07
TGM2	-2.23237	9.85913	27.5873	1.50162e-07
FGF13	1.91039	0.34165	27.5721	1.5135e-07
WDR12	-0.741096	2.88598	27.5503	1.53059e-07
VTCN1	3.44439	0.922496	27.5355	1.54234e-07
STRBP	-0.66407	3.47067	27.5282	1.54823e-07
MST1P2	-1.30341	9.00077	27.5279	1.54847e-07
ISPD	1.45077	1.52456	27.5254	1.55048e-07
LACTB	-0.68392	4.85121	27.5093	1.56345e-07
VEGFB	1.18256	4.81493	27.4878	1.58089e-07
USP45	-0.763199	2.80407	27.478	1.58895e-07
ACVR2A	0.612525	3.40097	27.4537	1.60901e-07
MGC72080	-1.02304	3.39434	27.4197	1.63754e-07
RNF207	-1.03447	4.26887	27.4175	1.63939e-07
TTI1	-0.501654	4.32179	27.3877	1.6649e-07
ARFGEF2	-0.70325	5.7043	27.3734	1.67721e-07
FARSB	-0.859007	4.55473	27.368	1.68192e-07
TBC1D10C	1.44772	2.32199	27.3655	1.68408e-07
MEGF8	-1.00918	4.79128	27.3647	1.68475e-07
RWDD3	1.1017	3.41339	27.3604	1.68851e-07
CPLX1	-1.29341	2.93814	27.3598	1.68908e-07
SLC6A9	-2.6726	1.8934	27.3585	1.69022e-07
C12orf49	-1.64975	3.15542	27.3201	1.72409e-07
CARM1	-0.54461	5.27092	27.3139	1.72966e-07
ANAPC7	-0.576799	4.65381	27.3085	1.73444e-07
TRIP12	-0.711886	6.03823	27.3046	1.738e-07
PAK1	0.853434	3.99833	27.303	1.73939e-07
ATOX1	1.00021	5.67248	27.3027	1.73972e-07
MTRR	-0.934749	5.01564	27.301	1.74125e-07
SLC30A5	-0.682428	4.97044	27.2904	1.75074e-07
RPS6KL1	-1.69725	2.0822	27.2839	1.75667e-07
ZNF562	-0.801854	3.40658	27.2828	1.75769e-07
ELFN1	2.37379	4.66602	27.2608	1.77775e-07
RTN4RL2	-1.51837	4.32497	27.2504	1.78735e-07
L3MBTL1	-1.19261	1.60138	27.2403	1.79671e-07
ADAMTSL1	1.39668	1.46032	27.2395	1.79753e-07
DIEXF	-0.987099	4.10934	27.2244	1.81158e-07
HMGN3	1.2346	5.59683	27.2239	1.81206e-07
ZNF250	0.709846	2.17714	27.2046	1.8302e-07
C1orf130	2.29223	2.0778	27.1925	1.84175e-07
WDR11	-0.56733	5.46601	27.1924	1.84185e-07
PTEN	0.648089	5.79002	27.1719	1.86141e-07
NAE1	-0.49084	4.21622	27.1649	1.86821e-07
RALGAPB	-0.54112	4.87125	27.1516	1.88107e-07
ATP6AP1L	1.57155	1.05438	27.1515	1.88121e-07
DCDC2B	-1.09139	1.25777	27.1463	1.88625e-07
SSC5D	1.87457	2.34067	27.1012	1.93081e-07
LOC284440	1.55266	2.02496	27.0841	1.94789e-07
ETFDH	-1.01165	6.83791	27.073	1.95918e-07
PTCD2	-0.821579	1.99717	27.0447	1.98807e-07
ZNF358	1.27723	5.88197	27.0314	2.0018e-07
RHOA	-0.562241	7.51018	27.027	2.00637e-07
SPRED2	0.784398	4.87952	27.022	2.01155e-07
LOC619207	-1.50166	1.44537	26.9795	2.05623e-07
C1orf43	-0.46468	7.22269	26.9754	2.06057e-07
APOD	-2.02628	2.00729	26.9661	2.07053e-07
LRRN3	2.47037	0.597656	26.9646	2.07216e-07
DERL1	-0.601172	6.1031	26.9596	2.07758e-07
MST1P9	-1.37446	7.68621	26.9445	2.09378e-07
TRAPPC2P1	0.940669	1.68062	26.9427	2.09576e-07
VPS13D	-0.736957	5.69235	26.9331	2.10617e-07
CSGALNACT1	1.16108	2.52148	26.9317	2.10774e-07
PDXK	-1.14164	6.26311	26.9307	2.10888e-07
CPZ	2.84523	1.33241	26.9304	2.10917e-07
CCDC59	0.848752	3.14298	26.911	2.13037e-07
USP22	-0.856418	6.65347	26.8978	2.14498e-07
NOL7	-0.728473	4.39997	26.8884	2.15543e-07
HLA-DOB	2.17594	0.505277	26.8857	2.15849e-07
DLG3	1.31697	2.20103	26.8841	2.16025e-07
CCDC85C	-1.39218	4.94303	26.8604	2.1869e-07
EIF2A	-0.687553	5.68007	26.8518	2.19665e-07
MIR631	-1.4367	0.4802	26.8486	2.20033e-07
PNMA2	1.85431	0.615399	26.8387	2.21169e-07
PPM1L	-1.68341	1.16707	26.8359	2.21481e-07
FTSJ3	-0.707074	5.2128	26.8248	2.22766e-07
CLDN10	2.60941	1.54811	26.8136	2.24054e-07
KLHDC5	-0.766364	3.96281	26.8129	2.24139e-07
FAM83G	-1.64951	3.77359	26.8121	2.24227e-07
GPAA1	-0.64816	6.39534	26.8068	2.24843e-07
C4BPA	-1.36221	10.1564	26.8065	2.24884e-07
PAICS	-0.562594	6.31259	26.8039	2.25178e-07
PATZ1	1.11853	4.61781	26.7948	2.26248e-07
WDHD1	-1.50867	0.506597	26.7806	2.27916e-07
WDFY2	-1.05627	3.7376	26.7705	2.29112e-07
DTD1	-0.927398	3.01576	26.7686	2.29334e-07
WDR33	0.524358	5.6713	26.7664	2.29593e-07
ASPDH	2.36195	6.30521	26.7612	2.30214e-07
VPS37D	1.91187	2.3723	26.7597	2.30394e-07
MCTS1	-0.565942	4.7425	26.7561	2.30818e-07
ZAP70	1.61469	2.81357	26.7532	2.31171e-07
SAA2	-4.37589	11.7227	26.7345	2.3342e-07
ATP6V0A2	-0.721306	3.63297	26.7196	2.35228e-07
HEXB	-0.770065	6.16935	26.7099	2.36413e-07
GPR107	-0.683716	5.37622	26.6975	2.37925e-07
UQCRHL	-0.769428	5.10181	26.6883	2.3906e-07
PMFBP1	-3.1328	-0.611593	26.6834	2.39672e-07
[truncated: 12,336 more rows]

## Sheet: Lung
	logFC	logCPM	LR	PValue
ANP32C	-3.05013	3.34766	1689.03	0
LOC401127	-4.55611	2.22931	1745.09	0
METTL24	6.26703	3.92783	2016.4	0
PIN1P1	-4.95034	1.78295	1108.38	4.97684e-243
SBF1P1	-3.51782	1.90473	970.535	4.56092e-213
LOC100132831	-3.72953	2.07328	916.916	2.06321e-201
TPI1P2	2.93748	1.53769	906.669	3.48388e-199
CSNK1A1P1	-3.6948	2.26292	865.717	2.78464e-190
CYP2D7P1	-3.06511	2.35776	840.035	1.06666e-184
AGAP6	-2.50488	4.84016	818.648	4.76167e-180
LOC100132724	-4.49871	2.49405	804.541	5.5569e-177
ANKRD19P	-2.34354	4.52507	770.102	1.70862e-169
LOC644936	3.75146	1.93006	763.269	5.22859e-168
RPL19P12	3.27804	5.41979	756.881	1.27981e-166
RAB6C	2.04458	3.01114	736.253	3.91393e-162
ULK3	-1.92013	6.07414	715.7	1.1529e-157
TMEM198	-2.74954	2.65726	691.005	2.70169e-152
CCNL2	-2.18663	8.05052	687.281	1.744e-151
PMS2P3	-1.74177	2.67479	675.974	5.0177e-149
MIR1914	-2.84689	1.63773	667.649	3.24276e-147
LOC146880	-2.00519	7.00018	651.499	1.0544e-143
RRN3P1	-2.58549	3.11571	648.86	3.95332e-143
MAPK8IP3	-1.81962	7.30187	644.648	3.25852e-142
DOM3Z	-1.36911	4.77163	636.934	1.55182e-140
MIR647	-2.61628	1.32369	611.761	4.63077e-135
PABPC1L	-2.95106	4.9162	601.362	8.46215e-133
SUGP2	-1.41531	7.14781	598.704	3.20394e-132
LENG8	-1.75955	8.83948	594.314	2.8881e-131
GABBR1	-2.25637	6.9796	574.815	5.03418e-127
EP400NL	-1.88224	2.79943	568.81	1.0189e-125
ICT1	-0.989267	3.70461	568.511	1.18361e-125
FAM193B	-1.86211	7.36312	566.603	3.07849e-125
BCS1L	-2.07799	4.7143	564.732	7.85554e-125
KIAA0907	-1.35517	6.29148	562.37	2.56446e-124
PRSS53	-2.03868	3.40287	560.107	7.96628e-124
MYO19	-1.50741	5.40521	558.96	1.41516e-123
GUSBP11	-1.98412	5.44309	558.702	1.61053e-123
CLASRP	-1.40402	6.48685	557.781	2.55461e-123
TUBGCP6	-1.63219	7.08136	556.834	4.10465e-123
CSAD	-1.94507	5.73051	552.628	3.37577e-122
NSUN5P1	-2.34647	5.28352	550.449	1.0052e-121
MKRN9P	-1.94054	1.90236	548.26	3.01016e-121
SGK494	-2.03643	3.77647	547.106	5.36453e-121
PARP6	-1.18885	6.39166	547.013	5.62104e-121
CLK2	-1.74968	5.71361	545.338	1.30092e-120
AGAP5	-2.36242	2.17566	540.47	1.48998e-119
CSNK1A1L	-1.97496	2.02454	538.168	4.72089e-119
NSUN5P2	-2.45608	4.95312	530.597	2.09493e-117
METTL17	-1.51231	5.95237	529.097	4.43947e-117
EME2	-2.80452	2.54551	525.201	3.12602e-116
CENPT	-1.60786	6.34287	521.252	2.26049e-115
MYBPC3	-3.93614	2.65213	519.741	4.8179e-115
KIAA0895L	-2.20884	5.72662	516.762	2.14302e-114
LOC728024	-1.51967	2.33313	513.993	8.57887e-114
ATAD3B	-1.89001	5.18495	513.336	1.19243e-113
TRMT2A	-1.54073	5.50949	510.977	3.88672e-113
METTL3	-1.09302	5.99552	506.675	3.35504e-112
AFG3L1P	-1.78978	5.08986	502.84	2.29071e-111
CCDC130	-1.50411	5.67968	501.47	4.55027e-111
HSP90B3P	-3.31518	6.10766	501.048	5.62275e-111
STAB1	-3.1097	8.68326	500.913	6.01491e-111
ZNF384	-1.03963	6.12376	499.52	1.20919e-110
KIFC2	-2.24333	5.54697	495.446	9.3098e-110
CORO6	-4.31009	5.01084	494.365	1.59934e-109
C17orf56	-1.96303	5.45158	490.848	9.31925e-109
DENND4B	-1.45208	7.37178	489.291	2.03262e-108
CTNS	-1.20708	5.25316	489.022	2.3261e-108
ABCB6	-2.28937	5.07354	488.842	2.54602e-108
ADSL	-0.949098	5.26799	488.056	3.77337e-108
SLC26A10	-2.89289	3.09985	485.602	1.2907e-107
SEC31B	-2.37284	5.46487	482.822	5.1961e-107
GNB3	-3.1418	2.62892	482.156	7.25403e-107
NPIP	-2.4128	4.46786	482.041	7.68354e-107
MYH6	-7.77946	2.22853	480.489	1.67279e-106
APBB3	-1.97698	5.53668	479.871	2.27989e-106
FAM156A	-2.26045	3.26041	478.676	4.14849e-106
MYH7	-8.18943	4.05624	473.785	4.80971e-105
ACAP3	-1.76084	6.49011	473.079	6.84978e-105
VENTX	-2.85025	3.05243	472.213	1.05734e-104
MXD3	-2.06041	3.88244	470.749	2.20235e-104
GBA2	-1.11304	7.12118	468.993	5.30808e-104
RGL4	-1.99881	4.73841	468.137	8.15225e-104
ENO3	-2.28567	3.13235	462.589	1.31364e-102
SARNP	1.08516	4.53833	461.74	2.00978e-102
SERINC5	1.35169	5.8671	460.931	3.01534e-102
LOC729513	-2.66581	2.34614	459.43	6.39778e-102
BTF3P11	-5.69674	1.52935	458.983	8.00367e-102
SNORD35B	-2.17353	1.42657	457.983	1.32057e-101
TRMU	-1.39658	4.87218	454.709	6.81196e-101
CECR5	-1.22765	4.87871	454.174	8.90595e-101
PNN	-1.13913	7.41768	450.966	4.44524e-100
MSTO1	-1.91899	4.0329	449.26	1.04497e-99
LOC155060	-2.54226	4.44004	448.102	1.86719e-99
CBS	-2.87754	5.58314	447.426	2.62013e-99
CDK5RAP3	-1.61168	6.98649	447.426	2.62048e-99
LTB4R	-1.97385	5.2575	445.667	6.32435e-99
RPLP0P2	-3.26903	5.10771	441.266	5.73968e-98
KLHL17	-2.28697	4.32087	440.909	6.86372e-98
DNHD1	-1.69395	5.75247	440.394	8.88781e-98
C1orf63	-2.12439	6.84427	439.459	1.41959e-97
MIR324	-2.56485	1.70614	438.373	2.44647e-97
KIAA0415	-1.40325	5.985	438.098	2.80788e-97
POM121L9P	-3.64774	2.87882	434.173	2.00708e-96
ZNF767	-1.81741	5.20598	433.981	2.21005e-96
SNORA70	-1.9666	3.75843	433.733	2.50313e-96
TBC1D9	0.953418	5.90901	433.305	3.10151e-96
ADAMTS2	-2.37048	6.76687	431.926	6.19012e-96
PAQR6	-2.56622	2.57346	431.027	9.71281e-96
MBD6	-1.3674	7.02916	429.467	2.12272e-95
LOC100289019	-2.1001	3.98997	423.899	3.45693e-94
MRPS25	-1.3623	5.99961	423.646	3.92501e-94
RPUSD4	-0.870674	4.44624	422.334	7.57642e-94
ABCC2	-2.31614	1.57728	421.605	1.09153e-93
PKD1P1	-1.89077	5.13541	420.61	1.79787e-93
STAG3L3	-1.78592	2.67761	416.897	1.15597e-92
POM121L10P	-2.79006	1.04822	416.813	1.20557e-92
KCNAB3	-2.57221	1.81338	416.604	1.33853e-92
NEAT1	-2.63995	11.4927	416.398	1.48396e-92
MYO15B	-2.23795	8.43416	416.328	1.53676e-92
ZNF335	-1.19658	5.81269	416.208	1.63245e-92
LOC100288123	-2.04583	2.60856	415.945	1.86217e-92
LOC729020	-1.80564	1.97696	415.355	2.50261e-92
POMT2	-1.15097	4.9438	415.267	2.6157e-92
PILRB	-2.40503	7.10919	414.778	3.34346e-92
LOC440434	-1.15773	4.73227	413.175	7.46478e-92
PNKP	-1.27904	5.52899	410.939	2.28933e-91
RPSAP58	-1.6913	8.3571	410.9	2.33491e-91
SNORD96A	-2.43741	1.28476	410.886	2.35053e-91
HERC2P9	-2.14316	5.73315	409.219	5.42215e-91
KIAA1530	-2.03406	5.50728	408.632	7.27501e-91
ATP9A	1.37694	5.82415	407.024	1.62884e-90
TAZ	-1.40005	5.9191	407.004	1.6454e-90
CARD14	-2.91454	3.56591	405.666	3.21792e-90
GNAQ	1.24408	5.04442	403.945	7.62249e-90
MYL2	-7.31568	2.65688	403.631	8.92232e-90
LOC649395	1.77257	5.13167	403.603	9.04823e-90
HERC2P2	-3.12932	6.81684	402.65	1.45904e-89
PPP2R5C	0.851699	6.40288	401.952	2.06994e-89
RHOT2	-1.31958	7.08258	401.663	2.39304e-89
ATP5E	1.9932	3.55351	399.543	6.92454e-89
CELF6	-2.64381	4.15932	398.845	9.82658e-89
TRMT1	-1.61594	5.37822	398.695	1.05945e-88
KIAA1875	-2.73654	2.40474	398.057	1.45833e-88
LY6G5B	-2.00474	4.62175	396.952	2.53783e-88
MAMDC4	-3.0035	4.56623	394.811	7.42276e-88
ZNF783	-1.42229	4.76114	394.632	8.11993e-88
OBFC2B	-0.993705	4.20264	393.151	1.70584e-87
MAP3K12	-2.10957	5.61981	392.815	2.01858e-87
HSF4	-2.49371	5.13855	392.476	2.39298e-87
NDNF	1.91401	6.63781	390.384	6.82625e-87
MAN2C1	-1.24544	7.85322	390.299	7.12625e-87
TBCE	-1.06188	4.08759	386.852	4.01113e-86
PHACTR2	1.31293	6.1882	384.664	1.20118e-85
AHSA2	-2.02073	6.8963	384.58	1.25265e-85
E2F4	-1.0975	6.5365	384.37	1.39159e-85
UPF3A	-1.26535	5.08193	383.751	1.89824e-85
SNORD52	-2.61612	0.973226	383.167	2.54319e-85
PPIAL4G	2.34372	0.401498	380.879	8.01107e-85
PLEKHM1P	-1.46433	5.23379	380.487	9.74646e-85
CRSP8P	-1.36516	2.94524	379.759	1.40417e-84
GAPDHS	-2.67785	2.20539	378.683	2.40782e-84
CHFR	-1.01727	5.73577	377.685	3.97142e-84
LZTR1	-1.36885	6.61338	376.978	5.66256e-84
AMOTL1	1.14699	6.9353	376.357	7.72907e-84
NKTR	-1.53811	8.13116	375.989	9.29482e-84
ATXN1	0.992383	6.06459	373.394	3.41382e-83
SNORD10	-2.09178	2.87396	373.326	3.53279e-83
TRUB2	-0.933557	4.06331	373.12	3.91584e-83
ADAT2	-1.72302	4.22441	372.948	4.26962e-83
TIMM44	-1.08525	5.11884	372.405	5.60474e-83
TMPRSS5	-2.14758	0.91564	371.275	9.87803e-83
LOC100133161	-2.58616	3.88633	371.274	9.88102e-83
IFFO1	-2.06245	6.04728	371.149	1.05187e-82
ADCK5	-1.92401	3.64535	370.999	1.13394e-82
ZBTB10	1.36148	4.41354	369.923	1.945e-82
LOC646471	-1.95391	3.06648	369.781	2.08845e-82
TAF1C	-1.53938	7.03261	369.675	2.20269e-82
LOC100272228	-2.18874	4.06449	369.421	2.50159e-82
SEC61A2	-1.38989	3.93513	369.13	2.89425e-82
ABI2	0.96683	6.15597	368.803	3.41096e-82
SLC26A6	-1.80655	5.29023	368.274	4.44705e-82
C14orf149	-1.59375	3.77948	367.461	6.68248e-82
PLIN4	-2.79785	4.33434	367.325	7.15399e-82
CREBZF	-1.16794	7.25317	366.567	1.04625e-81
DMTF1	-1.11769	6.82162	366.193	1.26245e-81
UAP1L1	-2.22638	5.64616	365.845	1.50287e-81
NBPF9	-1.40999	4.6619	365.811	1.52845e-81
DYNC1I2	0.876446	5.15954	365.738	1.58557e-81
WASH2P	-1.5154	4.89682	364.933	2.37403e-81
FAM113A	-1.41618	6.15948	364.909	2.40302e-81
NRBP2	-1.65842	7.14278	363.786	4.21966e-81
LOC729176	-1.48826	2.75157	363.585	4.66587e-81
FAM73B	-1.10252	5.35637	362.148	9.59198e-81
LOC100527964	-2.72291	3.0195	361.813	1.13467e-80
RAP1A	1.00285	6.07944	361.714	1.19205e-80
RNF112	-2.59608	2.9978	361.365	1.42028e-80
MSTO2P	-1.79666	3.65065	360.609	2.07483e-80
TIMP4	-5.12105	3.26431	360.427	2.27324e-80
NEURL4	-1.37104	5.65438	359.379	3.84335e-80
SLC5A6	-1.78006	5.117	359.258	4.08444e-80
SLMO1	-1.87466	2.18796	358.68	5.45673e-80
AP1G2	-1.39278	7.09677	358.315	6.55319e-80
FAM13A-AS1	-2.1244	3.70136	358.165	7.06638e-80
GOLGA8A	-2.16681	7.23757	357.193	1.15016e-79
SAP25	-2.50731	4.64421	356.968	1.28787e-79
FBXL6	-1.49532	4.60753	356.629	1.52585e-79
NSUN5	-1.11754	4.4246	356.573	1.56939e-79
STX10	-1.26861	5.66576	354.906	3.62035e-79
SEMA5A	1.858	6.09452	354.506	4.42436e-79
B3GNT2	1.3406	5.29488	354.39	4.68956e-79
KAT2A	-1.87435	6.73485	353.057	9.15149e-79
DUS3L	-1.41567	4.86523	350.538	3.23523e-78
PSMC5	-0.703565	6.85104	350.062	4.10708e-78
DDX39A	-1.29347	6.20598	349.342	5.89325e-78
GTPBP3	-1.33212	4.40393	347.82	1.26413e-77
C6orf136	-1.05465	4.03108	347.485	1.49584e-77
HLA-DOA	2.29352	5.81461	346.101	2.99352e-77
MBD1	-0.660678	6.47921	346.007	3.13889e-77
CBWD3	-1.50685	2.70509	345.841	3.41086e-77
CDC42SE2	1.07879	6.02146	345.188	4.73308e-77
PIDD	-1.7051	5.03879	345.152	4.81855e-77
OPLAH	-2.04552	4.86673	344.326	7.29028e-77
STAG2	0.919306	6.57185	342.894	1.49512e-76
SELO	-1.10261	5.60584	341.738	2.66862e-76
RBM39	-0.834032	7.6343	341.696	2.72553e-76
ZNF276	-1.34091	5.59139	341.642	2.80106e-76
NUP85	-0.899765	5.6542	339.003	1.0521e-75
ZBTB33	1.08457	4.64391	338.214	1.5625e-75
ARMC12	-3.18428	0.735017	337.588	2.13913e-75
C16orf79	-2.19634	2.94169	336.951	2.94319e-75
GABRR2	-3.32568	1.11272	336.643	3.43622e-75
PAN2	-1.74742	6.65964	336.377	3.92638e-75
CKM	-5.88695	3.60522	333.883	1.37119e-74
ASMTL-AS1	-2.59941	3.00364	333.872	1.37898e-74
ACADVL	-1.14456	9.04117	333.618	1.56629e-74
RPS15A	1.57077	7.11216	332.848	2.30405e-74
ATP8B5P	-1.90386	3.81163	332.617	2.58661e-74
SLC36A1	-1.9354	4.90482	332.431	2.84021e-74
ACCN3	-2.17133	2.7953	332.105	3.34411e-74
LOC90834	-1.55349	2.6505	331.991	3.54165e-74
SLC9A5	-1.87965	3.18379	331.969	3.58076e-74
LCAT	-1.54332	5.38653	331.926	3.65868e-74
FAM86A	-1.5536	2.32258	331.918	3.67392e-74
PRPF39	-1.03751	5.59524	331.138	5.43283e-74
PDXDC2P	-1.54889	5.7574	331.102	5.5313e-74
LOC100288615	-2.08815	2.95028	330.662	6.89484e-74
CG030	-1.74933	4.17061	330.654	6.92217e-74
HLA-DPB1	1.95782	8.61666	329.002	1.58531e-73
BAIAP2L2	-2.59398	1.78486	328.931	1.64258e-73
GABRE	-2.01796	5.46749	328.318	2.2337e-73
WDR85	-1.23832	4.9065	328.106	2.48449e-73
CACNB1	-2.00005	5.14691	327.101	4.11247e-73
HOMER1	1.97248	2.91314	326.697	5.03782e-73
OGT	-1.1553	8.66921	326.493	5.58071e-73
RABGAP1L	1.19098	5.70542	326.254	6.29165e-73
SRRM2	-1.25441	10.529	325.481	9.27017e-73
BTF3	0.951078	7.27948	325.319	1.00545e-72
WASF1	-1.56077	3.46476	322.967	3.27095e-72
VAMP1	-1.77266	5.01398	322.857	3.45531e-72
MIR3064	-1.65672	4.75682	321.393	7.20364e-72
NFATC2IP	-0.913526	6.1026	321.269	7.66432e-72
EML3	-1.06417	6.96361	320.344	1.21907e-71
GOLGA6L5	-2.22489	2.99037	320.223	1.29531e-71
SRPK3	-2.30002	1.54951	320.172	1.32882e-71
NAT9	-1.11691	5.39913	319.848	1.56309e-71
MYSM1	-1.19367	6.15766	319.579	1.78932e-71
ANXA2P3	1.66535	4.60838	319.26	2.09933e-71
QTRT1	-1.22137	5.17364	318.908	2.50518e-71
CLCN6	-1.01047	5.87345	318.65	2.85071e-71
GIGYF1	-1.36474	7.17853	318.552	2.99484e-71
G3BP2	0.923873	6.78665	318.531	3.02547e-71
MRPS11	-0.821372	4.09005	317.821	4.32121e-71
POTEKP	2.26242	2.88295	317.727	4.52901e-71
TAF6L	-1.31279	4.2708	316.777	7.29526e-71
RPL26L1	-1.19242	2.10299	316.694	7.60484e-71
CPSF7	-0.774171	6.94668	316.563	8.12007e-71
AMFR	0.780528	6.29206	316.332	9.11921e-71
RASGRP2	-1.69954	5.84634	316.269	9.41006e-71
DDX49	-0.92437	5.10013	315.505	1.3804e-70
TMOD3	1.16732	6.61021	315.277	1.54776e-70
ASNS	-2.18995	5.53236	315.253	1.56619e-70
CRIPAK	-2.05346	5.63082	313.949	3.01355e-70
EIF2B4	-0.743387	5.58418	313.334	4.10119e-70
BBX	1.00701	6.034	313.198	4.3918e-70
HERC2P7	-3.30851	0.656734	313.088	4.63907e-70
TMEM30A	0.92056	7.89987	312.233	7.12332e-70
LOC220729	-1.34509	4.60582	311.562	9.9769e-70
RNF11	1.08143	6.76711	311.157	1.22229e-69
ITIH4	-2.26221	5.14075	311.086	1.26688e-69
HLA-DRB1	1.97075	9.61637	311.064	1.28089e-69
ZNF239	-2.14814	1.67597	310.397	1.78997e-69
PLEKHG4	-2.16803	4.47946	309.605	2.66226e-69
SNX5	0.725173	5.71181	309.551	2.73585e-69
CLDN2	4.01288	0.703536	309.517	2.78231e-69
PPP1R3E	-1.71824	4.50657	309.433	2.90171e-69
NPIPL3	-1.96333	6.76348	308.904	3.78467e-69
CACNA1H	-2.06787	6.27589	308.874	3.84162e-69
FNBP4	-0.953792	7.16681	308.844	3.89904e-69
EXOSC2	-1.03632	4.29104	306.855	1.05775e-68
RNF220	-0.778953	6.02801	306.434	1.30617e-68
ATP2A1	-2.75649	1.90039	306.355	1.35932e-68
MSS51	-1.79806	2.56039	305.984	1.63689e-68
PAPOLB	2.07157	0.768415	305.918	1.6927e-68
RPS13	1.26361	6.95177	305.809	1.78729e-68
PTBP3	0.938555	6.73299	305.771	1.82209e-68
LAMA2	-2.37877	7.85105	305.204	2.42165e-68
CCDC14	-1.50857	6.16257	304.986	2.70037e-68
YPEL5	1.10434	6.94679	304.218	3.96955e-68
AKAP8L	-0.881798	6.5439	304.184	4.03781e-68
RSAD1	-0.913582	5.68798	304.029	4.36585e-68
CYLD	0.886378	6.44765	303.974	4.48833e-68
TIMM21	-0.995057	3.766	302.972	7.41897e-68
AHR	1.29373	7.29007	302.881	7.76594e-68
SRRT	-0.983524	7.11126	302.68	8.58631e-68
FASTK	-1.18595	6.15004	301.855	1.29904e-67
LOC401320	-1.66133	5.44309	301.84	1.30892e-67
PCGF3	-1.07606	6.83802	301.685	1.41464e-67
MTG1	-1.27177	4.84508	301.532	1.52785e-67
LOC100131094	-2.21428	2.18831	301.509	1.54512e-67
TMEM186	-1.03893	2.92125	300.923	2.073e-67
TGFB2	2.08462	4.86397	300.893	2.10524e-67
CD74	1.76132	11.653	300.495	2.56995e-67
PRKAG1	-0.617266	5.46032	300.37	2.73623e-67
DDX6	0.797438	6.84024	300.349	2.76535e-67
LOC100506469	-2.24521	2.96112	299.875	3.50792e-67
PRR22	-2.72969	1.79695	299.807	3.62898e-67
PFAS	-1.58621	4.71152	299.691	3.84624e-67
TIMELESS	-1.54874	4.54118	298.632	6.54413e-67
SLC23A3	-2.838	2.45288	298.596	6.66231e-67
FBXL8	-1.73067	3.30593	298.546	6.83176e-67
PQLC2	-1.11643	4.08629	298.295	7.74942e-67
ERVK13-1	-1.5919	4.88639	298.208	8.09441e-67
BMS1P4	-1.5658	2.57966	298.06	8.71876e-67
SLC16A8	-3.04447	1.40193	297.955	9.19008e-67
TYK2	-1.0344	7.21564	297.819	9.83807e-67
FREM3	4.29955	-0.200522	297.725	1.03143e-66
TMBIM6	0.686146	9.61102	297.699	1.04478e-66
LINC00338	-1.87903	3.41035	297.692	1.04877e-66
SDHAP1	-1.13707	4.80686	297.534	1.13508e-66
C10orf137	-1.17617	4.43453	297.318	1.2648e-66
WRAP73	-0.943274	4.6083	296.972	1.50475e-66
TELO2	-1.18708	5.67871	296.489	1.91733e-66
HINT3	0.950511	5.26611	296.481	1.92543e-66
FAM160A2	-1.05047	5.95438	296.413	1.9917e-66
H2AFV	0.896235	6.79244	296.388	2.01747e-66
SNORD36A	-1.94527	1.32414	296.366	2.03935e-66
ZNF333	-1.13344	4.56672	296.287	2.12137e-66
CRIP1	2.48836	6.47642	296.209	2.20652e-66
SRPX2	-2.23504	4.79691	296.137	2.28806e-66
C9orf139	-3.36062	1.46425	296.1	2.3301e-66
PMS1	-1.30672	4.1969	294.893	4.27091e-66
E4F1	-1.09457	5.24081	294.723	4.65084e-66
NELF	-1.14604	6.23796	294.702	4.7e-66
C9orf37	-1.10885	4.0247	294.392	5.48918e-66
ZNF692	-1.91126	5.38074	294.052	6.51226e-66
MLL4	-0.941523	6.91264	293.93	6.92404e-66
MYBPC1	-5.35033	2.54565	293.895	7.04434e-66
GPR89A	-1.0494	3.45008	293.445	8.82838e-66
MATL2963	-2.00131	3.90753	293.319	9.40366e-66
IRAK1	-1.19302	7.04572	293.194	1.00147e-65
ERAL1	-0.612163	5.10984	292.937	1.1391e-65
AMDHD2	-1.75394	4.50854	292.547	1.38557e-65
SLC38A7	-1.45857	3.76896	292.297	1.57046e-65
FOXP1	0.969298	6.73774	292.233	1.62157e-65
SIGLEC10	-3.86213	5.14286	292.171	1.67306e-65
CLIC5	2.06131	7.68773	292.169	1.67514e-65
LOC100132163	-2.00226	1.07429	291.946	1.87333e-65
ATP8B1	1.25286	5.5225	291.78	2.03594e-65
POFUT2	-0.879679	6.11831	291.586	2.24415e-65
NXF1	-1.18133	7.47856	291.139	2.80835e-65
CHTF18	-1.79576	4.31919	290.94	3.1022e-65
LOC388387	-2.55369	0.854862	290.876	3.20431e-65
AMY2B	-1.99542	5.40981	290.854	3.24013e-65
PIAS3	-1.00413	6.03877	289.812	5.46548e-65
UBL3	1.21884	6.55036	289.777	5.56023e-65
MICALL2	-1.67898	6.25528	289.667	5.87541e-65
GMPPA	-1.22883	5.32926	289.65	5.92718e-65
RPL22	0.959157	6.99044	289.349	6.89458e-65
LOC100133445	-1.81564	3.27942	289.014	8.15392e-65
TMEM66	0.896129	8.16209	288.449	1.08294e-64
MAN2A2	-0.963032	7.52726	288.396	1.11179e-64
ALG3	-1.26146	5.00576	288.364	1.13002e-64
ABHD2	1.10199	7.994	288.299	1.16756e-64
ANAPC5	-0.869265	6.85598	288.045	1.32625e-64
MPP3	-2.14469	4.93798	287.804	1.49678e-64
EFR3A	0.80672	6.366	287.493	1.74875e-64
KCNIP2	-1.73628	2.13746	286.637	2.68749e-64
MYL7	-6.6285	0.32957	286.28	3.21477e-64
PPP3CA	0.852236	5.90159	286.006	3.68846e-64
ARHGAP33	-2.28617	4.58938	285.688	4.3273e-64
STAG3L1	-1.36554	3.40648	285.624	4.46756e-64
GLYCTK	-1.48344	3.60977	285.404	4.98941e-64
SLC17A9	-2.49361	4.97794	285.324	5.19262e-64
GPT	-2.07278	1.8055	285.292	5.27816e-64
MON1A	-1.27922	3.51032	285.044	5.97715e-64
HMBS	-1.39654	4.02483	284.85	6.5881e-64
DDX12P	-1.94266	3.79177	284.735	6.97748e-64
SNORA64	-2.64341	0.676962	284.718	7.04029e-64
RTEL1	-1.66532	2.26315	284.578	7.54907e-64
SKIV2L	-0.99036	6.27453	284.576	7.55678e-64
KCNT1	-2.24674	1.31433	284.467	7.98304e-64
HDAC6	-0.859463	6.64335	284.009	1.00467e-63
SDCCAG3	-1.10665	5.09535	283.545	1.26795e-63
CBWD6	-1.29015	2.34744	283.342	1.40378e-63
AP1S3	1.56416	3.20834	283.247	1.47231e-63
ALKBH6	-1.25698	3.63768	282.983	1.68128e-63
SLC25A34	-2.15589	2.75425	282.073	2.65315e-63
TSPYL1	0.889819	6.34472	282.062	2.66907e-63
ZNF513	-1.08989	5.0034	281.987	2.77053e-63
CLCN2	-1.39268	2.76891	281.447	3.63256e-63
SNHG12	-1.81024	5.13163	281.134	4.25178e-63
ZNF598	-1.12566	6.17116	281.12	4.28124e-63
POLE	-1.25438	5.57219	281.072	4.38556e-63
PLEKHA1	1.09201	6.28501	280.778	5.08137e-63
CD2AP	0.967587	5.78089	280.428	6.05695e-63
EXOG	-1.3551	3.51949	279.555	9.39e-63
CACNB2	-1.52298	3.57299	279.363	1.03349e-62
RCN3	-2.11654	5.60756	279.32	1.05622e-62
CAPN10	-1.1665	5.14067	279.317	1.05769e-62
LOC440944	-1.39147	4.1501	279.233	1.10349e-62
NDOR1	-1.22975	5.8262	279.179	1.13346e-62
LOC100131434	-2.15796	3.83596	279.114	1.1714e-62
HLA-DPA1	1.71691	9.10745	279.102	1.17853e-62
SIRT7	-1.18538	4.84118	278.925	1.288e-62
HNRNPL	0.777036	7.28889	278.513	1.5836e-62
PNISR	-1.05622	7.85529	278.368	1.70344e-62
NPPA-AS1	-2.60242	1.39718	278.082	1.96606e-62
PPIEL	-1.96545	3.30063	278.028	2.01992e-62
IL18RAP	-3.0044	5.09985	277.777	2.29079e-62
ARHGEF12	1.02647	8.07966	277.436	2.71921e-62
DNM3OS	-2.39967	3.42603	277.31	2.89562e-62
NPPA	-3.37292	2.5331	277.24	2.9995e-62
ATAT1	-1.10229	3.87449	277.095	3.2262e-62
PSAT1	-4.17432	3.09511	276.71	3.9127e-62
ADAM10	0.899047	6.02677	276.517	4.31069e-62
C17orf47	-2.94619	0.426725	276.154	5.17335e-62
DVL3	-0.691489	7.29612	276.11	5.28888e-62
AKAP5	1.74887	2.53456	275.909	5.84886e-62
BEST1	-1.69967	3.97283	275.802	6.17094e-62
HLA-DRA	1.94662	10.4041	275.637	6.70466e-62
MTRNR2L3	4.52064	-0.908426	275.427	7.45159e-62
MYH3	-1.81675	2.82153	275.315	7.88064e-62
MMP25	-3.31264	5.74567	274.997	9.24307e-62
TCERG1	-0.994949	6.17723	274.93	9.55833e-62
C1orf198	1.38727	7.6517	274.73	1.05687e-61
ZMYND19	-1.01926	4.04515	274.655	1.09768e-61
TBRG4	-0.953796	5.51147	274.647	1.10216e-61
MED13	0.792629	6.4735	274.579	1.14018e-61
FLJ45340	-1.24713	7.04544	274.258	1.33945e-61
SNORD31	-2.59987	1.38146	273.788	1.69573e-61
ATRX	0.857006	6.44629	273.44	2.01888e-61
WTH3DI	-1.28715	3.35036	273.376	2.08568e-61
PREB	-1.15646	6.06308	273.227	2.2465e-61
PI4KAP2	-1.24216	4.22444	273.114	2.37811e-61
FAM107B	1.2517	6.79917	272.627	3.0359e-61
TMEM123	1.08907	7.60252	272.604	3.07123e-61
PBXIP1	1.22912	7.24869	272.563	3.13583e-61
DHDDS	-0.848774	5.10251	272.51	3.22004e-61
ZNF354B	-1.21883	3.59434	272.347	3.49461e-61
LOC100128881	-2.33331	1.88431	272.071	4.01282e-61
SEC62	0.822923	7.29066	271.321	5.84743e-61
FAM65C	-2.98724	4.77336	271.024	6.78627e-61
SH3RF1	1.21155	5.31268	270.803	7.5854e-61
ELMOD3	-1.09612	4.82012	270.423	9.17875e-61
ALOX12	-1.6831	2.98484	270.415	9.21358e-61
ATHL1	-2.24189	8.31744	270.014	1.1271e-60
CRYGS	-1.93421	1.92869	269.546	1.42519e-60
UCKL1	-0.873426	5.79989	269.525	1.44029e-60
SFSWAP	-0.905164	6.01289	268.804	2.06778e-60
MIR143HG	-2.83474	6.3014	268.733	2.14363e-60
SPN	1.89605	5.62404	268.703	2.17534e-60
AGXT2L2	-1.0633	6.04847	268.678	2.20283e-60
PREP	-0.755426	5.42115	268.339	2.61151e-60
MST1	-1.83876	3.67381	268.208	2.78866e-60
IKBKG	-0.965976	4.48617	267.748	3.51298e-60
RHBDD3	-1.22126	4.2579	267.608	3.76904e-60
AIFM2	-1.16987	4.84404	267.391	4.20315e-60
ZBTB4	0.933294	7.44138	267.219	4.58065e-60
CXXC1	-1.0496	6.19932	267.21	4.60137e-60
SPHK2	-1.30975	4.45917	266.418	6.85014e-60
PEX13	0.842895	4.63329	266.219	7.56707e-60
MICAL1	-1.28109	7.65738	266.075	8.13643e-60
DDX55	-1.20596	4.58268	265.747	9.5895e-60
XRCC3	-1.04509	5.33398	265.305	1.19709e-59
TACO1	-0.843177	3.56801	265.236	1.23953e-59
NBEAL2	-1.46448	8.58999	265.125	1.31065e-59
ARGLU1	-0.995458	8.18175	264.715	1.60965e-59
PISD	-1.21104	6.19052	264.544	1.75451e-59
THOP1	-1.05637	4.84729	264.537	1.75999e-59
SHMT2	-1.62507	6.09565	264.334	1.94932e-59
ENGASE	-1.637	6.48618	264.201	2.08354e-59
KDM5B	0.810654	6.07732	264.176	2.1095e-59
CAV2	1.51563	7.93129	264.062	2.23472e-59
LINGO3	-3.02134	0.884111	263.669	2.72171e-59
POTEE	-1.90134	5.04635	263.474	3.00152e-59
MTA1	-0.873003	6.27918	262.825	4.15714e-59
WDR12	-1.36259	3.09832	262.787	4.237e-59
MSL1	-0.815217	7.22374	262.628	4.58931e-59
C4orf21	-1.58683	3.12918	262.342	5.29651e-59
GOLGA8B	-2.03496	7.10532	261.689	7.34956e-59
RFC4	-1.29085	3.15526	261.603	7.6747e-59
CCT6P1	-1.12	3.40724	261.453	8.2775e-59
CHMP3	1.11269	2.41474	261.12	9.78112e-59
FAM160B2	-0.940894	6.9025	261.025	1.02571e-58
LRCH4	-0.970111	7.49612	260.957	1.06157e-58
D2HGDH	-1.47679	5.43098	260.893	1.0962e-58
TGOLN2	0.627275	8.49479	260.885	1.10067e-58
POLM	-1.06753	5.0353	260.518	1.32318e-58
ANAPC7	-0.800365	5.5282	260.508	1.32965e-58
ZNF700	-1.19171	5.0038	260.389	1.41161e-58
TTC31	-1.04719	5.24877	260.091	1.63949e-58
IKBKB	-0.755418	6.73066	259.879	1.82308e-58
CDC123	-0.669019	5.38746	259.699	1.99574e-58
KIAA0913	-0.782806	7.20265	259.657	2.03861e-58
MTMR9LP	-2.0714	5.34045	259.36	2.36615e-58
ATG16L2	-1.82473	6.69494	259.26	2.48732e-58
LOC641367	-2.09296	0.762177	259.157	2.6193e-58
MZF1	-1.47577	5.43036	258.841	3.07071e-58
NOP56	-1.18037	6.31827	258.797	3.13944e-58
MFSD5	-0.782065	4.77117	258.782	3.16186e-58
FAH	-1.43204	5.02033	258.706	3.28507e-58
RNASE2	-4.18913	2.68017	258.291	4.04608e-58
SZT2	-0.987969	6.8468	257.611	5.69129e-58
ATAD3A	-1.34062	4.73149	257.515	5.97316e-58
ORAOV1	-1.26675	4.18162	257.401	6.32405e-58
MLST8	-0.977346	4.99395	257.297	6.66257e-58
SRSF11	-0.985171	7.88864	256.631	9.30733e-58
SHANK3	-1.76789	8.10562	256.573	9.58375e-58
DMPK	-1.37804	6.91833	256.454	1.01743e-57
CYS1	2.96884	3.0245	256.328	1.08381e-57
WDR27	-1.58511	4.47109	256.088	1.22257e-57
RPL9	1.83833	4.93281	255.726	1.46635e-57
LYG1	-2.30915	0.778104	255.566	1.58874e-57
CLK2P	-1.78383	2.06905	255.553	1.59888e-57
ALDH1L2	-2.25039	4.28524	255.553	1.59915e-57
FAM136A	-0.869297	4.49915	255.456	1.67926e-57
LINC00085	-1.46905	3.94784	255.301	1.81478e-57
C11orf35	-2.2622	5.09741	254.942	2.17356e-57
RBM19	-0.939975	5.68574	254.702	2.45137e-57
CHAC2	-1.50251	1.03135	254.677	2.4822e-57
MFI2-AS1	-2.31062	2.03622	254.541	2.65716e-57
CCDC154	-2.79052	2.13955	254.533	2.6686e-57
LOC100272216	-4.04211	2.23928	254.5	2.71251e-57
LOC100124692	-5.17146	0.0927294	254.489	2.72727e-57
SNRNP70	-1.15419	7.98065	253.749	3.95525e-57
IDH3B	-0.537245	6.16093	253.689	4.07551e-57
CNPY2	-0.648629	5.53099	253.564	4.33897e-57
CIRBP-AS1	-1.74043	1.30076	253.502	4.47747e-57
ADAM33	-2.78033	6.02641	253.077	5.5409e-57
APEX1	-0.774222	6.59173	252.99	5.7892e-57
NFATC2	2.16023	2.11603	252.724	6.61609e-57
LAMB1	-1.76843	9.2555	252.671	6.79403e-57
ARHGAP5	1.05224	6.30401	252.108	9.0111e-57
EPHX1	1.44475	7.56294	251.678	1.11872e-56
FLJ45445	-2.4254	4.16913	251.594	1.1668e-56
PIGH	-0.839612	3.76058	251.447	1.25601e-56
RAB11FIP4	1.26431	4.71566	250.975	1.59204e-56
DNA2	-1.7244	2.80854	250.414	2.1097e-56
NFATC4	-1.51827	6.2944	250.25	2.29071e-56
SMARCD3	-1.20862	5.90646	249.568	3.22604e-56
RECQL4	-2.06768	3.25659	248.293	6.11656e-56
GCFC1	-0.859882	5.75999	248.249	6.2535e-56
LRRC16B	-1.94274	1.34564	248	7.08712e-56
LRFN4	-1.6992	4.17769	247.828	7.72746e-56
RALBP1	0.774101	5.95263	247.702	8.23079e-56
LOC338799	-2.13607	4.66511	247.689	8.28334e-56
ARL5A	0.911178	5.17926	247.041	1.14696e-55
MIR631	-2.01982	0.978586	246.676	1.37728e-55
SDR39U1	-0.941221	4.07369	246.141	1.80165e-55
DUS1L	-0.929987	6.52983	245.93	2.00342e-55
DDX26B	-1.17892	4.49915	245.821	2.11627e-55
UBE2H	0.751108	7.35966	245.751	2.19176e-55
BMP8A	-1.55224	3.05955	245.741	2.20262e-55
PGP	-1.07416	4.83086	245.724	2.2219e-55
DPH1	-0.813409	4.78505	245.528	2.45183e-55
UTRN	1.052	7.73615	245.43	2.57442e-55
SMARCC1	0.619005	6.33586	245.098	3.04153e-55
MIR622	-3.59603	0.251905	245.09	3.05489e-55
ARAP2	1.39551	5.82084	244.995	3.20386e-55
TMUB2	-0.793572	5.87102	244.909	3.34452e-55
ZNF609	0.735682	6.37684	244.706	3.70324e-55
NEIL1	-1.63365	5.15994	244.128	4.94974e-55
MIR5047	-1.53966	6.38664	243.985	5.31927e-55
RPS6KA5	1.35945	2.96838	243.843	5.71318e-55
SLC27A4	-1.00489	4.94983	243.76	5.95543e-55
LOC100505696	-1.4103	5.44596	243.729	6.04746e-55
SLC9A3	-2.49018	3.72056	243.639	6.32706e-55
DEF8	-0.984126	6.34721	243.581	6.51439e-55
STAU2	0.947356	4.71212	243.551	6.6146e-55
MRPL37	-0.683413	5.34174	243.503	6.77592e-55
AAAS	-1.04105	5.5624	243.077	8.3919e-55
RBM6	-1.29499	7.89945	242.99	8.76652e-55
STX16-NPEPL1	-2.18583	1.70544	242.887	9.23183e-55
RPP25	-1.57188	3.98424	242.33	1.22073e-54
MYO7A	-2.34384	3.83957	242.146	1.33895e-54
RDX	1.05896	6.69183	241.549	1.80674e-54
INHA	-3.18916	0.210642	241.503	1.84945e-54
CCDC150	-2.61018	0.490757	241.292	2.05621e-54
NTSR1	-4.26941	-0.168546	241.26	2.08881e-54
F11R	1.11553	8.32279	241.228	2.12342e-54
OXSM	-0.944794	2.83451	241.091	2.27415e-54
LOC150776	-1.0225	5.70729	240.872	2.53885e-54
IPMK	1.25338	3.90616	240.737	2.71661e-54
RBM5	-0.904531	7.66715	240.557	2.97358e-54
PRRT2	-2.22142	4.69423	240.371	3.26401e-54
MDM4	-0.934301	6.50665	240.367	3.27091e-54
PLA2G4B	-1.89947	0.885677	240.316	3.35616e-54
FTH1P3	2.30304	5.20082	240.078	3.78249e-54
CNTN1	2.31427	2.94392	240.001	3.93143e-54
SH3D21	-2.00328	3.80484	239.823	4.29887e-54
MRM1	-1.39455	2.49866	239.813	4.32067e-54
SNORA67	-2.02678	3.04292	239.495	5.06796e-54
RPUSD1	-1.34669	4.02857	239.311	5.55907e-54
CADM1	1.63197	6.90556	239.174	5.9533e-54
TMCO6	-1.3094	3.84964	238.938	6.70202e-54
POLR2H	-0.930928	5.25969	238.807	7.1601e-54
MRPL15	-0.664383	4.37912	238.738	7.41291e-54
MUTYH	-1.01157	4.10978	238.169	9.86176e-54
APLP2	0.883413	9.92003	237.506	1.37593e-53
DANCR	-1.18809	4.6624	237.486	1.38932e-53
AKR7A2P1	1.55638	1.86466	236.987	1.7853e-53
C3orf58	1.20013	4.64617	236.781	1.97974e-53
MSH4	-3.31844	0.281471	236.765	1.99575e-53
UBE2NL	1.38312	2.37782	236.585	2.18403e-53
TJAP1	-0.83949	5.52081	236.086	2.8065e-53
HGS	-0.825571	7.32035	236.049	2.85884e-53
PDIA3P	-1.29781	7.95876	236.048	2.86069e-53
CAPN3	-1.93687	6.20662	235.77	3.28936e-53
LOC284751	-2.9938	1.98697	235.621	3.54399e-53
DCD	-6.76461	-0.672987	235.498	3.77036e-53
GALNT13	2.36926	2.26343	235.46	3.84298e-53
POP5	-0.978358	4.05678	235.123	4.55164e-53
STAU1	0.625854	6.93462	234.784	5.3955e-53
FLAD1	-0.766002	4.79682	234.73	5.54381e-53
FLG2	-5.06034	1.04422	234.622	5.85295e-53
ZNF295	1.40948	4.92008	234.59	5.94894e-53
SFXN4	-1.26032	3.68193	234.519	6.16423e-53
USP12	0.92338	6.17483	234.472	6.31017e-53
TMX4	0.867719	5.01933	234.031	7.87682e-53
LTV1	-1.11576	5.12903	233.872	8.53074e-53
ECE2	-1.8226	1.98539	233.834	8.69362e-53
EIF3IP1	1.55611	2.34226	233.834	8.69457e-53
KRT2	-5.93644	2.18315	233.755	9.04508e-53
GPR17	-3.07348	4.42602	232.918	1.3774e-52
SYCP2	-1.6444	2.96929	232.855	1.42125e-52
COG3	-0.726404	5.48461	232.812	1.45257e-52
SFXN5	-1.03486	4.23467	232.683	1.54991e-52
ABCB8	-0.935849	5.34194	232.68	1.55206e-52
CD47	0.972428	7.69744	232.611	1.6069e-52
POLG2	-1.16061	3.4895	232.604	1.61227e-52
PPP2R5E	0.754081	4.49685	232.038	2.14278e-52
SNORD76	-2.93557	1.42544	231.984	2.20106e-52
OBSL1	-1.72267	6.77644	231.119	3.39895e-52
CLDN23	1.4316	4.06347	230.944	3.71117e-52
MRPS2	-0.714956	4.91408	230.87	3.85183e-52
PER2	1.78519	5.10282	230.854	3.88168e-52
CYP19A1	-4.26362	0.717279	230.849	3.89311e-52
PORCN	-0.756826	3.69627	230.84	3.90923e-52
RELL2	-1.79576	2.72553	230.741	4.10847e-52
CAD	-1.28054	5.7023	230.636	4.33173e-52
CDC42	0.690174	7.4778	230.536	4.55458e-52
KIAA1191	0.647371	6.50441	230.427	4.81193e-52
DFFB	-1.4304	3.03958	230.421	4.82415e-52
INHBA	3.03403	4.10259	230.255	5.24528e-52
NCKAP5	2.24718	5.06418	230.081	5.72335e-52
DIO3OS	-3.25575	2.32182	229.741	6.78919e-52
CNOT6L	1.01905	5.90113	229.644	7.12846e-52
NUB1	0.619882	6.32363	229.597	7.29792e-52
POP4	-0.543454	4.47837	229.572	7.39029e-52
MAPK12	-1.60282	4.3084	229.442	7.89097e-52
WDR77	-1.04818	5.23506	229.354	8.24464e-52
C2orf56	-0.911687	3.82544	228.895	1.0384e-51
RPL5	0.974424	8.09124	228.578	1.21759e-51
ANKRD2	-3.13687	0.486642	228.4	1.3314e-51
SCAMP3	-0.645327	6.00589	228.374	1.3488e-51
ALKBH2	-1.16657	3.24463	228.267	1.42332e-51
ME3	-1.13104	4.69392	228.267	1.42345e-51
CROCCP2	-1.59234	5.08232	228.006	1.62274e-51
SIGMAR1	-0.868618	5.43261	227.985	1.63952e-51
RIN1	-1.52092	3.88115	227.963	1.65773e-51
VARS2	-1.01306	5.57765	227.836	1.76698e-51
PLEKHN1	-1.84479	1.54637	227.774	1.82325e-51
SPATC1	-3.78833	1.30194	227.759	1.83725e-51
KIF4B	-3.97747	-0.217916	227.624	1.96575e-51
MTMR4	-1.17245	5.79475	227.319	2.29158e-51
MATR3	0.61196	7.79347	226.963	2.73925e-51
N4BP1	0.791062	6.59261	226.899	2.82951e-51
DDX51	-0.947527	5.27187	226.873	2.86689e-51
FHOD1	-1.13155	7.46041	226.725	3.0867e-51
INE1	-1.39849	2.075	226.494	3.46706e-51
NDST2	-0.907115	6.03154	226.446	3.5519e-51
C8B	3.946	2.32694	226.359	3.71052e-51
SREK1	-0.908784	6.41488	226.092	4.24298e-51
SDHAP2	-1.2025	4.19958	226.035	4.3652e-51
SNORA4	-1.99962	0.992951	226.017	4.40471e-51
MIR3916	-1.53945	1.95743	225.952	4.55142e-51
SLC25A16	-1.17005	4.34403	225.877	4.72738e-51
MGC72080	-1.12099	3.04528	225.698	5.17085e-51
IPO13	-0.836849	5.36192	225.647	5.30644e-51
ANKLE1	-1.77958	1.10076	225.456	5.83966e-51
NCOA7	1.88298	6.82732	225.43	5.9154e-51
RAPGEFL1	-1.23645	4.34021	225.223	6.56421e-51
ESRRA	-0.954153	5.63114	225.127	6.88783e-51
CD83	2.35993	5.83516	225.048	7.16763e-51
PUS1	-1.38921	4.07661	225	7.34072e-51
METAP1D	-1.4717	2.11901	224.686	8.59768e-51
IRAK4	-1.0904	5.15268	224.535	9.27134e-51
TARBP2	-1.13917	4.52422	224.499	9.44101e-51
ABCF3	-0.625175	5.85694	224.045	1.18587e-50
GPM6A	2.15631	4.64834	223.798	1.34241e-50
ZNFX1	0.9036	6.96059	223.624	1.4653e-50
SNORA48	-1.92216	1.72691	223.556	1.51636e-50
FH	-0.645222	5.08051	223.458	1.59249e-50
FBXL17	0.916314	4.50871	223.342	1.6886e-50
MUS81	-1.02248	5.87248	223.17	1.84041e-50
CACNA1E	-3.31738	0.538	222.994	2.01019e-50
TTC14	-1.31285	6.43208	222.942	2.06413e-50
KCNA3	1.8626	2.94511	222.94	2.06548e-50
PPP2R3A	0.98037	3.66157	222.862	2.14863e-50
ARL15	1.10309	3.75787	222.802	2.21457e-50
CC2D1B	-0.749339	6.34263	222.44	2.65584e-50
ATXN2L	-0.796911	7.7187	222.281	2.87709e-50
AIMP2	-1.06432	3.29849	222.24	2.93619e-50
CLEC2D	-1.18884	5.74199	222.24	2.93697e-50
SPON2	-2.07028	6.69377	222.197	2.99995e-50
LOC100507331	-1.62959	1.24627	222.16	3.05642e-50
CYC1	-0.780062	6.12471	222.147	3.07681e-50
GORASP1	-0.608438	6.43864	222.104	3.1436e-50
KCTD13	-0.993625	4.05362	221.897	3.48763e-50
LRRC8C	0.997877	5.09685	221.828	3.61212e-50
EXOSC8	-0.80435	4.4048	221.698	3.85432e-50
TTN	-2.16408	6.65829	221.65	3.94965e-50
HIPK1	0.773638	7.013	221.493	4.27358e-50
C19orf48	-1.28743	4.35903	221.466	4.3305e-50
LOC729603	-1.22257	3.2464	221.417	4.43824e-50
RRP9	-1.43168	4.56377	221.008	5.45071e-50
PCGF1	-1.0732	3.94267	220.79	6.08235e-50
ZNF7	-0.951875	4.37764	220.785	6.09677e-50
MYO7B	-2.81645	5.72934	220.657	6.50293e-50
RNF214	-0.854712	4.4166	220.067	8.7467e-50
SOX4	1.6221	5.94036	219.984	9.11738e-50
SUPT7L	-0.728288	6.03805	219.902	9.50307e-50
SCNN1D	-1.9905	3.07043	219.818	9.90835e-50
COL5A3	-2.15569	6.279	219.799	1.00045e-49
RBM28	-1.05701	4.56661	219.607	1.10168e-49
VSIG2	1.42989	5.49336	219.464	1.18388e-49
LRRC39	-1.76037	1.35252	219.161	1.37833e-49
SLC25A38	-0.909884	5.41199	219.159	1.37972e-49
ZDHHC8	-0.915045	6.24669	219.058	1.45178e-49
SAV1	0.901864	5.42604	218.986	1.50506e-49
MIB1	0.786948	5.81676	218.926	1.55101e-49
NAA10	-0.932378	5.6859	218.788	1.66271e-49
ACAD8	-1.02123	5.3018	218.565	1.8599e-49
SLC26A1	-1.66506	2.72624	218.471	1.94971e-49
SERTAD4	1.89885	1.20589	218.397	2.02372e-49
COASY	-0.854278	6.23148	218.325	2.09731e-49
UBAP1L	-1.44455	1.69726	218.324	2.09859e-49
MEG3	-2.32562	5.93701	218.18	2.25611e-49
ORMDL1	-1.10794	5.87323	218.014	2.45251e-49
SNHG3	-2.20396	5.70443	218.008	2.46025e-49
NPHP3-ACAD11	-1.72854	2.94406	217.903	2.59317e-49
SGMS1	0.890918	5.61642	217.887	2.61432e-49
ANO8	-1.21629	5.00562	217.585	3.04205e-49
COQ6	-0.913736	4.12977	217.577	3.05484e-49
STOML2	-0.720122	5.73323	217.514	3.15298e-49
STK17B	1.09562	6.29271	217.453	3.25119e-49
IL1R2	-4.88415	5.79853	217.451	3.25392e-49
GMPPB	-1.41236	4.91891	217.315	3.48408e-49
LTB4R2	-1.57872	1.83033	217.283	3.54078e-49
CAPRIN2	-0.99682	5.41504	217.272	3.56057e-49
WHSC1L1	0.640794	5.73499	217.177	3.7331e-49
DUSP16	1.05456	6.04633	217.164	3.75813e-49
ZNF300	-1.52716	2.70672	217.045	3.98984e-49
VPS33B	-0.738689	4.46717	216.997	4.08704e-49
SF3B1	-0.710664	8.79913	216.756	4.61284e-49
ACYP1	-1.4956	3.14931	216.509	5.22219e-49
GPR173	-1.58753	3.1572	216.299	5.80492e-49
CASC4	0.870583	6.43473	216.227	6.01625e-49
TOP3B	-1.19536	4.8005	216.066	6.52429e-49
CYP2D6	-1.84538	1.84535	215.887	7.1391e-49
GPR97	-3.2334	5.42076	215.838	7.31612e-49
DGCR8	-1.01919	5.64955	215.541	8.4915e-49
PLIN1	-2.29235	1.08128	215.515	8.60296e-49
CCDC84	-1.23121	4.86099	215.47	8.80134e-49
MSN	1.086	9.73537	215.461	8.84192e-49
TMEM132D	2.9639	0.133874	215.299	9.59194e-49
ZNF771	-1.81695	1.7009	215.141	1.0383e-48
LUC7L	-1.00405	6.12905	215.097	1.06141e-48
ETV3	1.47451	3.37168	215.024	1.10123e-48
OLAH	-4.50719	1.80612	214.875	1.18653e-48
INADL	1.2147	5.5536	214.56	1.38989e-48
STX16	-0.907556	6.95549	214.494	1.43709e-48
KAL1	2.291	6.20882	214.36	1.53689e-48
HSD17B13	2.72614	2.00875	214.295	1.58811e-48
POLR2M	1.13729	3.10325	214.148	1.71001e-48
SPRED1	1.11729	6.32809	213.99	1.85082e-48
NLRP6	-2.95003	1.87912	213.882	1.95448e-48
SPON1	-1.56968	7.73935	213.858	1.97789e-48
CTNNAL1	1.59722	6.2064	213.632	2.21586e-48
SNORD45B	-2.11247	0.749868	213.551	2.30724e-48
COQ9	-0.794753	5.14212	213.539	2.32198e-48
UQCRBP1	-1.53502	5.1524	213.421	2.46396e-48
TRIM3	-0.806906	5.00191	213.419	2.46572e-48
STAT2	-1.07971	7.76573	213.37	2.52775e-48
LCNL1	-3.05342	2.4028	213.097	2.89839e-48
RCAN1	1.81828	6.30355	212.651	3.62626e-48
DHX16	-0.680019	5.92155	212.601	3.71804e-48
OTUD1	1.39469	5.46619	212.584	3.75043e-48
IZUMO4	-1.87713	2.54514	212.471	3.97039e-48
VIP	-2.74914	2.13539	212.352	4.21512e-48
FILIP1	1.27879	4.50211	212.318	4.2868e-48
KRT76	-4.10207	-0.295386	212.317	4.28913e-48
SLC26A8	-2.70284	1.47669	212.145	4.67591e-48
AKAP2	2.1029	1.01448	212.016	4.98838e-48
ARMC6	-0.900755	4.7323	211.888	5.32186e-48
LOC728613	-1.18304	2.18945	211.777	5.62468e-48
RRM2B	1.00093	5.67443	211.439	6.66748e-48
ADORA3	-2.97543	3.41884	211.338	7.01224e-48
MARS	-1.21952	7.10936	211.337	7.01833e-48
STAG3L2	-1.27435	3.34225	210.935	8.58577e-48
AGAP8	-2.28346	1.48067	210.844	8.99125e-48
OPN3	1.5374	2.85005	210.798	9.19925e-48
AASS	-1.78273	6.78147	210.677	9.7747e-48
QSOX2	-0.906274	4.92803	210.566	1.03389e-47
GBGT1	-1.4758	4.25991	210.505	1.06592e-47
QKI	0.791241	7.88795	210.5	1.06834e-47
DOLPP1	-0.805547	3.59033	210.436	1.10323e-47
RNPC3	-1.44876	3.95783	210.348	1.15335e-47
SS18L1	-0.801534	5.14002	210.219	1.23051e-47
WAPAL	0.593435	6.05291	210.023	1.35772e-47
NRD1	-0.671277	7.41012	209.987	1.38234e-47
PRPF3	-0.819023	5.53546	209.984	1.38467e-47
LOR	-4.56327	0.0842773	209.799	1.51959e-47
FBXW11	0.695046	5.85188	209.682	1.61145e-47
ANKZF1	-1.15276	6.32655	209.626	1.65739e-47
LOC100507032	-2.03848	0.667581	209.544	1.72709e-47
DDAH1	1.13127	6.15454	209.469	1.79353e-47
HOOK2	-1.23424	5.48598	209.454	1.80688e-47
ZNF558	-1.0643	4.60784	209.39	1.86591e-47
ANKRD13D	-1.14401	6.02605	209.09	2.16998e-47
MRPS9	-0.653417	4.3323	209.064	2.19864e-47
BTBD19	-1.59575	3.6171	209.01	2.25864e-47
FAM71F2	-1.98094	0.768135	209.009	2.25942e-47
TSPAN13	1.54187	7.56398	208.665	2.68587e-47
ARID2	0.593041	5.3349	208.532	2.87239e-47
PRND	5.12184	-0.520939	208.495	2.92621e-47
ARPP19	0.739961	7.30424	208.395	3.07697e-47
DENND1B	1.0351	4.31267	208.347	3.15091e-47
ELAC2	-0.716882	5.98935	208.259	3.29323e-47
FOXRED1	-0.987041	4.24718	208.002	3.74794e-47
ST20	-1.8903	2.48437	207.918	3.90901e-47
ARHGAP4	-1.54435	7.06586	207.663	4.44347e-47
LRRC47	-0.605165	5.71673	207.627	4.5245e-47
CDK4	-0.85076	6.30248	207.587	4.61652e-47
RASGRP1	1.75689	3.71872	207.454	4.93605e-47
C4orf34	0.956088	4.69563	207.31	5.30478e-47
CRY2	0.979203	6.51938	207.274	5.40265e-47
AGER	2.09724	10.0617	207.208	5.5859e-47
LINC00482	-2.02409	2.49478	207.117	5.84752e-47
VEZF1	0.622951	6.18717	206.96	6.32704e-47
HPS1	-0.799421	6.57888	206.843	6.7106e-47
MAML2	1.07174	5.02011	206.692	7.23917e-47
LPIN3	-1.43153	5.13693	206.649	7.39612e-47
ATXN7L3	-0.648938	6.26877	206.527	7.86492e-47
TRPT1	-1.00378	4.51394	206.504	7.9555e-47
MRPS12	-0.977016	4.1393	206.502	7.96428e-47
CEMP1	-1.75105	2.90385	206.479	8.05379e-47
PDE9A	1.12276	3.35632	206.161	9.45144e-47
SH3BGRL	1.03711	7.13988	206.137	9.56306e-47
CDK10	-1.25562	6.38476	205.958	1.04668e-46
DDX41	-0.67868	5.99586	205.892	1.08175e-46
CTC1	-0.898834	6.23611	205.584	1.26281e-46
EIF2B1	-0.632683	5.60914	205.428	1.366e-46
TUBA8	-1.51059	1.73686	205.205	1.5279e-46
IP6K3	-2.67291	3.52536	205.03	1.66796e-46
SAP30	-1.88535	3.07407	204.883	1.7961e-46
ZC3H8	-1.06619	2.35887	204.873	1.80504e-46
CACNA1I	-2.94642	2.2985	204.842	1.83341e-46
HIVEP2	1.39151	6.01746	204.801	1.87141e-46
PTGS2	3.23345	7.17426	204.738	1.93145e-46
SNORA16A	-1.91445	1.51221	204.679	1.99007e-46
HLA-DQA1	2.41828	7.49947	204.501	2.1756e-46
VPS16	-0.708834	5.57521	203.919	2.91448e-46
MRPL36	-0.790577	3.49274	203.825	3.0564e-46
LPPR2	-0.953713	5.98507	203.762	3.15364e-46
ATG16L1	-0.678307	5.25035	203.74	3.18873e-46
GBP4	2.00073	6.95737	203.695	3.26301e-46
ITGA10	-2.50437	6.33365	203.558	3.49532e-46
TRIB3	-2.69722	5.12753	203.451	3.6873e-46
C19orf6	-0.909385	8.28203	203.449	3.69188e-46
FAM173A	-1.5093	3.52553	203.438	3.712e-46
CADM4	0.930783	3.20308	203.28	4.01926e-46
LOC221442	-2.09715	3.57746	203.02	4.58059e-46
SCAMP1	0.913731	5.16919	202.978	4.67838e-46
PCNA	-0.973013	5.04019	202.956	4.72841e-46
SPIN3	-1.37537	3.7596	202.943	4.76119e-46
ANKRD23	-1.56625	2.8023	202.741	5.26982e-46
SBSN	-4.166	0.995816	202.705	5.36498e-46
NDUFA10	-0.518271	6.33175	202.566	5.75404e-46
PAFAH1B2	0.571156	6.40747	202.241	6.77177e-46
HMGXB3	-0.737363	6.39127	202.224	6.83e-46
MLF1	1.75024	3.98588	202.143	7.11494e-46
CDH23	-1.65277	5.51442	202.084	7.32949e-46
LOC100505483	-1.64989	1.45758	201.975	7.74046e-46
GLI4	-1.30489	3.68626	201.943	7.86842e-46
HCN3	-1.44058	2.43404	201.883	8.10927e-46
SDHAP3	-1.15738	4.34082	201.799	8.45598e-46
ZBTB48	-0.86648	5.05657	201.78	8.53948e-46
REEP3	0.915199	5.99136	201.678	8.98616e-46
EIF2B5	-0.601072	6.27992	201.603	9.33394e-46
MAP3K6	-1.42106	7.7986	201.528	9.69014e-46
NADSYN1	-0.880953	6.28492	201.298	1.08762e-45
SIK2	1.00022	6.10437	201.215	1.13449e-45
ADAMTS15	-2.18234	5.27256	201.174	1.1579e-45
LOC440354	-1.13952	2.37805	201.09	1.20759e-45
RTN3	0.568711	7.0617	201.07	1.21999e-45
GNPDA1	-0.95917	5.22185	201.048	1.23379e-45
LUC7L3	-0.866228	8.20252	201.028	1.24603e-45
ANGPT4	2.2974	0.246802	201.013	1.25521e-45
C7orf43	-1.14476	5.11925	200.976	1.27906e-45
MORF4L1	0.661022	7.07204	200.87	1.34878e-45
LOC283922	-1.12621	2.87656	200.852	1.36092e-45
SNORD38A	-2.53026	0.392436	200.748	1.43441e-45
L3MBTL1	-1.47985	3.1828	200.58	1.56048e-45
UMPS	-0.740254	4.22529	200.542	1.59069e-45
GCDH	-0.935744	4.26075	200.461	1.65674e-45
CARS2	-0.784232	5.59548	200.41	1.69947e-45
EIF4E3	0.875068	5.62852	200.343	1.75761e-45
NUDT22	-0.895788	4.85974	200.274	1.81963e-45
ZC3HC1	-0.95338	3.55621	200.259	1.83387e-45
GPR172A	-0.960144	5.35719	200.235	1.85608e-45
SEC24C	-0.581299	7.42416	200.192	1.89685e-45
MRRF	-0.924579	4.30759	199.932	2.16081e-45
HEMK1	-1.28385	5.34095	199.929	2.16426e-45
XIAP	0.597858	5.88541	199.922	2.17233e-45
MIER1	0.732625	5.78165	199.682	2.45077e-45
TAPT1	0.880565	5.56658	199.642	2.5003e-45
GFRA3	3.24276	0.0437784	199.514	2.66669e-45
TTC33	0.911575	4.35634	199.414	2.80357e-45
WASH3P	-1.26831	4.77216	199.371	2.86498e-45
CLK4	-1.36365	5.30959	199.275	3.00648e-45
WASH7P	-1.21743	4.91927	199.193	3.13214e-45
FER1L4	-3.22031	3.70126	199.143	3.21249e-45
SLCO4A1	-3.20892	7.27108	198.915	3.60319e-45
KIAA1468	-0.828502	5.54495	198.888	3.65258e-45
CCDC99	-1.35309	2.79545	198.86	3.70281e-45
YIF1B	-0.942039	5.24784	198.688	4.03752e-45
STK25	-0.73191	6.83482	198.684	4.04565e-45
RPS4X	1.25055	8.41205	198.508	4.41976e-45
TMOD4	-2.29969	0.829314	198.149	5.29406e-45
EIF4EBP1	-1.7104	4.55184	198.024	5.63791e-45
GAB3	-1.04035	4.9378	197.871	6.08624e-45
TPT1	1.21042	10.7203	197.741	6.49721e-45
C3orf55	-1.97864	2.52175	197.413	7.66386e-45
LOC340544	-2.40081	1.02506	197.358	7.8778e-45
CTRC	-4.23924	0.40689	197.275	8.21162e-45
COL7A1	-2.4229	4.59012	197.097	8.98296e-45
SNORA61	-1.91648	2.41559	196.896	9.93833e-45
U2AF1L4	-1.07097	4.36516	196.86	1.01167e-44
ACTR5	-0.806802	3.76732	196.508	1.20735e-44
AK3	0.80584	6.16484	196.366	1.29691e-44
TMEM147	-0.728115	5.71426	196.293	1.3455e-44
LPAR2	-1.50659	4.79422	196.217	1.39795e-44
SFXN2	-1.37865	3.4768	196.158	1.44003e-44
SLX4	-1.11471	3.9886	196.06	1.51208e-44
HLA-DRB6	2.30965	6.62734	196.023	1.54053e-44
MIB2	-1.22412	6.55604	195.977	1.57703e-44
HAL	-2.14139	2.78321	195.906	1.63404e-44
PPP6R2	-0.629202	6.65763	195.89	1.64764e-44
RER1	-0.484626	6.73312	195.686	1.82539e-44
IL18R1	-2.30199	6.34479	195.569	1.93519e-44
PYCR1	-2.40147	4.45976	195.568	1.93707e-44
SPPL2B	-1.10657	6.15696	195.538	1.96592e-44
LOC285033	-0.942464	2.22141	195.508	1.99557e-44
SNHG1	-1.55804	6.01748	195.436	2.06955e-44
THBS3	-1.21166	6.09802	195.388	2.12017e-44
RPS6KA4	-0.962003	5.72376	195.351	2.15923e-44
SLC16A4	1.05959	4.15611	195.159	2.37817e-44
COL11A2	-1.61998	2.42141	195.096	2.45479e-44
MAPK7	-1.06328	5.51215	194.744	2.9307e-44
VMO1	2.13996	2.60379	194.321	3.62347e-44
LOC157627	-5.18387	-0.225594	194.311	3.64224e-44
NUCKS1	0.661322	8.00569	194.201	3.84978e-44
MST1P2	-2.05431	3.89013	194.164	3.92238e-44
SETD4	-1.03146	4.62558	194.113	4.02401e-44
NR3C1	0.932948	6.71242	194.062	4.12895e-44
SETD6	-1.16288	4.12207	194.044	4.1646e-44
NUDT13	-1.4022	2.43557	194.019	4.2176e-44
TNFRSF14	-1.19188	7.25846	193.888	4.50558e-44
PTGES2	-0.983332	5.2504	193.883	4.51581e-44
C17orf70	-0.981091	5.59135	193.819	4.66471e-44
LOC100507034	-1.30918	3.3482	192.997	7.05102e-44
MRPS23	-0.622871	4.58874	192.939	7.25654e-44
LMBRD1	0.811047	6.05437	192.901	7.39847e-44
PLAC2	1.85525	2.66936	192.9	7.40201e-44
AARSD1	-0.697546	4.39384	192.785	7.84236e-44
DHX35	-0.842069	4.43417	192.753	7.96828e-44
COX10	-0.691329	3.51102	192.615	8.5421e-44
LYZ	2.1235	9.09754	192.52	8.95763e-44
SMPD4	-0.540743	5.98961	192.425	9.3964e-44
DOK3	-1.80678	5.87536	192.341	9.80468e-44
ARL16	-1.05726	4.51356	192.29	1.00589e-43
NXN	1.06956	6.04539	192.282	1.00959e-43
ATP2B4	0.891549	8.25042	192.176	1.06523e-43
SUZ12P	-1.13612	3.21727	192.064	1.12666e-43
AVIL	-2.22638	3.6904	192.025	1.14874e-43
MTRF1	-1.32321	3.10418	192.018	1.15279e-43
CLCN7	-1.02946	7.24594	191.951	1.19281e-43
PEX19	0.554104	6.09654	191.913	1.2157e-43
UBE2W	0.86143	4.69544	191.902	1.22218e-43
CDAN1	-0.886456	4.75294	191.852	1.25311e-43
RBM25	-0.811876	7.44454	191.845	1.25795e-43
ALDH2	1.03371	8.65355	191.673	1.37137e-43
MCTS1	-0.790014	5.1175	191.562	1.45013e-43
NOP2	-1.31424	5.44287	191.541	1.46528e-43
ITM2B	1.00656	9.59621	191.472	1.5173e-43
ELOVL1	-0.555217	6.56308	191.357	1.60727e-43
CHD6	0.796229	5.94094	191.275	1.67539e-43
ACRC	-1.93584	2.57513	191.261	1.68674e-43
ARHGEF1	-0.888418	8.04752	190.99	1.9332e-43
HNRNPH1	-0.588919	9.00153	190.845	2.079e-43
WWC2	1.23846	6.48166	190.775	2.15361e-43
CTDSPL2	0.739954	4.56031	190.24	2.81751e-43
WISP1	-3.86809	5.13011	190.189	2.89132e-43
ASB16	-1.56659	1.40844	189.95	3.25952e-43
CACNA2D4	-1.45651	2.92034	189.897	3.34749e-43
PIAS1	0.678753	5.07998	189.618	3.85186e-43
LOC100505815	-1.74726	2.84211	189.614	3.85974e-43
C10orf118	0.926016	5.00034	189.398	4.30264e-43
RBFA	-0.700447	4.19054	189.287	4.54904e-43
SLC39A3	-0.908225	4.38872	189.214	4.72007e-43
RPS10P7	1.32058	1.17302	189.138	4.90362e-43
ZNF202	-1.23299	3.85473	189.023	5.19417e-43
MMP8	-6.1164	3.27521	188.93	5.44442e-43
FAM40B	-1.86593	2.44633	188.678	6.1778e-43
AIFM3	-1.8142	2.2131	188.617	6.37007e-43
LRRFIP1	0.750843	7.81491	188.482	6.81742e-43
SLC39A13	-0.87216	6.80938	188.479	6.82705e-43
PHF20	0.776205	5.68539	188.461	6.8923e-43
LGALS3BP	0.923725	8.71404	188.364	7.23666e-43
IARS	-1.41035	6.99101	188.345	7.30452e-43
ARHGAP9	-1.73109	6.24704	188.262	7.61623e-43
WSB1	-1.12962	8.95244	188.178	7.94592e-43
HIP1R	-1.21338	6.34097	188.177	7.94859e-43
TWIST2	-1.75278	2.35167	188.165	7.99638e-43
HAPLN2	-3.08686	0.547622	188.135	8.11901e-43
ZFYVE9	1.12554	4.73273	187.972	8.81076e-43
ITGA7	-2.02654	6.07339	187.86	9.32199e-43
ARHGAP27	-0.904027	6.65783	187.831	9.45758e-43
OAZ2	0.72978	6.50425	187.654	1.0336e-42
TMEM57	0.560975	5.07888	187.486	1.12483e-42
NBPF14	-1.23104	5.18493	187.458	1.14077e-42
C19orf79	1.0751	3.01333	187.237	1.27502e-42
SPRN	-1.49168	2.54655	187.119	1.35267e-42
SNORD73A	-1.74411	2.25898	187.117	1.3538e-42
ZFC3H1	-0.792824	6.80566	187.012	1.42769e-42
KPRP	-4.97149	-1.25145	186.99	1.44341e-42
CSRP3	-4.59456	-0.465816	186.987	1.4455e-42
GFAP	-5.74538	3.02342	186.945	1.47629e-42
GTF2H4	-0.86664	4.61232	186.784	1.60098e-42
TSPYL2	-1.51958	7.50754	186.743	1.63428e-42
LOC100132247	-1.44348	8.07439	186.652	1.71041e-42
ZNF746	-0.735545	4.87789	186.633	1.72746e-42
POLR2G	-0.65832	5.33464	186.618	1.74031e-42
PPP1R12C	-0.78947	7.55831	186.583	1.7714e-42
OLR1	2.48129	6.90269	186.47	1.87443e-42
CMTM6	0.810725	6.75546	186.449	1.89428e-42
CENPJ	-1.17201	3.79706	186.414	1.92806e-42
CTNND2	2.24511	1.69894	186.207	2.13941e-42
NKD2	-1.77256	6.64307	186.121	2.23435e-42
PDGFRA	-1.80117	7.82292	186.032	2.33585e-42
LOC729737	-2.09306	6.37428	185.954	2.42952e-42
SLC4A4	1.58061	4.58533	185.928	2.46104e-42
ATXN7L2	-1.22097	3.14727	185.886	2.5138e-42
RNF31	-0.746512	6.07607	185.748	2.6944e-42
ZNF577	-1.47498	3.86983	185.656	2.82216e-42
NAP1L4	0.480952	6.48731	185.632	2.85679e-42
HLA-DQB1	2.09774	8.13366	185.453	3.12594e-42
DDTL	-0.935608	3.26107	185.351	3.29016e-42
POLR3B	-0.945093	3.72336	185.248	3.46428e-42
TPSG1	-2.67133	0.696367	185.244	3.47112e-42
SNORD87	-2.17283	0.91738	185.159	3.62234e-42
LYSMD3	0.90307	4.90731	185.03	3.86567e-42
LOC100506714	-1.14841	3.05029	184.811	4.31569e-42
GATAD2B	0.614875	6.3126	184.804	4.32997e-42
TRPV1	-1.37287	3.6319	184.736	4.48236e-42
ZNF354A	-0.893354	3.88543	184.729	4.49737e-42
PLIN5	-2.36945	4.64774	184.726	4.50366e-42
NACA2	1.04065	4.26631	184.434	5.2152e-42
CDC25B	-1.32658	7.80895	184.419	5.25627e-42
LOC729852	0.775886	3.94902	184.007	6.46577e-42
TTLL3	-1.28709	4.22395	183.98	6.55331e-42
PHKG2	-0.794942	5.42823	183.968	6.59442e-42
PI4K2B	0.796717	4.96187	183.766	7.29635e-42
SIN3B	-1.00732	7.22472	183.715	7.4878e-42
B2M	1.08678	11.9514	183.692	7.57499e-42
RRP7B	-1.0712	3.31479	183.59	7.97156e-42
NOL3	-1.2172	5.13211	183.519	8.26361e-42
GGA3	-0.685842	6.61189	183.432	8.63406e-42
MTERFD1	-0.895285	3.66823	183.429	8.64591e-42
LRIG1	1.11113	6.64253	183.423	8.67099e-42
WDR55	-0.816092	4.98125	183.259	9.41768e-42
MLH3	-0.920558	4.83792	183.255	9.43685e-42
SCN4B	2.35912	5.21829	183.242	9.49612e-42
HLA-A	1.0758	10.5622	183.073	1.03416e-41
NLGN2	-1.23987	5.80192	183.059	1.04128e-41
TONSL	-1.4919	3.32615	183.058	1.04162e-41
RPL13AP6	1.39257	4.74518	182.993	1.07613e-41
HPS5	0.812018	5.32106	182.975	1.0861e-41
AFTPH	0.54027	5.67807	182.858	1.15213e-41
RPP40	-1.46163	1.36227	182.805	1.18293e-41
KIAA0494	0.593887	7.32929	182.73	1.22876e-41
GTPBP5	-0.75544	4.40109	182.711	1.24053e-41
POLE2	-1.53419	1.24935	182.685	1.25665e-41
RASGEF1B	1.21643	5.22516	182.587	1.32003e-41
CRELD2	-1.37556	5.55035	182.585	1.32144e-41
POTEM	-2.26045	2.57762	182.56	1.33804e-41
FAM70A	2.42045	1.69974	182.479	1.39391e-41
NEK7	1.00968	6.77522	182.394	1.45483e-41
C4orf3	0.749642	7.2139	182.322	1.50824e-41
LOC642846	-2.06724	3.56909	182.227	1.58218e-41
ARL5B	1.64996	4.18006	182.085	1.69897e-41
AMN	-2.18133	2.94673	182.041	1.73712e-41
PTBP2	-0.871801	4.74029	182.027	1.74887e-41
HLA-DMA	1.27351	7.42232	182.013	1.76138e-41
NAALADL2	1.42642	1.71102	181.884	1.87924e-41
SLC9A6	0.605496	4.53484	181.875	1.88837e-41
FAM195A	-1.28773	3.88532	181.8	1.96103e-41
MAEA	-0.675795	6.08032	181.658	2.10563e-41
C19orf35	-2.19899	1.79988	181.628	2.13792e-41
IMP4	-0.943612	5.09285	181.541	2.23308e-41
[truncated: 14,915 more rows]

## Sheet: Prostate
	logFC	logCPM	LR	PValue
[truncated: 16,165 more rows]

[truncated: 2 more sheets: Thyroid, Uterus]
