# Supplementary material for: Comprehensive analysis of normal adjacent to tumor transcriptomes
Source: Nat Commun. 2017 Oct 20;8:1077. doi: 10.1038/s41467-017-01027-z (PMC5651823; doi:10.1038/s41467-017-01027-z)
Supplement: Supplementary file 4 — Supplementary Data 2 [file 41467_2017_1027_MOESM4_ESM.xlsx]

## Sheet: Up(N-H)
Upregulated gene in NAT vs. Healthy	# of shared tissue sites
ATP5E	8
METTL24	8
NACA2	8
RPL12	8
RPL19P12	8
RPS15A	8
HLA-DPB1	7
RPL13AP6	7
RPS4X	7
C19orf79	6
CCL5	6
CCNF	6
CD74	6
EGR1	6
FTH1P3	6
H3F3C	6
HLA-DOA	6
HLA-DQB1	6
MTRNR2L1	6
RPL3	6
RPL9	6
RPS13	6
ANXA2P3	5
ATP5G2	5
ATP5J2	5
BTG2	5
CLDN23	5
EGR2	5
FAM46C	5
FOS	5
HLA-DMA	5
MTRNR2L2	5
MTRNR2L8	5
RNASET2	5
CRIP1	5
IL2RB	5
LOC649395	5
PBXIP1	5
TPPP3	5
GBP4	5
HLA-DPA1	5
HLA-DQA1	5
HLA-DRA	5
HLA-DRB1	5
EGR3	5
APOBEC3G	4
B3GNT5	4
CD52	4
CLDN4	4
CPZ	4
DENND1B	4
DUSP2	4
EEF1G	4
FOSB	4
HSP90AB2P	4
IER2	4
LAMB3	4
MXRA5	4
RAB11FIP1	4
RAB11FIP4	4
RPL18	4
TNFSF10	4
C6orf97	4
LYZ	4
OLA1	4
PEG10	4
RAB6C	4
RPF2	4
RPL24	4
RPL31	4
RPL5	4
RPS29	4
RPS8	4
SARNP	4
SERTAD1	4
SUGT1	4
TCF7	4
TMEM30B	4
TRIB1	4
UBXN10	4
ASPN	4
DPT	4
FGL2	4
FLJ44635	4
GBP1	4
HLA-DMB	4
HLA-DRB5	4
HLA-DRB6	4
HLA-F	4
PER2	4
RAP1A	4
RGS5	4
SH3BGRL	4
ATF3	4
CD83	4
HBEGF	4
PTGS2	4
VCAM1	4
ACE	3
ANO1	3
AP1S3	3
C11orf92	3
CCDC88B	3
CGNL1	3
CLDN1	3
CLSTN1	3
CRABP2	3
DBP	3
DENND1C	3
EIF3IP1	3
ERBB2	3
IGFBP3	3
JUN	3
LTF	3
MX1	3
NCEH1	3
PATZ1	3
PGAP3	3
PPP1R1B	3
RNF125	3
RPL13AP20	3
SCUBE2	3
SEMA5A	3
SH3BP1	3
SH3YL1	3
SORL1	3
SPATA18	3
SSBP3	3
TJP3	3
TRIM14	3
UNC5CL	3
ZBTB7C	3
ZNF704	3
AKR7A2P1	3
ATP5L	3
C16orf89	3
CADM1	3
CAPS	3
CCT8	3
CDH1	3
CNN1	3
COBL	3
CSRP1	3
DSP	3
DYNC1I2	3
ERBB3	3
FZD7	3
HAUS1	3
IER3	3
IL17RD	3
KRT7	3
LAMC2	3
LCP1	3
LSP1	3
MDK	3
MRC2	3
POTEKP	3
RAC2	3
RBP1	3
RGS10	3
RNF128	3
RPL14	3
RPL18A	3
RPL19	3
RPL22	3
RPL26	3
RPL27	3
RPL34	3
RPL35	3
RPL37A	3
RPL38	3
RPS19	3
RPS6	3
SEMA3C	3
SLC44A4	3
TPPP	3
TSPAN1	3
TUBA1A	3
APOC1	3
ARSI	3
BTN3A2	3
BTN3A3	3
CCDC90B	3
COL14A1	3
CTSF	3
CX3CL1	3
CXCL12	3
CXCL9	3
CYBRD1	3
CYR61	3
DUSP6	3
GATM	3
GEM	3
IFIT2	3
IL2RG	3
ISLR	3
JUND	3
KCTD12	3
LPXN	3
NREP	3
RORC	3
BHLHE41	3
BIRC3	3
CXCL2	3
GBP2	3
HLA-A	3
HLA-J	3
IPMK	3
ITGB8	3
MYADM	3
NR4A3	3
PER3	3
PTP4A1	3
RCAN1	3
SFRP4	3
AMOT	3
C8orf4	3
CTNNAL1	3
PLCB1	3
CAV1	3
GNAQ	3
MSN	3
SSPN	3
ABCG2	2
AGRN	2
ALDH5A1	2
ANKRD65	2
APOBEC3F	2
ARHGEF19	2
ASS1	2
BCL10	2
BCL7A	2
BLNK	2
BST2	2
C6orf192	2
CAPG	2
CCDC8	2
CCHCR1	2
CCND1	2
CD82	2
CDCA7L	2
CDK18	2
CELSR2	2
CRISP3	2
DDR1	2
DTX4	2
DUSP4	2
ELF3	2
EML2	2
EPHA2	2
ERMP1	2
EVPL	2
FAM110C	2
FAM213B	2
FAT2	2
FDXR	2
FLJ23867	2
GAA	2
GGT6	2
GHDC	2
GJD3	2
GM2A	2
GRN	2
HHAT	2
HS6ST1	2
INPP5D	2
IQCK	2
IRF5	2
ISYNA1	2
JUNB	2
KCNN4	2
KCNQ1	2
KIAA1671	2
KLF5	2
KREMEN1	2
KRT13	2
KRT19	2
LGALS3BP	2
LIG1	2
LOC284440	2
LYPD3	2
MAP3K1	2
MAPK13	2
MBNL3	2
MECOM	2
MFI2	2
NEK11	2
NTHL1	2
NYNRIN	2
PAK6	2
PAQR7	2
PGAP2	2
PPAP2C	2
PPFIBP2	2
PRKCSH	2
PTK7	2
PTPRF	2
PVRL1	2
PYCARD	2
RASSF5	2
RGNEF	2
RHOV	2
RIPK4	2
ROBO1	2
RPSAP9	2
RRBP1	2
SAMD12	2
SAMD9	2
SCRN2	2
SDK2	2
SH2D4A	2
SIPA1L3	2
SLC27A1	2
SLC9A1	2
SMO	2
SYNGR1	2
TIPARP	2
TLR5	2
TMEM101	2
TMEM229B	2
TNFSF13	2
TNFSF15	2
TSHZ2	2
TSPAN12	2
TSPAN33	2
VANGL2	2
XYLT2	2
ACP5	2
AFMID	2
AMICA1	2
ANK3	2
APOBEC3C	2
AQP3	2
ARNT2	2
ARPC3	2
ARRB1	2
BCAM	2
BCL7C	2
BTF3	2
CACNG4	2
CD3E	2
CD48	2
CECR1	2
CELSR1	2
CHAD	2
CHIT1	2
CLU	2
COL8A2	2
CORO1A	2
CXCL16	2
DAK	2
DEF6	2
DNALI1	2
DUSP16	2
ESR1	2
ETV1	2
FAM174B	2
FBP1	2
FGD3	2
FHDC1	2
FOLR1	2
FXYD3	2
GALNT6	2
GLTSCR2	2
GNB2L1	2
GRK6	2
HAUS4	2
HLA-G	2
HLA-H	2
ICOSLG	2
IFI30	2
IGSF3	2
IGSF8	2
IL20RA	2
IL34	2
IRF6	2
ISG20	2
ITGB2	2
KIAA1324	2
KIF22	2
LLGL2	2
LOC100499405	2
LPAR2	2
MAD1L1	2
MAGOH	2
MGMT	2
MPND	2
MREG	2
MYEOV2	2
MYH14	2
MZB1	2
NCALD	2
NFKBIE	2
NPM1	2
NUP210	2
PDCL3	2
PDIA3	2
PHLDB3	2
PLAT	2
PLEKHB1	2
PPM1H	2
PRRG4	2
PSMB10	2
PSMB3	2
PSME2	2
PTGFRN	2
PTPN6	2
RAB25	2
RAP1GAP	2
RARRES3	2
RASSF7	2
RGS14	2
RPL11	2
RPL23P8	2
RPL27A	2
RPL35A	2
RPL36	2
RPL8	2
RPS11	2
RPS16	2
RPS18	2
RPS23	2
RPS3	2
RPS5	2
SCARA3	2
SCGB3A1	2
SDC1	2
SDC3	2
SELPLG	2
SFRP1	2
SHROOM2	2
SHROOM3	2
SOX4	2
SPATA2L	2
SPINT2	2
STAP2	2
TACC3	2
TBC1D9	2
TCEA3	2
TFF3	2
TMC4	2
TMEM98	2
TPD52	2
TRIL	2
TRIM29	2
TSTD1	2
TYROBP	2
UBD	2
UBE2NL	2
WLS	2
ALDOB	2
ANTXR1	2
AOC3	2
APOL6	2
ARL4C	2
C10orf11	2
C10orf58	2
CCL19	2
CCL21	2
CCNB1IP1	2
CTAGE5	2
CXADR	2
CXCL10	2
CXCR4	2
DCN	2
DUSP10	2
FBLN2	2
FILIP1L	2
FOXP1	2
FRMD4B	2
GADD45A	2
GPNMB	2
GPX4	2
GUCY1A3	2
HMGN2	2
ITGAL	2
KIAA0922	2
LGALS3	2
LIMD2	2
LUM	2
MARCKS	2
MEF2C	2
MET	2
MFAP4	2
NFIA	2
OTUD1	2
OVGP1	2
PBX1	2
PLCG2	2
PLEKHO1	2
PTGDS	2
RGS1	2
SERPINE2	2
SHC3	2
SORBS2	2
SPOCK2	2
SPRY1	2
SYNPO2	2
TCF4	2
TM7SF2	2
WIPF1	2
ZFP36L1	2
ABI3BP	2
ARHGAP25	2
ARL5B	2
B2M	2
BMP2	2
BTN3A1	2
C12orf35	2
C3orf58	2
CCDC109B	2
CCDC59	2
CCL2	2
CD2	2
CD44	2
CDC42SE2	2
CNOT6L	2
CSRNP1	2
CTGF	2
CYBB	2
DPYSL3	2
ENPP2	2
FAM107B	2
FLJ35776	2
FN1	2
FRAS1	2
GAS5	2
GBP3	2
GBP5	2
GRAMD1C	2
HIST1H2BD	2
HIST2H2BE	2
HLA-B	2
HLA-DQA2	2
IRF1	2
LCK	2
LIF	2
LOC728743	2
MAFF	2
MLF1	2
MS4A1	2
N4BP2L1	2
NCOA7	2
OFD1	2
PDE4B	2
PIM2	2
PPP1R15A	2
PSMB9	2
RASSF2	2
RFX2	2
RGS16	2
RRAD	2
SCNN1G	2
SEL1L3	2
SEMA4D	2
SEPT1	2
SH3RF1	2
SLAMF7	2
SPATA13	2
STAT1	2
STK17B	2
TGIF1	2
TNFAIP3	2
TP53INP1	2
WEE1	2
ZCCHC7	2
APLNR	2
ARRDC3	2
CABLES1	2
DNAH9	2
DPP4	2
EMP2	2
F11R	2
FAM92A1	2
GNLY	2
GPRC5A	2
IFI44L	2
IFIT1	2
INADL	2
LEPR	2
NR4A2	2
RABGAP1L	2
RSAD2	2
RSPH1	2
SERINC5	2
STC1	2
TFPI2	2
TM4SF1	2
ZMYND10	2
AMOTL1	2
C7orf58	2
CLEC3B	2
CSF3	2
EDIL3	2
HBA2	2
HRH1	2
HSP90AA4P	2
IL33	2
IL6	2
ITGA9	2
ITIH5	2
KIAA1462	2
LIPA	2
MPP7	2
NEK7	2
NTM	2
NTRK2	2
OLFML2A	2
PKIG	2
RDX	2
SLFN5	2
TPT1	2
ACTG2	2
ACTR3	2
ATP2B4	2
ATP5H	2
CCDC80	2
CFL2	2
COL15A1	2
COL1A2	2
CPQ	2
CPXM2	2
DMD	2
DSTN	2
EID1	2
EML1	2
FBN1	2
FUNDC2	2
HSPB6	2
IL8	2
MAOB	2
MFAP5	2
MGP	2
MRPL3	2
MSRB3	2
MYH11	2
MYLK	2
NFIX	2
PDLIM3	2
PLN	2
PPP1R12B	2
PRNP	2
PTRF	2
RAB23	2
RASSF3	2
RWDD1	2
SDPR	2
SEPT7	2
SFRP2	2
SLC8A1	2
SLIT3	2
SLMAP	2
SMOC2	2
SSC5D	2
SYNM	2
TES	2
TNXB	2
TSPAN18	2
TSPAN2	2
ZAK	2
ABHD14B	1
ABHD15	1
AFAP1L2	1
AIF1L	1
AKR1B1	1
ANKMY2	1
APOBR	1
ARAP1	1
ARHGAP44	1
B4GALNT3	1
BCL2	1
BMP7	1
C14orf93	1
C1orf9	1
C2orf55	1
C2orf81	1
CDO1	1
CHEK1	1
COL17A1	1
CROT	1
CTSH	1
CYB5D2	1
DDB2	1
DUOX1	1
ELF5	1
EPB41L1	1
FAM155B	1
FAM3D	1
FAM53B	1
FBF1	1
FERMT1	1
FOXQ1	1
GATA3	1
GPR110	1
GPR126	1
GPR56	1
HDDC3	1
IFT140	1
ILDR1	1
ITGA6	1
LASP1	1
LOC100129534	1
LYPD6B	1
MAGIX	1
MMP15	1
MYCL1	1
NAALADL2	1
NOTCH1	1
OAS1	1
OCLN	1
PARP10	1
PGPEP1	1
PIGR	1
PIP	1
PLBD1	1
PLD2	1
PLEKHF2	1
POLH	1
PPL	1
PRKX	1
PRLR	1
PRSS16	1
PTK6	1
RALGDS	1
RAP2B	1
RAPGEFL1	1
RARG	1
RGS12	1
SEMG1	1
SEMG2	1
SGK223	1
SHMT1	1
SLC14A1	1
SLC24A1	1
SLC44A1	1
SLC46A1	1
SLPI	1
SNCG	1
SOWAHC	1
SPIRE2	1
SPTLC3	1
SSH3	1
ST6GALNAC1	1
SUSD4	1
TBC1D24	1
TECR	1
TMEM45B	1
TNFRSF21	1
TRERF1	1
TRIM2	1
TSPAN9	1
UNC5B	1
UNC93B1	1
VPS37B	1
WWOX	1
ZFYVE28	1
ZNF750	1
ABCA12	1
ABCA3	1
ABCC11	1
ACOT7	1
ACSL3	1
ACSM1	1
ACTN4	1
ADCK2	1
ADCY1	1
ADORA1	1
ADPRHL2	1
AGR2	1
AGR3	1
AHCY	1
AIF1	1
AKR1A1	1
AKR7A2	1
ALB	1
ALCAM	1
ALDH18A1	1
ALDH3B2	1
ALDH7A1	1
ALKBH4	1
ALOX15B	1
ALYREF	1
AMFR	1
ANXA9	1
AP1B1	1
AP1M2	1
AP1S1	1
APEH	1
APOA1BP	1
APP	1
APRT	1
AREG	1
ARFRP1	1
ARHGAP39	1
ARHGEF16	1
ARHGEF37	1
ARHGEF5	1
ARMC6	1
ARMC7	1
ARMC9	1
ARSD	1
ARSG	1
ARVCF	1
ASMTL	1
ASTN2	1
ATP13A2	1
ATP2C2	1
ATP5G1	1
ATP6V0E2	1
AZGP1	1
AZI1	1
B3GALT6	1
B4GALNT4	1
BAK1	1
BAMBI	1
BRMS1	1
BSPRY	1
C10orf2	1
C11orf41	1
C11orf83	1
C12orf44	1
C12orf52	1
C14orf169	1
C14orf79	1
C16orf42	1
C17orf101	1
C17orf59	1
C19orf25	1
C19orf46	1
C19orf48	1
C19orf63	1
C1QA	1
C1orf172	1
C1orf226	1
C1orf64	1
C20orf54	1
C2orf72	1
C3orf14	1
C6orf115	1
C6orf132	1
C6orf47	1
C7orf50	1
C7orf59	1
C8orf55	1
C9orf152	1
C9orf23	1
C9orf69	1
C9orf7	1
CA12	1
CA8	1
CACNA2D2	1
CADM4	1
CALML3	1
CALML5	1
CALR	1
CAMSAP3	1
CANT1	1
CAPN1	1
CBR1	1
CBR3	1
CCDC102A	1
CCDC34	1
CCDC85C	1
CCDC94	1
CCNB1	1
CCT3	1
CD14	1
CD300A	1
CD4	1
CDH3	1
CEACAM6	1
CENPBD1	1
CENPF	1
CEP250	1
CERS4	1
CFB	1
CGREF1	1
CHCHD5	1
CHCHD6	1
CHDH	1
CHI3L2	1
CHID1	1
CHPF	1
CHST10	1
CKAP4	1
CLCA2	1
CLDN3	1
CLDN7	1
CLIC1	1
CLN6	1
CMTM4	1
CNDP2	1
CNPY3	1
COL4A6	1
COL9A2	1
COMT	1
CORO1B	1
CORO2A	1
COX4I1	1
COX6A1	1
COX6B1	1
CRABP1	1
CREB3L4	1
CSK	1
CTSD	1
CTSZ	1
CX3CR1	1
CXXC5	1
CYB561	1
CYBA	1
CYP27A1	1
CYP2J2	1
CYP4F22	1
CYP51A1	1
DAG1	1
DBI	1
DBNDD1	1
DCAF11	1
DCAF13	1
DCDC2	1
DCTPP1	1
DDRGK1	1
DDX49	1
DDX54	1
DEAF1	1
DEGS2	1
DGCR2	1
DGCR6	1
DGCR6L	1
DHCR24	1
DHCR7	1
DHRS13	1
DHRS2	1
DIO2	1
DIRAS1	1
DLG3	1
DNAJB2	1
DNAJC12	1
DNAJC17	1
DNAL4	1
DNASE2	1
DOHH	1
DOLPP1	1
DPCD	1
DPP3	1
DTNB	1
EBP	1
EDARADD	1
EDF1	1
EEF1B2	1
EEF1D	1
EEF2	1
EFHD1	1
EFNA3	1
EFNA4	1
EHD3	1
EIF6	1
ELL3	1
ELMO3	1
ELOF1	1
ELOVL2	1
ENO1	1
EPCAM	1
EPHA1	1
EPHB3	1
EPN3	1
EPPK1	1
EPS8L1	1
ERGIC3	1
ERP29	1
ETV4	1
EVL	1
EXOSC4	1
EXOSC5	1
EZR	1
F2RL1	1
FABP7	1
FADD	1
FAM102A	1
FAM108C1	1
FAM109A	1
FAM110A	1
FAM129B	1
FAM134C	1
FAM213A	1
FAM3B	1
FAM50B	1
FAM83F	1
FAM83H	1
FARSA	1
FAU	1
FBL	1
FBXL16	1
FBXL18	1
FBXL19	1
FBXO2	1
FBXW9	1
FCGBP	1
FEN1	1
FGF1	1
FGFR4	1
FKBP2	1
FKBP4	1
FLJ90757	1
FLNB	1
FUCA1	1
FZD1	1
FZD8	1
GADD45GIP1	1
GALE	1
GAMT	1
GAPDH	1
GAR1	1
GAS8	1
GCC1	1
GCNT1	1
GCNT2	1
GGT1	1
GLA	1
GLB1L2	1
GLYATL2	1
GNA15	1
GNG7	1
GOLM1	1
GOT2	1
GPRC5C	1
GRIK3	1
GRWD1	1
GSTM5	1
GSTZ1	1
GTF2F1	1
GTF3C6	1
GUSB	1
H2AFX	1
H2AFY2	1
HCAR1	1
HDAC11	1
HDGFRP2	1
HIRIP3	1
HIST1H2AC	1
HMGA1	1
HMGB3	1
HMGCR	1
HN1	1
HN1L	1
HPGD	1
HPN	1
HPS6	1
HSD17B8	1
HSPA2	1
HSPA8	1
HUNK	1
HYOU1	1
IDH2	1
IER5	1
IFI27L2	1
IFITM10	1
IGFBP2	1
IGSF1	1
IKBKE	1
IL1RN	1
IL27RA	1
IMPDH2	1
INTS5	1
IPO4	1
IQCE	1
IQGAP2	1
IRF2BP1	1
IRX1	1
ITGA11	1
ITGA3	1
ITGB4	1
ITM2C	1
JMJD4	1
JUP	1
KBTBD6	1
KBTBD7	1
KCNJ11	1
KCNK6	1
KCTD1	1
KEAP1	1
KIAA1244	1
KIAA1467	1
KIAA1522	1
KIAA1549	1
KIF13B	1
KLC3	1
KLF16	1
KLHDC7A	1
KLHL13	1
KPNA2	1
KRT18	1
KRT6A	1
KRT8	1
KRT81	1
LAD1	1
LAMTOR2	1
LENG1	1
LEO1	1
LEPREL2	1
LEPREL4	1
LFNG	1
LILRB4	1
LIMK1	1
LMAN2	1
LMNA	1
LMNB1	1
LMNB2	1
LMX1B	1
LOC100505761	1
LOC100506668	1
LOC100506930	1
LOC148413	1
LOC440335	1
LOC728758	1
LRBA	1
LRG1	1
LRP2	1
LRPAP1	1
LRRC45	1
LRRC61	1
LRRC8D	1
LRRC8E	1
LRRN1	1
LRRN2	1
LSM7	1
LSR	1
LY6E	1
LYPD6	1
LYPLA2	1
LZTS1	1
MAGED1	1
MAGED2	1
MAGEF1	1
MAL2	1
MAN1B1	1
MAP7	1
MAPK8IP1	1
MAPT	1
MARCKSL1	1
MARK2	1
MARVELD3	1
MAZ	1
MBD3	1
MBOAT7	1
MCM2	1
MCM4	1
MCM5	1
MEPCE	1
METRN	1
MEX3A	1
MKI67	1
MLPH	1
MNF1	1
MPV17L	1
MRPL14	1
MRPL17	1
MRPL28	1
MRPL51	1
MRPL54	1
MRPS34	1
MRTO4	1
MSX2	1
MVD	1
MVK	1
MYL6B	1
MYO5B	1
MZT2A	1
MZT2B	1
N4BP3	1
NACC1	1
NANS	1
NAP1L4	1
NAT14	1
NCDN	1
NDST1	1
NDUFA13	1
NDUFS6	1
NEDD4L	1
NEO1	1
NES	1
NETO2	1
NEU1	1
NFKBIL1	1
NGFR	1
NINJ1	1
NIPAL3	1
NIPSNAP1	1
NLE1	1
NMRAL1	1
NOB1	1
NOC2L	1
NOS1AP	1
NOSIP	1
NPM3	1
NPTXR	1
NR2C2AP	1
NSMCE1	1
NUBP2	1
NUCB2	1
NUDC	1
NUDT1	1
OCIAD2	1
P4HB	1
PACSIN3	1
PADI2	1
PAFAH1B3	1
PAK4	1
PAMR1	1
PAPSS1	1
PAQR4	1
PCSK6	1
PDAP1	1
PDIA4	1
PDZK1IP1	1
PES1	1
PGR	1
PHB	1
PHF23	1
PHGDH	1
PIK3R2	1
PKIB	1
PKM2	1
PKP3	1
PLD3	1
PLEKHA4	1
PLEKHA6	1
PLIN3	1
PLXNB2	1
PMVK	1
PNMAL1	1
PNPO	1
PODNL1	1
PODXL2	1
POLD1	1
POLR2F	1
POLR3H	1
POLR3K	1
POU2F2	1
PPDPF	1
PPFIA3	1
PPP1CA	1
PPP1R14B	1
PPP1R26	1
PPP1R37	1
PPP2R4	1
PQBP1	1
PRDX2	1
PRDX5	1
PREX1	1
PRKAR1B	1
PRKCZ	1
PRPF19	1
PRPF6	1
PRR15L	1
PRRG2	1
PRSS8	1
PRX	1
PSD4	1
PSMC3	1
PTHLH	1
PTPLAD1	1
PTPRJ	1
PTPRT	1
PTRHD1	1
PUF60	1
PVRL2	1
PXMP4	1
PYCR1	1
PYCRL	1
PYGB	1
QPRT	1
QSOX1	1
R3HCC1	1
RAB13	1
RAB15	1
RAB17	1
RAB27B	1
RAB3D	1
RABEP2	1
RANGAP1	1
RBBP8	1
RBM47	1
RCC1	1
RCC2	1
REEP6	1
RET	1
REXO4	1
RFXANK	1
RHOD	1
RHOH	1
RIMS3	1
RNASEH2A	1
RNF187	1
RNF43	1
ROGDI	1
ROMO1	1
RPL13A	1
RPL37	1
RPL39L	1
RPL7A	1
RPLP0	1
RPLP1	1
RPS12	1
RPS14	1
RPS2	1
RPS21	1
RPS24	1
RPS25	1
RPS6KA1	1
RPS9	1
RPUSD2	1
RRP1	1
RRP12	1
RRP7A	1
RTKN	1
RTN2	1
RTN4RL1	1
RUNDC1	1
RUVBL1	1
RUVBL2	1
S100A14	1
SALL2	1
SART1	1
SBK1	1
SCAMP5	1
SDF2L1	1
SEC14L2	1
SEMA4B	1
SEPT9	1
SERHL2	1
SERINC2	1
SERPINA1	1
SERPINA5	1
SEZ6L2	1
SFN	1
SFXN5	1
SH3BP4	1
SHISA2	1
SIDT1	1
SIL1	1
SLC12A2	1
SLC12A8	1
SLC1A4	1
SLC25A15	1
SLC29A3	1
SLC35B2	1
SLC37A1	1
SLC38A1	1
SLC39A11	1
SLC39A4	1
SLC39A6	1
SLC39A7	1
SLC44A3	1
SLC9A3R1	1
SLITRK6	1
SMARCA4	1
SMCR7	1
SMOX	1
SMPDL3B	1
SNF8	1
SNPH	1
SNRNP35	1
SNRPF	1
SORD	1
SOX12	1
SP6	1
SPDEF	1
SPINT1	1
SPTBN2	1
SQLE	1
SRC	1
SRD5A1	1
SREBF2	1
SSNA1	1
SSX2IP	1
ST14	1
ST6GALNAC2	1
STARD10	1
STC2	1
STMN3	1
STRA13	1
STRBP	1
STXBP2	1
STYXL1	1
SURF2	1
SURF6	1
SUSD3	1
SYK	1
SYNGR2	1
SYT12	1
SYT7	1
SYTL1	1
TAPBPL	1
TBC1D2	1
TCEAL3	1
TEX264	1
TFF1	1
TFPT	1
TGFA	1
TGIF2	1
THNSL1	1
THNSL2	1
THOP1	1
THSD4	1
TIMM13	1
TK1	1
TMCO4	1
TMED1	1
TMED3	1
TMED9	1
TMEM125	1
TMEM132A	1
TMEM139	1
TMEM141	1
TMEM187	1
TMEM241	1
TMEM25	1
TMEM51	1
TMEM54	1
TMEM79	1
TMEM86A	1
TMEM9	1
TMEM97	1
TMPRSS13	1
TNC	1
TNFRSF12A	1
TNK1	1
TOM1L1	1
TOMM40	1
TONSL	1
TOP1MT	1
TP53	1
TP53TG1	1
TPRN	1
TRAF2	1
TRAPPC6A	1
TREM2	1
TRIM11	1
TRIM28	1
TRMT112	1
TRPM2	1
TRUB2	1
TSPAN5	1
TSSC4	1
TSTA3	1
TTC39A	1
TTC9	1
TTLL1	1
TTYH1	1
TUBA4A	1
TUBB2B	1
TUBB4B	1
TUFM	1
TXN	1
UBTF	1
UCK2	1
VAMP8	1
VPS18	1
VWA1	1
WDR34	1
WIF1	1
WNT4	1
WWC1	1
XBP1	1
XRCC1	1
YIPF2	1
ZBTB22	1
ZBTB42	1
ZBTB9	1
ZDHHC12	1
ZFYVE19	1
ZG16B	1
ZMAT5	1
ZNF185	1
ZNF259	1
ZNF324	1
ZNF428	1
ZNF469	1
ZNF48	1
ZNF544	1
ZNF593	1
ZNF629	1
ZNF689	1
ZNF710	1
ZNF74	1
ZNF786	1
ZNF853	1
ZNHIT2	1
ACOX1	1
ACY3	1
AHSG	1
ANGPTL2	1
ANKHD1	1
APOA1	1
APOA2	1
APOC1P1	1
APOM	1
ARHGAP24	1
ARL6IP1	1
ASPDH	1
ATOX1	1
BACH1	1
BAD	1
BGN	1
C10orf125	1
C16orf45	1
C9orf95	1
CCDC3	1
CDC34	1
CDH2	1
CLDN14	1
CLDN15	1
CNGA1	1
COL12A1	1
COL16A1	1
COLEC11	1
CPEB2	1
CPEB3	1
CRIM1	1
CXCL14	1
CYGB	1
DDX60	1
DHRS1	1
DHRS12	1
DPYSL2	1
ECM1	1
ELFN1	1
ELMO1	1
ENC1	1
ENHO	1
F12	1
FAM195B	1
FAM89B	1
FARP2	1
FCGRT	1
FGD4	1
FGFR2	1
FMO3	1
FNDC5	1
FST	1
FTCD	1
FXYD1	1
GHR	1
GNB4	1
GSTA5	1
H19	1
HAAO	1
HERC5	1
HERC6	1
HGFAC	1
HMGN3	1
HPRT1	1
HSD17B13	1
IFT46	1
IL17RE	1
INHBB	1
IRF9	1
IYD	1
JAG1	1
JAZF1	1
JDP2	1
L3MBTL4	1
LECT2	1
LIMS2	1
LIN7C	1
LOC100130872	1
LRCH1	1
LRP11	1
LTBP4	1
MACROD1	1
MAP1LC3A	1
MEAF6	1
MMP24	1
NECAB2	1
NENF	1
NFIB	1
NFYB	1
NOTUM	1
NR3C1	1
NR3C2	1
NSUN6	1
NT5DC1	1
NTAN1	1
OLFML3	1
ORMDL3	1
OXER1	1
P4HTM	1
PAPLN	1
PCOLCE	1
PEBP1	1
PHYH	1
PKHD1	1
PLD1	1
PLEKHA2	1
PPP1R10	1
PPP1R3B	1
PROC	1
RAC3	1
RBMS1	1
RFNG	1
RGS3	1
RMND5A	1
RNF144B	1
RPS28	1
RWDD3	1
S100A13	1
SAT2	1
SERTAD2	1
SGMS1	1
SHBG	1
SIGIRR	1
SIRT1	1
SIRT5	1
SKAP1	1
SLC27A5	1
SLC29A1	1
SLC38A3	1
SLCO3A1	1
SNRK	1
SOCS6	1
SPP2	1
TCEA2	1
TMEM219	1
TMEM42	1
TMEM86B	1
TMPRSS6	1
TNFSF12	1
TRIM22	1
TUBE1	1
TWF2	1
UPB1	1
VEGFB	1
VIM	1
ZCCHC6	1
ZEB2	1
ZFP1	1
ZG16	1
ZNF260	1
ZNF329	1
ZNF358	1
ZNF362	1
ZNF385A	1
ZNF511	1
ZNF688	1
ZSCAN18	1
ACAP1	1
ACTB	1
ADAM19	1
ADAM8	1
ADCY7	1
AIM1	1
AKNA	1
ANKRD44	1
APBB1IP	1
ARHGAP30	1
ARHGAP4	1
ARHGAP9	1
ARID5A	1
ATAD2	1
ATM	1
ATP2A3	1
BANK1	1
BASP1	1
BCAS4	1
BTG1	1
BTN2A2	1
C17orf72	1
C1orf38	1
C1orf96	1
CACNA1I	1
CAMK1D	1
CARD11	1
CASP1	1
CCDC88C	1
CD22	1
CD274	1
CD37	1
CD47	1
CD53	1
CD79A	1
CD84	1
CD8A	1
CIITA	1
CITED2	1
CNN2	1
CNNM4	1
COTL1	1
CPEB4	1
CPNE5	1
CRTAC1	1
CSF2RB	1
CTSS	1
CYTH4	1
CYTIP	1
DAAM1	1
DGKA	1
DLG2	1
DNAJB1	1
DOCK10	1
DOCK2	1
DOCK8	1
DUSP1	1
DUSP14	1
DUSP5	1
ELK2AP	1
ENPP1	1
ERN1	1
ERRFI1	1
EVI2B	1
FAIM3	1
FAM175A	1
FAM65B	1
FAS	1
FBLN7	1
FERMT3	1
FGD6	1
FHL1	1
FMNL1	1
FNBP1	1
FYB	1
GALM	1
GLCCI1	1
GLIPR1	1
GNA13	1
GPR132	1
GPR183	1
GPSM3	1
GRAMD3	1
HAPLN3	1
HCP5	1
HDAC9	1
HEXIM2	1
HLA-C	1
HMGB2	1
HMHA1	1
HSH2D	1
ICAM3	1
IGFLR1	1
IGJ	1
IGLL5	1
IKZF1	1
IL10RA	1
IL16	1
IL1RL1	1
IL4R	1
IL6R	1
IPCEF1	1
IRF8	1
ITGA2	1
ITGA4	1
ITGAM	1
ITGAX	1
ITGB7	1
KCNAB2	1
KCNJ15	1
KCNQ5	1
KIAA1683	1
KLF6	1
KY	1
LAPTM5	1
LCP2	1
LOC100128164	1
LOC100131096	1
LOC100131176	1
LOC100507463	1
LOC283070	1
LOC96610	1
LONRF2	1
LRIG3	1
LRMP	1
LY75	1
MAP3K14	1
MAP4K1	1
MCL1	1
MIAT	1
MMP9	1
MYO1F	1
MYO1G	1
NAB2	1
NFATC1	1
NFE2L3	1
NFKB2	1
NLRC5	1
PABPC3	1
PARP14	1
PARVG	1
PDCD5	1
PDK1	1
PFKFB3	1
PHLDA1	1
PIK3AP1	1
PIK3CD	1
PIK3IP1	1
PKNOX1	1
PLA2G7	1
PLAUR	1
PLCB2	1
PLEK	1
PLXDC1	1
PLXNC1	1
PNRC1	1
POU2AF1	1
PRDM1	1
PRKCB	1
PSMB8	1
PTGER4	1
PTK2B	1
PTPRC	1
PTPRCAP	1
RALGPS2	1
RASAL3	1
RBM38	1
SAMD9L	1
SASH3	1
SELL	1
SEPT6	1
SERPINB9	1
SFMBT2	1
SLC15A2	1
SLC38A5	1
SMAP2	1
SNHG5	1
SNHG7	1
SP110	1
SPI1	1
SPP1	1
SRF	1
SRGAP3	1
ST6GAL1	1
ST8SIA4	1
STK17A	1
STK4	1
STMN1	1
TACSTD2	1
TAP1	1
TBC1D10C	1
TDP1	1
TMC6	1
TMC8	1
TMEM194A	1
TNFAIP8	1
TNFRSF1B	1
TP53BP2	1
TUFT1	1
UNC13D	1
VMP1	1
WAS	1
WDFY4	1
ZC3H12A	1
ZC3H6	1
ZFP36	1
ZNF267	1
ZNF548	1
ZRSR2	1
ABHD14A	1
ACSF2	1
ACSL5	1
ACSS3	1
ACVR2B	1
ADCK3	1
AIG1	1
ALDH1A1	1
ARHGAP19	1
ATP6V1C2	1
ATP8A1	1
B3GALNT1	1
B3GNT7	1
BAIAP3	1
BEX2	1
C11orf74	1
C16orf53	1
C1orf115	1
C5orf41	1
C5orf54	1
C8orf42	1
C9orf24	1
CA11	1
CARHSP1	1
CASP10	1
CASP9	1
CCDC114	1
CCDC28A	1
CCNG1	1
CD55	1
CDHR3	1
CDS1	1
CEP57	1
CFI	1
CHN2	1
CLEC2B	1
CYS1	1
DACH1	1
DACT2	1
DAPK1	1
DMKN	1
DSG2	1
DUSP11	1
DYRK1B	1
EIF3E	1
EIF3L	1
EIF4B	1
ENPP3	1
EPB41L4A-AS1	1
FAM111A	1
FAM117B	1
FAM211B	1
FBXL20	1
FKBP8	1
FLRT2	1
FN3K	1
GALNT3	1
GKAP1	1
GPD2	1
GRB7	1
HDAC5	1
HLA-E	1
HSP90AB3P	1
IFI27	1
IGBP1	1
IRF2BP2	1
IVNS1ABP	1
KIAA1217	1
KLHL24	1
KLK10	1
KRT17	1
KRTCAP3	1
LCN2	1
LMO2	1
LOC100505783	1
LOC100506548	1
LOC644961	1
LPAR6	1
LRRC46	1
MAPK15	1
MDFIC	1
NMNAT3	1
NPAS3	1
NPR3	1
NR1D2	1
NR4A1	1
ODZ4	1
ORC3	1
PCBP2	1
PELI2	1
PHF3	1
PION	1
PITPNM3	1
PKP2	1
PKP4	1
PLD6	1
PLK2	1
POC1B	1
PTBP3	1
RGMB	1
RHPN2	1
RPL23A	1
RPL30	1
RPL32	1
RPL39	1
RPS20	1
RXFP1	1
SAT1	1
SCAI	1
SEMA4A	1
SKIL	1
SLAIN1	1
SLC16A14	1
SLC25A29	1
SLC35F2	1
SNX5	1
SOX17	1
SP4	1
SPATA7	1
STON2	1
TBL1XR1	1
TCTN2	1
TLR4	1
TMEM190	1
TMEM37	1
TOMM7	1
TXNDC16	1
TYRO3	1
VEGFC	1
VLDLR	1
VSIG10	1
WDR66	1
WDR96	1
YPEL1	1
YPEL3	1
ZDHHC2	1
ZFP14	1
ZNF14	1
ZNF204P	1
ZNF33B	1
ZNF395	1
ZNF678	1
ZNF709	1
ZNFX1-AS1	1
[truncated: 452 more rows]

## Sheet: Down(N-H)
Downregulated gene in NAT vs. Healthy	# of shared tissue sites
HERC2P2	8
HSP90B3P	8
UQCRBP1	8
GABBR1	7
GOLGA8A	7
GOLGA8B	7
MIR5047	7
NRBP2	7
PDXDC2P	7
STAB1	7
CCNL2	6
DNHD1	6
FAM108A1	6
HERC2P9	6
LENG8	6
MAP3K6	6
NKTR	6
NSUN5P1	6
OGT	6
RPLP0P2	6
RPSAP58	6
SNHG3	6
TTN	6
WSB1	6
FKBP5	6
GUSBP11	6
KIAA0895L	6
LPIN3	6
MIR22HG	6
PAN2	6
PILRB	6
ADCY4	5
ARGLU1	5
CD163	5
CREBZF	5
ERVK13-1	5
FADS3	5
FAM176B	5
IARS	5
KCNQ1OT1	5
KIAA0907	5
LOC440944	5
MYSM1	5
NID1	5
NPIPL3	5
PDIA3P	5
SLC7A6	5
SNHG1	5
SNHG12	5
TTC14	5
VAMP1	5
ZNF767	5
AHSA2	5
COL5A3	5
CRIPAK	5
FAM193B	5
FLJ45340	5
GABRE	5
HSF4	5
KIAA1530	5
LINC00265	5
LOC146880	5
MAPK8IP3	5
NEAT1	5
NSUN5P2	5
PLEKHM1P	5
SHANK3	5
COMTD1	5
PABPC1L	5
RNF207	5
SLC26A6	5
PGP	5
AASS	4
ADAM33	4
AIMP2	4
BMP1	4
BTAF1	4
CAPRIN2	4
CSPG4	4
GARS	4
GPATCH4	4
GPX3	4
KRT10	4
LOC401320	4
MAPK12	4
MARS	4
MGC72080	4
MIR143HG	4
MTHFD2	4
NEXN	4
PGAM1	4
PKD1P1	4
PLAGL1	4
PPIL1	4
PSMD1	4
SH3D21	4
TSPYL2	4
TXNRD1	4
UQCRFS1	4
AOX1	4
APBB3	4
ARHGAP33	4
BTNL9	4
C1orf63	4
CCDC14	4
CENPT	4
CLK4	4
CSAD	4
DDX12P	4
DMTF1	4
DNAH1	4
LOC100132247	4
LOC100505696	4
LOC220729	4
LOC440434	4
LTB4R	4
MALAT1	4
MAN2C1	4
MCF2L	4
NFATC4	4
ORMDL1	4
PLA2G6	4
PNISR	4
PPP1R3E	4
SLC17A9	4
SPOCK1	4
STAT2	4
TAF1C	4
TMEM198B	4
TOP1P1	4
WDR27	4
ZNF37BP	4
ZNF600	4
ZNF700	4
ZNF841	4
AKR1C2	4
ALS2CL	4
ANO8	4
ATAD3B	4
CLEC2D	4
CRELD2	4
DENND4B	4
ENGASE	4
GMPPB	4
MSTO1	4
NPAS2	4
PRSS1	4
S100A9	4
SDF2L1	4
SRRM2	4
SUGP2	4
TCIRG1	4
TRIM66	4
USP35	4
XRCC3	4
ACAP3	4
CDH24	4
FASN	4
KIFC2	4
MAMDC4	4
MBD6	4
OPLAH	4
C7orf43	4
SLC11A1	4
ACTG2	3
AGT	3
ALPK3	3
ANKRD19P	3
ANKRD9	3
ATP2A2	3
C1QBP	3
CHFR	3
CHUK	3
COX7A2	3
CTPS	3
DDTL	3
F13A1	3
FERMT2	3
FSTL3	3
HSPB7	3
LOC155060	3
LOX	3
LTV1	3
MGST1	3
NEB	3
NNMT	3
OSMR	3
OSTM1	3
PNO1	3
POTEE	3
PPAP2A	3
PPP1R14A	3
PSMD14	3
RPGR	3
SCML1	3
SCN1B	3
SKP1P2	3
SORBS1	3
SPEG	3
TBCA	3
TMEM38B	3
TPM1	3
TRIO	3
WASF1	3
ABLIM3	3
ADAMTS10	3
CHRD	3
CLCN6	3
CNTNAP1	3
EGFL7	3
FNBP4	3
GCFC1	3
HNRNPU-AS1	3
HOXB3	3
IFFO1	3
IGF1	3
IRAK3	3
ITGA7	3
LAMA2	3
LINC00174	3
LOC100131564	3
LOC338799	3
LUC7L3	3
MAN2A2	3
MAP3K12	3
MEG3	3
MYO15B	3
NBPF14	3
NBPF9	3
NLRP1	3
NOTCH4	3
OBFC2A	3
PAPLN	3
PDGFRA	3
PRPF39	3
PTPRG	3
RAPGEF3	3
RGL3	3
RLIM	3
SAMHD1	3
SCARF1	3
SEC61A2	3
SRPX	3
SRSF11	3
STX16	3
TBX2	3
TIA1	3
TRAF5	3
UPF3A	3
VPS13A	3
ZNF117	3
ZNF514	3
ZNF83	3
ABCC3	3
AIFM2	3
AKR1C3	3
ALG3	3
DOLK	3
DOT1L	3
EIF4G1	3
HYOU1	3
IKBKG	3
IRAK1	3
MANF	3
MLL4	3
MST1P2	3
MSTO2P	3
MYO19	3
NAA40	3
NOMO3	3
ORMDL2	3
PAK1IP1	3
PDIA6	3
POMT2	3
SERPINA3	3
SPAG5	3
SRXN1	3
TUBA1C	3
UNKL	3
VSIG4	3
WDR19	3
ABCB6	3
ABCC5	3
ADAMTS2	3
APOD	3
BMP8A	3
C15orf52	3
COL6A3	3
CRLF1	3
DDIT4	3
DMPK	3
EPS8L2	3
FAM43A	3
GGT5	3
HMBS	3
ID1	3
LOC100216546	3
LRP8	3
MST1	3
PRICKLE4	3
PSAT1	3
SCNN1A	3
SH3PXD2B	3
SLC36A1	3
TFCP2L1	3
TINAGL1	3
FAM173A	3
LRFN4	3
PABPN1	3
ZNF513	3
ACCS	3
ADAT2	3
ADCK5	3
AFG3L1P	3
AGXT2L2	3
ALKBH6	3
ANKZF1	3
ANO9	3
AP1G2	3
ATAT1	3
ATG16L2	3
ATHL1	3
C17orf56	3
C1orf159	3
C6orf136	3
C9orf37	3
CAPN10	3
CAPN3	3
CCDC130	3
CCDC84	3
CDK10	3
CDK5RAP3	3
CHTF18	3
CLASRP	3
CLK2	3
COL7A1	3
CROCCP2	3
CXXC1	3
D2HGDH	3
DDX26B	3
DOM3Z	3
EML3	3
ENOSF1	3
FAM113A	3
FBXL6	3
FBXO41	3
FHOD1	3
GIGYF1	3
GLI4	3
GTPBP3	3
HEMK1	3
HEXDC	3
HIP1R	3
HOOK2	3
IDUA	3
KAT2A	3
KLHL17	3
LOC150776	3
LUC7L	3
METTL17	3
METTL3	3
MFSD3	3
MIB2	3
MICALL2	3
MRI1	3
MUTYH	3
MZF1	3
NAT9	3
NBEAL2	3
NDOR1	3
NEIL1	3
NOL12	3
NOXA1	3
ORAOV1	3
OSBPL7	3
PARP6	3
PCGF3	3
PIDD	3
PLCB2	3
PNKP	3
POLM	3
RBM6	3
RCCD1	3
RHOT2	3
RHPN1	3
SDHAP1	3
SELO	3
SETD4	3
SETD6	3
SHROOM1	3
SIRT7	3
SLC25A37	3
SNHG11	3
SNRNP70	3
SPPL2B	3
SPSB3	3
STK36	3
TAZ	3
TMCO6	3
TMEM184A	3
TNFRSF14	3
TNFRSF25	3
TONSL	3
TOP3B	3
TRMT1	3
TRMT2A	3
TRMU	3
TUBGCP6	3
TYK2	3
UAP1L1	3
ULK3	3
WASH2P	3
WASH3P	3
WASH7P	3
WDR85	3
WDR90	3
ZNF276	3
ZNF335	3
ZNF692	3
ZNF783	3
ACAT1	2
ACOT2	2
ACTN1	2
ADARB1	2
AKAP12	2
ALDH1B1	2
AMIGO2	2
C3orf26	2
C3orf64	2
CALU	2
CDC25B	2
CFL2	2
CLIP1	2
COL12A1	2
CRYAB	2
CSGALNACT2	2
DAB2	2
DNAJB5	2
EGLN1	2
ENO3	2
FABP3	2
FAM83D	2
FH	2
GBE1	2
GNAI1	2
H19	2
HSPA2	2
IFITM3	2
IFRD1	2
ITGB1	2
LDHA	2
LOC283624	2
MB	2
MICAL2	2
MRPL36	2
NELF	2
NOP16	2
NT5DC3	2
ODZ1	2
PCP4	2
PCSK7	2
PDE4D	2
PDE4DIP	2
PGM1	2
PHLDB2	2
PRUNE2	2
PTP4A3	2
RARRES1	2
RPS27	2
RRS1	2
SAMD4A	2
SEC31B	2
SEC61G	2
SEPT7P2	2
SEPX1	2
SETD1B	2
SH3D19	2
SLC25A4	2
SLC39A14	2
STAT3	2
STC2	2
SYNPO2	2
TAGLN	2
TCEAL1	2
TCEAL3	2
TIMM17A	2
TIMP1	2
TTL	2
TUBB6	2
URB1	2
USP14	2
WBSCR17	2
WDR1	2
ZHX3	2
ABCA5	2
ABCA6	2
ACACB	2
ACSL1	2
ADAMTS9	2
ADCY3	2
ADM	2
AFAP1L1	2
ALDH1L2	2
ANGPT2	2
ANKRD10	2
ANKRD36	2
ARHGEF15	2
BCL6	2
C1QTNF1	2
C5orf62	2
CACNA1H	2
CCDC76	2
CCNL1	2
CCNT2	2
CD109	2
CFLAR	2
CLK1	2
CPLX1	2
CPM	2
CRISPLD2	2
CYP4B1	2
DAAM2	2
DDHD1	2
DENND3	2
DLL1	2
DMXL2	2
DNM1	2
DOCK6	2
EDNRB	2
ELTD1	2
ENPEP	2
EPAS1	2
EPS8	2
ETFDH	2
F3	2
F8	2
FAM107A	2
FAM76B	2
FBXL7	2
FLT1	2
FLT4	2
FZD4	2
GALNTL2	2
GATA2	2
GJA4	2
GJC1	2
GPR116	2
GPR4	2
GRASP	2
GSDMB	2
GSTM2	2
HECW2	2
HIPK3	2
IL15RA	2
INO80D	2
ITGB3	2
KALRN	2
KCNJ8	2
KDR	2
LAMB1	2
LBR	2
LMBR1L	2
LOC100499177	2
LPIN1	2
LRRC32	2
MAMLD1	2
MAP1B	2
MAP3K8	2
MDM4	2
MPP3	2
MRVI1	2
NEK3	2
NFKBIZ	2
NR1D1	2
NR2C2	2
NR2F2	2
NRCAM	2
NUAK1	2
ODF2L	2
PARM1	2
PDE2A	2
PDGFRB	2
PEAR1	2
PITPNM2	2
PLEKHG2	2
PLIN2	2
PNPLA2	2
PTPRB	2
RALGAPA1	2
RAP2C	2
RAPGEF5	2
RASAL2	2
RASSF4	2
RBM25	2
RBM33	2
RGS5	2
RPS6KA2	2
RUFY3	2
S1PR1	2
SATB2	2
SCARF2	2
SEC16B	2
SEC23A	2
SHE	2
SLC1A3	2
SLC25A16	2
SNED1	2
SREK1	2
SSH2	2
STARD8	2
STARD9	2
STEAP4	2
STRADB	2
TCERG1	2
TENC1	2
TFPI	2
TGFBR2	2
TIMP3	2
TMTC1	2
TNFAIP2	2
TNRC6A	2
TTC13	2
USPL1	2
VEGFA	2
VSTM4	2
ZFC3H1	2
ZMAT1	2
ZNF333	2
ZNF431	2
ZNF529	2
ZRANB2	2
AARS	2
ABCC10	2
ACAA2	2
ADCY6	2
AKR1C1	2
AP5B1	2
ATP2B4	2
ATP5B	2
CAD	2
CALR	2
CGREF1	2
DANCR	2
DDX21	2
DNAJB11	2
DOCK5	2
DPH2	2
DPP3	2
DYSF	2
EDARADD	2
FEN1	2
FKBP11	2
HP	2
HSP90B1	2
IMPA2	2
IPO4	2
JRK	2
KLF13	2
KPNA2	2
LRRC59	2
MDH2	2
MICALL1	2
MLEC	2
MST1P9	2
MXD3	2
MYBBP1A	2
NACC2	2
NME1	2
NOMO2	2
NSDHL	2
ORM1	2
PDIA4	2
PFAS	2
PFKFB2	2
PKD1	2
PPAPDC1B	2
SAA1	2
SAA2	2
SEC24D	2
SGK2	2
SRM	2
SRPRB	2
STEAP1	2
TGM2	2
TIMELESS	2
TKT	2
TMCO3	2
TOMM40L	2
TUBA1B	2
TUBB2A	2
TUBB4B	2
VARS	2
WDR55	2
YARS	2
ZBTB40	2
ADAMTS15	2
ADAMTSL2	2
ANPEP	2
APCDD1	2
ASNS	2
C1R	2
C1orf122	2
CBR1	2
CCDC64	2
CD248	2
CEP85	2
CES4A	2
DGAT2	2
EIF4EBP1	2
EMILIN1	2
FADS1	2
FAM109B	2
FCGBP	2
FTH1	2
G6PD	2
GPAM	2
HEATR7A	2
HEYL	2
HGD	2
HYAL2	2
JAG2	2
KIAA0664	2
LIPG	2
ME1	2
MFGE8	2
MLXIPL	2
MOCS1	2
PCOLCE	2
PCSK2	2
PLEKHH1	2
PODN	2
PYCR1	2
RAP1GAP	2
RASD1	2
RHBDD3	2
SEMA3F	2
SERPINF1	2
SGK1	2
SLC27A3	2
SLC27A4	2
SLC7A11	2
SLC9A3R2	2
SLCO2A1	2
SMAD6	2
SOX18	2
SPON1	2
THBD	2
TLN2	2
TMEM204	2
TPM2	2
UCHL1	2
VCAN	2
HIF3A	2
KCTD15	2
KRT13	2
LOC100130331	2
NKD1	2
PDLIM7	2
PLXNB3	2
PREB	2
PRKCDBP	2
SFXN5	2
SLC5A6	2
SPTB	2
TCEAL4	2
TNC	2
WISP1	2
ACADVL	2
ACAP1	2
AKAP17A	2
ANKRD13D	2
ANKS3	2
ARHGAP4	2
ARHGAP9	2
ARL16	2
BCS1L	2
BDH1	2
C10orf137	2
C16orf7	2
C19orf60	2
C1QTNF6	2
C9orf142	2
CACNB1	2
CAPN8	2
CARD14	2
CBS	2
CCDC142	2
CENPJ	2
COL16A1	2
COL27A1	2
CPSF1	2
CYP3A5	2
DCXR	2
DDX11	2
DDX55	2
DOK3	2
E4F1	2
ELMOD3	2
FAM160A2	2
FAM73B	2
FASTK	2
FER1L4	2
FGD2	2
FUT3	2
GBA2	2
GEN1	2
IER5L	2
IQGAP3	2
JAK3	2
KNTC1	2
KRT15	2
LOC100288778	2
LOC100506123	2
LOC729737	2
LPAR2	2
LSS	2
LZTR1	2
MC1R	2
ME3	2
MERTK	2
MIAT	2
MICAL1	2
MRPS25	2
MTG1	2
MYO7A	2
NEURL4	2
NKD2	2
NOL3	2
NXF1	2
OBSCN	2
PISD	2
PLA2G4F	2
PLEKHG4	2
PMS1	2
PNN	2
POLG2	2
PRODH	2
QTRT1	2
RAD52	2
RAPGEFL1	2
RCN3	2
RECQL4	2
SDHAP2	2
SDHAP3	2
SH2B1	2
SHC2	2
SIN3B	2
SLC26A11	2
SLC29A2	2
SLCO4A1	2
SNAI2	2
SOLH	2
SPIN3	2
SPON2	2
SRPX2	2
SYNGAP1	2
TAF6L	2
THBS3	2
TMEM44	2
TP53I13	2
TP53I3	2
TRPT1	2
VIPR1	2
WDR4	2
WDR77	2
ZNF195	2
ZNF202	2
ZNF23	2
ZNF251	2
ZNF558	2
ZNF598	2
ZNF605	2
ABCA7	2
AKAP8L	2
ARHGAP27	2
ARHGEF1	2
ARRDC1	2
ATG4B	2
BZRAP1	2
C11orf80	2
C19orf6	2
C20orf96	2
C8orf73	2
CCDC24	2
CCDC57	2
CCDC88B	2
CHKA	2
CYP2R1	2
CYP4F12	2
DCAF15	2
DGKQ	2
EFCAB4A	2
EFHC1	2
ELMO3	2
EPHA1	2
ERN2	2
FAAH	2
FBXO44	2
FCHSD1	2
FLJ31306	2
GOLGA2P5	2
HDAC10	2
HDAC6	2
HES4	2
HIST2H2BE	2
HOXA3	2
HOXA5	2
HSBP1L1	2
IKBKB	2
ING5	2
INPP5E	2
IP6K2	2
IRF3	2
KCTD13	2
LOC100131096	2
LRCH4	2
MIR210HG	2
NADSYN1	2
NICN1	2
NISCH	2
ODF3B	2
PHKG2	2
PIGZ	2
PKP3	2
PLXNB1	2
PPOX	2
PPP1R16A	2
PPP1R35	2
RABL2A	2
RABL2B	2
RAD9A	2
RASSF7	2
RBM5	2
RECQL5	2
RIPK3	2
RRP7B	2
S100A14	2
SFI1	2
SGSM3	2
SH3BP2	2
SH3GLB2	2
SIGIRR	2
SLC22A18	2
SLC25A29	2
SLC37A4	2
SNAPC4	2
SNRPA1	2
SS18L1	2
STXBP2	2
SUV420H2	2
TMC6	2
TMEM80	2
TRABD	2
TRIM52	2
UBXN11	2
UCKL1	2
WASH1	2
WDR52	2
WDR91	2
ZBTB48	2
ZNF266	2
ZNF337	2
ACADL	1
ACOT9	1
ACTA1	1
ACTC1	1
ACTN2	1
ADH5	1
ASB5	1
ATF4	1
ATL1	1
BAG2	1
BIN1	1
BVES	1
C20orf7	1
C9orf25	1
CA3	1
CACNA1C	1
CACNB2	1
CALD1	1
CBWD1	1
CCNH	1
CDC37L1	1
CDR2	1
CDV3	1
CHRDL1	1
CHRDL2	1
CKM	1
CLIC4	1
CNN3	1
CPB1	1
CRY1	1
CSDA	1
CTSL1	1
CUTC	1
DACT3	1
DHX35	1
DNTTIP1	1
DPH3	1
DPY19L2	1
DSTN	1
DUSP3	1
EEF1A2	1
EPM2A	1
FAM129A	1
FHL1	1
FHL3	1
FLJ43663	1
GCLM	1
GREM1	1
GYG1	1
HIGD1A	1
HOPX	1
HSD17B6	1
HSPB8	1
IL18BP	1
ITGA5	1
KBTBD10	1
KCTD10	1
KLHL20	1
KPNA3	1
LDHB	1
LMCD1	1
LOC100128164	1
LOC144481	1
LPP	1
MRPL33	1
MYEF2	1
MYH3	1
MYL1	1
MYL12A	1
MYL2	1
MYL6B	1
MYOM1	1
MYOM2	1
NDUFAB1	1
NRAP	1
OSBPL10	1
PALLD	1
PDLIM3	1
PHC2	1
PHF21B	1
PLN	1
PPM1B	1
PRKAG2	1
PSMA7	1
PVR	1
RAB32	1
RABGGTB	1
RAMP1	1
RASSF3	1
RBM3	1
RHEB	1
RNF115	1
RRAD	1
RTN4	1
RYR1	1
S1PR3	1
SBDS	1
SBDSP1	1
SERPINE2	1
SH3BGR	1
SLC25A27	1
SLC43A3	1
SLC4A7	1
SORBS2	1
STAC3	1
STARD13	1
TCAP	1
TMEM165	1
TMEM70	1
TMOD1	1
TNNC1	1
TNNT1	1
TP53INP2	1
TPM3	1
TRNT1	1
TTC39C	1
TXLNG2P	1
UBE2S	1
UGP2	1
USP13	1
UTP11L	1
VLDLR	1
VPS37A	1
WTH3DI	1
XIRP2	1
ZAK	1
ZFP106	1
ZNF239	1
ZYX	1
ABCA1	1
ABCA8	1
ABCA9	1
ABCC9	1
ACSL4	1
ADA	1
ADAMTS7	1
ADAMTSL4	1
ADH1B	1
ADRA2A	1
AFF1	1
AGFG1	1
AGTR1	1
AHCTF1	1
AHI1	1
AIDA	1
AKT3	1
ALG13	1
ALS2CR8	1
ANKRD12	1
ANKRD44	1
ANKS6	1
ANTXR2	1
ARHGAP10	1
ARHGAP29	1
ARHGEF7	1
ARNTL	1
ASAP1	1
ASAP2	1
ATG2B	1
ATP10A	1
ATP11C	1
ATP13A3	1
ATP8A1	1
AZI2	1
BICC1	1
BNC2	1
BNIP2	1
BNIP3	1
BRWD3	1
C10orf10	1
C10orf58	1
C16orf52	1
C4orf32	1
C5orf41	1
C7orf63	1
C9orf72	1
CALCRL	1
CAMK2D	1
CARD8	1
CASP10	1
CAV2	1
CBFA2T3	1
CBLB	1
CCDC146	1
CCDC50	1
CCDC82	1
CCDC88A	1
CD300LG	1
CD58	1
CDC14B	1
CDC42EP3	1
CDH5	1
CDK17	1
CDKN1C	1
CDO1	1
CEBPD	1
CELF2	1
CEP170	1
CEP44	1
CHIC1	1
CHORDC1	1
CLCN5	1
CLEC2B	1
CLEC7A	1
CLIP4	1
CMAHP	1
CNRIP1	1
CNTFR	1
CNTLN	1
CORO6	1
CPEB2	1
CPNE8	1
CREB5	1
CTHRC1	1
CTSK	1
DACT1	1
DCLK1	1
DCUN1D3	1
DCUN1D4	1
DDIT3	1
DDX60L	1
DGKE	1
DIAPH2	1
DICER1	1
DLC1	1
DNAJB14	1
DNM3OS	1
DOCK11	1
DOCK4	1
DOCK9	1
DONSON	1
DSE	1
EBF1	1
EEA1	1
EGFLAM	1
ELK3	1
ELL2	1
EML1	1
ENPP2	1
ENPP4	1
ENTPD4	1
EPB41L3	1
EPHA3	1
ERG	1
ERO1L	1
ERV3-1	1
ETS1	1
FAM126B	1
FAM134B	1
FAM135A	1
FAM160B1	1
FAM3C	1
FAM65C	1
FAM89A	1
FAT4	1
FCHO2	1
FGD4	1
FGF2	1
FGF7	1
FMNL2	1
FMO2	1
FMO3	1
FNIP1	1
FOXN2	1
FOXN3	1
FOXO1	1
FRMD3	1
FYN	1
GABARAPL1	1
GADD45A	1
GANC	1
GFPT2	1
GHR	1
GK5	1
GLIS3	1
GLS	1
GLUL	1
GPR180	1
GUCY1A2	1
GUCY1B3	1
GULP1	1
HACE1	1
HCFC2	1
HDAC9	1
HECTD2	1
HOXD8	1
HSD17B11	1
IFI44	1
IGFBP3	1
IGFBP7	1
IGSF10	1
IL1R1	1
IRF4	1
IRS2	1
ITGA1	1
ITSN1	1
JAK2	1
JHDM1D	1
KANK2	1
KANSL1L	1
KAT2B	1
KBTBD11	1
KIAA0355	1
KIAA1033	1
KIAA1324L	1
KIAA1432	1
KIAA1462	1
KIAA1841	1
KLF11	1
KLF7	1
KLF8	1
KLF9	1
KSR1	1
LAMC1	1
LATS2	1
LDB2	1
LEPR	1
LHFP	1
LIFR	1
LMO3	1
LOC100507577	1
LOC641298	1
LOC643837	1
LONRF1	1
LPAR1	1
LRRK2	1
LYST	1
MAF	1
MAGI2-AS3	1
MAN1A1	1
MANEA	1
MAP4K3	1
MAP4K5	1
MAP7D3	1
MARC1	1
MARK1	1
MCTP1	1
MDFIC	1
MECOM	1
MEIS1	1
MEOX2	1
MGEA5	1
MITF	1
MKLN1	1
MLKL	1
MLLT10	1
MMP3	1
MON2	1
MOSPD2	1
MTMR10	1
MTSS1	1
MX2	1
MYCBP2	1
MYCT1	1
NAA16	1
NAV1	1
NEGR1	1
NEK7	1
NFIL3	1
NHLRC2	1
NHS	1
NID2	1
NIPAL2	1
NNT	1
NOVA1	1
NPR2	1
NR2C1	1
OTUD6B	1
PAG1	1
PDE10A	1
PDE3A	1
PDE3B	1
PDE8A	1
PDE8B	1
PDK1	1
PDK4	1
PEAK1	1
PELI2	1
PGM3	1
PHLDB1	1
PID1	1
PIK3C2A	1
PIKFYVE	1
PKD2	1
PLCB4	1
PLCE1	1
PLCL2	1
PLEKHG1	1
PLEKHH2	1
PLIN5	1
PLSCR1	1
PLSCR4	1
PLXNA2	1
POLK	1
POU6F1	1
PPAP2B	1
PPFIBP1	1
PPP3CC	1
PPTC7	1
PRKAA1	1
PRKAB2	1
PRRG1	1
PRRT2	1
PRRX1	1
PTBP2	1
PTEN	1
PTENP1	1
PTPDC1	1
PTPN12	1
PTPRM	1
PXK	1
QKI	1
RAB8B	1
RAP1B	1
RASGRF2	1
RBMS3	1
RBPMS	1
RCAN2	1
RCL1	1
RCOR3	1
RDH10	1
RDX	1
RECK	1
REV3L	1
RGS11	1
RHOBTB3	1
RHOQ	1
RICTOR	1
RIMKLB	1
RNF125	1
RNF144A	1
RNF146	1
ROCK2	1
RORA	1
RUFY2	1
RUNX1T1	1
SAMD8	1
SASH1	1
SBF2	1
SENP7	1
SEPT11	1
SESTD1	1
SH3KBP1	1
SHROOM4	1
SLC19A2	1
SLC25A32	1
SLC25A36	1
SLC2A13	1
SLC2A3	1
SLC36A4	1
SLFN11	1
SMCHD1	1
SNRK	1
SNTB2	1
SPAG9	1
SPRY1	1
SPRY2	1
SRGAP2	1
SRRM1	1
ST3GAL6	1
STEAP2	1
STK38L	1
STK39	1
STOM	1
STON1	1
STX2	1
STXBP5	1
SUN1	1
SVEP1	1
SYNJ1	1
TACC1	1
TBC1D2B	1
TBCEL	1
TBX1	1
TBX15	1
TCF4	1
TEAD1	1
TEK	1
TGFBR3	1
TLR4	1
TM6SF1	1
TMEM170B	1
TMEM200A	1
TMEM55A	1
TRO	1
TUB	1
TUBE1	1
TXNIP	1
UPP1	1
USP15	1
USP24	1
USP45	1
USP53	1
UVRAG	1
VAMP4	1
VGLL3	1
WASF3	1
WNK1	1
XAF1	1
XRN1	1
YAF2	1
YOD1	1
YPEL2	1
YTHDC2	1
ZC3H12C	1
ZC3H6	1
ZDBF2	1
ZDHHC17	1
ZDHHC21	1
ZEB1	1
ZEB2	1
ZFAND5	1
ZFHX4	1
ZFPM2	1
ZMYM5	1
ZNF160	1
ZNF192	1
ZNF25	1
ZNF273	1
ZNF280D	1
ZNF449	1
ZNF697	1
ZSWIM6	1
ACSS1	1
ACSS3	1
ADAMTS17	1
AGA	1
AHNAK2	1
AHSA1	1
AIFM1	1
ALDH18A1	1
ALG1	1
ALG5	1
ANAPC1	1
ANKRD52	1
APOA4	1
ASAP3	1
ATG3	1
ATIC	1
ATL3	1
BECN1	1
BZW2	1
C12orf49	1
C14orf149	1
C14orf21	1
C1orf226	1
C20orf24	1
C20orf3	1
C22orf28	1
C4BPA	1
C6orf115	1
CADPS2	1
CANX	1
CCDC69	1
CCDC85C	1
CCDC93	1
CCT2	1
CCT6A	1
CCT7	1
CD55	1
CHCHD3	1
CLEC16A	1
CLPB	1
CMTM4	1
CNIH4	1
COPB2	1
COPG1	1
CPD	1
CPN1	1
CRAMP1L	1
CYP17A1	1
CYP21A2	1
DAD1	1
DARS2	1
DDOST	1
DHRS7	1
DHX15	1
DNAJC1	1
DNAJC10	1
DNAJC11	1
DNAJC3	1
DNMT1	1
DPAGT1	1
DTX4	1
EARS2	1
ECE2	1
EIF2S1	1
EIF5	1
EIF5AL1	1
ENO1	1
ENOX2	1
EPRS	1
ERN1	1
FAM83G	1
FAM98A	1
FBXO9	1
FGA	1
FGB	1
FGG	1
FGL1	1
FLOT2	1
FUCA2	1
GALK2	1
GALNT2	1
GAPDH	1
GC	1
GFM1	1
GFPT1	1
GGH	1
GLUD2	1
GMDS	1
GMPS	1
GNA12	1
GNS	1
GOLIM4	1
H2AFX	1
H2AFZ	1
H6PD	1
HARS	1
HBS1L	1
HCFC1	1
HDAC4	1
HEATR1	1
HEATR5A	1
HERC2	1
HIPK2	1
HIRA	1
HIST1H2BK	1
HM13	1
HMGXB3	1
HSP90AB4P	1
HSPA4	1
HSPA5	1
HSPA9	1
HTRA1	1
HUWE1	1
IDE	1
IDH2	1
IMP4	1
IRGQ	1
KIAA0100	1
KIAA0284	1
KIAA0391	1
KIAA1797	1
KIF1C	1
KLHL25	1
LBP	1
LCN2	1
LEO1	1
LETM1	1
LMNB2	1
LOC653566	1
LRP10	1
M6PR	1
MAFG	1
MAN1A2	1
MAN2A1	1
MAPKBP1	1
MARS2	1
MCFD2	1
MCM3	1
MCM4	1
MCM5	1
MCM6	1
MEGF8	1
MFHAS1	1
MLL2	1
MLXIP	1
MOCOS	1
MON1B	1
MORC4	1
MPV17L2	1
MRPS23	1
MRPS5	1
MTHFR	1
MTOR	1
NANS	1
NBPF1	1
NCAPD3	1
NCDN	1
NDST1	1
NDUFS1	1
NF2	1
NLN	1
NME2	1
NMT2	1
NOL6	1
NOMO1	1
NOP14	1
NSF	1
NTN1	1
NUCB2	1
NUP205	1
OBFC2B	1
ORM2	1
P4HB	1
PA2G4P4	1
PAIP2B	1
PARP1	1
PCCA	1
PCNXL3	1
PDPK1	1
PDPR	1
PDXK	1
PGK1	1
PI4KA	1
PIAS4	1
PITPNM1	1
PLBD2	1
PLIN4	1
PNKD	1
POLE3	1
POLG	1
POLR1A	1
PPIB	1
PRDX4	1
PRELID1	1
PRG4	1
PRKDC	1
PRMT5	1
PSKH1	1
PSMC4	1
PSMD11	1
PSMD2	1
PSMD8	1
PSME3	1
PSMG1	1
PTPRF	1
PVRL1	1
RAB15	1
RAB5C	1
RABAC1	1
RAN	1
RCBTB1	1
RCC1	1
RCE1	1
RPL22L1	1
RPL7L1	1
RPN1	1
RPN2	1
RRM1	1
RTN4RL2	1
RUVBL1	1
SARS	1
SBF1	1
SEC11C	1
SEC16A	1
SEC23B	1
SERPINA1	1
SLC1A4	1
SLC27A2	1
SLC2A10	1
SLC35B1	1
SLC39A7	1
SLC44A1	1
SLC4A2	1
SMC4	1
SMG5	1
SND1	1
SOCS7	1
SPINK1	1
SRP54	1
SRPK1	1
SSR1	1
SSR3	1
STT3A	1
STT3B	1
TARS	1
TBC1D14	1
TBC1D16	1
TECPR1	1
TEP1	1
THADA	1
THOC3	1
TLCD2	1
TM9SF1	1
TMED10P1	1
TMEM147	1
TMEM184C	1
TRIM25	1
TSPAN13	1
TSR1	1
TSTA3	1
TUBA4A	1
TUBB	1
TUBG1	1
UCK2	1
UFD1L	1
UGDH	1
UGGT1	1
UGT1A1	1
UGT1A4	1
UGT1A6	1
UNC119B	1
UQCRH	1
UTP20	1
VCP	1
WFS1	1
WIPI1	1
YIF1B	1
YWHAQ	1
ZC3H13	1
ZNF512B	1
ZNF618	1
ZZEF1	1
A2M	1
ABCG2	1
ABHD4	1
ACOT11	1
ACVRL1	1
ADAMTS1	1
ALPL	1
ANGPT1	1
AOC3	1
AQP1	1
ARAP3	1
ARHGEF35	1
ATP1B3	1
ATP5G3	1
BBOX1	1
BHMT2	1
BSPRY	1
C13orf15	1
C13orf33	1
C15orf23	1
C20orf160	1
CA2	1
CA4	1
CALHM2	1
CARD6	1
CASKIN2	1
CCDC86	1
CD36	1
CDK2AP2	1
CDR2L	1
CFD	1
CHCHD10	1
CHST7	1
CKMT2	1
CLCNKA	1
CLEC14A	1
CMKLR1	1
COL18A1	1
COL4A1	1
COX17	1
COX5A	1
CROT	1
CST6	1
CXorf36	1
CYC1	1
CYGB	1
CYYR1	1
DES	1
DHCR24	1
DIO1	1
EFHD1	1
EFNB1	1
EFR3B	1
EHD2	1
ELOVL1	1
ENC1	1
ENG	1
EPHB4	1
EPHX1	1
EPOR	1
ESRRA	1
ETV4	1
EXOC3L1	1
EXOC3L2	1
FABP4	1
FAM155B	1
FAM167B	1
FAM212B	1
FAM84A	1
FLJ42875	1
FNDC4	1
FOXE1	1
FTL	1
GAL3ST3	1
GCLC	1
GFRA2	1
GIPC3	1
GJA5	1
GOT1	1
GPR98	1
GRB10	1
GSR	1
GSTP1	1
HES1	1
HHATL	1
HK1	1
HMGB3	1
HR	1
HSD17B4	1
HSPA12B	1
HSPB6	1
HTATIP2	1
IFITM2	1
IGFBP2	1
INMT	1
ISOC2	1
IVD	1
KCNC3	1
KCNE4	1
KCNJ11	1
KLHL26	1
LDLR	1
LIMS2	1
LINC00085	1
LIPE	1
LOC100506190	1
LPL	1
LRFN3	1
LRP1	1
LZTS1	1
MAP1A	1
MCAM	1
MEGF9	1
MMP2	1
MMRN1	1
MMRN2	1
MRPL12	1
MRPS11	1
NES	1
NEURL1B	1
NGFR	1
NMNAT2	1
NOS3	1
NOSTRIN	1
NOTCH3	1
NPR1	1
NQO1	1
OLFML3	1
OSBPL5	1
OSGIN1	1
PANX2	1
PC	1
PCDH12	1
PCDHGC3	1
PCK2	1
PDGFB	1
PIK3R3	1
PKI55	1
PLEKHA6	1
PLEKHJ1	1
PLTP	1
PLVAP	1
PLXND1	1
PODXL	1
POLR2L	1
PPARG	1
PPIP5K1	1
PRADC1	1
PRDX1	1
PRELP	1
PROCR	1
PRRG2	1
PRX	1
PTPN9	1
PXDN	1
RASIP1	1
RGL4	1
RNASE1	1
RND2	1
ROBO4	1
SCD	1
SCN4A	1
SEMA6B	1
SEPT4	1
SH2D3C	1
SLA	1
SLC16A12	1
SLC16A3	1
SLC17A5	1
SLC30A2	1
SLC48A1	1
SLC4A11	1
SLC6A8	1
SNAI1	1
SPARCL1	1
SPRY4	1
SQLE	1
STEAP3	1
SYDE1	1
SYPL2	1
TALDO1	1
TDRD9	1
TM4SF18	1
TMEM100	1
TMEM108	1
TMEM229B	1
TMEM88	1
TPD52L1	1
TPO	1
TRIM16	1
TSKU	1
VWA1	1
WFDC2	1
ZCCHC12	1
ZNF628	1
ABCD1	1
ABHD2	1
ACAT2	1
ACLY	1
ADAT1	1
AGAP6	1
ALDH4A1	1
ALOX5AP	1
ANGPTL1	1
ANXA2P2	1
ARSB	1
ATP6V0D1	1
C11orf24	1
C11orf51	1
C12orf5	1
C1QB	1
C1orf212	1
C22orf23	1
C3orf39	1
C9orf100	1
CAMK2G	1
CAP1	1
CFL1	1
CHPF2	1
CLP1	1
CUEDC1	1
DAGLA	1
DEGS1	1
EHBP1L1	1
EID2	1
ELOVL5	1
EPPK1	1
FADS2	1
FAM46B	1
FAM65B	1
FAM86C1	1
FBLIM1	1
[truncated: 768 more rows]
