# Supplementary material for: Comprehensive analysis of normal adjacent to tumor transcriptomes
Source: Nat Commun. 2017 Oct 20;8:1077. doi: 10.1038/s41467-017-01027-z (PMC5651823; doi:10.1038/s41467-017-01027-z)
Supplement: Supplementary file 5 — Supplementary Data 3 [file 41467_2017_1027_MOESM5_ESM.xlsx]

## Sheet: NAT-Healthy
	Bladder		Breast		Colon		Liver		Lung		Prostate		Thyroid		Uterus
NAME	NES	FDR q-val	NES	FDR q-val	NES	FDR q-val	NES	FDR q-val	NES	FDR q-val	NES	FDR q-val	NES	FDR q-val	NES	FDR q-val
HALLMARK_ADIPOGENESIS	1.89135	0.0191016	-2.58128	0.000121212	1.90482	-0.975483	1.57796	0.492334	-1.45337	0.129757	-4.63085	0.0751644	-3.0312	0	0.0182719	0
HALLMARK_ALLOGRAFT_REJECTION	1.68967	0.0430801	2.33142	0.00197426	2.85864	4.35472	4.48075	0	3.2737	0	7.30159	0	3.85242	0	0	0
HALLMARK_ANDROGEN_RESPONSE	2.23429	0.00253006	0.921192	0.660698	1.71786	0.805148	3.37856	0.754979	-2.00857	0.0159499	0.99898	0	-1.03832	0.462841	0.04206	0.44183
HALLMARK_ANGIOGENESIS	1.53857	0.075777	0.955087	0.626643	0.948121	1.51874	1.09828	0.096202	1.30032	0.180359	-2.11733	0.351695	0.970893	0.00624944	0.519993	0.621568
HALLMARK_APICAL_JUNCTION	2.30734	0.00142687	1.9628	0.0162318	2.83101	2.13963	1.80566	0.00461536	-1.91145	0.0217884	-1.70294	0.0265251	-2.09307	0.0581883	0	0.00931131
HALLMARK_APICAL_SURFACE	0.934097	0.53616	1.85548	0.0299191	1.5615	1.40727	1.2232	0.137003	2.10363	0.00667386	-1.07086	0.244693	1.65185	0.458698	0.0763844	0.0591004
HALLMARK_APOPTOSIS	2.41378	0.000538809	0.980558	0.607454	2.61563	2.00016	3.81905	0.0102917	1.56245	0.0851705	2.17884	0	2.07591	0.00295378	0.000818372	0.0103228
HALLMARK_BILE_ACID_METABOLISM	-0.729445	1	1.42761	0.183455	0.991046	1.57741	1.2827	0.0787649	1.24341	0.203276	-1.28205	0.217823	0.942017	0.25703	0.483355	0.530676
HALLMARK_CHOLESTEROL_HOMEOSTASIS	-0.671622	1	2.26461	0.00270228	-1.6351	1.76339	1.39734	0.0328731	0.994524	0.441319	-2.74652	0.141354	-1.49801	0	0.109076	0.116683
HALLMARK_COAGULATION	2.65469	0.0001	0.775431	0.79883	1.47858	2.34661	1.5544	0.00098063	-1.45863	0.134083	-2.05306	0.0779652	-1.43616	0.00882459	0.103515	0.136267
HALLMARK_COMPLEMENT	1.91593	0.0171315	-0.718731	0.883914	2.58704	1.41126	2.75226	0.140878	1.47749	0.108099	2.37811	0.000115	1.7719	0.000722083	0.000669577	0.0423096
HALLMARK_DNA_REPAIR	2.01535	0.0096008	2.84448	0	2.12076	-2.32226	-2.36891	0.00192389	-1.99501	0.0157979	1.90198	0.00082	-2.00115	0.0126692	0.00596861	0.0172034
HALLMARK_E2F_TARGETS	4.27931	0	2.96779	0	1.67011	-5.97851	-3.5036	0	-1.22813	0.26263	2.86533	0	-1.33099	0	0.0469973	0.186765
HALLMARK_EPITHELIAL_MESENCHYMAL_TRANSITION	7.29208	0	-1.95123	0.0227236	5.04409	6.34261	1.06495	0	-4.1895	0	-3.18295	0.380155	-4.46155	0	0	0
HALLMARK_ESTROGEN_RESPONSE_EARLY	-1.55279	0.189326	3.78538	0	1.41087	1.37018	3.41431	0.151928	3.41703	0	-0.942264	0	1.7529	0.588165	0.12945	0.0420423
HALLMARK_ESTROGEN_RESPONSE_LATE	-2.04097	0.0224024	5.03945	0	0.955324	1.7867	3.14636	0.0311519	3.97322	0	-1.26144	0	1.72103	0.263725	0.522825	0.0451538
HALLMARK_FATTY_ACID_METABOLISM	1.41193	0.116965	-1.2634	0.245326	-1.21667	0.642093	-1.38485	0.90539	-1.4238	0.139284	-3.55713	0.123457	-1.76542	0	0.262661	0.0473157
HALLMARK_G2M_CHECKPOINT	4.4548	0	2.80456	0.000269841	1.58424	-5.16148	-1.99583	0	-1.22436	0.254861	3.25284	0.00830622	-1.17422	0	0.070487	0.300093
HALLMARK_GLYCOLYSIS	1.01772	0.435547	1.5607	0.105274	1.04124	-1.30569	-1.65992	0.192342	-0.893241	0.60492	-2.71899	0.0408027	-1.73745	0.000105	0.426287	0.0506605
HALLMARK_HEDGEHOG_SIGNALING	-0.670108	0.969345	-1.09708	0.368377	1.42083	1.50521	1.68734	0.0978027	1.31378	0.181692	-0.563742	0.0463635	1.14159	0.966759	0.129816	0.414975
HALLMARK_HEME_METABOLISM	1.75789	0.0342894	-1.40812	0.163869	1.97918	-1.12056	1.88618	0.331352	-1.37338	0.164721	-0.82511	0.018142	0.964055	0.703381	0.0125963	0.600492
HALLMARK_HYPOXIA	3.15565	0	-1.80527	0.0361313	2.36517	2.30315	2.23245	0.00136172	-2.1836	0.00539457	1.1137	0.00231893	1.2739	0.363315	0.00136969	0.274619
HALLMARK_IL2_STAT5_SIGNALING	1.7135	0.0409253	-1.80092	0.0330099	2.16672	3.20035	3.54863	0	1.39508	0.142097	2.61957	0	1.52962	0.000162338	0.00473093	0.100059
HALLMARK_IL6_JAK_STAT3_SIGNALING	1.78251	0.031819	-1.45597	0.149268	1.76211	-0.833701	1.68995	0.669098	-0.932571	0.569039	2.80675	0.0480723	1.1115	0	0.0352495	0.429985
HALLMARK_INFLAMMATORY_RESPONSE	2.43697	0.000577295	0.579928	0.956179	2.60114	3.48773	3.76905	0	2.10154	0.00621814	4.63543	0	2.68746	0	0.000736535	0.00061091
HALLMARK_INTERFERON_ALPHA_RESPONSE	1.55813	0.0750084	1.04967	0.540142	3.75155	3.4272	3.63452	0	2.63099	0.000141026	4.55438	0	3.79618	0	0	0
HALLMARK_INTERFERON_GAMMA_RESPONSE	1.70467	0.041125	-1.14341	0.34116	3.766	3.93281	4.86595	0	2.41573	0.00099457	6.36834	0	4.46765	0	0	0
HALLMARK_KRAS_SIGNALING_DN	-3.39402	0	2.70949	0.000231293	-3.23407	-1.83764	-1.98907	0.0241325	3.12672	0	-2.82236	0.007593	2.24184	0	0	0.00396406
HALLMARK_KRAS_SIGNALING_UP	1.87458	0.0202069	1.09159	0.514214	1.83422	3.07538	3.0482	0	2.50772	0.000403245	3.5292	0	2.46336	0	0.0254201	0.00253154
HALLMARK_MITOTIC_SPINDLE	2.97063	0	1.04893	0.519848	1.23628	-2.19299	1.56437	0.00368006	1.65409	0.061043	2.59791	0.0774481	-1.55403	0.000210276	0.239853	0.0953542
HALLMARK_MTORC1_SIGNALING	3.1348	0	2.30002	0.00221336	2.28629	-3.08436	-1.63265	0	-2.32627	0.00356283	-2.75414	0.043497	-3.40269	0	0.00184426	0
HALLMARK_MYC_TARGETS_V1	5.55472	0	3.99818	0	4.98726	-4.87118	-2.38256	0	-3.03552	0	-1.62749	0.00102545	-1.77655	0.0732328	0	0.0502252
HALLMARK_MYC_TARGETS_V2	1.03742	0.422552	2.31412	0.0024347	-1.37274	-2.40831	-2.38522	0.00102201	-1.52728	0.106867	-1.55539	0.00136727	-1.4244	0.0891511	0.18089	0.134737
HALLMARK_MYOGENESIS	4.32254	0	-3.61081	0	2.23918	-1.50296	-2.00622	0.0981559	-7.07895	0	-5.53827	0.00898456	-4.41816	0	0.00308779	0
HALLMARK_NOTCH_SIGNALING	-0.458352	0.996516	-0.692167	0.859398	1.18571	0.921244	1.91723	0.601813	1.68861	0.0549821	-0.918631	0.0162464	0.956991	0.603803	0.279538	0.532047
HALLMARK_OXIDATIVE_PHOSPHORYLATION	4.6867	0	2.49419	0.000905961	4.436	-3.42807	-3.01133	0	-3.2443	0	-5.65662	0	-3.01733	0	0	0
HALLMARK_P53_PATHWAY	-0.683292	1	1.7393	0.0465861	0.83956	3.00901	2.78465	0	3.43204	0	2.17637	0.000124	2.44292	0.00278481	0.660038	0.0022851
HALLMARK_PANCREAS_BETA_CELLS	0.884495	0.595221	1.09041	0.493932	1.67733	1.93124	1.2524	0.0148637	-0.752237	0.784032	-1.42492	0.227232	0.960193	0.150986	0.0488093	0.551444
HALLMARK_PEROXISOME	-0.891998	1	1.42089	0.178406	1.33717	0.762475	1.28014	0.79048	1.27414	0.189552	-1.01207	0.212465	-0.971567	0.502243	0.169869	0.513288
HALLMARK_PI3K_AKT_MTOR_SIGNALING	1.61601	0.060121	0.909122	0.65757	2.03749	-1.47583	1.87993	0.102764	-1.60708	0.0790091	1.09159	0.0174482	-1.24321	0.36867	0.00971668	0.246167
HALLMARK_PROTEIN_SECRETION	2.6547	0.000108333	-1.92517	0.0210166	2.91761	-2.53583	2.37122	0.000482665	-1.87268	0.0255165	-1.57916	0.00100333	-1.70566	0.0858496	0	0.0553652
HALLMARK_REACTIVE_OXIGEN_SPECIES_PATHWAY	1.40286	0.117734	0.870996	0.674937	1.51698	-1.51625	-1.14374	0.0994462	-2.2099	0.00475462	-2.74717	0.278746	-1.65972	0	0.0911915	0.0630173
HALLMARK_SPERMATOGENESIS	1.44677	0.107315	1.2291	0.352902	1.05935	-1.74866	1.1927	0.0345617	-1.84877	0.0266344	1.52974	0.264594	1.85987	0.075727	0.412806	0.0295806
HALLMARK_TGF_BETA_SIGNALING	1.55614	0.0732614	-2.83978	0.000242424	1.7342	2.0191	2.24932	0.0104623	-1.08247	0.39719	0.945618	0.00216845	-0.622655	0.508174	0.0401755	0.966186
HALLMARK_TNFA_SIGNALING_VIA_NFKB	5.26964	0	-1.34761	0.191788	1.67059	4.94833	6.11756	0	2.51319	0.000460852	6.55116	0	4.45117	0	0.048543	0
HALLMARK_UNFOLDED_PROTEIN_RESPONSE	2.2933	0.00170062	1.79663	0.0380998	1.85205	-3.64665	-1.69089	0	-2.82307	0	-1.64678	0.0383388	-2.75806	0.0710288	0.0232139	0.000181159
HALLMARK_UV_RESPONSE_DN	3.28799	0	-2.83662	0.000161616	2.45254	2.78546	3.21519	0	-1.34201	0.178737	-0.832341	0	-1.48972	0.716285	0.000788382	0.114087
HALLMARK_UV_RESPONSE_UP	1.42228	0.115516	0.708148	0.863548	1.88431	-1.20391	1.50327	0.265778	-1.07261	0.393675	-1.2021	0.093421	0.693963	0.31256	0.0193903	0.856761
HALLMARK_WNT_BETA_CATENIN_SIGNALING	-0.737395	1	0.901499	0.64688	-1.42601	1.06869	0.91215	0.410842	1.49535	0.107085	-1.06737	0.570659	0.960772	0.444557	0.189375	0.57666
HALLMARK_XENOBIOTIC_METABOLISM	-1.42902	0.254105	1.18698	0.387548	-1.03071	1.35245	0.899472	0.157775	-1.98041	0.0159304	-3.60436	0.571159	-0.56228	0	0.399633	0.967126

## Sheet: NAT-Tumor
	Bladder		Breast		Colon		Liver		Lung		Prostate		Thyroid		Uterus
NAME	NES	FDR q-val	NES	FDR q-val	NES	FDR q-val	NES	FDR q-val	NES	FDR q-val	NES	FDR q-val	NES	FDR q-val	NES	FDR q-val
HALLMARK_ADIPOGENESIS	3.55416	0	4.94483	0	5.01783	0	4.6554	0	3.87007	0	3.01759	0	1.0165	0.478336	2.54894	0.000288
HALLMARK_ALLOGRAFT_REJECTION	2.11527	0.00506245	-2.54791	0.000468	3.68458	0	3.69916	0	2.24785	0.00196875	-2.00138	0.00977979	2.09297	0.0170849	-1.75262	0.0300139
HALLMARK_ANDROGEN_RESPONSE	1.45137	0.113921	0.868475	0.619626	1.61226	0.0546658	2.73564	0	1.84467	0.0171975	-2.03461	0.00859423	1.44817	0.170694	0.776727	0.778899
HALLMARK_ANGIOGENESIS	0.875453	0.606303	1.70048	0.0400451	-1.68409	0.0462248	-1.54048	0.0697345	1.20119	0.235276	1.34084	0.174943	-2.24745	0.00302779	1.48578	0.12995
HALLMARK_APICAL_JUNCTION	2.09746	0.00542018	3.32336	0	2.5989	0.000176	-1.92905	0.0120428	2.08007	0.00507388	3.2201	0	-3.47848	0	2.25387	0.00297256
HALLMARK_APICAL_SURFACE	1.28975	0.201569	-1.11787	0.30437	1.43413	0.105562	-1.05254	0.373294	1.50559	0.0787695	2.44728	0.000706	-1.18066	0.268155	-1.70847	0.0366677
HALLMARK_APOPTOSIS	2.21473	0.00356768	1.63927	0.0519133	1.69762	0.0379219	2.68815	0	2.87196	0.000187	2.61679	8.41e-05	-2.33588	0.0020616	1.13233	0.371468
HALLMARK_BILE_ACID_METABOLISM	1.50053	0.0964665	1.87534	0.0177295	2.66704	0.000103	4.71679	0	2.68036	0.000258	1.31842	0.185169	1.57544	0.109258	1.32726	0.222342
HALLMARK_CHOLESTEROL_HOMEOSTASIS	-0.946812	0.536867	1.46644	0.10743	-0.937581	0.55443	1.72028	0.0280466	2.73769	0.000158	2.01468	0.00831119	-1.01959	0.426669	-1.34939	0.134671
HALLMARK_COAGULATION	2.3013	0.00227005	2.03318	0.0099083	-1.96179	0.0120349	4.32284	0	2.03093	0.00622304	2.48791	0.000656	-3.94573	0	2.10817	0.0069639
HALLMARK_COMPLEMENT	1.23788	0.236995	1.14317	0.306318	3.08182	0	3.7057	0	3.02382	0	2.17874	0.00374681	-2.64644	0	0.829266	0.774184
HALLMARK_DNA_REPAIR	-2.01661	0.00718882	-1.7526	0.0255115	-2.62004	0	2.00275	0.00754744	2.04578	0.00564661	-2.16825	0.00407515	1.90356	0.0385817	-1.94216	0.0146551
HALLMARK_E2F_TARGETS	-6.63602	0	-5.86847	0	-7.87072	0	-5.3989	0	-5.84093	0	-3.7116	0	-1.91696	0.0122965	-6.06128	0
HALLMARK_EPITHELIAL_MESENCHYMAL_TRANSITION	4.13208	0	2.71163	0.000104	-2.846	0	-2.55812	0.000474	2.25212	0.0020625	4.69551	0	-5.50075	0	5.14279	0
HALLMARK_ESTROGEN_RESPONSE_EARLY	2.16891	0.00414014	-3.30554	0	2.80561	0.000126	1.76459	0.0245717	1.7903	0.0225167	4.11152	0	-2.63345	0	1.92259	0.0182406
HALLMARK_ESTROGEN_RESPONSE_LATE	1.594	0.0720514	-3.59182	0	1.79585	0.0233727	1.89802	0.0124818	1.67614	0.0387338	4.23165	0	-3.27647	0	-3.15629	0
HALLMARK_FATTY_ACID_METABOLISM	2.11531	0.00539994	3.52625	0	2.97871	0	4.97666	0	2.44411	0.000804	1.88689	0.0170008	1.44369	0.154904	-1.89995	0.0174404
HALLMARK_G2M_CHECKPOINT	-4.83192	0	-4.93071	0	-5.77896	0	-4.25253	0	-4.85971	0	-3.71641	0	-1.40204	0.130845	-5.25586	0
HALLMARK_GLYCOLYSIS	-2.39408	0.00105116	-1.33484	0.146737	-1.26444	0.234835	1.11769	0.312901	-4.26175	0	0.988788	0.526803	-1.86261	0.0147714	-3.91727	0
HALLMARK_HEDGEHOG_SIGNALING	0.942379	0.54454	1.1896	0.271286	0.870551	0.614588	-1.37642	0.127118	0.953723	0.497153	-0.812056	0.699782	-1.2967	0.187277	1.26898	0.25938
HALLMARK_HEME_METABOLISM	1.85252	0.0216558	1.88765	0.0171183	2.99381	0	2.48452	0.000343	2.45272	0.000854	1.42341	0.141638	0.918705	0.582442	1.19101	0.326101
HALLMARK_HYPOXIA	2.54711	0.0003	3.25957	0	1.28442	0.185671	3.01081	0	1.9388	0.0100455	4.35516	0	1.7605	0.0651026	1.91603	0.0169149
HALLMARK_IL2_STAT5_SIGNALING	2.92657	0	1.97405	0.0113778	2.00002	0.00991466	2.85687	0	3.15457	0	1.61446	0.0682941	-2.28119	0.00276537	2.0739	0.00762386
HALLMARK_IL6_JAK_STAT3_SIGNALING	1.1072	0.345592	1.20552	0.265857	2.27098	0.00171379	2.76186	0	2.92425	0	0.845395	0.712808	-1.90899	0.0121039	0.700491	0.844709
HALLMARK_INFLAMMATORY_RESPONSE	1.77415	0.0309777	1.42619	0.121506	2.35104	0.00122148	4.36744	0	3.32017	0	1.43725	0.139195	-3.08002	0	-1.89047	0.0168286
HALLMARK_INTERFERON_ALPHA_RESPONSE	-2.59096	0.000267593	-2.51809	0.000495	1.47722	0.0917947	4.32796	0	2.2942	0.00162864	-1.32209	0.181413	-2.10238	0.00444806	-1.81592	0.0239364
HALLMARK_INTERFERON_GAMMA_RESPONSE	-1.13193	0.330625	-2.09659	0.00460436	2.73825	0.000114	5.39108	0	3.15499	0	-1.06403	0.386488	-2.13964	0.00354721	-1.64722	0.0474057
HALLMARK_KRAS_SIGNALING_DN	-2.03742	0.00694528	2.0629	0.00943533	2.45431	0.000822	-2.7482	0	-2.92463	0	3.86558	0	-2.23361	0.00282593	-3.6143	0
HALLMARK_KRAS_SIGNALING_UP	2.60935	0.000338	2.24135	0.00327392	1.99729	0.00962382	2.55523	0.000137	2.95364	0	2.02908	0.0079279	-3.20297	0	1.67418	0.0566938
HALLMARK_MITOTIC_SPINDLE	-1.21891	0.263608	-1.71207	0.0293446	-1.48338	0.110553	-2.66673	0.00026	-1.2292	0.207218	-2.21106	0.00343694	-2.21705	0.00302077	-1.47153	0.0870104
HALLMARK_MTORC1_SIGNALING	-2.88488	0	-3.03462	0	-3.66608	0	1.1332	0.306344	-1.62154	0.042751	-1.4226	0.13441	-1.36889	0.144905	-5.35475	0
HALLMARK_MYC_TARGETS_V1	-3.16674	0	-2.8064	0	-6.45422	0	2.31171	0.00117655	-4.0905	0	-4.6348	0	-3.46355	0	-4.12326	0
HALLMARK_MYC_TARGETS_V2	-2.54201	0.000222994	-2.02571	0.00608266	-4.57725	0	1.13443	0.314019	-2.03595	0.00508453	-3.06444	0	-1.20425	0.255163	-2.59279	0.000312
HALLMARK_MYOGENESIS	5.27769	0	7.12082	0	4.26045	0	-1.87749	0.0149486	3.7933	0	6.98392	0	-2.7047	0	5.5216	0
HALLMARK_NOTCH_SIGNALING	-0.920503	0.542447	1.27897	0.211636	1.20288	0.242325	1.00722	0.43004	1.44513	0.0995286	1.06244	0.438392	-1.5662	0.0708009	1.42435	0.157403
HALLMARK_OXIDATIVE_PHOSPHORYLATION	5.40108	0	3.88892	0	4.3145	0	6.70794	0	4.10236	0	3.26026	0	4.43063	0	-3.38252	0
HALLMARK_P53_PATHWAY	1.74906	0.0338697	2.71115	9.39e-05	-0.616992	0.933034	2.30274	0.00131044	2.51822	0.000434	2.66853	0	-3.87934	0	0.824095	0.745316
HALLMARK_PANCREAS_BETA_CELLS	-1.59926	0.0576091	-2.01016	0.0061685	1.87792	0.0167247	-2.03183	0.00843495	-2.29594	0.00121017	0.725712	0.816403	1.63111	0.0975551	-2.34113	0.00153564
HALLMARK_PEROXISOME	0.938993	0.531929	1.00619	0.459772	1.83615	0.0200974	2.6756	0	1.51504	0.0781343	0.810937	0.72106	-1.17961	0.260964	-1.36879	0.130239
HALLMARK_PI3K_AKT_MTOR_SIGNALING	1.51682	0.0944315	-1.62382	0.0430395	2.06633	0.00808459	1.5929	0.0509795	2.13059	0.00369595	-1.23379	0.234526	-1.51856	0.0853954	-2.26836	0.00249837
HALLMARK_PROTEIN_SECRETION	-1.93466	0.00968582	-2.08659	0.00445837	2.02526	0.00920046	1.8682	0.0146962	1.7619	0.0253048	1.45829	0.131958	-1.93503	0.0119458	-1.99155	0.0119099
HALLMARK_REACTIVE_OXIGEN_SPECIES_PATHWAY	2.37535	0.000663	1.48455	0.104082	1.57259	0.0613023	2.44144	0.000605	1.34609	0.139796	1.36671	0.163482	1.03281	0.491215	-1.5342	0.0731858
HALLMARK_SPERMATOGENESIS	-2.32332	0.00108736	-2.17385	0.00310829	-1.38748	0.155709	-1.58921	0.0611901	-2.38149	0.000878	-1.44724	0.132804	1.23267	0.295708	-3.28624	0
HALLMARK_TGF_BETA_SIGNALING	2.25954	0.00277987	1.99292	0.0110814	1.60032	0.0561748	2.32068	0.00123003	2.28106	0.0016841	1.40768	0.144568	-1.01905	0.414628	1.88245	0.0183794
HALLMARK_TNFA_SIGNALING_VIA_NFKB	5.52806	0	4.11327	0	-0.981358	0.524984	6.33019	0	5.02403	0	3.48226	0	2.69029	0.000729	2.37617	0.00138335
HALLMARK_UNFOLDED_PROTEIN_RESPONSE	-1.97938	0.00882164	-2.33835	0.000993	-3.00293	0	1.94699	0.0103289	-2.25263	0.0015255	-2.21855	0.00412433	1.1606	0.350229	-2.05706	0.00807936
HALLMARK_UV_RESPONSE_DN	3.79851	0	3.24755	0	2.38246	0.00123015	1.48088	0.0862275	2.74032	0.000171	2.73428	0	1.35897	0.198304	4.34443	0
HALLMARK_UV_RESPONSE_UP	1.53158	0.0923812	0.902199	0.590343	0.918971	0.563356	1.73958	0.0264479	2.10843	0.00424362	0.936215	0.591403	0.876804	0.604925	-1.47902	0.0885188
HALLMARK_WNT_BETA_CATENIN_SIGNALING	1.34837	0.166176	1.81669	0.0229634	-0.997902	0.536864	-2.03008	0.00722996	1.42572	0.104953	0.827142	0.718303	-1.9829	0.00983784	0.829538	0.814215
HALLMARK_XENOBIOTIC_METABOLISM	1.16218	0.297681	2.35387	0.00172026	3.42762	0	7.45012	0	2.29828	0.00154159	2.03236	0.00798065	-1.47104	0.101541	-1.20964	0.221836
