# Supplementary material for: Comprehensive analysis of normal adjacent to tumor transcriptomes
Source: Nat Commun. 2017 Oct 20;8:1077. doi: 10.1038/s41467-017-01027-z (PMC5651823; doi:10.1038/s41467-017-01027-z)
Supplement: Supplementary file 6 — Supplementary Data 4 [file 41467_2017_1027_MOESM6_ESM.xlsx]

## Sheet: BLCA
	logFC	logCPM	LR	PValue
HCG22	7.34246	0.161063	412.372	1.12e-91
CLEC3B	4.83854	3.55957	410.7	2.58e-91
SLC7A5P2	3.82367	-0.174253	309.436	2.9e-69
LMOD3	3.64408	-1.06598	270.025	1.12e-60
CFD	4.18455	5.32194	252.734	6.58e-57
PLCD4	2.61927	2.4959	245.288	2.77e-55
SMTN	3.27001	7.12555	244.97	3.24e-55
SLC25A25	2.37689	5.22181	243.1	8.29e-55
TCF21	4.21977	3.46469	238.59	7.98e-54
FAM180B	5.19833	-2.51837	235.693	3.42e-53
CSRP1	3.19997	8.72591	217.466	3.23e-49
CSRNP1	2.69481	5.81323	207.684	4.4e-47
KBTBD10	4.08133	1.11196	207.119	5.84e-47
EPM2A	2.35938	2.59484	205.377	1.4e-46
NR4A1	3.77865	7.8137	202.293	6.6e-46
SRF	1.70281	6.41547	196.306	1.34e-44
MYOM1	3.89613	2.81398	196.189	1.42e-44
DMPK	2.36992	6.12541	193.434	5.66e-44
F10	3.76882	1.30371	192.757	7.95e-44
PCSK7	2.26252	6.40717	189.934	3.29e-43
PYGM	4.06674	2.2919	184.301	5.58e-42
KLF2	3.11749	4.46165	183.594	7.96e-42
SLMAP	1.9331	6.3066	182.73	1.23e-41
SH3BGR	2.82535	2.41977	182.27	1.55e-41
PLAC9	3.47987	2.31443	181.115	2.77e-41
ITPKB	1.96132	5.57096	177.207	1.97e-40
LIMS2	3.56543	5.1971	175.93	3.75e-40
FAM107A	3.9819	3.30061	175.083	5.74e-40
FXYD1	3.88929	1.96581	173.779	1.11e-39
COX7A1	3.14784	3.05071	170.724	5.14e-39
SCARA5	4.72282	3.3648	168.261	1.77e-38
ENDOU	4.23984	0.665794	167.904	2.12e-38
SOX17	2.92105	1.90473	166.421	4.48e-38
MYL9	3.99032	9.16913	162.286	3.58e-37
DSTN	1.82869	8.74827	162.169	3.8e-37
LOC100302650	3.26556	1.95519	161.814	4.54e-37
PPP1R12B	3.06829	6.7838	158.909	1.96e-36
HLF	3.87525	2.03131	158.655	2.23e-36
C11orf96	3.35393	5.64899	158.619	2.27e-36
CFL2	2.82999	4.846	157.915	3.23e-36
GSN	2.47474	9.095	157.739	3.53e-36
MUC21	6.30072	4.39889	157.363	4.26e-36
C16orf89	4.46878	1.62221	157.148	4.75e-36
CBX7	2.36404	5.21788	154.463	1.83e-35
CRY2	1.55335	4.95661	154.171	2.12e-35
PPP1R14A	3.50727	3.75794	153.855	2.49e-35
VIPR2	3.53665	0.819203	153.644	2.77e-35
CCDC69	2.77941	5.62462	152.556	4.79e-35
LOC401093	3.19754	2.98408	152.463	5.02e-35
MOB2	1.35708	5.31356	151.74	7.22e-35
ARID5A	2.30081	5.12627	150.242	1.54e-34
ITGB1BP2	2.79883	0.961302	148.894	3.02e-34
SPINK5	4.25792	5.49139	148.131	4.44e-34
TPM1	3.02325	8.47662	147.506	6.08e-34
GADD45B	3.0334	6.14365	146.493	1.01e-33
FOSB	3.78451	7.74346	146.257	1.14e-33
LPPR4	3.17145	1.89759	145.572	1.61e-33
LPP	2.05758	7.59746	143.261	5.15e-33
ILK	1.79214	7.01766	143.087	5.63e-33
GYS2	3.62961	-2.23232	142.85	6.34e-33
PI16	5.64664	4.18258	142.494	7.58e-33
EGR1	3.05	8.31449	142.057	9.45e-33
NR4A3	3.48747	4.34326	141.96	9.92e-33
DUSP1	2.93347	8.2903	141.31	1.38e-32
ADAMTS1	2.98857	6.60573	140.535	2.03e-32
FBXL22	3.32256	1.60691	140.525	2.04e-32
TNXB	3.83664	4.8918	140.404	2.17e-32
JUND	1.87213	7.76851	140.007	2.65e-32
PDE2A	2.91981	3.4461	139.062	4.27e-32
TNS1	3.38096	7.85888	138.6	5.39e-32
NACC2	2.18514	4.98687	138.419	5.9e-32
PER2	1.86387	4.43779	138.392	5.98e-32
ZFP36	2.65331	8.61602	135.547	2.51e-31
KCNMA1	3.6478	4.06719	135.426	2.66e-31
ITIH5	3.25007	5.15051	135.391	2.71e-31
FOS	2.99795	9.15603	134.664	3.91e-31
EGR3	3.30102	3.98699	134.627	3.98e-31
PEX14	1.22053	5.39456	134.429	4.4e-31
RYR3	2.40923	1.23866	133.947	5.61e-31
TMPRSS11B	7.70859	0.603378	133.945	5.62e-31
PGM5P2	3.17129	-0.966287	133.061	8.77e-31
RCAN2	2.93396	4.15158	132.993	9.07e-31
GNG7	2.92131	2.45358	131.36	2.07e-30
ZAK	2.31258	6.1586	130.758	2.8e-30
SLC2A4	3.98017	2.51954	130.607	3.02e-30
POPDC2	3.55117	3.24881	130.066	3.96e-30
LRRC3B	4.95369	-1.38355	130.063	3.97e-30
KCNB1	4.33712	-1.00887	130.016	4.06e-30
HBEGF	2.76367	5.63259	129.075	6.53e-30
TPM2	3.45972	8.58718	128.801	7.5e-30
PPP1R12A	1.3047	6.36304	128.297	9.66e-30
MIR497HG	2.66232	0.501291	128.287	9.71e-30
SOBP	3.02224	2.68331	128.238	9.95e-30
SCN11A	4.26093	1.68763	127.545	1.41e-29
RNF122	2.08015	3.6801	127.122	1.75e-29
C1QTNF7	3.30049	1.71483	126.442	2.46e-29
SERTAD1	1.72809	5.23538	126.061	2.98e-29
SVEP1	2.74497	3.88889	126.051	3e-29
CRNN	8.01279	5.46319	125.863	3.3e-29
FNBP1	2.06634	5.79261	125.709	3.56e-29
TACR2	3.92725	2.32682	125.585	3.79e-29
ACACB	2.57913	4.07946	125.502	3.95e-29
C1orf177	3.4925	-0.889856	125.451	4.06e-29
HAAO	2.57428	2.67925	124.179	7.7e-29
MYL6	1.41553	9.9308	123.651	1e-28
RHOB	2.17182	8.24402	123.594	1.03e-28
BHMT2	3.55036	1.39347	122.757	1.58e-28
KANK2	2.40512	6.66966	122.451	1.84e-28
SLC25A4	1.81272	5.0436	121.75	2.62e-28
JUNB	1.95668	8.87611	121.715	2.66e-28
CACNA1H	3.32788	4.95604	121.712	2.67e-28
LTBP4	2.40256	6.76171	120.915	3.99e-28
SYNM	4.16654	7.6949	120.729	4.38e-28
CH25H	3.12529	2.42535	120.173	5.8e-28
CLDN5	2.77868	4.18096	120.039	6.2e-28
GLP2R	4.67408	-0.36828	120.04	6.2e-28
NT5DC3	2.26047	4.00934	119.901	6.65e-28
ODF3L1	3.00366	-0.592978	119.83	6.89e-28
RASSF3	1.89237	5.61321	119.663	7.5e-28
PAMR1	2.62322	3.64948	119.358	8.75e-28
NEGR1	3.64586	3.30826	119.304	8.98e-28
SDPR	3.25904	4.39687	119.017	1.04e-27
TENC1	2.09189	5.57758	118.658	1.24e-27
MEF2D	1.18953	6.02127	118.652	1.25e-27
TLN1	1.67544	8.58261	117.905	1.82e-27
IER3	2.47831	7.12668	117.727	1.99e-27
CYR61	3.0258	7.93505	117.534	2.19e-27
TPPP	2.90555	3.22916	116.651	3.42e-27
CGNL1	2.84015	3.50772	115.896	5.01e-27
ACTA1	2.55116	1.78748	115.755	5.38e-27
PJA2	1.20725	6.34008	115.113	7.43e-27
NTRK3	3.74764	0.339415	113.957	1.33e-26
PPAP2B	1.92144	5.9838	113.911	1.36e-26
MIR23A	3.35107	-2.043	113.814	1.43e-26
FLNA	2.82845	10.6942	113.309	1.85e-26
FAM129A	2.84069	6.44323	113.245	1.91e-26
SYNPO2	3.87048	7.52674	113.168	1.98e-26
FHL1	3.61186	6.37357	112.636	2.59e-26
MXRA7	2.15219	6.0657	112.514	2.76e-26
WFDC1	2.82188	4.07129	112.268	3.12e-26
ADAMTS9-AS2	3.3593	-1.06863	112.188	3.25e-26
ASB2	3.43413	3.22401	111.878	3.8e-26
SORCS1	3.97556	0.124933	111.857	3.84e-26
PKIG	2.22391	5.68383	111.706	4.14e-26
MYH2	5.00081	-1.87309	111.643	4.28e-26
FLNC	4.13486	7.20101	111.277	5.15e-26
C5orf4	2.54393	3.12849	110.814	6.5e-26
PSD	3.7137	4.09452	110.482	7.69e-26
AQP1	2.38332	6.9346	110.182	8.94e-26
SVIL	2.10573	7.23191	110.03	9.65e-26
PPP1R12C	1.39611	6.8201	109.807	1.08e-25
SLIT3	2.97316	5.4203	109.565	1.22e-25
MYOM2	2.70347	0.850508	108.988	1.63e-25
ALDH1B1	2.37079	6.05525	108.726	1.86e-25
FILIP1	3.11068	2.50779	108.688	1.9e-25
MAFF	2.12206	6.26179	108.385	2.21e-25
GPRASP1	2.4682	3.02597	108.279	2.34e-25
MIR22HG	2.075	4.74277	108.22	2.41e-25
CRYAB	3.45658	5.17011	107.052	4.34e-25
PTGS1	3.65573	6.30041	107.017	4.41e-25
NR4A2	2.56253	4.67613	106.954	4.56e-25
HDAC4	1.73752	3.96978	106.906	4.67e-25
ATF3	2.96538	6.93594	106.896	4.69e-25
RAI2	2.74064	3.03151	106.744	5.06e-25
RBPMS2	3.30404	3.75823	106.436	5.92e-25
CD34	2.09888	5.59499	106.145	6.85e-25
HSPB6	4.16807	6.25217	105.566	9.18e-25
GUCA1C	7.98982	-2.06418	105.486	9.56e-25
TMEM132C	4.31038	0.0159178	104.869	1.3e-24
FGL2	3.03956	5.02002	104.623	1.48e-24
PGM5	4.12005	5.51411	104.072	1.95e-24
DMGDH	2.92361	-1.36519	103.441	2.68e-24
C7orf58	2.92071	3.4549	102.355	4.64e-24
MAT2A	1.27835	7.30833	102.116	5.24e-24
LOC100128164	3.50936	2.61796	101.922	5.78e-24
CCL2	3.18619	5.22384	101.892	5.86e-24
RCAN1	2.31066	6.03463	101.787	6.18e-24
DIXDC1	2.40347	4.0104	101.786	6.19e-24
TSPYL2	1.70889	5.08224	101.752	6.29e-24
PARVA	1.66236	6.62806	101.656	6.6e-24
MPZ	2.41871	1.52773	101.616	6.74e-24
TPRG1	3.01645	2.01703	101.563	6.92e-24
FOXF1	2.7538	4.23101	101.215	8.25e-24
SRL	2.85145	-0.199727	100.694	1.07e-23
NCS1	2.11157	5.98368	100.507	1.18e-23
PTH1R	2.765	0.773899	99.8382	1.65e-23
CKB	3.12743	6.97544	99.6744	1.8e-23
KCNE4	3.22512	3.44595	99.6347	1.83e-23
RAB9B	2.81115	1.82523	99.296	2.17e-23
FAM189A2	2.86583	1.94381	99.2112	2.27e-23
RASL12	2.79587	3.77516	99.1086	2.39e-23
ITGA8	2.69946	2.01856	99.0876	2.42e-23
RNF150	2.94262	1.25252	99.0772	2.43e-23
ZCCHC24	2.46173	5.00575	98.9028	2.65e-23
SGCG	4.28584	-0.979457	98.2718	3.65e-23
LMOD1	3.70698	6.63488	98.2209	3.74e-23
GPIHBP1	2.94179	1.17935	97.8694	4.47e-23
EMP1	2.51301	7.63209	97.7418	4.77e-23
LGI4	2.50253	2.44968	97.6849	4.91e-23
PDK4	3.02769	5.5138	97.6458	5e-23
PGR	2.84164	0.960398	97.3662	5.76e-23
MRGPRF	3.03512	4.32497	96.8595	7.44e-23
MIDN	1.38399	7.33165	96.8099	7.63e-23
MORN5	4.89231	-1.8593	96.5242	8.82e-23
JAM3	2.51528	4.82282	96.3173	9.79e-23
GRASP	2.10311	3.37634	96.3124	9.81e-23
STIL	-2.44225	4.20878	96.2077	1.03e-22
PRELP	3.51178	5.28315	96.1911	1.04e-22
PKD1	1.44833	5.99564	95.777	1.29e-22
MYLK	3.13079	7.76378	95.7555	1.3e-22
TGFB1I1	2.45667	5.47055	95.2881	1.65e-22
MAP1A	2.77674	4.44169	95.262	1.67e-22
RAB23	2.00464	4.92776	94.9096	1.99e-22
LOC400550	3.24019	3.84953	94.7324	2.18e-22
SLC25A23	2.12452	5.4643	94.6241	2.3e-22
PDE1C	3.0901	0.556548	94.4266	2.54e-22
KCNMB1	3.32997	3.90493	94.2473	2.78e-22
APOLD1	2.19721	5.16035	94.1099	2.98e-22
ABL1	1.25038	6.62915	94.0433	3.09e-22
HSPB2	2.74814	1.7809	93.8914	3.33e-22
CASP2	-1.31566	5.98099	93.6203	3.82e-22
FYCO1	1.48593	5.97176	93.4959	4.07e-22
PDE4D	1.94	4.75474	92.4282	6.98e-22
C7orf41	1.83487	5.18509	92.3677	7.2e-22
WEE1	1.60725	6.06797	92.3557	7.24e-22
ACTA2	3.07718	9.24658	92.1945	7.86e-22
PIP5K1C	1.04829	6.24681	92.0285	8.54e-22
LMO3	3.64642	3.61619	91.8936	9.15e-22
KIAA1644	3.33968	2.83597	91.8608	9.3e-22
STK40	1.33993	5.85007	91.8509	9.35e-22
SPARCL1	2.52795	7.52484	91.4523	1.14e-21
ZBTB47	1.46723	5.03522	91.3732	1.19e-21
LAMC3	2.50719	4.22698	91.3358	1.21e-21
ITPR1	2.06533	5.01279	91.2708	1.25e-21
ADARB1	2.32613	5.1137	91.2018	1.3e-21
ARHGEF25	2.42398	4.53919	91.1809	1.31e-21
P2RY14	2.55105	1.07218	91.0436	1.41e-21
LRRN4CL	2.70026	1.81416	90.9796	1.45e-21
KLF9	2.19946	5.27628	90.9657	1.46e-21
AKAP6	2.90007	2.45951	90.9074	1.51e-21
PALLD	2.35131	7.76814	90.812	1.58e-21
FAM110D	2.14038	1.06075	90.6382	1.72e-21
JAM2	2.4489	2.20284	90.6165	1.74e-21
ASTL	3.32355	-0.464852	90.6088	1.75e-21
MYZAP	2.70809	4.00452	90.6023	1.76e-21
DUSP2	2.88146	5.74841	90.4359	1.91e-21
CYGB	2.154	4.64326	90.2049	2.15e-21
PCOLCE2	3.57777	3.04669	90.1337	2.23e-21
RAP1A	1.12599	6.19019	89.9696	2.42e-21
P2RX1	3.83295	3.60614	89.9439	2.45e-21
TP53INP2	1.94575	5.6999	89.5954	2.92e-21
FAM135B	4.13276	-1.73349	89.43	3.18e-21
MUSTN1	2.25937	0.68166	89.3806	3.26e-21
PID1	2.76006	2.45115	89.2257	3.52e-21
KLF4	2.20324	5.88375	88.9726	4e-21
KIF18B	-3.19178	4.01397	88.9056	4.14e-21
PER1	2.05639	5.97321	88.6592	4.69e-21
JPH2	3.35406	4.2949	88.4013	5.34e-21
MYH11	4.0994	10.5954	88.1277	6.14e-21
TNNT2	3.46193	2.78087	87.581	8.09e-21
CNN1	3.98828	7.84287	87.2795	9.42e-21
LDLRAD2	2.14146	-0.293637	87.1809	9.9e-21
DCUN1D3	1.31069	3.23147	87.1145	1.02e-20
EFHA2	2.55722	0.673348	86.9912	1.09e-20
RBPMS	2.0078	6.44767	86.9258	1.13e-20
TAGLN	3.19324	9.63838	86.8934	1.15e-20
SORBS2	2.87569	4.93732	86.6569	1.29e-20
RBFOX3	4.20296	2.4866	86.5782	1.34e-20
DTNA	3.23579	3.68787	86.5544	1.36e-20
DNAJB5	2.40711	4.0861	86.3718	1.49e-20
NEXN	2.70645	4.32167	86.3723	1.49e-20
RANBP3L	3.57629	0.642603	86.3677	1.49e-20
MSRB3	2.86448	5.35737	86.1914	1.63e-20
LRRC2	3.18903	0.0412493	86.1139	1.7e-20
CALD1	2.49678	8.37913	86.0755	1.73e-20
TNFSF12	1.80165	4.29631	85.6991	2.1e-20
CTGF	2.89827	7.77865	85.6392	2.16e-20
KCNA5	3.03537	-0.550442	85.2594	2.62e-20
FAM46B	3.16161	3.74492	85.1602	2.75e-20
GJC2	2.16715	1.03087	85.1479	2.77e-20
PLP1	3.88442	0.934174	85.0127	2.96e-20
TMOD4	2.16308	-0.378345	84.9481	3.06e-20
RGS2	2.61014	6.01776	84.8946	3.15e-20
AOC3	2.86924	5.9093	84.7372	3.41e-20
ZEB1	2.22456	4.69551	84.662	3.54e-20
DPCR1	4.31379	-0.672498	84.2852	4.28e-20
VSTM2A	4.83605	-1.74891	84.2026	4.47e-20
ADAM33	3.01909	3.12301	84.1963	4.48e-20
MUC22	5.07311	-0.118587	84.1004	4.7e-20
RERGL	3.40243	-0.517655	84.0168	4.91e-20
DNA2	-1.95517	3.44264	83.9627	5.04e-20
FBXL7	2.33359	3.16344	83.7821	5.52e-20
PRDM6	2.78824	1.87478	83.7493	5.62e-20
MRVI1	2.58472	5.09502	83.5506	6.21e-20
FAIM2	3.36967	1.38041	83.4457	6.55e-20
MYOCD	3.59377	2.92298	83.3501	6.87e-20
ADAMTSL3	3.04377	1.92033	83.0103	8.16e-20
ZBTB16	3.47193	1.19987	82.8974	8.64e-20
LOC284454	2.04124	4.62163	82.8135	9.02e-20
TMEM88	1.90941	2.03693	82.7682	9.23e-20
ATP1B2	2.37114	1.12103	82.5096	1.05e-19
PRKAG2	1.47911	4.5504	82.4788	1.07e-19
MIR221	2.56744	-1.09248	82.4571	1.08e-19
SORBS1	3.1061	6.47305	82.453	1.08e-19
GPBAR1	2.42378	0.843796	82.3806	1.12e-19
TRIB1	1.7515	7.11169	82.3588	1.13e-19
LOC283174	3.33706	1.71685	82.3066	1.17e-19
CCDC136	2.40646	2.04397	81.8037	1.5e-19
CDK1	-2.36153	6.03485	81.7973	1.51e-19
PARK2	2.39914	0.838482	81.7707	1.53e-19
BAG2	2.30823	4.25015	81.7575	1.54e-19
USP12	1.08707	4.95786	81.7375	1.55e-19
SOCS3	2.21043	7.45481	81.4271	1.82e-19
CREM	1.44261	4.65735	81.3089	1.93e-19
CACNB2	2.48706	2.26222	81.2924	1.95e-19
XRCC2	-2.49014	2.20589	81.1347	2.11e-19
CSGALNACT1	1.82116	3.89399	80.9741	2.29e-19
VSTM4	2.2136	3.75888	80.881	2.4e-19
KRT78	3.60889	1.88207	80.7858	2.52e-19
ZBTB4	1.10645	6.66301	80.7101	2.61e-19
RASGRP2	2.49617	2.80602	80.6299	2.72e-19
PHF1	1.07075	5.92895	80.423	3.02e-19
AURKA	-2.40521	5.09321	80.0158	3.71e-19
ADH1B	4.10478	4.31454	79.7674	4.21e-19
TIPARP	1.70076	5.78157	79.7225	4.31e-19
FBXO31	1.08912	5.04989	79.7156	4.32e-19
EME1	-2.61191	2.66963	79.705	4.35e-19
KLK13	4.72724	2.93321	79.5548	4.69e-19
FXYD6	3.09546	5.12673	79.5522	4.7e-19
UHRF1	-2.43711	4.97948	79.3735	5.14e-19
MAP1B	2.61362	5.83734	79.2358	5.51e-19
IGSF9B	2.8719	-0.101069	79.1335	5.81e-19
DPT	4.06141	4.22758	78.5601	7.76e-19
HJURP	-2.52683	4.77015	78.4722	8.11e-19
FERMT2	2.30166	5.51235	78.3694	8.55e-19
GTSE1	-2.45267	4.43876	78.304	8.83e-19
DUSP5	2.23076	6.71545	78.242	9.12e-19
POLQ	-2.50532	4.03443	78.1207	9.69e-19
SYNE1	1.92829	5.11687	77.9939	1.03e-18
MARC2	1.19079	4.99383	77.8932	1.09e-18
CRTAP	1.27063	7.38552	77.7868	1.15e-18
TMOD1	2.96826	2.42034	77.7448	1.17e-18
FAM72B	-2.61333	2.07941	77.7337	1.18e-18
IER2	1.41081	7.73806	77.4809	1.34e-18
TROAP	-2.57191	5.11767	77.239	1.51e-18
SGCA	3.43794	2.5927	77.1794	1.56e-18
TCEAL1	1.50966	4.49034	77.1163	1.61e-18
TSPAN18	2.46149	4.23373	77.0853	1.64e-18
PPP3CB	1.06106	5.38852	77.0504	1.67e-18
NPY6R	3.93278	-0.0480243	76.9385	1.76e-18
ITGA7	2.66729	4.94777	76.8287	1.86e-18
SOX10	3.18014	-0.499461	76.3209	2.41e-18
CD81	1.16446	9.09413	76.2	2.56e-18
ACTN2	4.05137	1.08608	76.1056	2.69e-18
DMD	2.72968	4.29941	76.0347	2.79e-18
AFF3	3.27964	2.16653	75.9363	2.93e-18
RCC2	-1.22104	8.16987	75.8713	3.03e-18
SBDS	1.03279	6.33887	75.8505	3.06e-18
DACT3	2.90483	3.40312	75.7661	3.19e-18
DUSP3	1.20641	6.36294	75.409	3.83e-18
PDZD4	2.98175	2.24296	74.9884	4.73e-18
CLIP3	2.59688	4.67245	74.9275	4.88e-18
MIR21	2.6279	-0.166567	74.7806	5.26e-18
CDCA8	-2.40119	5.17928	74.7564	5.33e-18
GPR133	3.33564	2.986	74.742	5.36e-18
KIF2C	-2.33773	5.74792	74.5634	5.87e-18
FBLN5	2.34722	4.89221	74.5407	5.94e-18
ARHGAP10	1.54954	5.19176	74.4806	6.12e-18
PHYHIP	2.97031	2.598	74.4283	6.29e-18
RNF180	2.20324	1.47231	74.4013	6.37e-18
STAT5B	0.9484	6.18635	74.3646	6.49e-18
RNF112	2.37617	0.703326	74.302	6.7e-18
FOXP2	2.34419	2.78915	74.2903	6.74e-18
PLK4	-1.92287	4.03556	74.279	6.78e-18
VCL	1.37953	7.83141	74.0525	7.61e-18
INMT	2.39358	2.41559	73.9841	7.88e-18
C1orf123	0.846618	5.29307	73.9611	7.97e-18
EBF1	2.26553	2.87894	73.9584	7.98e-18
PDLIM7	2.02609	6.65381	73.8436	8.46e-18
MFAP4	2.87319	6.57637	73.8097	8.6e-18
NFASC	2.27893	3.84353	73.742	8.9e-18
C2orf40	4.09118	1.59077	73.6	9.57e-18
PLEKHO1	1.92738	6.18029	73.54	9.86e-18
PRICKLE2	1.97536	4.01118	73.4506	1.03e-17
ZWINT	-2.23829	5.83354	73.455	1.03e-17
TSC22D1	1.48392	7.78002	73.4212	1.05e-17
DARC	3.19672	4.65928	73.2265	1.16e-17
FANCA	-2.13167	4.68947	73.0602	1.26e-17
JUN	1.90352	8.26238	73.0427	1.27e-17
BIN1	2.34571	5.26177	72.9964	1.3e-17
ARHGEF9	1.32919	4.52981	72.9751	1.31e-17
ABI3BP	2.64637	4.02003	72.9419	1.34e-17
SLC38A7	-1.40152	4.02965	72.9339	1.34e-17
ST6GALNAC6	1.32383	5.53923	72.8122	1.43e-17
THSD4	1.94677	4.73865	72.7353	1.48e-17
RECQL4	-2.05835	5.82954	72.668	1.53e-17
C16orf59	-2.15298	3.50048	72.5623	1.62e-17
CNFN	3.09085	4.54897	72.5567	1.62e-17
PBXIP1	1.35278	7.62319	72.4827	1.69e-17
KRT4	4.36294	8.27987	72.3861	1.77e-17
CDKL1	1.27779	1.36321	72.3668	1.79e-17
HMGCLL1	3.23398	-1.70007	72.354	1.8e-17
FOXN3	1.20199	6.17869	72.2011	1.94e-17
ANXA6	2.35528	6.94102	72.1202	2.02e-17
PDE1A	2.46021	1.82215	72.0716	2.08e-17
ACTC1	4.31286	6.67515	72.0371	2.11e-17
TACC2	1.63148	6.01797	71.9635	2.19e-17
SCUBE1	2.56268	0.766274	71.799	2.38e-17
THRA	1.63403	4.43965	71.673	2.54e-17
UBE2C	-2.48797	6.22543	71.6577	2.56e-17
DISP1	1.61685	3.03538	71.5686	2.68e-17
CASQ2	4.07162	3.81353	71.485	2.79e-17
ARHGAP20	2.47267	1.1727	71.4301	2.87e-17
SPINK7	4.37348	0.847966	71.3791	2.95e-17
FAM72A	-2.50292	1.75223	71.3415	3e-17
ACTL6A	-1.28648	6.33837	71.3238	3.03e-17
BLM	-1.87278	3.90922	71.3079	3.06e-17
ATAD5	-1.97708	3.43882	71.214	3.2e-17
C20orf166-AS1	3.65437	-0.227178	71.1655	3.28e-17
RFX2	1.61351	3.91912	71.1567	3.3e-17
INPP5A	1.3132	5.37545	71.1276	3.35e-17
WWTR1	1.6079	6.1091	70.9425	3.68e-17
STARD9	1.81871	2.97634	70.9006	3.76e-17
TTK	-2.44096	4.55531	70.8561	3.84e-17
BORA	-1.72224	3.68809	70.7777	4e-17
C2CD4B	2.74555	1.52954	70.7708	4.01e-17
AOX1	3.16189	2.45738	70.7078	4.14e-17
PYGB	1.64795	7.77679	70.6213	4.33e-17
BDKRB2	2.04897	4.70144	70.5431	4.5e-17
MIR4442	2.23877	-0.453048	70.5341	4.52e-17
LOC283624	1.58982	2.80003	70.4911	4.62e-17
MYOC	4.55415	0.851043	70.1646	5.46e-17
ADD1	0.86352	7.97824	69.9347	6.13e-17
GATA6	2.46093	3.18169	69.91	6.21e-17
KIF4A	-2.38697	4.89215	69.8699	6.33e-17
NR3C2	2.6436	2.64017	69.7028	6.89e-17
KY	2.87606	-0.46582	69.6544	7.07e-17
NFIC	1.40344	6.6242	69.5396	7.49e-17
ABCA8	3.00276	2.52666	69.446	7.85e-17
KCNH2	3.5251	3.32855	69.4296	7.92e-17
FAM72D	-2.58575	2.0585	69.4104	8e-17
LSM11	1.37509	1.58463	69.404	8.02e-17
NXPH3	2.67924	2.55167	69.3989	8.04e-17
ARID5B	1.38143	6.3007	69.2979	8.47e-17
PRKG1	2.2802	2.6749	69.2342	8.74e-17
DOK6	2.57421	2.09	69.2251	8.78e-17
ESM1	-4.63332	4.10598	69.1263	9.24e-17
KIF4B	-2.48756	0.729186	69.1067	9.33e-17
GNG11	1.88112	4.54412	68.9854	9.92e-17
ARHGAP11B	-2.06514	0.71029	68.9609	1e-16
EIF1	0.808652	9.18428	68.8779	1.05e-16
BTG2	2.14507	8.52616	68.8471	1.06e-16
FAM54B	1.01352	5.63655	68.8615	1.06e-16
MEN1	-1.02295	6.10555	68.8136	1.08e-16
ARHGAP39	-1.62189	4.28543	68.578	1.22e-16
TOPBP1	-1.2678	5.87047	68.5704	1.22e-16
HABP4	1.56303	4.00913	68.5654	1.23e-16
KNTC1	-1.8168	5.29948	68.5066	1.26e-16
GEM	2.53356	4.64078	68.4911	1.27e-16
EIF2AK1	-0.977274	7.72939	68.4758	1.28e-16
ANTXR2	1.98768	5.95035	68.3565	1.36e-16
BUB1B	-2.26267	4.84174	68.3453	1.37e-16
NEK2	-2.41011	3.93641	68.2489	1.44e-16
CNGA3	3.34581	-1.95662	68.1455	1.52e-16
MTBP	-1.83225	3.14382	68.1461	1.52e-16
ZHX3	1.18602	4.74736	68.1152	1.54e-16
CKAP2L	-2.63403	3.90168	68.0782	1.57e-16
HMGB3	-1.85959	6.66158	68.083	1.57e-16
ADAMTS4	2.46246	5.3614	68.038	1.6e-16
NECAB1	2.71131	1.81934	68.0142	1.62e-16
MIR100HG	2.7178	3.4787	67.9123	1.71e-16
TEAD1	1.24095	6.25406	67.8822	1.74e-16
VIT	4.20989	1.07995	67.8144	1.8e-16
GINS1	-2.08375	4.88575	67.7966	1.81e-16
SNTA1	1.66929	4.83619	67.5846	2.02e-16
BRCA2	-2.12918	3.64498	67.5722	2.03e-16
DLG2	2.37056	0.903988	67.52	2.09e-16
TMEM220	1.91939	1.37158	67.4938	2.11e-16
TTYH3	-1.63484	7.32406	67.4867	2.12e-16
COL14A1	2.47356	5.74933	67.3804	2.24e-16
IL6	3.27842	4.13554	67.3715	2.25e-16
GLTSCR2	1.17076	8.56954	67.34	2.29e-16
SPAG5	-2.12953	6.04875	67.2716	2.37e-16
PDE5A	1.97442	4.33747	67.2631	2.38e-16
CENPE	-2.08981	4.83966	67.1779	2.48e-16
C1QTNF2	2.16662	0.840463	67.1041	2.58e-16
DNAJB4	1.4826	4.14193	67.097	2.58e-16
MEIS1	1.6087	4.40391	67.0509	2.65e-16
REEP1	3.33841	2.58069	66.9805	2.74e-16
ACTG2	3.50685	8.85835	66.9369	2.8e-16
ZWILCH	-1.30117	4.6659	66.8971	2.86e-16
CENPI	-2.21993	2.58881	66.822	2.97e-16
RAD54L	-2.0553	4.34722	66.6555	3.23e-16
KIF14	-2.43573	4.02112	66.574	3.37e-16
CPNE6	3.91492	-1.12677	66.4789	3.54e-16
TIMELESS	-1.57772	6.14511	66.4055	3.67e-16
BRIP1	-2.26629	3.76938	66.3601	3.76e-16
FANCB	-2.0871	1.49349	66.2211	4.03e-16
CELF2	2.20778	4.13456	66.1917	4.09e-16
LOC643529	2.16861	3.58556	66.1917	4.09e-16
LDB3	2.62052	1.62487	66.1887	4.1e-16
GYPC	2.37123	4.22079	66.1213	4.24e-16
ASPA	2.86406	0.00550942	66.0687	4.35e-16
NFIL3	1.61722	5.33061	66.0685	4.36e-16
GDF10	3.36647	-1.43402	65.9501	4.62e-16
LMNA	1.23243	9.57495	65.7382	5.15e-16
NFATC4	1.8323	5.03874	65.7051	5.24e-16
GFRA1	3.15545	2.24207	65.6892	5.28e-16
TCEAL3	1.52387	4.89262	65.6462	5.4e-16
SPRR3	3.60824	7.38539	65.6042	5.51e-16
MICAL1	1.50066	6.04151	65.5089	5.79e-16
SPOP	0.948251	5.98766	65.4908	5.84e-16
RUSC2	1.68922	4.78239	65.4375	6e-16
PLIN4	2.72842	5.50008	65.4138	6.07e-16
CKMT2	2.28506	0.306162	65.3555	6.25e-16
SKA3	-2.14202	4.03492	65.3566	6.25e-16
C16orf45	2.10961	4.13277	65.3351	6.32e-16
ECT2	-1.95185	5.74668	65.2882	6.47e-16
SEPW1	1.08936	7.95864	65.2275	6.67e-16
KIAA1524	-1.94808	4.04782	65.1798	6.84e-16
SAMD4A	1.97791	4.23162	65.0943	7.14e-16
ASPM	-2.50468	5.19849	65.0146	7.43e-16
CAMK2A	2.99342	0.15829	64.9971	7.5e-16
SGOL1	-2.3736	3.66419	64.973	7.59e-16
RNASE4	1.93245	4.25443	64.9462	7.7e-16
ESR1	2.556	2.90592	64.9156	7.82e-16
MOAP1	1.06743	4.72407	64.8781	7.97e-16
MAGI2	1.77732	2.57896	64.8526	8.07e-16
TONSL	-1.66531	5.41887	64.8424	8.11e-16
ADCY5	2.90198	3.93528	64.7921	8.32e-16
CCDC107	1.23841	2.57639	64.7526	8.49e-16
CENPA	-2.60033	3.71145	64.7052	8.7e-16
TBX5	2.68679	1.38552	64.6114	9.12e-16
KIF23	-2.09802	5.26318	64.5856	9.24e-16
UBC	0.946328	10.992	64.5635	9.35e-16
MIS18BP1	-1.13426	4.80288	64.5117	9.6e-16
ZFP106	0.934842	5.78436	64.4149	1.01e-15
PDZRN4	3.70685	1.834	64.3059	1.07e-15
CDC6	-2.05391	5.3987	64.241	1.1e-15
CASC5	-2.2841	3.71778	64.2216	1.11e-15
DENND2A	2.01718	3.41	64.1185	1.17e-15
MYH3	2.67997	2.99736	63.876	1.33e-15
STON1	2.09382	3.68799	63.8374	1.35e-15
CTIF	1.20273	5.24874	63.7234	1.43e-15
WDHD1	-1.76637	4.43016	63.7272	1.43e-15
ASF1B	-2.03998	5.42458	63.596	1.53e-15
OGN	3.7288	3.09563	63.5668	1.55e-15
DNAJC18	1.32868	2.87639	63.5433	1.57e-15
CC2D2A	1.39405	3.66264	63.5184	1.59e-15
A2M	2.08383	9.28009	63.5035	1.6e-15
FANCI	-1.62733	5.88805	63.4915	1.61e-15
C21orf58	-2.33589	3.68562	63.3998	1.69e-15
XPNPEP2	3.49369	1.21569	63.3434	1.74e-15
NFIX	1.72391	5.66662	63.1723	1.89e-15
HSD17B6	2.43676	2.85552	63.1297	1.94e-15
CCDC85B	1.31206	5.06949	62.9879	2.08e-15
FAM54A	-2.02869	2.94059	62.9838	2.08e-15
TCEAL4	1.12513	6.87988	62.9179	2.16e-15
TTF2	-1.35878	4.84313	62.867	2.21e-15
RHCG	3.64295	6.74018	62.8216	2.26e-15
GNAL	2.35659	2.30807	62.7329	2.37e-15
SASS6	-1.49634	3.62358	62.7228	2.38e-15
RCC1	-1.45008	6.72546	62.684	2.43e-15
SPEG	2.77762	4.44879	62.5557	2.59e-15
ZNF525	-1.54307	4.03249	62.5551	2.59e-15
DEPDC1B	-2.30675	3.76553	62.4114	2.79e-15
TOP2A	-2.34081	7.65667	62.0696	3.32e-15
RERG	2.32667	2.63798	61.9893	3.45e-15
VAMP2	1.07868	5.96054	61.9779	3.47e-15
NCAPH	-2.246	4.78785	61.9753	3.48e-15
C1orf96	-1.51034	4.33876	61.9458	3.53e-15
PRSS27	2.45566	3.73333	61.9296	3.56e-15
NUF2	-2.58654	4.74524	61.8659	3.68e-15
GPR146	1.46198	1.76566	61.8468	3.71e-15
RBL1	-1.64662	3.50485	61.8041	3.79e-15
CENPK	-2.12406	3.46005	61.7176	3.96e-15
KCTD10	0.864	6.32008	61.7221	3.96e-15
FBXL6	-1.31353	5.41561	61.6975	4e-15
LAMA2	1.96868	4.4705	61.5791	4.25e-15
NCAM1	3.52967	4.16211	61.5401	4.34e-15
KLHDC5	1.10436	5.30546	61.4719	4.49e-15
CACNA1C	2.25946	3.94257	61.4302	4.59e-15
PFKFB4	-2.39026	4.57706	61.4268	4.6e-15
HMMR	-2.3136	4.54502	61.4162	4.62e-15
MAMDC2	2.84756	2.96029	61.4109	4.63e-15
TCEAL7	2.32837	1.15344	61.3392	4.8e-15
ZNF695	-2.72402	1.05283	61.2937	4.92e-15
OXER1	2.04673	1.31212	61.1982	5.16e-15
MOGS	-0.993078	6.91994	61.0904	5.45e-15
TPX2	-2.4533	7.00922	61.0382	5.6e-15
IQGAP3	-2.4279	5.65811	61.02	5.65e-15
CPXM2	2.79455	4.61515	61.0147	5.66e-15
LRFN5	3.03034	1.34654	60.9688	5.8e-15
HSPB8	2.76631	6.52955	60.8967	6.01e-15
STAB2	2.07353	-0.493264	60.8239	6.24e-15
NCALD	1.99823	3.63882	60.7731	6.4e-15
LOC100288637	-1.80791	2.77276	60.6523	6.81e-15
OLFML1	2.0874	2.6512	60.6484	6.82e-15
CXorf69	1.90701	2.61827	60.5599	7.14e-15
C11orf67	1.20193	4.14969	60.5564	7.15e-15
KIF20B	-1.61644	4.40826	60.4699	7.47e-15
CD55	1.81396	7.03949	60.4596	7.51e-15
NAP1L5	1.56463	2.63233	60.2947	8.17e-15
C3orf18	1.65306	2.32826	60.2534	8.34e-15
IL11RA	1.5535	3.38471	60.2487	8.36e-15
JAZF1	1.68057	3.75605	60.2032	8.56e-15
KIF15	-2.18586	4.19402	60.0839	9.09e-15
KCNK3	3.14131	2.09896	60.0438	9.28e-15
RXRG	3.25021	-1.51223	59.9714	9.62e-15
C17orf53	-1.75037	3.53258	59.9246	9.86e-15
FANCD2	-1.72511	5.16304	59.9244	9.86e-15
PDIA4	-1.38925	8.57944	59.9231	9.86e-15
RPS6KA2	1.55459	5.03031	59.9192	9.88e-15
RALGDS	1.10547	6.6451	59.8916	1e-14
AURKAPS1	-1.78358	0.945607	59.8684	1.01e-14
BRCA1	-1.62914	4.79557	59.824	1.04e-14
KIF18A	-2.25255	3.36983	59.7594	1.07e-14
PPP1R15A	1.46125	7.42532	59.6664	1.12e-14
CENPL	-1.59724	3.15627	59.6444	1.14e-14
POLR2H	-0.81428	6.18436	59.5165	1.21e-14
SKP2	-1.93599	5.72294	59.465	1.24e-14
CALCOCO1	1.00984	6.17263	59.3725	1.3e-14
NFIA	1.60252	5.40074	59.3245	1.34e-14
SMOC2	2.61564	5.40648	59.2552	1.38e-14
PLCL1	1.9287	1.67662	59.2249	1.41e-14
PLA2G5	2.95302	1.46934	59.1925	1.43e-14
VSIG1	2.89597	2.24158	59.193	1.43e-14
TMPRSS11A	3.81287	2.10283	59.0179	1.56e-14
SNRK	0.817603	5.18031	58.9691	1.6e-14
ORC6	-2.0839	4.00935	58.9303	1.63e-14
NME1	-1.1118	6.45175	58.8601	1.69e-14
CUTC	1.00225	4.00737	58.8046	1.74e-14
C20orf72	-1.15757	5.20501	58.7512	1.79e-14
GPER	2.06947	1.195	58.719	1.82e-14
PNRC1	1.26258	6.42093	58.6754	1.86e-14
TMEM206	-1.46105	4.13916	58.6753	1.86e-14
KIAA1614	1.46974	1.66203	58.6514	1.88e-14
LOC572558	4.9716	1.43297	58.4696	2.06e-14
CCDC150	-2.39798	1.86725	58.4404	2.1e-14
TMEM8B	1.24963	4.43871	58.2792	2.27e-14
MIR143HG	2.6061	4.1149	58.2598	2.3e-14
PRR11	-2.12844	5.67038	58.2597	2.3e-14
SLC26A6	-1.69795	4.69243	58.2158	2.35e-14
ORC1	-2.1473	3.61761	58.1561	2.42e-14
RAD51	-1.79852	4.1381	58.1089	2.48e-14
GPR172A	-1.1683	7.0041	58.0233	2.59e-14
PDZRN3	2.45938	4.06946	58.0124	2.6e-14
SCN7A	3.66924	1.10219	57.9862	2.64e-14
SLC8A3	2.7857	-1.51039	57.919	2.73e-14
APBB1	2.07442	4.02879	57.907	2.75e-14
DBF4	-1.34502	3.89861	57.8627	2.81e-14
CDT1	-2.07017	5.35085	57.7376	3e-14
UBE2T	-1.71564	4.71018	57.6594	3.12e-14
MYADM	2.13979	6.94723	57.6399	3.15e-14
ST3GAL3	1.23519	3.55347	57.6398	3.15e-14
BCL2L2	1.02832	5.69178	57.6347	3.16e-14
EXO1	-2.30052	3.89571	57.6341	3.16e-14
NAA40	-1.21156	5.0332	57.5172	3.35e-14
BDKRB1	2.37325	2.11074	57.45	3.47e-14
KLRB1	2.14242	1.19812	57.2483	3.84e-14
PSMG3	-1.02004	5.96669	57.2029	3.93e-14
C16orf88	-1.19976	4.69399	57.1599	4.02e-14
RND1	2.03061	2.52633	57.104	4.13e-14
PFDN5	0.752283	8.00017	57.0045	4.35e-14
PLK1	-2.23898	5.75765	56.9983	4.36e-14
MMRN1	2.64915	2.13044	56.8137	4.79e-14
MKI67	-2.16978	7.18389	56.7485	4.95e-14
CEP85L	1.32038	2.83322	56.6799	5.13e-14
CDC45	-2.11017	4.62847	56.6353	5.25e-14
MCAM	1.70058	6.95864	56.6294	5.26e-14
ARSF	3.29269	-1.36545	56.6237	5.28e-14
PARPBP	-1.68184	3.25906	56.5932	5.36e-14
C15orf42	-1.96922	3.67554	56.5882	5.37e-14
OIP5	-1.91905	2.86961	56.4598	5.74e-14
MSRB2	1.2024	4.86877	56.4274	5.83e-14
SH3D19	1.16365	5.73502	56.3696	6.01e-14
TCF24	-3.47689	-0.794604	56.322	6.15e-14
SLC19A1	-1.73263	5.03441	56.1722	6.64e-14
C3orf70	2.17441	3.09991	56.125	6.8e-14
GARNL3	1.83672	2.54818	56.0247	7.16e-14
CCNB2	-2.04305	5.27504	56.0155	7.19e-14
LRRC70	1.49915	0.860446	56.0007	7.24e-14
GYG1	0.991435	5.74154	55.9749	7.34e-14
COL10A1	-7.36421	4.81946	55.9438	7.46e-14
SPRY1	1.65474	5.23442	55.8912	7.66e-14
KANK3	1.31038	2.95492	55.7854	8.08e-14
WNT2B	1.75469	0.992301	55.7138	8.38e-14
SKA1	-2.12388	3.95332	55.6312	8.74e-14
CLSPN	-2.22223	4.20092	55.6055	8.86e-14
GPM6A	2.10804	0.233815	55.5717	9.01e-14
CDCA3	-2.0491	4.61623	55.5033	9.33e-14
WFS1	1.33672	6.38178	55.4957	9.37e-14
GEN1	-1.43458	4.48516	55.4807	9.44e-14
KIF20A	-2.18622	5.49268	55.4736	9.47e-14
CDC25C	-2.06368	3.15308	55.4202	9.73e-14
BUB1	-1.93096	5.36358	55.394	9.86e-14
RAMP1	2.7546	4.34245	55.3781	9.94e-14
CDC20	-2.33618	6.54914	55.3545	1.01e-13
RECK	1.78892	2.82436	55.2476	1.06e-13
SCN4B	2.03917	2.00492	55.2343	1.07e-13
MELK	-2.47013	5.10029	55.2076	1.08e-13
CSF3	3.4771	3.67482	55.2053	1.09e-13
KLHL30	2.26001	0.167763	55.1935	1.09e-13
SYNPO	1.65848	6.39674	55.1818	1.1e-13
AGTR1	3.08306	1.30411	55.1255	1.13e-13
DARS2	-1.43736	5.36622	55.1229	1.13e-13
TACR3	3.45113	-2.28302	55.1198	1.13e-13
RUNDC3B	1.73305	0.364079	55.11	1.14e-13
NBLA00301	3.49404	-0.417034	55.0783	1.16e-13
TPSAB1	2.45535	4.68587	55.077	1.16e-13
NUSAP1	-2.05452	5.95064	55.0429	1.18e-13
MYO19	-1.33642	6.03204	54.98	1.22e-13
LRRFIP1	0.965931	7.11274	54.9595	1.23e-13
CKAP2	-1.48642	5.58711	54.9234	1.25e-13
HIST1H2AG	-3.87013	0.774912	54.9231	1.25e-13
C1orf135	-2.03344	2.97878	54.9144	1.26e-13
RFWD3	-1.17728	5.76009	54.7903	1.34e-13
HAND2	2.86679	2.42997	54.7381	1.38e-13
KIF11	-1.82727	5.54355	54.6306	1.45e-13
SELM	2.01409	6.00369	54.421	1.62e-13
ACER1	3.23749	-2.55674	54.3946	1.64e-13
ATAD2	-1.66047	6.07693	54.3948	1.64e-13
ACLY	-1.03565	7.72748	54.3816	1.65e-13
MBNL1	0.888965	7.03442	54.1531	1.85e-13
ENPP6	2.62241	-0.470222	54.1142	1.89e-13
CENPO	-1.36875	4.36781	54.0599	1.94e-13
FAM19A2	2.17018	-0.41681	54.0308	1.97e-13
SGOL2	-1.60534	3.75396	54.0009	2e-13
ITGA5	2.10585	7.81925	53.9994	2.01e-13
EID1	0.887401	7.02825	53.9636	2.04e-13
CHTF18	-1.47529	5.23837	53.9547	2.05e-13
TMEM48	-1.17286	5.8034	53.9546	2.05e-13
LIG1	-1.21534	6.12431	53.8653	2.15e-13
PTGFR	2.67568	2.02212	53.8617	2.15e-13
FBXO30	0.942046	4.17737	53.8574	2.16e-13
RAD51AP1	-2.03631	3.74773	53.7908	2.23e-13
PLCB4	2.37938	3.1937	53.7412	2.29e-13
B3GNT4	-4.25486	1.16409	53.7252	2.31e-13
HSPB7	3.2354	4.22368	53.7071	2.33e-13
AURKB	-2.0856	5.29656	53.6843	2.35e-13
PRUNE2	2.9782	4.87197	53.6606	2.38e-13
RASL11A	2.12446	3.17526	53.6619	2.38e-13
ATP1A2	3.43727	3.61442	53.6474	2.4e-13
FOSL1	2.16018	5.6051	53.6307	2.42e-13
GNAO1	2.55029	2.77897	53.6118	2.44e-13
HELLS	-1.60382	3.79026	53.6123	2.44e-13
SSPN	1.5829	4.67628	53.6149	2.44e-13
PNPLA7	1.70244	2.31081	53.5693	2.5e-13
CMTM1	-1.73145	0.176465	53.534	2.54e-13
EEF1A1	0.982424	10.7087	53.5282	2.55e-13
DSTNP2	1.01357	2.64674	53.4954	2.59e-13
CDKN1A	1.60125	8.26105	53.4326	2.68e-13
MMP11	-5.43226	8.1994	53.38	2.75e-13
CNRIP1	1.92256	2.90963	53.3565	2.78e-13
ACOX2	2.25917	1.55812	53.3469	2.8e-13
SMG7	-0.807796	6.84795	53.3321	2.82e-13
MMS22L	-1.35233	3.9054	53.3105	2.85e-13
CD300LG	3.15991	-1.12508	53.2805	2.89e-13
MEOX1	2.35602	1.69932	53.2778	2.9e-13
PARD3B	1.77547	3.23308	53.2388	2.95e-13
C12orf76	-1.18901	2.93361	53.1452	3.1e-13
CEP152	-1.38896	3.01419	53.1279	3.13e-13
LIN9	-1.30045	3.26812	53.1122	3.15e-13
MCM4	-1.5693	7.44536	53.0921	3.18e-13
KIFC1	-2.00573	5.78808	53.0029	3.33e-13
CDCA2	-2.16024	3.59027	52.997	3.34e-13
NPR2	1.5309	3.03759	52.8937	3.52e-13
LYVE1	2.73757	3.1397	52.8652	3.57e-13
GPR124	1.85674	5.79923	52.81	3.67e-13
E2F7	-2.48375	3.59836	52.7996	3.69e-13
NCAPG	-2.01874	4.82643	52.7392	3.81e-13
STARD13	1.59642	3.99188	52.6682	3.95e-13
CBX3	-0.897249	7.7059	52.6604	3.97e-13
CCNB1	-1.969	6.37924	52.6596	3.97e-13
ERCC6L	-2.11309	3.14563	52.6428	4e-13
LINC00476	1.32859	2.58889	52.6337	4.02e-13
ZNF724P	-2.44972	-1.50965	52.5846	4.12e-13
CENPF	-2.04892	6.61122	52.5755	4.14e-13
LEPR	1.71585	3.26974	52.5457	4.2e-13
FILIP1L	1.97074	5.60336	52.5003	4.3e-13
KLF6	1.3236	8.00443	52.4284	4.46e-13
HDAC5	1.00076	6.07509	52.4056	4.51e-13
C14orf28	1.01625	2.29931	52.3893	4.55e-13
PMP2	3.09455	-1.10245	52.3877	4.56e-13
ARHGAP11A	-1.71435	4.89814	52.3739	4.59e-13
PQLC2	-0.963245	4.61193	52.3405	4.67e-13
KDM6B	1.19854	6.28116	52.3009	4.76e-13
ANK2	2.51549	3.14027	52.2316	4.93e-13
FAM43A	1.77405	3.71224	52.0967	5.28e-13
DUSP8	1.8377	2.91835	51.925	5.77e-13
COL19A1	3.36708	0.720651	51.8976	5.85e-13
ABLIM1	1.43932	6.91355	51.8446	6.01e-13
EML1	1.85942	4.04119	51.8369	6.03e-13
FZD7	1.64063	4.93432	51.7445	6.32e-13
SHMT2	-1.27296	7.31338	51.7399	6.34e-13
CCNA2	-1.9523	5.31835	51.7102	6.43e-13
XPA	0.812833	3.71104	51.6837	6.52e-13
C6orf225	1.48783	2.60689	51.659	6.6e-13
DONSON	-1.55386	4.59636	51.6513	6.63e-13
WBSCR17	2.93223	2.16342	51.6315	6.7e-13
PDLIM3	2.60279	5.86688	51.595	6.82e-13
ADAMTS8	2.56776	1.85974	51.5163	7.1e-13
HIST1H2BO	-5.01881	-0.0720655	51.4661	7.28e-13
BRI3BP	-1.57914	3.19873	51.406	7.51e-13
PART1	2.71292	2.05938	51.3845	7.59e-13
WNT3	-2.72368	0.879609	51.3714	7.64e-13
COPG1	-0.880972	8.1421	51.3361	7.78e-13
CHEK1	-1.55512	4.73995	51.3162	7.86e-13
NCAPG2	-1.63094	5.30697	51.2277	8.22e-13
ADPGK	-0.868307	5.95468	51.2273	8.23e-13
DPP3	-1.00691	6.38433	51.178	8.44e-13
FP588	1.99675	0.0121125	51.1778	8.44e-13
CIT	-1.72264	5.09012	51.1557	8.53e-13
MCM2	-1.87751	6.69647	51.0088	9.2e-13
LMNB1	-1.72584	6.34329	50.9999	9.24e-13
PRC1	-1.77768	6.1534	50.9804	9.33e-13
SLC8A1	1.82864	3.99715	50.8774	9.83e-13
ANGPTL7	3.22673	-0.695716	50.8737	9.85e-13
DLGAP5	-2.17042	4.89895	50.8265	1.01e-12
ALG3	-0.976753	6.42371	50.8047	1.02e-12
GFRA2	2.18136	0.46425	50.7856	1.03e-12
ECSCR	1.6426	3.0204	50.7601	1.04e-12
HIST1H3D	-3.50095	1.5494	50.7483	1.05e-12
NME4	1.19202	6.58118	50.6234	1.12e-12
FAM111B	-2.45549	4.26512	50.3844	1.26e-12
ARG2	1.3517	4.75641	50.3024	1.32e-12
PLK3	1.39262	5.05368	50.2954	1.32e-12
ADAM17	-1.21626	5.69923	50.2191	1.38e-12
CXCR2	2.31703	1.67734	50.1723	1.41e-12
ADRA1D	2.43627	-0.635048	50.0705	1.48e-12
PTRF	2.01174	8.35644	50.0369	1.51e-12
SMC4	-1.34537	6.81748	49.9996	1.54e-12
PALB2	-1.16414	4.53556	49.9887	1.55e-12
XPOT	-1.21347	6.19478	49.9112	1.61e-12
TK1	-1.87427	6.78036	49.8885	1.63e-12
TRAIP	-1.46466	3.6247	49.8803	1.63e-12
RAB37	1.9246	1.6224	49.8683	1.64e-12
C7	3.31429	4.98285	49.8219	1.68e-12
CEP85	-1.40355	4.648	49.7998	1.7e-12
TMEM132A	-2.10386	6.56782	49.7759	1.72e-12
THBS1	2.03626	8.87968	49.7378	1.76e-12
FAM96A	-0.854607	5.33379	49.6875	1.8e-12
AKAP12	2.11039	5.87523	49.6264	1.86e-12
C11orf82	-1.78731	3.67104	49.6129	1.87e-12
POLD1	-1.24815	5.85199	49.5432	1.94e-12
SAPCD2	-2.41161	5.39509	49.5454	1.94e-12
C8orf85	3.49895	0.366382	49.4988	1.98e-12
CEP55	-1.99498	5.30439	49.4182	2.07e-12
SALL4	-3.41228	2.51534	49.4207	2.07e-12
ABCB1	1.67416	1.75429	49.382	2.11e-12
DEPDC1	-2.15577	4.0693	49.2843	2.21e-12
MID2	1.0527	4.11013	49.2773	2.22e-12
NTF3	2.58017	0.220222	49.2799	2.22e-12
NDNF	2.50671	1.54386	49.2593	2.24e-12
ECE2	-1.53258	4.17692	49.2136	2.3e-12
KCNQ4	2.25679	1.48105	49.1974	2.31e-12
PTGIS	3.05415	5.79165	49.2002	2.31e-12
MYBL2	-2.54984	6.88504	49.1792	2.34e-12
RGS5	1.96554	7.06534	49.152	2.37e-12
MEF2C	1.62546	4.17634	49.1431	2.38e-12
TSSC4	0.738233	5.55984	49.1448	2.38e-12
PLN	3.15702	3.94267	49.1068	2.42e-12
YEATS2	-1.02564	6.08402	49.1063	2.42e-12
KIAA0513	1.51735	4.39213	49.0941	2.44e-12
PIF1	-1.79952	3.40876	49.0976	2.44e-12
POLE2	-1.65603	3.00509	49.0581	2.48e-12
TOR1AIP1	0.760712	5.90506	49.0546	2.49e-12
C22orf39	0.970227	4.44199	48.9668	2.6e-12
CKS2	-1.6504	5.68643	48.9248	2.66e-12
C14orf159	1.31981	5.50963	48.9118	2.68e-12
ITGA9	1.61365	2.54181	48.8968	2.7e-12
PAQR4	-1.99139	4.8989	48.8968	2.7e-12
TACR1	2.27575	0.650519	48.8736	2.73e-12
FIGNL1	-1.43169	4.1641	48.8671	2.74e-12
PTBP1	-0.630204	8.56153	48.8323	2.79e-12
LCN6	3.19692	-1.24862	48.825	2.8e-12
C19orf40	-1.31466	2.24924	48.8151	2.81e-12
MIS18A	-1.30259	4.63592	48.8022	2.83e-12
RFC5	-1.19878	4.84535	48.754	2.9e-12
GATA5	3.39537	1.17491	48.7508	2.91e-12
SH3BGRL	1.32188	6.71124	48.687	3e-12
NUP85	-0.848643	6.10583	48.6707	3.03e-12
C15orf23	-1.43225	4.65855	48.6424	3.07e-12
CCDC48	1.85348	1.76925	48.623	3.1e-12
CCNE2	-2.43719	3.92591	48.6187	3.11e-12
FAM190B	0.820915	5.45555	48.6165	3.11e-12
PTCH1	1.34346	3.78596	48.6033	3.13e-12
C8orf84	2.41769	3.92692	48.5909	3.15e-12
ZNF25	1.00476	3.31229	48.5947	3.15e-12
FOXM1	-2.08503	6.45225	48.5686	3.19e-12
ABCB5	3.087	-1.77818	48.554	3.21e-12
CPEB2	1.22871	4.0633	48.5365	3.24e-12
TNFAIP8L3	2.20602	2.32658	48.5327	3.25e-12
FAM150B	2.14837	-0.89682	48.4919	3.32e-12
OSBPL10	1.47904	4.89568	48.435	3.41e-12
ADRB3	3.12791	-0.182702	48.4117	3.46e-12
CYBRD1	1.88551	6.05644	48.3878	3.5e-12
MTERF	-0.913042	3.38297	48.3382	3.59e-12
LRRC45	-1.15042	5.64446	48.2921	3.67e-12
MAD2L1	-1.83522	4.32163	48.2582	3.74e-12
ADCYAP1R1	2.50312	-0.391464	48.2439	3.76e-12
MLXIP	1.02274	5.65938	48.2237	3.8e-12
BCL2L12	-1.08556	5.1358	48.2126	3.82e-12
DTL	-1.88206	4.48736	48.1622	3.92e-12
C13orf15	1.54597	4.31184	48.1192	4.01e-12
KPNA2	-1.56107	7.38513	48.1037	4.04e-12
ZNF92	-1.47631	3.60763	48.0894	4.07e-12
RMI1	-1.4183	4.07677	47.9564	4.36e-12
USP2	2.02661	1.94987	47.9229	4.43e-12
PELI2	1.8454	3.35399	47.8435	4.62e-12
CDC37L1	0.953959	4.19162	47.8279	4.65e-12
GPRIN1	-2.79919	3.541	47.8105	4.69e-12
TPSB2	2.3573	4.45415	47.75	4.84e-12
FASTKD3	-1.09915	3.46936	47.748	4.85e-12
SNX9	0.849197	6.22454	47.7353	4.88e-12
CLCN2	-1.32818	3.69897	47.683	5.01e-12
SEMA3G	1.65051	3.27389	47.6669	5.05e-12
KIAA0101	-1.86175	5.03548	47.5564	5.34e-12
RAC3	-2.34783	4.13522	47.5504	5.36e-12
CPEB1	2.72515	-0.43149	47.5291	5.42e-12
PLEKHO2	1.30487	5.47617	47.5054	5.49e-12
CHAF1B	-1.723	4.28698	47.484	5.55e-12
RPS9	0.742834	9.00246	47.4661	5.6e-12
CST2	-6.60398	1.69705	47.4301	5.7e-12
CRTC3	0.750516	5.59405	47.4159	5.74e-12
DES	3.80455	9.83317	47.416	5.74e-12
MEIS2	1.51664	4.50351	47.3734	5.87e-12
RDM1	-2.74514	1.58878	47.3634	5.9e-12
PODN	2.27221	5.46719	47.3006	6.09e-12
ITPK1	1.07589	6.3799	47.298	6.1e-12
CDC42EP2	1.47907	4.4189	47.2484	6.25e-12
MCM10	-2.12687	4.1915	47.1505	6.57e-12
CCDC43	-0.833911	5.05767	47.1338	6.63e-12
PPP1R14B	-1.04794	6.73571	47.1299	6.64e-12
EZH2	-1.76934	5.10239	47.1103	6.71e-12
KCNIP4	1.23443	0.580842	47.034	6.98e-12
BAG3	1.17036	6.66545	47.0225	7.02e-12
ASB1	1.02042	4.52585	46.962	7.24e-12
RHOJ	1.68082	3.41159	46.862	7.62e-12
GSG2	-2.02492	2.33197	46.8475	7.67e-12
FAM162B	1.77444	0.418073	46.7958	7.88e-12
PLXNA1	-1.48097	7.34336	46.7876	7.91e-12
PLK1S1	1.32261	4.48265	46.7307	8.14e-12
RNASEH2A	-1.24145	5.66269	46.6792	8.36e-12
HIST1H2BF	-4.56415	0.17136	46.648	8.5e-12
ZBTB33	-0.903583	5.19759	46.6213	8.61e-12
BCL10	0.932938	5.06958	46.5598	8.89e-12
HPGDS	2.00347	0.46475	46.5551	8.91e-12
ZNF765	-1.17277	3.46839	46.5332	9.01e-12
CDC7	-1.62168	4.08865	46.5139	9.1e-12
FAM212B	1.19473	3.19229	46.4978	9.17e-12
GSTM5	2.48252	2.72174	46.3227	1e-11
RAD54B	-1.59465	3.51342	46.2766	1.03e-11
SLC5A6	-1.7088	6.47345	46.2214	1.06e-11
NPR1	1.93696	3.35259	46.1727	1.08e-11
MGLL	1.80178	5.70996	46.094	1.13e-11
DYSF	1.60022	5.05089	46.0212	1.17e-11
CYB561	-1.17518	7.17858	46.0007	1.18e-11
PATL1	-0.990716	6.26297	45.9987	1.18e-11
PPP2R5A	0.829146	5.84537	45.8868	1.25e-11
MCM8	-1.38153	4.22728	45.8764	1.26e-11
NCAPD3	-1.16243	5.39179	45.8681	1.26e-11
ARHGAP1	0.957522	7.53975	45.8451	1.28e-11
RRAS	1.50367	5.79227	45.8079	1.3e-11
CBX8	-1.29543	3.53983	45.7702	1.33e-11
KIF24	-1.76364	2.96582	45.6802	1.39e-11
C4orf21	-1.54814	3.05834	45.6497	1.41e-11
DCN	2.30297	8.56803	45.6542	1.41e-11
NMUR1	2.20372	-0.659999	45.6145	1.44e-11
FGF2	2.2227	2.79354	45.6007	1.45e-11
NCAPD2	-1.36241	7.05255	45.4292	1.58e-11
CYP27B1	-2.38709	2.55953	45.4058	1.6e-11
C19orf48	-1.18681	6.66153	45.3367	1.66e-11
H2AFX	-1.25573	6.68297	45.3089	1.68e-11
MSX1	2.09441	2.96563	45.2869	1.7e-11
TSPYL1	0.78107	6.44488	45.2754	1.71e-11
TRAK2	0.915725	5.3143	45.2401	1.74e-11
POU6F1	1.36353	2.67624	45.2025	1.78e-11
CYP2A6	3.53764	-0.267168	45.1866	1.79e-11
CEBPD	1.43383	6.72348	45.064	1.91e-11
TSC22D3	1.46855	6.92497	44.9817	1.99e-11
QTRTD1	-0.832636	4.88168	44.9611	2.01e-11
CCDC80	2.40998	6.61976	44.9059	2.07e-11
TGFBR3	1.84374	5.80465	44.9054	2.07e-11
TCEAL6	1.44157	-0.181608	44.8876	2.09e-11
SAMD15	-1.79458	0.444505	44.8677	2.11e-11
DCHS1	1.6714	4.92108	44.8332	2.15e-11
HIST1H2AI	-4.22658	0.318316	44.8289	2.15e-11
AGRN	-1.53956	9.18775	44.7915	2.19e-11
INCENP	-1.34713	5.20409	44.7653	2.22e-11
SNORA76	-2.7141	0.00958302	44.7605	2.23e-11
GREM2	2.73027	1.36579	44.6961	2.3e-11
EFTUD2	-0.767259	7.33611	44.6333	2.38e-11
BAI3	2.91727	0.222562	44.5693	2.46e-11
SGCB	1.32577	5.04923	44.4474	2.61e-11
TRIM59	-1.37138	3.77729	44.3836	2.7e-11
TRIP13	-2.1309	5.18504	44.3757	2.71e-11
CALR	-0.911702	10.4351	44.3063	2.81e-11
CDCA4	-1.47676	5.38798	44.2997	2.82e-11
LINC00312	1.6177	1.91122	44.2894	2.83e-11
USHBP1	1.41916	1.1862	44.2323	2.92e-11
PLEKHA8	-1.05101	3.93151	44.2195	2.94e-11
NOVA1	2.48973	1.15766	44.1941	2.97e-11
EIF2AK2	-1.30838	5.13037	44.1839	2.99e-11
SLC35A2	-1.18606	6.06731	44.1766	3e-11
ZNF845	-0.956216	3.3964	44.1779	3e-11
ANKRD5	-1.47616	3.63555	44.1571	3.03e-11
TMEM100	2.51001	0.906519	44.1546	3.03e-11
SGCD	2.47826	3.03633	44.0557	3.19e-11
IGIP	1.03233	3.43509	43.9867	3.31e-11
SIX4	-1.8014	3.74101	43.9664	3.34e-11
UFSP2	0.780342	4.4582	43.9386	3.39e-11
NBEA	2.03359	3.14635	43.9312	3.4e-11
SMC6	-1.02045	5.47661	43.9121	3.43e-11
ATP2C1	-0.825169	7.17916	43.8322	3.58e-11
GTPBP3	-0.942659	4.7141	43.7585	3.71e-11
EPHA7	2.64845	2.78288	43.755	3.72e-11
RGS9	2.04568	0.813781	43.7437	3.74e-11
COL11A1	-5.85412	5.4569	43.6982	3.83e-11
LBX2	-2.08503	0.35122	43.6792	3.87e-11
CD248	1.89672	5.80828	43.596	4.04e-11
DGKG	2.1549	2.10043	43.5826	4.06e-11
CST1	-7.82421	5.68901	43.5651	4.1e-11
CGRRF1	0.775872	3.08088	43.5585	4.11e-11
CRISPLD2	1.87685	6.34099	43.5543	4.12e-11
NAGS	-2.13752	2.33917	43.533	4.17e-11
TRPC3	2.22959	0.0123502	43.5181	4.2e-11
ALOX15B	2.52442	2.878	43.4519	4.34e-11
RGAG4	2.03191	2.61746	43.4531	4.34e-11
HIST1H2AE	-3.63892	2.16321	43.4458	4.36e-11
NDC80	-1.87765	4.79775	43.4396	4.37e-11
SERGEF	0.944125	4.056	43.4397	4.37e-11
PPP1R1A	3.21105	0.808237	43.4214	4.41e-11
CKM	2.44036	0.272739	43.3826	4.5e-11
CPEB4	0.996368	4.90701	43.2842	4.73e-11
PRKCB	2.09609	3.55708	43.2818	4.74e-11
DNMT1	-1.27142	6.79349	43.2796	4.75e-11
GSK3B	-0.705809	6.14227	43.2382	4.85e-11
CABP1	2.12442	0.53341	43.2086	4.92e-11
CDC25A	-1.66714	4.06038	43.1417	5.09e-11
PTGDS	2.39047	5.69891	43.1249	5.14e-11
HIST1H4I	-3.11003	-0.414099	43.109	5.18e-11
MAP3K8	1.31158	4.62718	43.0642	5.3e-11
OTX1	-2.425	2.50754	43.0517	5.33e-11
FAM40B	-2.51757	2.83753	43.0431	5.35e-11
ADH1A	2.60114	-0.696838	43.0189	5.42e-11
GNAZ	2.28237	2.30134	43.014	5.43e-11
ROM1	1.07568	2.17166	42.979	5.53e-11
HIST1H3G	-4.9132	1.03035	42.9545	5.6e-11
DBF4B	-1.21434	3.88908	42.9358	5.66e-11
PRX	1.3079	2.75796	42.8864	5.8e-11
HIF3A	2.84353	2.59614	42.874	5.84e-11
TEF	1.07429	4.8617	42.8597	5.88e-11
EMCN	1.6881	3.40879	42.8312	5.97e-11
SHISA6	2.59451	-0.183115	42.8261	5.98e-11
CCNE1	-2.18133	4.98061	42.81	6.03e-11
FBLN2	2.16622	6.41313	42.8017	6.06e-11
KIF26B	-2.80121	4.07962	42.8002	6.06e-11
ANKIB1	-0.725129	6.04409	42.7692	6.16e-11
SLC9A9	1.64354	3.24802	42.7656	6.17e-11
RUNX1T1	2.13568	1.85081	42.7579	6.2e-11
ATP2B4	1.37879	7.32594	42.7327	6.28e-11
C11orf2	0.699162	6.84545	42.7319	6.28e-11
C18orf54	-1.41453	3.15507	42.7211	6.31e-11
S1PR1	1.60027	4.10765	42.7121	6.34e-11
YDJC	-1.14406	5.38734	42.7137	6.34e-11
LOC144571	1.39245	0.622648	42.6569	6.52e-11
HS3ST1	1.76696	5.1833	42.6207	6.65e-11
SLC24A3	2.02292	3.61285	42.5593	6.86e-11
APAF1	-0.887871	4.32903	42.5461	6.9e-11
HIST1H2BJ	-3.30003	1.72895	42.5319	6.95e-11
NDUFAF4	0.853715	4.01815	42.5233	6.98e-11
RPN1	-0.789538	8.88686	42.5161	7.01e-11
ZNF438	1.02529	3.34242	42.5171	7.01e-11
CDC42BPA	1.0871	5.8258	42.5113	7.03e-11
LOC339524	1.70413	0.954539	42.5055	7.05e-11
TMPO	-1.19161	7.10851	42.4615	7.21e-11
PUS7	-1.1593	4.71922	42.4326	7.32e-11
RBMS3	1.75149	3.25219	42.415	7.38e-11
LOC387723	1.37432	1.49312	42.4063	7.42e-11
LRRC46	-1.68388	0.947169	42.361	7.59e-11
AMOTL1	1.47776	6.17666	42.3519	7.62e-11
RSPO1	2.07825	-0.983103	42.3458	7.65e-11
ZNF468	-1.35972	4.7036	42.279	7.91e-11
HHIP	2.63795	0.856044	42.1888	8.29e-11
ITPR3	-1.53742	7.33092	42.1836	8.31e-11
BMP5	2.91336	1.02344	42.1774	8.34e-11
FIGF	3.02257	-2.19846	42.1704	8.37e-11
LRRK2	1.78782	2.40777	42.1463	8.47e-11
XPO1	-0.668711	7.77386	42.1239	8.57e-11
SLC39A4	-1.66243	5.82806	42.0352	8.96e-11
SDC2	1.79333	5.83874	41.9979	9.14e-11
TARBP2	-0.778131	5.38802	41.8785	9.71e-11
FAM46A	1.29187	5.06236	41.8724	9.74e-11
ODC1	1.55914	6.80164	41.8392	9.91e-11
ZC3HAV1L	-1.56535	1.93849	41.7062	1.06e-10
HIST1H4E	-4.38289	0.95449	41.6752	1.08e-10
USP20	0.740638	5.43352	41.6732	1.08e-10
FAM208B	-0.807448	6.108	41.6403	1.1e-10
ZFPM2	2.01135	2.2869	41.6017	1.12e-10
CDCA5	-1.84817	5.56487	41.5483	1.15e-10
IL6ST	1.14943	6.66851	41.5165	1.17e-10
HIST2H2BF	-2.99954	2.49798	41.4937	1.18e-10
PRIMA1	2.65427	1.24321	41.5027	1.18e-10
PYCR1	-2.48618	6.35698	41.5047	1.18e-10
CTSF	1.41414	5.67586	41.4889	1.19e-10
C1orf95	2.96698	2.15289	41.4318	1.22e-10
UHMK1	-1.19823	7.37799	41.3888	1.25e-10
CELSR3	-2.66629	4.86509	41.3723	1.26e-10
UNC5C	1.93737	2.17582	41.3694	1.26e-10
ZNF28	-1.14439	4.43447	41.3735	1.26e-10
SNORA63	-3.59765	2.04227	41.3043	1.3e-10
DLEU7	-2.39479	-1.29135	41.2899	1.31e-10
ZER1	0.702393	6.21849	41.3	1.31e-10
IER5L	-1.78022	5.49545	41.2675	1.33e-10
ADCYAP1	2.49521	0.573665	41.2514	1.34e-10
SNED1	1.73522	3.10782	41.2518	1.34e-10
RBM24	2.61432	1.24791	41.2323	1.35e-10
DNMT3B	-2.27221	4.46263	41.2175	1.36e-10
DDX12P	-1.41229	4.13519	41.2004	1.37e-10
LTC4S	1.39461	0.955789	41.1717	1.39e-10
RYR2	2.22372	2.10901	41.1432	1.41e-10
DBR1	-0.779102	4.24171	41.1267	1.43e-10
RPL5	0.79249	9.24004	41.1222	1.43e-10
SLC25A15	-1.15666	4.00085	41.1138	1.44e-10
ZKSCAN4	-0.931933	2.62687	41.1062	1.44e-10
ETS2	1.28851	8.15991	41.0999	1.45e-10
PHF6	-1.09548	5.32125	41.0892	1.45e-10
PKMYT1	-1.87727	4.77039	41.0793	1.46e-10
MYOT	1.85337	-0.0823773	40.9846	1.53e-10
ZMYM1	-0.856222	3.63286	40.9584	1.56e-10
HINT3	0.723845	5.00961	40.9368	1.57e-10
RNF222	2.38695	-0.213566	40.8622	1.63e-10
DSN1	-1.13551	5.06851	40.8263	1.66e-10
HIST3H2A	-2.12466	3.80587	40.8152	1.67e-10
HIST1H2BD	-2.36468	4.61598	40.7968	1.69e-10
MLF1IP	-1.59466	4.84795	40.7841	1.7e-10
LOC100505666	-1.86781	1.54265	40.7271	1.75e-10
FLAD1	-0.894108	6.1926	40.7101	1.77e-10
LDB2	1.4536	3.45969	40.709	1.77e-10
TACC3	-1.6169	6.83074	40.6979	1.78e-10
GPR180	-0.998832	4.46646	40.6567	1.81e-10
PAFAH1B3	-1.31436	6.34628	40.6542	1.82e-10
C8orf4	2.03654	6.84801	40.6215	1.85e-10
HAS1	3.14457	1.88455	40.5966	1.87e-10
GINS2	-1.53539	4.63044	40.5197	1.95e-10
ZNF281	-1.1526	3.65477	40.5153	1.95e-10
HIST1H1D	-4.39572	0.497955	40.4991	1.97e-10
MTHFD1L	-1.48344	5.41025	40.4996	1.97e-10
RPL36AL	0.718245	7.41022	40.4873	1.98e-10
EPT1	-1.04434	6.07555	40.4684	2e-10
KLHL15	0.883824	3.3685	40.4676	2e-10
HIST1H2BG	-3.84031	1.91515	40.4349	2.03e-10
ZDHHC23	-1.57163	3.41255	40.4176	2.05e-10
PPP1CB	0.714892	8.44954	40.3463	2.13e-10
MASP1	2.27016	1.4286	40.3322	2.14e-10
UGT1A7	3.26703	-0.31319	40.3266	2.15e-10
C9orf100	-1.50327	3.56464	40.2858	2.19e-10
KIAA1841	-1.24681	3.93823	40.2804	2.2e-10
LOC646576	2.11884	-0.246033	40.2711	2.21e-10
C20orf20	-0.9066	5.18027	40.2534	2.23e-10
PPAT	-1.09745	4.32133	40.2307	2.26e-10
GALNTL2	2.19961	2.47696	40.2205	2.27e-10
SOD3	2.11633	5.47579	40.217	2.27e-10
ABRA	2.22997	-2.58156	40.2029	2.29e-10
GTF2IRD2B	1.12721	3.02963	40.2029	2.29e-10
PTPLB	-1.4798	3.57849	40.2024	2.29e-10
PCNA	-1.2842	7.30418	40.1483	2.35e-10
C9orf163	-2.20096	-0.346818	40.1399	2.36e-10
SLC37A4	-1.12357	5.40004	40.1284	2.38e-10
KANK1	1.36144	6.08089	40.07	2.45e-10
CENPH	-1.34432	3.99061	40.0321	2.5e-10
HIST1H2BC	-3.08424	2.05275	40.0142	2.52e-10
SRPX	2.22107	4.43701	39.9751	2.57e-10
TARSL2	0.955767	3.23073	39.9792	2.57e-10
C21orf63	1.7913	3.95818	39.9689	2.58e-10
CNST	0.715614	4.71698	39.9162	2.65e-10
AVL9	-0.925609	4.4553	39.8947	2.68e-10
PRR19	-1.6063	1.83773	39.8903	2.69e-10
MRPL19	-0.71387	5.94328	39.8763	2.71e-10
TECPR2	0.712869	4.90484	39.868	2.72e-10
DCHS2	2.41433	-0.256476	39.8619	2.73e-10
SLURP1	3.21288	2.04485	39.8336	2.77e-10
SLC30A7	-0.705776	5.45951	39.8205	2.78e-10
CCDC18	-1.28805	3.17356	39.8181	2.79e-10
HPS3	-0.893611	5.04493	39.8032	2.81e-10
SCN1B	1.81825	2.40903	39.8054	2.81e-10
TTLL11	1.03979	1.85525	39.7657	2.86e-10
WDR67	-1.07244	3.40275	39.7667	2.86e-10
KCNAB1	1.22596	1.57386	39.7159	2.94e-10
HDC	2.0418	0.766022	39.6954	2.97e-10
ULBP1	-2.66289	0.709492	39.6965	2.97e-10
OLFM1	2.1663	2.68419	39.6376	3.06e-10
SBDSP1	0.768572	4.42198	39.6088	3.1e-10
UNC45A	0.611439	7.08675	39.6054	3.11e-10
BCL7B	0.600451	5.97117	39.5735	3.16e-10
RELL2	-1.6105	2.02566	39.5296	3.23e-10
ZNF623	-0.948552	4.35567	39.4974	3.28e-10
KLK12	4.27861	1.31646	39.443	3.38e-10
FKBP8	0.566505	8.24693	39.4253	3.41e-10
SEMA5B	-4.29288	6.01625	39.4142	3.43e-10
OSBPL5	1.04041	4.80219	39.4085	3.44e-10
CST4	-7.41401	1.41952	39.4007	3.45e-10
PTBP2	0.997765	4.16761	39.3976	3.46e-10
HIST1H3B	-5.15768	0.683795	39.3368	3.57e-10
MT1A	3.13575	1.12099	39.3289	3.58e-10
SEC61A1	-0.679298	8.99322	39.306	3.62e-10
DCLRE1B	-1.07927	3.87481	39.3039	3.63e-10
ANKRD53	1.61735	-0.53468	39.2824	3.67e-10
FAM91A1	-0.877988	6.14922	39.2718	3.69e-10
C1QTNF6	-2.40794	6.03455	39.2426	3.74e-10
CHD5	2.39493	-0.579807	39.2407	3.75e-10
FUNDC2	0.766496	5.67902	39.2131	3.8e-10
GRIN2D	-3.51421	4.85562	39.198	3.83e-10
PABPC1L	-2.13442	5.20556	39.1745	3.88e-10
OLFML3	2.13809	5.15923	39.1355	3.95e-10
MATN2	1.96861	5.90634	39.1139	4e-10
IGSF10	2.64177	2.06386	39.0878	4.05e-10
COASY	-0.729686	6.85287	39.0843	4.06e-10
PDE4B	1.77407	3.68858	39.0523	4.13e-10
C1orf21	1.21201	6.01459	39.0295	4.17e-10
TXNDC12	-0.708405	6.74109	39.0298	4.17e-10
WDR4	-1.11959	4.68301	39.0233	4.19e-10
BIRC5	-1.81236	6.29906	39.0157	4.2e-10
SNORA61	-1.67512	1.31382	39.0009	4.24e-10
FYN	1.4799	5.19721	38.9839	4.27e-10
PIGW	-0.97864	3.82279	38.9763	4.29e-10
FLJ33630	0.773571	2.8858	38.9709	4.3e-10
SLC5A3	-1.30195	5.7101	38.9608	4.32e-10
HPR	3.66332	-1.98772	38.958	4.33e-10
LATS2	1.10097	4.62437	38.9518	4.34e-10
REEP2	2.10193	2.44629	38.9556	4.34e-10
RHBDF2	-1.28462	5.84652	38.9525	4.34e-10
EGR2	1.95282	3.72055	38.927	4.4e-10
SNX4	-0.853714	5.48934	38.9173	4.42e-10
MAOB	2.57113	4.04961	38.9146	4.43e-10
RFC4	-1.36502	5.12076	38.8959	4.47e-10
HPD	2.10152	0.4227	38.8825	4.5e-10
KIAA1737	0.774661	4.92361	38.8672	4.54e-10
CLIC4	1.53395	7.40428	38.8584	4.56e-10
JDP2	1.36169	4.79333	38.8528	4.57e-10
KIAA1462	1.7057	5.31116	38.8478	4.58e-10
HEATR1	-0.892649	5.64188	38.8356	4.61e-10
KIAA0907	-1.19726	5.72175	38.8357	4.61e-10
EFNA4	-1.22324	4.49531	38.8066	4.68e-10
FETUB	3.29352	-2.42198	38.7978	4.7e-10
MSH2	-1.14362	5.66779	38.7954	4.71e-10
DUS1L	-0.815244	7.44863	38.787	4.73e-10
DUSP4	1.69803	6.17661	38.7857	4.73e-10
TSPAN2	2.09113	3.89677	38.7805	4.74e-10
CCDC137	-0.775359	5.89127	38.7762	4.75e-10
CEP68	0.802278	4.75117	38.7167	4.9e-10
TTI1	-0.828881	5.43062	38.7093	4.92e-10
CTSG	2.72507	1.8761	38.6833	4.98e-10
HN1	-1.13435	8.09283	38.6579	5.05e-10
GINS4	-1.61996	3.83022	38.6485	5.07e-10
LCN10	2.57797	-0.202636	38.5732	5.27e-10
F8	1.34272	2.99228	38.5558	5.32e-10
GRIN3B	-2.99599	0.0575643	38.5512	5.33e-10
MIR4508	-5.91431	2.89881	38.5466	5.35e-10
RGN	2.23562	0.862531	38.5427	5.36e-10
TSLP	1.88419	1.31226	38.5384	5.37e-10
ENTPD1	1.09988	5.8521	38.5167	5.43e-10
MNT	0.760758	5.31849	38.5105	5.45e-10
FAM172A	0.812197	4.22437	38.4736	5.55e-10
LRCH2	1.87437	2.08514	38.466	5.57e-10
HIST1H2BH	-3.76111	1.76506	38.4381	5.65e-10
SCN2B	2.60207	-1.09857	38.4026	5.76e-10
FASN	-1.60131	8.88557	38.3981	5.77e-10
PRRC1	-0.72186	6.30978	38.3947	5.78e-10
RBM12B	-0.903479	4.25601	38.3898	5.79e-10
KCNN3	1.76557	2.27457	38.3414	5.94e-10
TRIM63	3.10936	0.505292	38.3338	5.96e-10
RFC3	-1.36265	4.37287	38.2923	6.09e-10
FAM180A	2.48458	0.281908	38.2666	6.17e-10
MAGI2-AS3	1.68189	2.99552	38.257	6.2e-10
FAM176A	-3.86014	2.59437	38.2431	6.25e-10
SPC25	-1.7278	3.20649	38.2391	6.26e-10
SLC12A8	-2.08442	4.51602	38.2143	6.34e-10
UNG	-0.950362	6.23242	38.1889	6.42e-10
CBFB	-0.800508	6.24493	38.1836	6.44e-10
CMA1	2.81219	0.315515	38.1507	6.55e-10
SIKE1	-0.709263	5.38602	38.1395	6.59e-10
PCGF1	-0.710714	4.27421	38.1256	6.63e-10
TFDP1	-1.09066	6.75064	38.0584	6.87e-10
HIST1H2BE	-2.52128	0.499288	37.9824	7.14e-10
MNX1	-3.3463	1.0924	37.9649	7.2e-10
CNGB1	-3.99595	1.76225	37.9265	7.35e-10
LRRC4B	2.06791	1.49233	37.9014	7.44e-10
HIST1H2AH	-4.94826	-0.687867	37.8963	7.46e-10
MYCT1	1.42712	2.64992	37.8952	7.46e-10
HIST3H2BB	-2.83323	-0.409714	37.8783	7.53e-10
ARHGAP6	2.16741	3.15953	37.7493	8.04e-10
KCNN2	2.07872	0.454124	37.7469	8.05e-10
EBF2	1.92934	0.224958	37.7454	8.06e-10
NXT2	-1.04335	4.29526	37.7073	8.22e-10
OSTBETA	1.86917	-1.07184	37.6616	8.41e-10
SERINC1	0.688334	7.1488	37.6623	8.41e-10
SLC35B1	-0.813402	5.96715	37.5974	8.7e-10
CYYR1	1.32134	3.39876	37.5643	8.85e-10
CFP	1.98413	1.72735	37.538	8.96e-10
IKZF4	0.988844	3.4235	37.5223	9.04e-10
ANKRD32	-1.07377	3.00678	37.4996	9.14e-10
SPC24	-1.67258	2.3189	37.488	9.2e-10
TBX20	2.71576	0.0247636	37.4722	9.27e-10
ATF4	0.769789	8.28533	37.4666	9.3e-10
TCF3	-0.912775	6.96808	37.4103	9.57e-10
CIRBP	0.915973	8.00894	37.3923	9.66e-10
PPM1K	1.26521	2.98631	37.3176	1e-09
ISCU	0.687585	6.33646	37.2772	1.02e-09
DHCR7	-1.47689	6.53455	37.2008	1.07e-09
CPQ	1.47734	4.93768	37.1356	1.1e-09
TBC1D7	-1.03808	4.56889	37.1374	1.1e-09
RACGAP1	-1.37135	5.71592	37.1262	1.11e-09
FGF10	2.89004	-1.53251	37.1111	1.12e-09
ALOX12	1.93893	3.2118	37.0944	1.13e-09
TMC6	-1.25097	6.99977	37.0874	1.13e-09
BLOC1S3	-0.991996	4.69055	37.0251	1.17e-09
DCBLD1	-1.60832	3.2078	37.0082	1.18e-09
FAU	0.626642	8.88089	36.959	1.21e-09
AVPR2	1.81929	-0.0567717	36.94	1.22e-09
DDX11	-1.17223	5.28815	36.9148	1.23e-09
FHL5	1.91955	0.205713	36.9235	1.23e-09
TARBP1	-1.12732	5.34108	36.8608	1.27e-09
LOC646214	-0.815968	4.68165	36.8376	1.28e-09
BCO2	1.66133	1.00178	36.8235	1.29e-09
C4orf48	-1.77932	3.23605	36.8242	1.29e-09
NEIL3	-2.23951	2.14351	36.8236	1.29e-09
C20orf160	1.30543	1.71627	36.8162	1.3e-09
NDUFB8	0.6682	6.38265	36.8058	1.3e-09
ITPKC	1.06058	6.73023	36.7917	1.31e-09
XRCC3	-1.08711	4.92346	36.7846	1.32e-09
ZBED4	-0.867834	5.14788	36.7788	1.32e-09
MYH16	-5.06659	-0.170813	36.7737	1.33e-09
NEK1	0.770006	3.77003	36.7514	1.34e-09
HSPA12A	1.67232	2.53333	36.7399	1.35e-09
AES	0.855885	9.24636	36.7246	1.36e-09
SFXN1	-0.886649	5.64627	36.7299	1.36e-09
GTF2IRD2	1.06395	1.84954	36.6504	1.41e-09
FEN1	-1.39957	6.14922	36.628	1.43e-09
HSPA2	1.75106	4.87608	36.6095	1.44e-09
ZNF643	-1.48615	1.54847	36.5958	1.45e-09
EZH1	0.823749	5.25854	36.552	1.49e-09
SOWAHC	1.27698	6.06448	36.5346	1.5e-09
LOC100287042	-1.316	0.760954	36.4913	1.53e-09
EPHA3	1.81402	3.20961	36.4878	1.54e-09
LOC147804	-1.39268	3.92027	36.4768	1.54e-09
C20orf94	-1.23766	0.987107	36.4669	1.55e-09
C2orf44	-0.913409	3.79018	36.4336	1.58e-09
SOX11	-3.7042	0.884096	36.4202	1.59e-09
EHBP1L1	0.910579	7.05707	36.3979	1.61e-09
SELK	0.687436	5.46728	36.3924	1.61e-09
SPATA2L	0.812764	4.19443	36.3796	1.62e-09
NUP155	-1.23455	5.18693	36.3703	1.63e-09
NUCB2	0.959959	5.57694	36.3535	1.65e-09
GAS2L3	-1.84063	1.45613	36.3323	1.66e-09
C1orf112	-1.46608	4.35088	36.301	1.69e-09
BVES	2.20367	2.93484	36.2898	1.7e-09
RAD18	-1.12381	4.45314	36.2737	1.71e-09
LMCD1	1.85409	5.36247	36.2664	1.72e-09
DNAJB11	-0.853425	6.73091	36.2524	1.73e-09
OR2B6	-3.9686	-0.813168	36.211	1.77e-09
SNHG1	-1.09742	5.834	36.1876	1.79e-09
ZNF284	-1.40779	1.02302	36.1876	1.79e-09
IGF2BP3	-4.36225	4.04667	36.1716	1.81e-09
SLC25A12	0.890333	4.69896	36.1703	1.81e-09
DUS4L	-0.849018	3.4076	36.1528	1.82e-09
MITF	1.57627	3.17165	36.0815	1.89e-09
LSM4	-0.628628	7.13012	36.0633	1.91e-09
LAMB2	1.24172	7.55257	36.0416	1.93e-09
PRIM2	-0.885548	4.49875	36.0482	1.93e-09
PRKAA2	2.12792	2.17985	36.0347	1.94e-09
ESCO2	-1.67251	2.93665	35.9534	2.02e-09
SLC25A39	-0.750843	7.91728	35.9171	2.06e-09
VSIG10L	2.01926	3.93539	35.9153	2.06e-09
C12orf32	-0.894791	5.47366	35.9013	2.08e-09
SMPX	2.96896	-0.580302	35.8953	2.08e-09
LEMD2	-0.636172	6.28354	35.8668	2.11e-09
EMILIN1	1.9884	6.84938	35.8445	2.14e-09
FANCG	-1.14259	5.08759	35.8301	2.15e-09
DENND5A	0.93067	5.64	35.8254	2.16e-09
MTF2	-0.839921	5.02013	35.8209	2.16e-09
TERT	-3.46429	1.65892	35.8141	2.17e-09
ANKS1B	2.34682	-0.0836582	35.8075	2.18e-09
NXPH4	-3.85693	3.51437	35.7868	2.2e-09
RHEBL1	-1.75558	1.45988	35.7191	2.28e-09
SERPINB12	3.8413	-1.01294	35.6939	2.31e-09
SQLE	-1.59089	6.62858	35.6889	2.31e-09
ZYX	1.05004	8.11222	35.6956	2.31e-09
C9orf71	3.46667	-0.629067	35.6586	2.35e-09
PRIM1	-1.31045	3.37687	35.6329	2.38e-09
BROX	-0.932952	3.94414	35.6087	2.41e-09
GPR3	1.4368	0.999023	35.6114	2.41e-09
PPAPDC3	1.97419	1.18913	35.6026	2.42e-09
CCDC102A	1.33749	3.10985	35.5904	2.43e-09
CPEB3	0.881115	2.31712	35.5767	2.45e-09
CD3EAP	-1.17004	3.14406	35.5716	2.46e-09
ETV4	-2.31425	5.46678	35.5532	2.48e-09
ACAT1	1.17442	5.17814	35.5388	2.5e-09
MTMR10	0.807154	4.47628	35.5353	2.5e-09
PTPRN2	1.86027	2.74134	35.5388	2.5e-09
ZEB2	1.50596	4.73382	35.4826	2.57e-09
PTCH2	1.42956	0.9615	35.4619	2.6e-09
STK35	-0.934696	6.18464	35.4634	2.6e-09
DDOST	-0.804717	8.62716	35.4558	2.61e-09
JMJD6	0.657114	5.29612	35.4516	2.61e-09
SIK1	1.30444	7.90884	35.4296	2.64e-09
RND3	1.32134	6.55261	35.3864	2.7e-09
CENPM	-1.43042	4.17662	35.3605	2.74e-09
CYB5R3	0.767664	7.88303	35.35	2.75e-09
BMP8A	-1.78729	2.97211	35.3081	2.81e-09
LOC100506990	1.37639	2.09526	35.2956	2.83e-09
LOC92249	0.924134	4.61594	35.2552	2.89e-09
POP7	-0.702647	5.44946	35.2139	2.95e-09
CNTN4	1.83064	1.29591	35.2116	2.96e-09
PMP22	1.70717	6.18769	35.2076	2.96e-09
PDLIM2	1.31629	4.57491	35.1974	2.98e-09
SMARCD3	1.32924	4.25854	35.1943	2.98e-09
REV3L	0.774573	4.63496	35.1747	3.01e-09
ATR	-0.718292	5.21302	35.1628	3.03e-09
CDK5	-0.822505	4.30246	35.1636	3.03e-09
ALDH18A1	-0.72741	6.69965	35.1587	3.04e-09
NFATC1	1.58282	3.84069	35.156	3.04e-09
C9orf169	2.0311	3.37528	35.1302	3.08e-09
RWDD1	0.695697	5.31946	35.1215	3.1e-09
DDX39A	-0.843291	6.83619	35.1057	3.12e-09
P4HB	-0.833837	10.5759	35.1041	3.13e-09
PARP14	-1.31531	7.10895	35.0781	3.17e-09
RBM28	-0.811814	4.97602	35.0717	3.18e-09
POC1A	-1.28629	4.48682	35.0646	3.19e-09
SRSF10	-0.56922	6.51948	35.0515	3.21e-09
CSDE1	0.602531	9.28183	35.0456	3.22e-09
BUB3	-0.769995	6.77843	35.0358	3.24e-09
GABARAPL1	1.02014	5.8164	35.0175	3.27e-09
CSTA	2.0692	6.68417	34.9786	3.33e-09
UQCRBP1	0.738637	4.1326	34.9693	3.35e-09
ADAMTS9	1.5452	3.95283	34.9287	3.42e-09
SLC24A2	-3.16386	0.343496	34.8992	3.47e-09
TPM3	-0.863768	8.56083	34.8977	3.47e-09
HMGA2	-6.45988	4.43383	34.8956	3.48e-09
XPO5	-0.888296	6.23607	34.8921	3.48e-09
TFEB	1.27207	4.61526	34.8814	3.5e-09
RDH12	2.22069	1.51614	34.8656	3.53e-09
LOC286437	1.09244	1.18874	34.8633	3.54e-09
CCDC58	-0.888494	3.18083	34.8583	3.55e-09
TEFM	-0.798885	3.5236	34.8227	3.61e-09
DSCC1	-1.50056	3.57959	34.8039	3.65e-09
ZNF107	-1.55027	4.27904	34.7781	3.7e-09
SLC25A13	-0.848421	5.31629	34.7654	3.72e-09
SNORD80	-1.4414	1.6091	34.7173	3.81e-09
CALM1	0.718981	8.62422	34.696	3.85e-09
PNMA1	1.3374	5.26653	34.6848	3.88e-09
ZNF295	0.70334	4.35334	34.6766	3.89e-09
NOL11	-0.681308	6.06957	34.6353	3.98e-09
SEMA4F	-1.34106	4.02013	34.6327	3.98e-09
CHAF1A	-1.01477	5.70306	34.6143	4.02e-09
MTMR4	-1.09041	6.03551	34.593	4.06e-09
TFG	-0.817272	7.28977	34.5903	4.07e-09
CNKSR3	1.3665	3.81839	34.5683	4.12e-09
FAM102B	1.09756	5.02507	34.558	4.14e-09
KCND3	2.06872	0.283755	34.5315	4.19e-09
SLC2A8	1.13316	5.21645	34.5355	4.19e-09
SMUG1	-0.809253	5.52893	34.4785	4.31e-09
WHSC1	-1.10519	6.82765	34.4674	4.33e-09
PPM1L	1.40976	2.55178	34.4619	4.35e-09
NEURL	2.45576	2.68742	34.4503	4.37e-09
ZBED6	-1.3614	2.81521	34.4408	4.39e-09
CKS1B	-1.29913	4.42782	34.4125	4.46e-09
FAM64A	-2.00375	3.84913	34.4047	4.48e-09
CDK2	-1.12885	6.17484	34.3965	4.5e-09
FAM124A	1.66726	1.51774	34.3857	4.52e-09
CCDC14	-1.35969	5.7211	34.3629	4.57e-09
DKC1	-0.90361	6.83177	34.3151	4.69e-09
GMCL1	-0.894138	3.41629	34.3087	4.7e-09
ATP13A2	-0.895482	6.43593	34.2787	4.78e-09
C5orf41	0.83905	4.37299	34.2778	4.78e-09
C16orf86	1.14935	1.52316	34.2457	4.86e-09
PAXIP1	-0.788557	4.40295	34.1943	4.99e-09
FAM168B	0.747066	6.71072	34.1844	5.01e-09
CAMKK1	1.13951	3.72095	34.1679	5.06e-09
SDC3	1.19521	6.60292	34.1539	5.09e-09
TMEM209	-0.820829	4.85964	34.1509	5.1e-09
MS4A2	1.9478	0.720138	34.1286	5.16e-09
C7orf49	-0.811481	5.08463	34.1191	5.18e-09
GORAB	-1.02205	3.70978	34.1195	5.18e-09
TSPAN11	1.74557	3.10413	34.1192	5.18e-09
MYRIP	1.99533	0.378728	34.1048	5.22e-09
VEGFB	0.92102	6.33835	34.1023	5.23e-09
SPHAR	0.826663	2.23469	34.0994	5.24e-09
NRXN2	2.02687	1.86157	34.0802	5.29e-09
FBXW9	-0.80874	4.20807	34.055	5.36e-09
TFAP4	-1.0132	4.48355	34.052	5.37e-09
DAAM2	1.5603	3.39706	34.0308	5.42e-09
TMED2	-0.699585	8.43353	33.9838	5.56e-09
C13orf33	2.12665	3.60071	33.9775	5.58e-09
DDX3X	0.571471	8.36819	33.9765	5.58e-09
MATN3	-2.25753	2.37988	33.9775	5.58e-09
ARHGEF37	1.49948	3.7182	33.9717	5.59e-09
HIST1H1E	-3.582	1.67763	33.974	5.59e-09
FBXO5	-1.29254	3.56546	33.9648	5.61e-09
MECP2	0.630194	5.81431	33.9563	5.64e-09
CD99L2	1.22371	5.30948	33.9014	5.8e-09
SLAIN2	0.570959	5.97285	33.8876	5.84e-09
SLC38A1	-1.12986	7.85051	33.8863	5.84e-09
C12orf57	0.759821	6.65565	33.8541	5.94e-09
KIAA1210	2.22673	-1.83196	33.8454	5.97e-09
HPSE2	2.76051	2.69446	33.7969	6.12e-09
STMN1	-1.57927	8.46751	33.7848	6.16e-09
TANC2	-1.38321	6.49391	33.7577	6.24e-09
KIAA0232	0.76291	5.49583	33.7535	6.26e-09
SRSF5	0.817063	7.56817	33.7473	6.28e-09
EIF4E3	1.10221	4.81584	33.7193	6.37e-09
TNNT1	-4.40177	3.6839	33.6968	6.44e-09
SMYD2	-1.02098	5.76476	33.6727	6.52e-09
AARSD1	0.585477	5.17002	33.6417	6.63e-09
DYNC1I1	1.93852	3.20886	33.6403	6.63e-09
ZNF154	1.40765	0.784851	33.5966	6.78e-09
DDX55	-0.805155	5.01174	33.5763	6.85e-09
MASTL	-1.00738	4.76017	33.542	6.97e-09
SLC30A6	-0.593993	5.33061	33.4873	7.17e-09
HIST1H2AM	-3.12176	0.380456	33.4774	7.21e-09
GBP7	-2.75581	0.914936	33.4565	7.29e-09
GPR19	-2.24581	0.626435	33.4008	7.5e-09
RTN4R	-2.11104	3.03067	33.4003	7.5e-09
ATP6V1A	-0.752362	6.41972	33.3892	7.54e-09
MPPE1	0.839426	4.78851	33.3737	7.6e-09
CAD	-0.966189	6.45569	33.3226	7.81e-09
C20orf132	1.24659	0.200487	33.2993	7.9e-09
MCM3AP-AS1	-1.58641	0.0941182	33.2995	7.9e-09
TMEM74B	-2.46091	2.99903	33.2817	7.97e-09
DIP2C	1.02263	5.00268	33.2058	8.29e-09
PDE7B	1.68863	3.04761	33.2015	8.31e-09
PDGFD	1.57731	3.53882	33.198	8.32e-09
AKAP13	0.741697	6.74244	33.1896	8.36e-09
LRCH1	0.745105	4.61347	33.1844	8.38e-09
FNDC3B	-1.01945	6.99921	33.1679	8.45e-09
NUP205	-0.790925	6.31353	33.1411	8.57e-09
MAPT	2.04299	2.58755	33.1161	8.68e-09
RPL10A	0.711266	8.59025	33.1111	8.7e-09
ACYP1	-1.05751	3.47755	33.079	8.85e-09
CHAC1	-2.00071	2.77707	33.0665	8.91e-09
RIBC2	-1.87012	1.87076	33.0512	8.98e-09
CCDC41	-0.883887	3.5305	33.0329	9.06e-09
TMEM39A	-0.757479	5.17221	32.9837	9.29e-09
CYSTM1	1.17997	5.97911	32.9743	9.34e-09
PHKG1	1.37519	0.440524	32.923	9.59e-09
CDCA7	-1.92011	4.64932	32.9202	9.6e-09
CASP9	0.821395	4.46833	32.919	9.61e-09
HYOU1	-0.924925	7.89855	32.8843	9.78e-09
LINC00460	-7.01485	0.140151	32.8772	9.82e-09
SOX4	-1.68864	8.06149	32.8684	9.86e-09
HEATR7A	-1.02275	4.17675	32.8623	9.89e-09
FCER1A	2.11463	1.01753	32.8344	1e-08
BCL2	1.32998	3.5015	32.8215	1.01e-08
BID	-1.01744	6.09896	32.8175	1.01e-08
TGFBRAP1	-0.779415	3.83377	32.8137	1.01e-08
COQ10B	0.646177	5.00955	32.7967	1.02e-08
FAM13B	0.955222	4.96056	32.7894	1.03e-08
MARCH4	-5.22942	1.2008	32.78	1.03e-08
HIST1H1C	-2.37909	6.5072	32.7738	1.04e-08
KIAA1024	-1.74717	0.841239	32.7622	1.04e-08
SENP1	-0.703852	4.71698	32.7698	1.04e-08
TTC9C	-0.73785	4.2373	32.7351	1.06e-08
METTL16	0.689457	5.08079	32.7161	1.07e-08
LOC646851	-2.01278	2.01467	32.6953	1.08e-08
SETD7	0.792071	6.09529	32.6928	1.08e-08
B3GALT2	1.99605	-0.463704	32.6597	1.1e-08
CYP20A1	0.640696	4.70632	32.6466	1.11e-08
PSRC1	-1.39618	3.92738	32.6465	1.11e-08
TDP1	-0.744879	4.75688	32.6437	1.11e-08
GEMIN6	-0.7558	3.97143	32.618	1.12e-08
ADCY4	1.20936	3.12273	32.5986	1.13e-08
CACNB4	2.08877	1.62776	32.5958	1.13e-08
INTS8	-0.810973	5.79372	32.5983	1.13e-08
RPL34	0.793958	8.49772	32.6044	1.13e-08
TCHH	2.38405	2.17674	32.6057	1.13e-08
ALG6	-0.768827	4.35377	32.5917	1.14e-08
C14orf43	0.701567	5.33918	32.5916	1.14e-08
TUBA1A	1.37772	7.66755	32.585	1.14e-08
ZNF697	-1.32735	3.55012	32.5939	1.14e-08
ZFP64	-0.807932	4.61103	32.5342	1.17e-08
ZRANB1	0.554728	5.48558	32.5245	1.18e-08
ABCD2	1.94479	-0.372048	32.5113	1.19e-08
COPB2	-0.665988	7.59733	32.488	1.2e-08
EPHX2	1.66114	3.71817	32.4871	1.2e-08
SSC5D	2.02429	4.30173	32.4684	1.21e-08
R3HCC1	0.709771	5.06732	32.4427	1.23e-08
ATXN2L	-0.759965	7.37119	32.4176	1.24e-08
LOC399815	-2.39036	-0.0898006	32.4272	1.24e-08
SRGAP2P2	-0.970415	2.1057	32.3955	1.26e-08
CYS1	1.96743	1.6157	32.3734	1.27e-08
DDX24	0.677833	7.08388	32.3831	1.27e-08
FGFR1	1.87709	5.88576	32.3697	1.27e-08
OAS3	-1.6715	7.34867	32.3817	1.27e-08
C12orf59	-4.31025	2.15721	32.3554	1.28e-08
RBM38	1.09302	5.72853	32.3587	1.28e-08
DPYSL3	1.85804	7.36252	32.3492	1.29e-08
ABCC8	2.49452	-1.7217	32.3345	1.3e-08
LRRC57	-0.678868	4.01672	32.3349	1.3e-08
LINC00341	1.51587	1.55262	32.3144	1.31e-08
PDIA3	-0.7744	8.79953	32.3117	1.31e-08
HIST1H2BM	-4.18346	-1.9908	32.2763	1.34e-08
MRAS	1.40689	4.48489	32.2784	1.34e-08
UQCRB	0.699787	6.51594	32.2565	1.35e-08
WRAP73	-0.710832	5.05962	32.2434	1.36e-08
CXorf36	1.26695	3.77416	32.2297	1.37e-08
ARHGAP24	1.41897	3.0763	32.21	1.38e-08
FAT4	1.49137	2.87071	32.1977	1.39e-08
TMEM180	-1.17798	3.47453	32.1806	1.4e-08
HSF2BP	-2.00607	1.70652	32.1173	1.45e-08
EIF3L	0.755141	7.97114	32.1022	1.46e-08
FAM149A	1.86931	2.64374	32.1003	1.46e-08
FAM46C	1.44047	4.15985	32.0916	1.47e-08
SNORA81	-1.77902	-1.40186	32.0914	1.47e-08
EIF4B	0.674004	7.75651	32.0779	1.48e-08
PDIA3P	-0.805569	7.73624	32.085	1.48e-08
CHRNA1	-3.70327	0.279907	32.0659	1.49e-08
KIF22	-1.05344	6.78557	32.0656	1.49e-08
CCT5	-1.0506	8.55546	32.0395	1.51e-08
LRWD1	-0.727632	4.987	32.0467	1.51e-08
SHCBP1	-1.5647	4.27637	32.0431	1.51e-08
LURAP1	1.52358	0.117371	32.0246	1.52e-08
NRAS	-0.851193	6.35176	32.0339	1.52e-08
C15orf59	2.21305	1.54682	31.9949	1.55e-08
C17orf90	-0.746725	4.73839	31.9912	1.55e-08
CASP6	-0.946525	4.86548	31.9834	1.55e-08
SNORD76	-1.68946	-0.646073	31.987	1.55e-08
DHTKD1	-1.15334	5.75508	31.9813	1.56e-08
VMA21	-0.742914	5.82608	31.98	1.56e-08
TMUB1	-0.704074	6.23462	31.9623	1.57e-08
DHX37	-0.683121	5.42864	31.9457	1.59e-08
PDGFRA	1.65822	5.23465	31.924	1.6e-08
PYCRL	-0.983136	4.88671	31.9337	1.6e-08
SYPL2	1.9611	0.856658	31.8858	1.64e-08
C4orf3	0.711912	7.1549	31.8612	1.66e-08
LRP8	-1.97812	4.26778	31.8484	1.67e-08
PAICS	-0.991017	7.22337	31.8473	1.67e-08
PKDCC	2.31025	3.75393	31.8286	1.68e-08
MRPL3	-0.671725	6.70979	31.8036	1.71e-08
RBAK	-0.695358	4.56864	31.8037	1.71e-08
SMPD4	-0.638802	6.34421	31.7746	1.73e-08
ANO5	2.11307	1.57247	31.769	1.74e-08
GPR89A	-0.799831	3.72857	31.7514	1.75e-08
CILP	2.91647	4.80405	31.7459	1.76e-08
ITGA1	1.38478	5.01806	31.7411	1.76e-08
LHX5	-3.97118	-0.629674	31.7055	1.79e-08
SHE	1.38081	2.22604	31.7078	1.79e-08
SMC2	-1.15625	5.27157	31.7071	1.79e-08
CAP2	1.57016	3.52453	31.6788	1.82e-08
COMMD6	0.692166	6.46547	31.6728	1.82e-08
ZNF761	-1.73	4.84785	31.6472	1.85e-08
HMGN1	-0.763135	7.30257	31.6338	1.86e-08
DTYMK	-0.892597	5.43997	31.6115	1.88e-08
GAS7	1.74054	4.60943	31.6195	1.88e-08
ZNF616	-0.972714	3.22248	31.6186	1.88e-08
MFSD3	-1.11573	4.95399	31.5722	1.92e-08
HERC1	0.562314	5.70621	31.5448	1.95e-08
TM9SF4	-0.813754	7.25236	31.5244	1.97e-08
NUDT5	-0.947579	6.05465	31.51	1.98e-08
TNNI3	-4.94347	1.29269	31.5032	1.99e-08
C7orf11	-0.72818	5.10078	31.4877	2.01e-08
MBD5	0.783547	3.35757	31.4714	2.02e-08
RPS13	0.731158	8.17932	31.4775	2.02e-08
MEF2A	0.636927	5.6764	31.4487	2.05e-08
PRDM1	1.35839	4.93154	31.4501	2.05e-08
ZNF813	-1.53316	2.62575	31.4316	2.07e-08
ARC	2.43978	1.28319	31.4131	2.09e-08
LOC286467	-1.78192	2.37197	31.4001	2.1e-08
NKRF	-0.685844	4.4093	31.4001	2.1e-08
RFC2	-0.864823	5.5778	31.3984	2.1e-08
SLC50A1	-1.1175	6.43413	31.3953	2.1e-08
LOC100506660	-1.43378	0.662498	31.3831	2.12e-08
ZHX1-C8ORF76	-1.03109	0.692257	31.3842	2.12e-08
TMEM55A	1.09282	3.11269	31.3767	2.13e-08
HRC	1.79668	0.719141	31.3452	2.16e-08
KLHL5	1.1863	5.35908	31.3126	2.2e-08
SFRP5	2.83252	-1.03492	31.2935	2.22e-08
LMAN1	-0.782603	7.25412	31.2575	2.26e-08
GRK5	1.28215	4.06215	31.2192	2.3e-08
LMNB2	-1.09194	7.29035	31.2215	2.3e-08
CNIH4	-0.725772	5.19011	31.2157	2.31e-08
PECAM1	1.26543	6.21604	31.2125	2.31e-08
ARHGEF17	1.02532	5.39207	31.1676	2.37e-08
DNASE1L2	-2.05676	1.15694	31.1663	2.37e-08
CAPZA2	0.650063	6.4512	31.1593	2.38e-08
NCSTN	-0.9747	7.52819	31.147	2.39e-08
KCNJ8	1.61387	3.02497	31.1329	2.41e-08
RNFT1	-0.965844	4.03957	31.1339	2.41e-08
PDXK	-1.0305	7.83401	31.0823	2.47e-08
SNORA72	-1.75999	1.13151	31.0885	2.47e-08
CCDC75	-0.916831	0.866849	31.0442	2.52e-08
PPP1R3B	1.19557	5.46281	31.0493	2.52e-08
ZDHHC24	-0.815146	4.42257	31.0314	2.54e-08
FAM110A	-1.00897	5.71468	31.0192	2.55e-08
SNX10	-1.82835	4.21853	31.0108	2.57e-08
ACVRL1	1.17828	4.50513	30.9545	2.64e-08
C20orf194	0.972478	5.00043	30.9505	2.65e-08
STRA13	-0.858679	6.05811	30.9441	2.66e-08
PHLDA1	1.46178	7.46979	30.9362	2.67e-08
PTGS2	1.87941	6.63127	30.9253	2.68e-08
RASD1	2.03619	3.75398	30.925	2.68e-08
ARMCX1	1.62659	3.50603	30.9091	2.7e-08
ARHGEF15	1.25515	3.41681	30.9045	2.71e-08
KLF17	2.86557	-1.32456	30.9015	2.71e-08
SAC3D1	-1.01373	4.40434	30.895	2.72e-08
ABHD3	-1.07232	4.57796	30.8774	2.75e-08
SNRPB	-0.813773	8.34229	30.8586	2.78e-08
ASMTL	0.876919	3.26042	30.842	2.8e-08
TBL1XR1	-0.958353	7.63976	30.8312	2.81e-08
GRIK5	2.03134	1.42491	30.8256	2.82e-08
KLC1	0.649202	6.46802	30.8074	2.85e-08
ETF1	0.612473	6.89143	30.7825	2.89e-08
HIST1H2BI	-4.49286	-0.721842	30.7823	2.89e-08
TTC26	-0.968138	2.41626	30.7818	2.89e-08
C10orf32	0.727258	4.0206	30.7725	2.9e-08
HIST1H4C	-4.07807	-0.0220753	30.7575	2.92e-08
APOC1	-2.28332	5.79717	30.7189	2.98e-08
PCP4	3.36626	4.55434	30.7233	2.98e-08
MZT1	-0.93068	4.88871	30.7112	2.99e-08
RNFT2	-1.88946	2.2431	30.6941	3.02e-08
LOC100499489	1.09589	1.91094	30.6394	3.11e-08
SH3BP2	-0.971108	6.18261	30.6234	3.13e-08
DGKB	2.59712	-0.0523027	30.6121	3.15e-08
FAM49B	-0.897125	6.48241	30.6117	3.15e-08
ABCB4	1.26893	0.529333	30.6034	3.17e-08
RRM2	-1.72129	6.55101	30.5769	3.21e-08
SNORA57	-2.79809	1.0454	30.5718	3.22e-08
UBE2S	-1.17274	5.28314	30.5667	3.23e-08
FBXO32	1.50026	6.38591	30.5457	3.26e-08
G2E3	-0.771388	4.33941	30.547	3.26e-08
ADAM10	-1.23996	7.3638	30.5263	3.29e-08
TMEM35	2.62046	1.96909	30.5176	3.31e-08
CXCL2	2.12299	3.45851	30.4966	3.34e-08
POLR1B	-0.843601	4.98202	30.4977	3.34e-08
ROCK1	0.594305	5.93152	30.4951	3.35e-08
DPYSL2	1.31956	5.80048	30.4734	3.38e-08
FOXK2	-0.580609	6.59651	30.4731	3.39e-08
ELN	1.97452	5.88219	30.4651	3.4e-08
NFXL1	-0.954839	4.10891	30.4399	3.44e-08
EGFL7	1.22394	5.08655	30.4181	3.48e-08
DSCAML1	2.45109	-0.13556	30.4006	3.51e-08
ROR1	1.78223	0.854831	30.3974	3.52e-08
HIST1H2BK	-1.93203	6.26248	30.3896	3.53e-08
KLHL21	0.982028	5.93345	30.3931	3.53e-08
MTX1	-0.701485	4.91683	30.3926	3.53e-08
C8orf51	-1.79596	0.790593	30.3734	3.56e-08
TAPT1	0.647253	4.3823	30.3729	3.56e-08
BRP44L	0.78741	4.60295	30.3574	3.59e-08
GTF2H3	-0.811664	3.95254	30.3537	3.6e-08
DLEU2L	-1.37979	0.352142	30.3274	3.65e-08
LHFP	1.3712	4.84551	30.3117	3.68e-08
SERP2	1.56976	0.610412	30.3075	3.69e-08
PGS1	-0.667814	5.24742	30.303	3.7e-08
CCDC142	-0.913121	3.45328	30.2957	3.71e-08
FBXO45	-0.910314	5.29487	30.2893	3.72e-08
POTEKP	0.864032	4.35809	30.2888	3.72e-08
ZNF707	-0.803314	4.16775	30.2907	3.72e-08
MADCAM1	1.68097	-1.70696	30.2843	3.73e-08
C17orf107	1.19667	1.07338	30.2649	3.77e-08
EDNRA	1.49638	3.90418	30.2557	3.79e-08
DLC1	1.32568	4.76484	30.2474	3.8e-08
DCP2	-0.828974	5.39476	30.2431	3.81e-08
ZDHHC9	-0.841834	6.27912	30.2367	3.82e-08
CPOX	-0.905512	4.86696	30.231	3.84e-08
CCDC3	1.40329	4.50598	30.2104	3.88e-08
DCST1	-1.97293	-0.634726	30.2066	3.88e-08
BRWD3	-0.76491	4.74129	30.2004	3.9e-08
LOC100506746	0.922636	0.820262	30.1997	3.9e-08
NAT9	-0.727442	5.57087	30.1706	3.96e-08
HSPA12B	1.3369	2.79062	30.165	3.97e-08
SERTAD3	0.721198	5.50521	30.1628	3.97e-08
CDKN3	-1.57914	4.01352	30.1585	3.98e-08
GNPNAT1	-0.75927	5.58513	30.153	3.99e-08
ARL6IP1	-0.982878	8.45099	30.1512	4e-08
PPAPDC1A	-4.0676	2.28825	30.1428	4.01e-08
RCBTB2	0.996372	3.7642	30.1378	4.02e-08
POLE	-0.935416	6.14828	30.1366	4.03e-08
EPHB1	2.06586	1.36494	30.1157	4.07e-08
MCL1	0.844959	9.03576	30.0864	4.13e-08
HIST2H3D	-3.02526	-1.70219	30.0764	4.15e-08
KLC3	-1.89559	4.54966	30.0664	4.17e-08
NLGN1	2.17018	0.415341	30.0706	4.17e-08
KLHDC1	1.09974	0.958834	30.0354	4.24e-08
MEX3A	-2.46447	5.65215	30.034	4.25e-08
TCEAL2	2.41055	1.19127	30.0146	4.29e-08
E2F1	-1.68928	5.33481	30.0003	4.32e-08
NR2F1	1.56634	3.86738	29.9847	4.35e-08
STK31	-2.27653	1.54886	29.976	4.37e-08
MRM1	-0.964656	4.001	29.9661	4.4e-08
ATRN	-0.741219	6.54483	29.9467	4.44e-08
UGP2	0.611449	6.75747	29.945	4.44e-08
RUVBL1	-0.919367	6.41667	29.9357	4.47e-08
C4orf26	-5.26389	0.839265	29.9003	4.55e-08
TBC1D17	0.653595	5.77241	29.8979	4.55e-08
MAPK15	-2.65553	3.32292	29.8968	4.56e-08
ALDH2	1.70707	6.43293	29.8743	4.61e-08
COX20	0.813203	2.4293	29.8661	4.63e-08
USP18	-1.74476	3.47714	29.858	4.65e-08
TMEM69	-0.694365	5.32936	29.8124	4.76e-08
RPS4X	0.711966	9.89091	29.8085	4.77e-08
TWIST2	2.14675	0.423814	29.7989	4.79e-08
ARHGEF26	1.49663	3.35161	29.7861	4.82e-08
DAPK3	0.701488	6.15631	29.7783	4.84e-08
PUS7L	-0.792417	2.97678	29.7791	4.84e-08
ANKRD36BP1	-1.27435	1.96536	29.7663	4.87e-08
TES	0.964234	6.86995	29.7605	4.89e-08
C11orf48	-0.573322	6.14175	29.7532	4.91e-08
RAE1	-0.695903	5.73778	29.7471	4.92e-08
C1orf109	-0.7795	4.10116	29.7411	4.94e-08
SLC33A1	-0.655974	5.15933	29.7133	5.01e-08
FOXE3	-3.47114	-1.37299	29.7098	5.02e-08
RPA3	-0.946077	4.31914	29.708	5.02e-08
SIX1	-2.02557	3.61591	29.704	5.03e-08
CLU	1.96051	9.13276	29.6994	5.05e-08
C4orf46	-0.960492	3.75468	29.6916	5.07e-08
CAMLG	0.586467	5.30374	29.6903	5.07e-08
ESPNP	-3.07289	-0.859391	29.6668	5.13e-08
HEATR3	-0.766442	4.17312	29.6677	5.13e-08
STX8	0.676985	4.85839	29.6545	5.16e-08
NDUFA11	0.452009	7.01817	29.6204	5.25e-08
PBK	-1.66982	4.068	29.6048	5.3e-08
HIST1H3H	-2.85117	1.93817	29.5753	5.38e-08
HIST1H3F	-4.33852	-0.432915	29.5449	5.46e-08
BEND3	-1.1691	3.27265	29.5182	5.54e-08
SNORA40	-1.13554	1.01308	29.5163	5.54e-08
TFR2	-2.27201	2.6066	29.4925	5.61e-08
NGRN	0.631785	7.18922	29.4823	5.64e-08
TXNDC15	0.657064	5.46404	29.4819	5.64e-08
TMEM60	-0.652111	4.19308	29.4811	5.65e-08
NFIB	1.26842	5.53098	29.4672	5.69e-08
ZNF114	-4.05217	2.13678	29.4668	5.69e-08
CNPY2	-0.674292	6.72951	29.4629	5.7e-08
MPHOSPH9	-1.06362	3.37615	29.4596	5.71e-08
CEP135	-0.893937	3.5672	29.4568	5.72e-08
HIST1H3J	-3.25486	-1.95563	29.4194	5.83e-08
HIST1H2BN	-2.41713	-0.422818	29.3861	5.93e-08
PTTG1	-1.40527	4.43544	29.3869	5.93e-08
RDH5	1.54891	-0.68031	29.3866	5.93e-08
KIF3C	-1.29624	5.19668	29.3528	6.03e-08
CRTAC1	3.03266	6.20749	29.3457	6.06e-08
MAP4	0.713838	8.30608	29.3428	6.06e-08
HIST1H1B	-4.16519	0.106715	29.3374	6.08e-08
RAMP2	1.1358	3.93855	29.329	6.11e-08
MYO18B	2.45179	0.985266	29.305	6.18e-08
FXC1	0.599649	4.75788	29.3013	6.2e-08
CDKN2AIP	0.617591	4.34556	29.2804	6.26e-08
PRKDC	-0.939033	8.05304	29.2811	6.26e-08
SLC16A13	-1.31349	3.26413	29.2636	6.32e-08
DTX3L	-1.07274	6.75269	29.2507	6.36e-08
RANBP1	-0.895121	5.7528	29.2513	6.36e-08
ASB5	3.63173	2.06348	29.2308	6.43e-08
TBL1X	1.04567	5.37869	29.2256	6.44e-08
ANP32A-IT1	-2.36442	-1.28399	29.2157	6.48e-08
CAMK1	1.11374	4.05656	29.2048	6.51e-08
NDN	1.57889	4.30927	29.2028	6.52e-08
MTL5	-2.01113	2.75866	29.1983	6.53e-08
RPL3	0.779711	10.0394	29.1715	6.62e-08
C1orf174	-0.573675	4.9012	29.1607	6.66e-08
CCDC99	-0.954602	4.00906	29.118	6.81e-08
TCF19	-1.54238	5.74021	29.0725	6.97e-08
CHRM2	2.95082	0.327762	29.0704	6.98e-08
COIL	-0.751076	4.92334	29.0239	7.15e-08
METTL6	-0.705558	3.96278	29.0014	7.23e-08
ADAMTS5	1.41007	2.83149	28.9863	7.29e-08
LRIF1	-0.889811	4.54661	28.9809	7.31e-08
MTERFD1	-0.754756	4.77848	28.9804	7.31e-08
IGFBP6	1.97572	5.6214	28.9746	7.33e-08
CLEC10A	1.88053	2.17509	28.9516	7.42e-08
E2F8	-1.64269	4.13396	28.9479	7.44e-08
INTS7	-0.725043	4.87345	28.9421	7.46e-08
SPP1	-4.17034	8.58048	28.9415	7.46e-08
PSMD3	-0.79454	7.78825	28.9289	7.51e-08
EIF1B	0.660288	5.32908	28.9188	7.55e-08
MIOX	-3.48916	-0.631943	28.909	7.59e-08
MYOZ3	1.81602	-0.651832	28.9018	7.61e-08
NBPF15	-1.16154	0.265893	28.8857	7.68e-08
UBXN1	0.517613	6.97762	28.8816	7.69e-08
LOC386597	-2.61371	0.539417	28.8714	7.73e-08
SPATA17	-2.07548	1.7308	28.8587	7.79e-08
LOC100129917	-1.34943	0.377766	28.8435	7.85e-08
ADRA2A	1.75652	2.53949	28.84	7.86e-08
DOLPP1	-0.861862	4.94934	28.8374	7.87e-08
LPAR1	1.27345	4.05776	28.8379	7.87e-08
HCN3	-1.4788	3.21438	28.8353	7.88e-08
EZR	0.862924	9.21658	28.8176	7.95e-08
ALPP	-6.39362	4.14825	28.8086	7.99e-08
MICB	-1.95998	3.33942	28.7869	8.08e-08
MGAT4B	-0.823349	7.22792	28.7849	8.09e-08
ST8SIA1	1.75311	1.86901	28.7584	8.2e-08
CAPZA1	-0.633105	7.63318	28.7386	8.28e-08
RPN2	-0.812265	9.08572	28.7298	8.32e-08
SNRPA1	-0.762789	3.58799	28.7291	8.32e-08
POLA2	-0.893063	4.99738	28.7142	8.39e-08
GANAB	-0.654381	8.98826	28.712	8.4e-08
TOMM7	0.696141	6.22279	28.7108	8.4e-08
PDK2	0.812448	5.41191	28.6663	8.6e-08
UCK2	-1.08226	5.90808	28.6591	8.63e-08
NFE2L3	-1.70651	5.52264	28.6476	8.68e-08
ULBP2	-2.15269	2.99338	28.6314	8.76e-08
HIST2H2BE	-1.97611	5.44356	28.5841	8.97e-08
CHURC1	0.76412	5.32133	28.5714	9.03e-08
CCDC15	-1.05624	1.97051	28.5591	9.09e-08
FIS1	0.5663	6.50418	28.5366	9.19e-08
LASP1	-0.857992	8.54561	28.5379	9.19e-08
VHL	-0.954396	6.94129	28.5231	9.26e-08
ABCC9	1.5723	2.65932	28.5216	9.27e-08
HAND1	3.44118	0.080667	28.5203	9.27e-08
BAG1	0.953936	6.90349	28.5019	9.36e-08
C10orf54	1.13156	6.08801	28.5003	9.37e-08
CA5B	0.747218	2.6418	28.499	9.37e-08
POLG2	-0.773668	3.2919	28.4952	9.39e-08
PCDH18	1.41566	3.43309	28.4875	9.43e-08
C2CD3	-0.788991	3.96235	28.4793	9.47e-08
MYLK2	-1.72331	-0.485226	28.4759	9.49e-08
TMEM119	1.72647	4.49632	28.4733	9.5e-08
ZNF540	1.26778	0.569691	28.4645	9.54e-08
CLEC14A	1.14927	4.0916	28.4347	9.69e-08
WISP2	2.51643	3.27755	28.4317	9.71e-08
CDH24	-1.38598	4.25375	28.4287	9.72e-08
LONRF2	2.4132	2.56099	28.4213	9.76e-08
TMEM104	-0.825704	5.00319	28.4038	9.85e-08
ZFP2	1.41995	0.13416	28.4014	9.86e-08
SPON1	1.86559	5.40477	28.3855	9.94e-08
C6orf223	-3.92241	1.95437	28.3689	1e-07
GLIPR2	1.51502	4.63759	28.3681	1e-07
GADD45A	1.05226	5.98617	28.3496	1.01e-07
NUP62	-0.671672	6.87422	28.3533	1.01e-07
PPP1R15B	0.602184	6.53736	28.3601	1.01e-07
ADAR	-0.710407	8.55553	28.3335	1.02e-07
HBA2	1.905	4.01428	28.3182	1.03e-07
CCDC9	0.586999	5.21031	28.2896	1.04e-07
BET1	-0.666542	4.44874	28.2805	1.05e-07
BARX1	-5.12202	2.60868	28.2703	1.06e-07
BPIFB1	3.33104	5.0347	28.2607	1.06e-07
SIM2	-1.98723	4.08307	28.2451	1.07e-07
HDGF	-0.797562	8.9123	28.2166	1.08e-07
ADCY9	1.06304	4.42864	28.2157	1.09e-07
LOC100505495	1.22252	1.8525	28.2099	1.09e-07
MPDZ	1.02843	4.33526	28.211	1.09e-07
TYMS	-1.62295	4.57764	28.205	1.09e-07
BNC2	1.86756	3.22603	28.1841	1.1e-07
DPRXP4	-1.91672	-1.88169	28.1921	1.1e-07
FAXC	1.70938	2.4973	28.1833	1.1e-07
GPC2	-2.77706	2.83613	28.1919	1.1e-07
DNAH14	-1.60335	2.82746	28.171	1.11e-07
FBXO41	-1.42069	4.44484	28.1776	1.11e-07
HIST1H4B	-4.75444	-0.805462	28.1724	1.11e-07
RABGAP1	0.59495	6.12632	28.1734	1.11e-07
TH1L	-0.712618	7.11729	28.1488	1.12e-07
TOR3A	-0.715765	6.30634	28.1613	1.12e-07
EDNRB	1.55279	3.94324	28.121	1.14e-07
ID2B	1.40146	2.28512	28.1187	1.14e-07
PPP3CC	0.797804	4.04175	28.1072	1.15e-07
ADNP	-0.660676	6.99819	28.0851	1.16e-07
ENTPD6	-0.796448	6.76296	28.0904	1.16e-07
PABPC5	1.71936	-0.585974	28.087	1.16e-07
PSMB2	-0.661243	7.46352	28.062	1.17e-07
SPATS2	-0.772103	5.24773	28.047	1.18e-07
ZNF530	-0.993645	2.43774	28.0607	1.18e-07
KRT81	-6.87857	5.52667	28.0413	1.19e-07
PLA2G15	-0.945931	5.37277	28.0167	1.2e-07
TP73-AS1	1.46153	3.349	28.0194	1.2e-07
DNAJC9	-0.84381	5.5009	28.0039	1.21e-07
ZNF749	-0.967486	2.36631	28.0026	1.21e-07
TMEM44	-1.06271	4.59514	27.9915	1.22e-07
RNH1	0.682845	7.60781	27.966	1.23e-07
GOLT1B	-0.767014	5.74918	27.9551	1.24e-07
MGC12982	-1.61298	2.3661	27.942	1.25e-07
ZNF675	-1.36391	3.48895	27.9455	1.25e-07
SELRC1	-0.796752	3.9502	27.9235	1.26e-07
SLIT2	1.93271	2.44798	27.928	1.26e-07
UHRF1BP1	-0.778849	4.80142	27.8951	1.28e-07
PMS2	-0.645582	3.86962	27.8793	1.29e-07
SPAST	-0.637294	4.95346	27.8703	1.3e-07
TMEM223	-0.670804	4.69756	27.8594	1.3e-07
ZFP36L1	0.872972	8.90227	27.8666	1.3e-07
IFFO1	1.3368	3.16829	27.8567	1.31e-07
PTPLA	1.71328	2.32689	27.8489	1.31e-07
DKK1	2.2949	5.58231	27.8418	1.32e-07
L2HGDH	-0.936551	3.54756	27.8383	1.32e-07
TM4SF19	-4.17899	-0.198584	27.838	1.32e-07
DPH2	-0.774505	5.1786	27.8151	1.33e-07
PPP1R14D	-4.86613	2.27308	27.8292	1.33e-07
B3GNT1	0.818656	4.22699	27.8074	1.34e-07
NPHP4	-0.804613	3.93362	27.8093	1.34e-07
GTF2E1	-0.641261	4.11995	27.7911	1.35e-07
CKAP5	-0.808464	7.11843	27.7771	1.36e-07
FAM171A2	-2.3552	2.73031	27.7722	1.36e-07
SYT11	1.44288	4.03514	27.7736	1.36e-07
DDN	-2.67676	0.254598	27.7648	1.37e-07
CCNF	-1.0495	5.77412	27.7522	1.38e-07
PNPLA3	-3.17528	-0.481613	27.7549	1.38e-07
GMCL1P1	-0.932045	2.75681	27.7263	1.4e-07
KIAA1377	1.3393	2.28581	27.7269	1.4e-07
SLC29A2	-1.58726	4.34817	27.7141	1.41e-07
FGF11	-2.12687	4.49717	27.6886	1.42e-07
INHBA	-3.09713	3.9269	27.6945	1.42e-07
SETD3	0.575573	6.15812	27.6719	1.44e-07
C8orf38	-0.794181	3.73919	27.6389	1.46e-07
[truncated: 15,818 more rows]

## Sheet: BRCA
	logFC	logCPM	LR	PValue
ACTA1	6.8508	6.34977	1785.03	0
ACTN3	4.79478	1.16678	2106.5	0
APOBEC2	4.51968	0.610225	1744.73	0
ATP2A1	6.18569	3.80199	2508.6	0
CKM	8.53313	5.22586	1580.5	0
CLEC3B	4.34625	4.69687	2099.99	0
ENO3	4.78387	3.7951	2251.55	0
FHL1	4.81143	7.25465	1995.77	0
GPAM	4.02031	6.47953	2447.15	0
GPR146	3.04866	3.11519	1555.56	0
GSN	2.7149	9.47497	1589.72	0
GYG2	4.06182	5.39371	1530.9	0
HBA2	5.36716	3.60059	1529.17	0
HSPB7	5.06623	4.15158	1759.72	0
IGFBP6	3.79204	4.34477	1936.65	0
KBTBD10	5.98504	3.75158	2249.85	0
KCNIP2	5.00044	4.06423	1561.04	0
LDB3	5.29033	3.22881	2529.58	0
LIPE	4.56933	6.09896	1499.87	0
LOC100128164	4.54749	3.51602	1758.93	0
LYVE1	4.73329	3.79545	1731.06	0
MYL3	6.13303	1.56576	2423.35	0
MYLPF	7.26343	2.38763	2707.62	0
MYOM1	4.50011	3.33394	2439.92	0
MYOT	5.33026	2.15758	1670.06	0
NEB	5.83382	5.19763	1708.7	0
NPR1	3.64951	4.47633	1611.03	0
PYGM	6.74864	3.90841	3906.83	0
SLC2A4	4.52851	2.45695	1634.92	0
SRL	4.15352	1.37182	1510.63	0
TNNC1	6.43846	2.84659	2054.21	0
TNNC2	6.75466	2.95551	2330.02	0
TNNI1	5.32875	3.51181	1502.38	0
TNNI2	5.34368	2.80881	1484.79	0
TNS1	2.76218	8.1596	1532.76	0
TTN	4.45274	6.08712	1698.6	0
UNC45B	5.05334	-0.292274	1585.36	0
CAV1	3.25279	7.34553	1397.41	7.67216e-306
RDH5	4.43562	1.25963	1383.81	6.93873e-303
SLN	6.42573	1.69561	1362.25	3.35546e-298
FBXO40	6.49026	-0.835719	1342.84	5.52848e-294
AOC3	3.79664	6.59045	1342.46	6.6872e-294
HBA1	5.05503	2.16013	1338.47	4.92639e-293
GPBAR1	3.2971	0.247174	1337.22	9.22996e-293
CA3	5.70564	4.4954	1323.99	6.91752e-290
CRHBP	3.78684	0.217507	1320.72	3.551e-289
PPP1R27	5.77482	-0.877034	1316.43	3.04182e-288
MYOZ1	4.89379	2.63882	1314.47	8.12075e-288
ACVR1C	4.22665	3.53161	1313.24	1.49679e-287
MYH2	8.40562	5.76486	1308.31	1.76918e-286
TNNT3	5.89897	3.42224	1308.05	2.01748e-286
MYH6	5.16972	-0.406909	1301.55	5.20334e-285
SORBS1	3.19735	6.95949	1289.52	2.13601e-282
HSPB6	4.64973	5.89312	1273.3	7.18465e-279
ITGA7	3.74653	5.04416	1267.14	1.56138e-277
HSD17B13	4.91691	0.342778	1266.18	2.52924e-277
MYLK2	4.38318	0.378866	1249.47	1.0841e-273
COX6A2	6.27729	0.27315	1244.47	1.32131e-272
KLHL31	3.60274	2.38481	1241.49	5.85748e-272
ACACB	3.44812	6.09982	1240.2	1.12171e-271
FXYD1	4.1659	2.86408	1235.49	1.18248e-270
PLAC9	3.69341	3.04482	1232.8	4.53952e-270
ITIH5	3.88069	5.81216	1227.78	5.60016e-269
ACSM5	3.63094	1.87198	1200.46	4.83469e-263
TCAP	5.77043	2.76552	1186.97	4.15098e-260
TMOD4	3.4137	0.263253	1181.82	5.46154e-259
PAMR1	3.52152	3.81124	1171.95	7.59875e-257
LPL	4.46163	7.26522	1169.16	3.08146e-256
SIK2	2.09865	5.55485	1162.16	1.02076e-254
LRRC2	3.57231	0.723015	1135.98	4.99165e-249
CKMT2	3.41784	1.82771	1135.5	6.36822e-249
AOC4	3.5962	-0.966979	1130.49	7.81338e-248
PDE2A	3.03913	4.03938	1128.08	2.61144e-247
C1QTNF9	3.35341	-0.83797	1127.68	3.17744e-247
BTNL9	3.90453	4.12048	1120.9	9.47013e-246
ABRA	6.3512	-0.828114	1117.37	5.54587e-245
LMOD3	4.86999	0.839485	1114.36	2.50449e-244
AGPAT2	2.3475	6.23638	1108.53	4.61791e-243
NIPSNAP3B	2.76331	1.32697	1100.63	2.4099e-241
GPX3	3.8147	7.3761	1100.49	2.58031e-241
ALDH1L1	4.78321	3.28122	1095.28	3.51085e-240
TMEM37	3.10758	4.21578	1081.83	2.93833e-237
CFL2	2.05181	4.5935	1059.1	2.55516e-232
PPARG	3.26309	4.28641	1051.19	1.3438e-230
MYBPC2	5.54531	1.97149	1048.81	4.42119e-230
FITM1	3.09285	-0.476554	1046.71	1.26441e-229
ITGB1BP1	1.61809	5.65894	1044.5	3.819e-229
TRDN	5.98326	2.49953	1043.46	6.43543e-229
TNXB	3.82005	5.87312	1042.62	9.77615e-229
GPIHBP1	3.82222	2.94839	1040.47	2.87218e-228
NRAP	7.30179	3.30271	1028.2	1.33503e-225
AQP7	5.13526	3.74662	1025.54	5.05476e-225
PLIN4	5.2206	8.17936	1012.6	3.27567e-222
G0S2	4.39351	5.17357	1012.49	3.46181e-222
LINC00341	2.91351	3.33375	1009.22	1.77699e-221
MYOZ2	4.59543	-0.615336	1008.45	2.61258e-221
AQP7P1	4.87691	0.252049	1008.22	2.93432e-221
SLC7A10	4.75986	1.73132	1006.51	6.89797e-221
COX7A1	3.00601	3.515	1001.32	9.27732e-220
FRMD1	4.49341	-0.252235	1001.08	1.0467e-219
NAALAD2	2.70201	0.928062	1000.57	1.35289e-219
MMD	2.62057	5.03352	998.236	4.3418e-219
CACNA1S	6.5732	0.778721	995.132	2.05294e-218
GPD1	5.22252	6.55571	991.412	1.32157e-217
EBF1	2.74817	4.47204	983.075	8.57343e-216
PNPLA2	2.22128	7.41164	978.397	8.9112e-215
ANKRD53	2.79893	0.337781	977.185	1.635e-214
SPTBN1	1.67725	8.74384	975.362	4.07075e-214
CASQ1	4.54708	2.6331	964.778	8.1367e-212
CAT	1.85471	6.89925	955.213	9.76355e-210
AQP7P3	4.79781	-1.71193	951.095	7.66782e-209
ATOH8	3.58669	2.42395	948.604	2.66826e-208
CAV2	2.67664	5.66667	948.249	3.18722e-208
MYZAP	3.23817	3.0087	943.888	2.82735e-207
PALMD	2.74985	5.46426	943.664	3.16182e-207
CCDC69	2.90319	5.30323	937.06	8.62259e-206
ACTN2	5.84737	4.138	936.676	1.04505e-205
CLDN5	3.23767	4.13621	931.974	1.0995e-204
CEBPA	2.54358	5.5052	930.482	2.31962e-204
PLIN1	5.08066	7.2287	926.967	1.34773e-203
PFKFB1	3.63111	1.57252	921.922	1.68379e-202
FAM13A	2.21395	4.80924	921.863	1.73452e-202
NMUR1	3.55203	0.435415	919.399	5.95297e-202
SDPR	3.74168	4.67925	918.802	8.02846e-202
DPT	3.5973	6.35979	918.798	8.04148e-202
HCAR2	3.41808	2.28229	918.374	9.94348e-202
ACSS2	1.79294	5.88185	914.365	7.39804e-201
SLC19A3	4.73367	4.2865	911.913	2.52355e-200
C7orf41	2.3898	6.14004	904.282	1.15047e-198
HFE2	6.01327	-0.88163	904.029	1.30586e-198
GNG11	2.33121	5.13865	902.213	3.24146e-198
ELMOD3	1.59424	4.78442	901.688	4.21502e-198
RBP4	4.96194	5.07245	895.942	7.48207e-197
MARC1	2.77887	4.77497	890.358	1.22404e-195
GLYAT	5.6945	1.62789	889.567	1.8192e-195
AIFM2	2.09528	4.83652	887.17	6.03702e-195
ACO1	1.85985	6.05527	887.087	6.29624e-195
LEP	6.00907	5.39532	885.69	1.26687e-194
SCARA5	4.86268	3.94603	883.058	4.73041e-194
KLF15	3.46648	2.12844	879.515	2.78608e-193
CNN1	3.40146	5.42119	875.705	1.87675e-192
MOCS1	2.1269	4.27959	872.992	7.29716e-192
CD300LG	4.85251	3.52438	868.733	6.15125e-191
PPP1R14A	3.19947	2.39012	868.008	8.84466e-191
LOC283392	5.14907	1.71924	867.239	1.2999e-190
LRRN4CL	3.34208	2.12226	864.856	4.28492e-190
ARHGAP20	2.56276	2.30704	864.295	5.67239e-190
ATP1B4	4.08485	-2.1424	862.045	1.74959e-189
HSPB2	3.00612	2.66172	858.668	9.48721e-189
MCAM	2.238	7.35171	857.888	1.40177e-188
TIMP4	4.44979	3.89629	857.497	1.70476e-188
DGAT2	3.66714	6.33954	857.257	1.92232e-188
ANKRD23	2.85865	2.34365	856.296	3.10982e-188
LGI4	2.60875	2.09567	856.004	3.59924e-188
HEPACAM	4.7695	0.283943	851.314	3.76685e-187
OXTR	3.94267	5.29514	850.884	4.67009e-187
ABCD2	3.59336	1.8699	850.605	5.37049e-187
SCN4A	3.59063	2.21638	849.795	8.05808e-187
CCDC3	2.86918	5.06509	849.535	9.17772e-187
SYPL2	2.95722	1.11333	846.265	4.71606e-186
MLXIPL	3.85076	2.64025	843.897	1.54342e-185
KCNA7	3.81751	-2.05316	840.455	8.64328e-185
CIDEC	5.31414	5.34662	835.531	1.01646e-183
CABP1	2.45864	-0.667921	835.404	1.08322e-183
KBTBD5	6.7162	-1.32548	832.208	5.36549e-183
COL10A1	-7.47682	7.33753	829.901	1.70261e-182
MYOM3	2.98811	1.56253	827.496	5.67751e-182
ANKRD2	3.64668	-0.695538	827.315	6.21608e-182
SLC17A7	2.99974	0.574038	827.128	6.82483e-182
CA4	5.47295	1.55959	826.605	8.86503e-182
F10	2.78935	1.73826	826.596	8.90588e-182
MIR497HG	2.33614	1.49123	825.635	1.4413e-181
GYPC	2.26793	4.8213	824.397	2.67796e-181
LOC286367	2.53809	1.45907	824.241	2.89482e-181
KANK3	2.08379	3.00577	819.514	3.08561e-180
HHATL	5.25983	-0.728313	819.008	3.97632e-180
PPP1R12B	1.73777	6.15288	818.083	6.31654e-180
CD34	2.10868	6.51088	817.627	7.93944e-180
MYL2	8.43611	4.06012	815.778	2.00302e-179
ASPA	3.18439	0.352501	815.332	2.50373e-179
ADAMTS5	2.66456	4.79118	812.656	9.55968e-179
PDE3B	3.34114	4.08946	808.645	7.11882e-178
LIMS2	2.27287	4.71666	804.305	6.25214e-177
FZD4	2.25403	6.54654	803.303	1.03246e-176
CFD	3.80722	5.92514	799.373	7.38574e-176
AMPD1	4.28478	0.737025	798.461	1.16603e-175
SEMA3G	2.86597	5.41084	797.462	1.92243e-175
SVEP1	2.84011	5.68068	796.934	2.50432e-175
SH3D19	1.60531	6.40334	793.493	1.40249e-174
BHMT2	3.15145	2.97166	792.253	2.60925e-174
FABP4	4.94968	7.86778	792.231	2.63761e-174
MAP1LC3C	3.49993	0.219827	792.152	2.74444e-174
FIGF	4.57864	-0.309845	782.642	3.20694e-172
TYRO3	2.27873	3.63014	776.919	5.6296e-171
C20orf166	7.46912	-1.4388	773.92	2.52666e-170
TMEM88	2.42008	1.26724	770.778	1.21808e-169
CDO1	3.58302	3.29595	769.904	1.88677e-169
MB	3.21881	5.72182	763.06	5.80351e-168
FADS3	1.95477	4.55113	759.425	3.58244e-167
LGALS12	4.45813	3.18199	757.19	1.09682e-166
LMOD1	2.60964	5.40157	754.73	3.75718e-166
CES1	4.01317	4.82886	752.873	9.52314e-166
FAM180B	4.09805	-0.643429	752.151	1.3666e-165
C19orf80	3.97625	-0.762801	745.543	3.73758e-164
ROBO4	2.02338	4.85819	743.77	9.07771e-164
CHRDL1	3.97308	5.751	740.513	4.63583e-163
ABCA9	3.06588	3.49808	739.223	8.84662e-163
TRIM63	4.03615	-0.533554	737.509	2.08691e-162
DTX1	2.57191	3.12537	737.068	2.6015e-162
MYH7	8.23422	5.53378	735.618	5.37837e-162
EEPD1	1.83165	3.88522	732.985	2.00974e-161
ACSL1	2.63591	7.60135	732.764	2.24468e-161
PRRT4	3.81222	0.971843	732.245	2.91048e-161
LRRC39	2.44688	0.509556	729.373	1.22599e-160
ITSN1	1.50801	5.68995	728.411	1.98529e-160
ALPK3	2.30463	3.78622	727.893	2.57312e-160
C14orf180	5.40437	2.01757	727.204	3.63161e-160
ADH1A	4.78357	1.75769	726.845	4.34756e-160
HBD	4.27535	-1.30222	721.58	6.06985e-159
SLC16A7	2.6811	1.78663	720.772	9.09485e-159
LTBP4	2.14063	6.11511	718.098	3.46971e-158
TMEM132C	4.45389	3.00029	716.526	7.62255e-158
ADRA1A	4.01371	-0.407614	715.331	1.38664e-157
NAT8L	3.45564	4.28992	714.548	2.05197e-157
CD36	3.81978	7.94403	712.746	5.05746e-157
NEK2	-4.17869	4.09379	712.479	5.78322e-157
CDKN1C	2.37862	4.30329	711.091	1.15838e-156
MMP11	-6.05381	8.84585	710.482	1.57159e-156
PCOLCE2	4.21249	4.30433	708.66	3.91379e-156
AVPR2	3.08205	0.820851	707.644	6.50714e-156
LMOD2	6.7598	1.74575	703.995	4.04451e-155
SGK2	3.21724	1.38685	702.643	7.96041e-155
PDK4	3.2798	6.79789	702.45	8.76962e-155
SLC29A4	2.97484	3.49116	702.331	9.30651e-155
LEPR	2.40055	4.42073	702.159	1.01448e-154
GYS2	4.42575	-1.11253	701.759	1.23961e-154
NKAPL	1.28101	0.820397	701.665	1.29908e-154
DES	5.10735	4.8862	701.586	1.35174e-154
PPP1R1A	4.17586	4.88011	701.439	1.45462e-154
CAMK1	1.55846	3.9397	700.151	2.77183e-154
PTRF	2.02465	8.50292	697.6	9.94405e-154
ALDH2	2.45193	7.41263	695.983	2.23431e-153
CUTC	1.24919	3.85982	693.541	7.58872e-153
ATP1A2	4.13139	3.97711	692.064	1.58993e-152
USHBP1	2.26492	1.69302	691.27	2.36609e-152
HRC	2.84005	1.14507	687.965	1.23841e-151
C3orf43	5.21647	-1.70311	686.854	2.15933e-151
LDB2	1.94483	4.40904	685.576	4.09502e-151
CAV3	5.21693	-2.06261	685.156	5.05557e-151
FLNC	2.89091	4.6807	684.469	7.12868e-151
ADRB2	2.68883	2.23469	683.774	1.00982e-150
TMEM220	2.14624	2.33028	683.189	1.35366e-150
ST6GALNAC6	1.41694	5.97876	682.675	1.7506e-150
MUSTN1	2.54338	0.246271	682.602	1.81591e-150
CDC42EP2	1.58232	3.994	679.765	7.5171e-150
CAPN3	2.49493	2.95292	679.48	8.66998e-150
SOX17	2.41657	2.35514	679.066	1.06644e-149
EHD2	2.03034	7.09456	677.745	2.06664e-149
PPAP2B	1.70089	6.43835	674.726	9.37069e-149
SGCA	3.26874	0.238496	674.284	1.16915e-148
GALNTL2	2.91096	4.41496	674.034	1.3253e-148
EPB42	4.59141	-1.2724	670.385	8.23774e-148
DENND2A	2.31741	2.85095	669.809	1.09944e-147
DEFB132	4.5942	1.16439	668.883	1.74824e-147
XIRP1	4.27332	2.71971	667.114	4.23946e-147
C10orf71	7.07144	0.487772	666.511	5.7317e-147
SRPX	2.54018	4.71641	665.865	7.92204e-147
CIDEA	4.94744	3.51427	662.182	5.00852e-146
CXorf36	2.01457	4.847	661.28	7.87069e-146
NMB	2.45173	2.91894	659.624	1.80305e-145
FBP2	3.60631	0.0531257	658.478	3.20176e-145
KLF4	2.50685	5.55918	657.556	5.08092e-145
PLXNA4	2.94751	4.3588	656.051	1.07922e-144
GNAI1	2.34998	4.42969	655.59	1.35967e-144
VGLL2	5.12816	-2.4424	652.753	5.62732e-144
MRAP	4.19499	0.408505	652.303	7.05028e-144
GHR	2.76653	5.12741	650.979	1.36835e-143
CETP	2.42863	1.24083	642.437	9.86161e-142
DMGDH	2.58254	0.879535	639.458	4.38431e-141
TUSC5	5.06623	5.26601	638.344	7.65723e-141
NNAT	3.35058	2.0839	635.05	3.98613e-140
ANGPTL5	3.79494	-1.42728	633.408	9.06969e-140
RETSAT	1.64106	7.15708	632.365	1.52945e-139
ABCA8	3.39011	4.24951	630.283	4.33756e-139
ANGPT4	2.9433	-1.3684	622.993	1.66995e-137
PPAP2A	1.74533	5.27613	620.694	5.28113e-137
RILP	1.70975	2.58481	620.472	5.90307e-137
MME	3.14337	5.97893	620.181	6.82864e-137
ADH1B	4.77628	7.55128	619.642	8.94475e-137
SYNPO	1.88692	6.78895	618.541	1.55272e-136
CASQ2	3.17132	1.87829	616.382	4.57749e-136
SMTNL1	3.14869	0.204415	615.51	7.08359e-136
EBF3	2.41924	2.92107	615.39	7.52203e-136
MYH4	3.42358	-0.775707	615.236	8.12868e-136
C14orf49	2.18218	2.21328	613.507	1.93196e-135
SFTPB	4.24949	1.43629	613.009	2.47858e-135
C12orf39	4.88407	0.694801	612.268	3.59244e-135
C10orf10	2.46569	6.82728	612.013	4.08151e-135
YIPF7	3.80909	-3.25947	611.024	6.69949e-135
ZFP106	1.20285	6.79749	610.196	1.01437e-134
IL11RA	1.80398	3.57376	609.188	1.68048e-134
SPRY2	2.24513	4.28331	609.163	1.70103e-134
KIF4A	-3.74927	4.5874	608.788	2.05312e-134
NMT2	1.82454	4.36195	606.754	5.6857e-134
CSRNP1	1.92704	5.81927	603.712	2.60849e-133
TLN2	1.66892	5.72851	601.691	7.1772e-133
CPA1	4.09674	-1.35929	598.845	2.98508e-132
ANXA1	2.29332	7.79774	598.36	3.8072e-132
FAM110D	2.46562	1.62164	597.485	5.89977e-132
TENC1	1.72616	6.72216	594.981	2.06763e-131
RBP7	2.59069	4.08628	592.521	7.08848e-131
INHBA	-3.9647	4.69751	590.468	1.98197e-130
SOD3	2.96154	4.8344	588.266	5.97115e-130
SCN4B	2.47174	3.80875	586.254	1.63608e-129
DST	1.93271	8.22639	585.572	2.30174e-129
C20orf160	1.87546	2.43281	585.197	2.77787e-129
NDRG2	2.46091	7.02146	585.06	2.97477e-129
LOC339524	2.58257	2.83068	581.943	1.41756e-128
ADCK3	1.59138	6.18779	581.882	1.46125e-128
MYH1	4.30872	1.86381	581.533	1.74018e-128
CORO2B	2.20029	2.47882	581.394	1.86613e-128
ECSCR	1.93809	3.61202	581.305	1.95037e-128
ABCA10	2.9199	1.94386	580.848	2.45259e-128
VEGFB	1.36022	6.47245	580.437	3.01245e-128
HIF3A	3.66209	1.50761	580.396	3.07558e-128
SCRN2	1.6354	5.09059	579.398	5.07107e-128
MYH11	3.03019	7.22228	577.479	1.32597e-127
CEP68	1.00702	5.45104	575.308	3.93265e-127
AKR1C1	3.80209	4.58163	575.207	4.1371e-127
VWF	2.00879	8.0097	574.873	4.88913e-127
HADH	1.38438	6.54098	571.715	2.37827e-126
SMYD1	4.65489	2.16565	570.036	5.51495e-126
TXNIP	1.87956	9.66946	569.703	6.51354e-126
HSD17B6	-3.02212	2.50005	568.644	1.1071e-125
LHFP	1.89922	5.71353	568.072	1.47444e-125
FSD2	3.74232	-1.78544	568.009	1.5221e-125
CASC5	-3.34973	3.60897	566.688	2.95029e-125
ADAMTS9-AS2	2.74201	-0.0339865	565.569	5.16737e-125
TGFBR2	1.83383	7.30226	565.308	5.88746e-125
SPC25	-2.87682	2.77844	564.264	9.93088e-125
SAA1	4.10471	6.96441	563.142	1.74237e-124
EPAS1	1.76453	7.75444	562.573	2.31659e-124
RASL10A	2.56035	0.282648	559.36	1.15855e-123
MMRN2	1.87829	5.60108	556.474	4.91653e-123
PKMYT1	-3.30812	4.25915	555.811	6.85408e-123
PHYHIP	2.71037	1.38638	554.521	1.3077e-122
NUSAP1	-3.05602	5.63106	554.466	1.3441e-122
MURC	2.77574	0.0437989	554.28	1.47536e-122
METTL7A	1.72923	6.53807	553.269	2.44835e-122
KIF4B	-3.67814	0.562163	551.121	7.18153e-122
PCK1	4.93597	3.56323	550.579	9.41844e-122
ADH5	0.922349	6.43176	549.68	1.47807e-121
ADIPOQ	4.72706	7.67025	549.622	1.52131e-121
ENTPD7	-1.58121	4.76739	549.524	1.59815e-121
FAM89A	2.66436	3.30944	549.038	2.0387e-121
CKAP2L	-3.4926	3.34925	548.693	2.42294e-121
MRAS	2.18929	5.74349	547.038	5.55012e-121
CENPF	-3.44405	6.96121	545.885	9.89092e-121
LILRB5	2.65726	2.25933	545.481	1.2105e-120
MMP28	2.3468	2.82325	545.069	1.48865e-120
XIRP2	7.15678	3.58904	544.611	1.8718e-120
LOC100507632	3.57802	0.0707566	544.454	2.02491e-120
COL11A1	-6.58349	7.8511	544.186	2.31656e-120
PEMT	1.5029	4.58372	544.075	2.44874e-120
IQGAP3	-3.63221	5.42193	543.944	2.61447e-120
FAM162B	2.21255	-0.000591893	543.849	2.74172e-120
HOXA4	2.42221	1.38736	543.568	3.15623e-120
RHOQ	1.40168	6.10248	543.398	3.437e-120
MASP1	3.5376	0.673598	540.6	1.39619e-119
GGTA1P	2.07313	3.54553	540.244	1.66837e-119
ARHGEF15	1.88757	4.2841	540.182	1.72125e-119
CES1P2	3.66991	-2.30894	539.967	1.91707e-119
CRTAP	1.12747	7.64469	539.284	2.69859e-119
FBXO31	1.03714	5.07073	539.198	2.81732e-119
MAMDC2	2.66657	3.50027	539.031	3.06401e-119
GIPC2	2.50685	1.43224	538.831	3.38562e-119
TSPAN7	2.50857	4.44426	538.404	4.19393e-119
GABARAPL1	1.45376	5.6129	537.999	5.13685e-119
ASPM	-3.84437	5.16217	537.853	5.52596e-119
WISP1	-3.78142	5.16353	537.048	8.27186e-119
FERMT2	1.61603	6.11168	536.091	1.33637e-118
DTL	-3.09464	5.03343	535.394	1.89463e-118
AKAP12	2.20033	5.8729	535.051	2.24939e-118
KIAA0101	-3.03737	4.24398	534.918	2.40489e-118
LOC100505495	1.90362	2.55567	534.903	2.4226e-118
KCNMB1	2.68351	3.46024	531.667	1.22523e-117
PDLIM3	2.30159	5.61679	530.523	2.17406e-117
MAGI2-AS3	1.81377	3.89256	530.348	2.37303e-117
TSLP	3.13345	-0.00964591	529.557	3.52709e-117
TPM2	2.12532	7.38401	528.959	4.75754e-117
C2orf84	2.4699	-1.2988	528.885	4.93732e-117
MIR4508	-6.65823	2.57578	528.566	5.79292e-117
RPL3L	4.50539	0.357658	528.497	5.99802e-117
C7orf58	2.24496	4.36989	528.23	6.85506e-117
ECM2	2.16597	5.18878	527.961	7.84222e-117
MIR143HG	2.77193	4.42255	527.574	9.52319e-117
CDH20	2.93376	-1.17673	527.571	9.53467e-117
NDN	2.01099	4.24754	526.739	1.44666e-116
CDC25C	-3.16751	2.70188	526.416	1.70045e-116
PAFAH1B3	-1.81506	6.02935	525.221	3.09552e-116
APCDD1	2.29613	4.94639	524.51	4.4187e-116
C18orf34	2.95184	0.0819811	523.82	6.24516e-116
KLHL29	2.37605	2.84884	522.973	9.54266e-116
LOC401052	1.70125	2.68505	522.947	9.66921e-116
TRIM59	-2.16166	4.07639	522.438	1.24743e-115
MGLL	2.22409	6.93946	521.593	1.90498e-115
UHRF1	-3.1696	4.59208	521.487	2.00951e-115
ODF3L1	2.55318	-1.05492	520.788	2.85134e-115
RYR1	3.04123	3.93685	520.333	3.58185e-115
CXCL2	3.37582	2.42833	520.013	4.20444e-115
PER1	2.2031	5.81598	519.111	6.60721e-115
BIN1	2.02272	4.74225	518.486	9.03608e-115
ASF1B	-2.72658	4.8484	515.077	4.98434e-114
MAOA	3.18176	5.72191	514.405	6.97912e-114
ENPP2	2.46942	5.76733	514.016	8.4818e-114
ECT2	-2.16033	5.96733	513.646	1.02091e-113
FAM149A	2.10024	2.13374	512.778	1.57725e-113
AQP1	2.11896	7.81757	512.243	2.06184e-113
TPX2	-3.39857	6.39585	512.131	2.18087e-113
IL17D	1.84552	1.20384	511.597	2.85004e-113
PPAPDC3	2.00271	1.5484	511.594	2.85371e-113
EZH1	1.22333	5.54369	508.754	1.18387e-112
CCDC50	1.06937	6.33449	508.301	1.48534e-112
LIFR	2.06708	5.88192	508.275	1.50525e-112
PDZD2	2.14233	5.319	508.075	1.66364e-112
LOC100507537	7.44101	-0.599724	506.754	3.22385e-112
ANGPTL1	2.64026	2.73538	504.785	8.64618e-112
LOC643733	1.9159	1.07397	504.651	9.24668e-112
HMMR	-3.07871	4.03691	504.65	9.2504e-112
CD248	1.98337	6.03263	504.368	1.06581e-111
C10orf54	1.81093	5.3256	504.021	1.26802e-111
RXRG	3.06892	-0.498478	503.932	1.32582e-111
NRN1	2.2834	4.28184	503.777	1.43273e-111
DMD	2.57063	4.97171	502.238	3.09697e-111
BUB1	-3.33186	4.83766	501.792	3.87239e-111
C3orf55	2.85017	0.982369	501.156	5.32574e-111
XPNPEP2	2.98863	1.03312	500.909	6.02972e-111
PLSCR4	1.65411	4.8872	500.811	6.33225e-111
ADAM33	2.78566	3.00783	499.943	9.77993e-111
MIR22HG	1.53289	3.99436	499.659	1.1278e-110
LOC100128750	2.02446	-0.0988797	499.593	1.16541e-110
SLC25A34	2.03815	0.369242	499.031	1.54476e-110
C13orf15	1.72539	4.69183	498.554	1.96149e-110
TYRO3P	2.01316	0.678325	498.231	2.30656e-110
MYCT1	1.78911	3.71304	497.066	4.1348e-110
STARD9	1.74238	3.70797	497.021	4.22756e-110
BUB1B	-3.01908	4.49528	497.013	4.24553e-110
GNG2	1.82659	4.76487	496.099	6.70949e-110
CLMP	2.01064	4.36082	495.707	8.16616e-110
CSRP1	1.48632	8.5538	495.463	9.22665e-110
EGFLAM	1.75714	3.92198	495.131	1.0901e-109
TMEM22	1.86895	2.07793	494.99	1.16981e-109
STBD1	1.76829	1.82279	494.782	1.29799e-109
STX11	2.01549	3.01946	494.75	1.31889e-109
CDK1	-3.04463	5.6311	494.638	1.39549e-109
FOXO1	1.51816	5.32126	494.446	1.53635e-109
KIF14	-3.79717	3.76355	493.113	2.99592e-109
CD209	2.43327	2.8269	492.956	3.23985e-109
RAPGEF3	1.98044	4.21707	492.739	3.61358e-109
UBE2T	-2.85368	4.65119	492.157	4.83607e-109
C9orf125	2.02132	1.2946	491.647	6.24423e-109
SLC24A2	-5.24991	2.66369	491.497	6.73075e-109
KIF11	-2.61092	5.40933	491.32	7.35592e-109
APOB	4.78698	1.37764	490.865	9.24033e-109
ERCC6L	-2.95717	2.93145	489.881	1.51287e-108
HJURP	-3.3268	4.03653	489.246	2.07903e-108
CNRIP1	1.73523	3.47561	489.238	2.08788e-108
ANLN	-3.57777	5.6419	489.219	2.10766e-108
ABCA6	2.20996	3.37245	487.944	3.99191e-108
STAC3	2.02189	2.54739	487.686	4.54315e-108
TBX15	2.00823	3.33339	487.315	5.47127e-108
TMOD1	2.85749	2.00942	486.698	7.451e-108
PPAPDC1A	-4.83273	3.11441	486.691	7.4777e-108
BMP8A	-2.82691	3.8653	485.393	1.4333e-107
NUF2	-3.57966	4.23863	484.919	1.8172e-107
C17orf103	1.56013	4.54744	483.433	3.82631e-107
DOCK11	1.82872	4.03985	483.018	4.70999e-107
NEIL3	-3.41872	1.93148	482.677	5.58831e-107
SLC36A2	4.13359	-2.50055	482.569	5.89897e-107
BMX	2.5422	1.11511	482.535	6.00048e-107
ADH1C	3.81401	2.08428	481.881	8.32603e-107
FOXN3	1.26165	6.2796	479.948	2.19301e-106
MRGPRF	2.23164	3.02742	479.673	2.51666e-106
PID1	2.28263	3.14297	478.822	3.85508e-106
ANO6	1.06924	7.08399	478.593	4.32448e-106
GPR116	1.55892	5.64025	478.435	4.67938e-106
MESTIT1	2.76563	-1.46272	478.221	5.2102e-106
DLGAP5	-3.30925	4.27372	477.764	6.55196e-106
CEP55	-3.35688	4.67516	477.711	6.72636e-106
ROBO3	2.08237	2.41692	476.947	9.86621e-106
CES1P1	3.60527	0.409494	476.274	1.38212e-105
HCAR3	2.25217	0.890422	476.084	1.52031e-105
CAMK2A	2.704	0.0746906	474.46	3.42932e-105
LRRC70	1.90069	1.63574	474.194	3.91814e-105
C2CD2	1.56168	5.64458	473.753	4.88875e-105
AKR1C3	2.63297	4.95317	472.601	8.7045e-105
PPP1R15A	1.53895	6.1111	472.35	9.87099e-105
INMT	2.53119	2.64038	472.137	1.09842e-104
RRAS	1.36592	5.42291	471.977	1.18979e-104
DLK2	2.369	0.967554	471.322	1.65221e-104
SHE	1.80039	3.64503	470.921	2.02015e-104
TOP2A	-3.8078	7.48545	470.817	2.12829e-104
ASB5	5.95274	-0.657426	470.186	2.91986e-104
ALAS2	2.68062	-2.05541	469.203	4.77862e-104
TRIM54	3.58972	-0.515249	469.008	5.26722e-104
ANKDD1A	1.45705	2.17633	468.966	5.37995e-104
KIF20A	-3.23411	5.00402	468.358	7.29589e-104
UGP2	1.22854	7.23658	467.109	1.36453e-103
ESCO2	-2.94559	2.99816	465.512	3.03632e-103
SPATA9	1.83057	-0.991681	465.331	3.3247e-103
ALDH1A1	2.33025	5.27562	464.328	5.49533e-103
HAS3	2.88013	3.55032	464.067	6.26391e-103
PTH1R	2.53387	1.69418	463.961	6.60444e-103
DUSP26	3.52662	-0.31609	463.156	9.88886e-103
BOK	1.63986	5.96446	462.836	1.16091e-102
PBK	-3.31806	3.97049	461.804	1.94696e-102
UBE2C	-3.58039	5.01276	461.765	1.98539e-102
SYNM	2.98539	7.14199	461.708	2.04231e-102
FLJ42875	2.53326	-0.983086	461.11	2.75646e-102
KY	3.32346	0.713649	461.007	2.90272e-102
KIF23	-2.64985	4.92331	460.787	3.23998e-102
ACADS	1.83162	4.57107	460.432	3.87189e-102
JAM2	1.85165	3.64843	460.225	4.29528e-102
DNASE1L3	2.8963	1.07219	460.005	4.79514e-102
SEL1L2	3.64021	-2.43718	459.128	7.44223e-102
ICAM2	1.71085	3.0832	458.636	9.5242e-102
CCNB1	-2.3446	5.8104	458.164	1.20639e-101
PRKAR2B	2.17925	6.4487	458.088	1.25281e-101
TRHDE	3.52756	0.078858	457.336	1.82615e-101
CLSPN	-3.05216	3.71867	457.291	1.86829e-101
CYB5R3	1.15865	7.79114	457.255	1.90249e-101
SGOL1	-3.23509	2.94371	455.584	4.39507e-101
PECAM1	1.55791	6.75676	455.578	4.40701e-101
SLC20A1	-1.24584	6.43723	454.894	6.21059e-101
HABP4	1.33408	3.91004	454.797	6.51756e-101
PEAR1	1.85394	3.4378	454.691	6.87457e-101
ANTXR2	1.51901	5.67412	454.503	7.55513e-101
STRBP	-1.2718	6.2006	454.402	7.94649e-101
CEP112	1.55078	3.16913	453.649	1.15866e-100
C16orf59	-2.05397	2.99845	453.317	1.36853e-100
MELK	-3.58149	4.49497	453.13	1.50318e-100
FOSB	3.39525	6.98712	452.254	2.33145e-100
KCNE1	3.11062	1.16282	450.998	4.37514e-100
ADRBK2	1.42293	5.42951	450.928	4.5314e-100
PKHD1L1	3.04146	0.625625	450.533	5.52289e-100
RRM2	-3.34563	5.68939	449.411	9.68723e-100
TK2	1.07931	5.52294	448.808	1.31107e-99
EXO1	-3.42362	3.96314	448.386	1.61984e-99
CX3CL1	2.62181	6.75799	447.942	2.0228e-99
HOXA5	2.50378	2.35327	447.717	2.26439e-99
MKI67	-3.23854	6.8095	446.269	4.67841e-99
TAL1	1.85804	1.93983	445.831	5.82716e-99
KIF26B	-3.22943	4.43415	445.17	8.1162e-99
KIF25	2.80016	-0.671419	444.719	1.0173e-98
ECHDC3	1.73485	4.6184	444.473	1.15095e-98
MYL9	1.78601	8.25	444.164	1.34333e-98
CENPE	-2.84013	4.476	443.871	1.55582e-98
ITGB1BP3	4.59364	-2.09115	443.24	2.13428e-98
KLHL30	2.86797	0.203238	442.227	3.54636e-98
ADCY4	1.87293	3.77958	442.054	3.86801e-98
PI16	3.81248	4.41109	439.97	1.09881e-97
ZFP36	2.2855	7.81109	439.925	1.12391e-97
PLK1	-3.09924	4.87759	439.48	1.40458e-97
TMEM100	3.11435	2.32534	439.074	1.72162e-97
CRYAB	3.28819	7.06245	438.962	1.82138e-97
STAT5A	1.52607	6.15998	438.789	1.9861e-97
SMPX	5.37979	-0.460293	438.744	2.03136e-97
O3FAR1	1.96475	1.00488	437.967	2.99817e-97
CMYA5	2.39023	5.79507	437.847	3.18476e-97
AKR1C2	3.51902	5.1558	437.672	3.47591e-97
GIMAP8	1.69586	4.22246	437.664	3.48965e-97
ST3GAL3	1.18411	3.62656	437.537	3.72014e-97
AVPI1	1.56251	3.63706	437.238	4.32164e-97
TROAP	-3.04735	3.99519	437.032	4.79024e-97
S1PR1	1.88451	5.08126	436.808	5.35869e-97
STAB2	2.43845	0.733715	436.618	5.89595e-97
ADCYAP1R1	2.57136	1.99643	435.88	8.53136e-97
CDKN3	-2.63673	3.46691	435.834	8.73221e-97
ZWINT	-2.3112	5.50176	435.416	1.07696e-96
SAMD5	2.68686	3.31035	435.178	1.21299e-96
NCAPG	-2.9185	4.36847	435.174	1.21536e-96
DUPD1	4.26269	-3.47858	435.025	1.30982e-96
FMO2	2.95626	5.44775	435.009	1.32036e-96
POC1A	-1.71209	3.77718	434.729	1.51892e-96
EGR1	2.55424	8.70326	434.451	1.74669e-96
RARRES2	2.0449	5.84619	433.987	2.20348e-96
LMNB1	-2.3802	6.07869	433.681	2.56863e-96
ADH4	2.61353	-1.13287	432.12	5.61554e-96
AURKA	-2.9124	4.58704	432.023	5.89648e-96
MYADML2	2.53562	-1.38858	430.993	9.8777e-96
PPP2R1B	1.3146	5.56389	430.836	1.06912e-95
DMRT2	2.71772	0.469096	430.235	1.44487e-95
SPC24	-2.77307	1.5823	430.069	1.56996e-95
GPLD1	2.20415	1.12161	430.019	1.60991e-95
FN1	-3.23374	12.3609	429.553	2.0332e-95
KLF9	1.50126	6.07689	428.792	2.97772e-95
RBMS3	1.74905	4.49768	428.694	3.12749e-95
F8	1.44409	4.68717	428.631	3.22682e-95
SUCLG1	0.797567	6.39591	427.463	5.79575e-95
FEZ2	0.889032	5.61635	426.834	7.94406e-95
PDE1B	1.82732	3.20348	426.621	8.83606e-95
PC	1.7506	5.72596	426.433	9.71178e-95
INTS7	-1.34861	5.72841	425.693	1.40734e-94
LRRC3B	3.56496	-1.48771	425.679	1.41722e-94
NOTCH4	1.49675	4.94351	425.28	1.73049e-94
ABCB5	3.17998	0.221451	425.015	1.97677e-94
FAM196B	3.17238	1.20134	424.871	2.12399e-94
KANK1	1.65629	5.75522	424.767	2.23771e-94
CLEC4G	3.52546	-1.40944	424.246	2.90582e-94
CKS2	-2.23954	5.18841	424.167	3.02334e-94
PRC1	-2.59162	6.01019	423.821	3.59475e-94
PGAM2	2.14775	2.68933	423.411	4.41574e-94
CDC14B	1.46162	3.84654	423.349	4.55479e-94
SMC4	-1.79304	6.78701	422.132	8.38383e-94
CAPN11	2.38535	1.16751	422.048	8.74439e-94
GINS1	-2.46372	4.35984	421.93	9.27457e-94
CLIC5	2.14161	3.3912	421.017	1.46612e-93
NUAK2	-2.17026	3.57836	420.199	2.2082e-93
RASIP1	1.74143	3.98093	419.966	2.48209e-93
MYOM2	3.47266	3.13831	419.928	2.52953e-93
FGF1	1.9193	4.34812	419.879	2.59339e-93
KIFC1	-2.74569	5.25354	418.01	6.61574e-93
SKA3	-2.9505	3.4417	417.384	9.05258e-93
LOC283481	2.18875	0.867957	417.173	1.0063e-92
RMI1	-1.43668	4.5248	417.031	1.08053e-92
PYCR1	-1.91033	7.07766	416.494	1.41443e-92
AOC2	2.24798	0.663194	415.97	1.83914e-92
MAB21L1	2.3922	1.12359	415.872	1.93173e-92
LARP6	1.8261	3.72865	415.404	2.44291e-92
TCEAL5	2.69874	-0.270408	414.292	4.26431e-92
ITPRIPL1	2.22698	1.08085	414.121	4.64627e-92
MAZ	-1.04197	8.19597	413.715	5.69518e-92
ANK2	1.97226	4.43354	413.524	6.26606e-92
DEPDC1B	-2.92251	2.79178	412.867	8.70982e-92
COL6A6	2.75159	2.45256	412.658	9.67288e-92
AGAP11	1.96055	1.74187	412.606	9.92839e-92
CBX7	1.61235	5.4607	412.458	1.06911e-91
SKA1	-3.19469	3.11592	412.26	1.18105e-91
FREM1	2.49016	2.79853	412.17	1.23538e-91
TCEAL7	1.95791	1.41961	411.684	1.57625e-91
GABRD	-2.78335	2.03634	411.558	1.67883e-91
CCDC64	-2.51501	4.68428	411.251	1.95766e-91
PTTG1	-2.61599	3.49615	411.212	1.99651e-91
PHLDB1	1.28408	6.82028	410.748	2.51958e-91
POLQ	-2.81219	3.23521	409.622	4.42927e-91
LOC283867	-4.61428	0.244373	409.137	5.64799e-91
H2AFY	-0.991005	8.10298	409.099	5.75713e-91
NDC80	-3.00134	4.08885	408.767	6.80033e-91
EMCN	1.7985	4.5695	408.081	9.59287e-91
FOLR2	2.25296	3.82042	407.783	1.1138e-90
ADHFE1	1.99778	2.73647	407.428	1.33014e-90
RACGAP1	-1.96431	5.56087	407.2	1.49185e-90
TWIST2	2.35972	1.00878	406.55	2.06602e-90
DHDDS	0.896133	5.55424	406.202	2.45913e-90
HLF	2.61453	3.89443	406.03	2.68046e-90
FANCI	-2.04856	5.65935	405.773	3.05036e-90
C1QTNF1	1.94675	5.34737	405.679	3.19623e-90
TMBIM1	1.16365	7.38062	405.55	3.40999e-90
CCNE2	-2.97619	4.10778	405.03	4.42504e-90
KIF2C	-3.00759	4.91652	404.68	5.27351e-90
ACADVL	1.0947	7.8549	404.646	5.36615e-90
MOB3C	0.950879	4.42405	404.394	6.08833e-90
RBMS2	0.992088	5.38431	404.006	7.3948e-90
NACC1	-1.10558	6.8982	403.948	7.61178e-90
APOLD1	1.88169	5.58595	403.805	8.17625e-90
ANGPTL7	3.80893	0.671585	403.727	8.50496e-90
MATN2	2.45321	5.79697	403.551	9.28898e-90
PALM2-AKAP2	2.2512	-1.08052	403.331	1.03704e-89
SNCA	1.74948	1.89077	402.633	1.47189e-89
NR3C1	1.29989	6.27853	402.614	1.48527e-89
PGM5	2.38882	3.54819	402.408	1.64704e-89
PTTG3P	-2.62032	3.54804	402.3	1.73881e-89
SEMA5B	-4.66052	5.51557	401.022	3.29955e-89
AMOTL2	1.36199	6.51998	400.973	3.38225e-89
DEPDC1	-3.34275	3.62456	400.925	3.46329e-89
UCP3	1.87805	1.0879	400.736	3.80732e-89
KIF15	-2.702	3.73107	400.282	4.78224e-89
CCNB2	-2.85089	4.44721	399.89	5.82002e-89
KL	2.07158	1.67948	399.72	6.33843e-89
PAQR4	-2.3213	5.67421	399.682	6.45983e-89
PARVA	1.00248	7.32042	399.35	7.62721e-89
GPRIN1	-2.65095	3.46958	399.165	8.37e-89
ABCC9	1.77972	4.13109	398.767	1.02158e-88
SLIT3	1.89191	5.87888	398.648	1.08444e-88
MSS51	1.79895	1.16936	397.79	1.66776e-88
FAM83D	-3.4373	4.35571	397.742	1.70836e-88
LRRC15	-4.09378	7.24915	397.713	1.73265e-88
SPAG5	-2.66592	5.4396	397.509	1.91983e-88
CDCA8	-2.74719	4.61107	396.829	2.69915e-88
NCAPH	-2.6639	4.18406	396.34	3.44945e-88
PROS1	1.75388	4.98716	396.03	4.02849e-88
KIF24	-1.75154	3.49632	395.822	4.47184e-88
GBE1	1.28967	5.36086	395.468	5.33943e-88
THSD1	1.43245	2.83812	394.868	7.2116e-88
CCNA2	-2.8112	4.6848	394.738	7.6988e-88
TEF	1.35307	5.14327	394.704	7.83086e-88
SLC50A1	-1.63816	6.64362	394.702	7.83983e-88
MAFF	1.71862	4.70494	394.333	9.43194e-88
SYNPO2	2.12079	6.34105	394.048	1.08814e-87
TNIP1	0.920087	7.18197	393.826	1.2163e-87
P2RX6	2.7202	-0.833672	393.81	1.22617e-87
TNFSF12	1.21536	4.62282	393.739	1.27037e-87
VIM	1.5755	10.4839	393.713	1.28713e-87
CENPL	-1.64471	3.41469	393.045	1.79839e-87
GRASP	1.69763	3.02184	392.73	2.10637e-87
ESYT1	0.966924	7.61342	392.314	2.59508e-87
NUP210	-1.90409	7.16399	392.257	2.67048e-87
CDCA3	-2.9102	3.79899	391.976	3.07359e-87
C1orf123	0.73618	5.06442	391.73	3.47666e-87
ANGPT1	2.43948	3.03448	390.778	5.60509e-87
GTSE1	-2.83201	3.75826	390.081	7.94935e-87
CACHD1	1.79273	4.4333	389.978	8.37022e-87
CLEC4GP1	3.45477	-2.34239	389.798	9.15981e-87
LOC284454	1.92467	3.64818	389.438	1.09702e-86
ARHGAP11A	-2.41659	4.54793	388.964	1.39133e-86
CLEC1A	1.62678	1.77885	388.878	1.45231e-86
RBFOX1	3.22287	-1.65347	388.033	2.21899e-86
RAD51	-2.33513	3.41668	387.97	2.28999e-86
MAP7D3	1.7929	3.66191	387.837	2.44761e-86
UNC5B	-2.1243	6.42029	387.4	3.04673e-86
TDRD10	2.17023	0.271167	387.334	3.14965e-86
DDR2	1.89417	4.4486	386.992	3.73852e-86
SAT2	1.0162	5.05095	386.201	5.55867e-86
FNDC5	2.2125	1.57714	386.18	5.61713e-86
ARHGEF40	1.25722	5.80905	386.154	5.69162e-86
PCSK7	1.06231	5.84568	386.022	6.08073e-86
FOS	2.60527	8.61324	385.764	6.9191e-86
CMA1	2.71742	0.283733	385.741	6.99804e-86
MYLK	1.91583	7.53228	385.715	7.09045e-86
GPR133	2.38215	2.411	385.535	7.76006e-86
AFAP1L1	1.4229	3.97682	385.041	9.94305e-86
RBPMS2	1.88508	2.36112	384.617	1.22994e-85
KCNJ2-AS1	2.08002	-0.519523	384.584	1.2503e-85
SOCS3	2.02891	6.54118	383.781	1.86945e-85
ACBD3	-0.999109	6.89276	383.777	1.87399e-85
FOXM1	-3.12829	5.84396	383.417	2.24374e-85
CIT	-2.04374	4.66956	383.364	2.3043e-85
WDR86	2.34742	1.69202	383.224	2.47172e-85
FLVCR1	-1.58564	4.86653	383.071	2.66896e-85
TK1	-2.39015	6.181	383.031	2.72287e-85
TACC3	-1.87098	5.64438	382.091	4.36225e-85
CLEC5A	-3.48947	2.91534	381.877	4.85569e-85
KIF18B	-3.28187	2.93283	381.47	5.95508e-85
CHST7	1.35278	1.89191	380.425	1.00561e-84
EZH2	-2.16867	4.79077	380.199	1.12612e-84
CENPI	-2.48959	2.36397	379.816	1.36449e-84
CDH5	1.5176	5.90827	379.544	1.56435e-84
STIL	-2.305	4.26297	379.501	1.59818e-84
SOX7	1.84441	3.18821	379.438	1.64972e-84
TCF15	2.4019	-0.239862	378.632	2.47067e-84
ZNF219	1.43931	4.80749	378.29	2.93201e-84
CRY2	1.15703	5.93582	378.07	3.27515e-84
CDCA5	-2.69796	4.92804	377.209	5.04157e-84
BCL9	-1.43462	6.19393	377.047	5.46812e-84
MLIP	3.13984	-0.647559	377.024	5.53301e-84
SNX21	1.08868	4.64198	376.512	7.15073e-84
ESPL1	-2.61306	4.31975	376.411	7.52255e-84
EBF2	1.89778	2.553	376.408	7.53215e-84
C13orf33	2.22851	3.71897	376.226	8.25515e-84
STAT5B	1.09565	6.57216	376.058	8.98074e-84
GJB2	-4.29019	5.55922	375.985	9.31255e-84
LMO2	1.34495	4.09314	375.691	1.07913e-83
PARP1	-1.17988	7.80754	375.536	1.16657e-83
MLYCD	0.974413	3.64681	375.483	1.19773e-83
SALL4	-3.09396	1.09192	374.704	1.76977e-83
DNAJB4	1.18444	4.43394	374.07	2.43238e-83
SSX2IP	-1.44009	5.19708	373.967	2.56146e-83
C19orf12	1.28323	5.04336	373.462	3.29921e-83
CXorf69	1.59334	2.12808	373.413	3.38203e-83
MLF1IP	-2.19783	4.71306	372.561	5.18255e-83
SYN2	2.80795	2.08589	372.492	5.36599e-83
FHL5	2.16367	1.51349	372.486	5.38148e-83
MMRN1	2.78795	3.67427	372.279	5.9703e-83
ERG	1.48717	4.36126	372.277	5.97692e-83
ESM1	-2.94236	3.52935	372.147	6.37746e-83
TMC2	2.32526	-1.45404	371.989	6.90579e-83
C5orf62	1.46976	4.80479	371.717	7.91347e-83
KDM5B	-1.26231	7.66516	370.253	1.64877e-82
ARL2	0.936565	4.97088	370.128	1.75477e-82
E2F7	-3.12138	2.60748	369.699	2.1762e-82
SH3BGRL2	1.65723	4.73272	369.563	2.32965e-82
EDNRB	1.86287	4.02817	369.405	2.52149e-82
HAGHL	-2.5569	3.68495	369.381	2.55206e-82
RABIF	-1.13799	4.82809	369.277	2.68954e-82
LOC100131176	2.47513	0.0537518	369.103	2.93385e-82
OIP5	-2.10643	2.29039	368.814	3.39201e-82
SBDS	0.815242	6.56476	368.771	3.46624e-82
GNAL	1.88258	2.43036	368.351	4.27786e-82
PKDCC	2.21032	3.73656	368.09	4.87566e-82
CLDN11	2.35831	3.69382	368.09	4.8768e-82
LDLRAD2	1.9228	-0.0596897	367.742	5.80522e-82
KIF18A	-2.52897	3.25132	367.712	5.89302e-82
HSPA12A	1.6426	4.23154	366.887	8.91058e-82
FAM70A	1.87868	2.05517	366.183	1.26871e-81
NTF4	2.9055	0.246154	365.575	1.72039e-81
EMP1	1.63182	7.84099	365.301	1.97364e-81
ADAMTS1	2.12318	6.32082	365.249	2.026e-81
VIT	2.8243	2.7303	364.858	2.46456e-81
CDKN2C	1.60497	4.57818	364.725	2.63467e-81
HBG2	4.79395	-2.96836	364.25	3.34404e-81
PPM1F	1.11218	5.39621	363.997	3.79493e-81
SHMT1	1.17824	5.21541	363.437	5.02572e-81
ARL4A	1.65191	4.66586	363.267	5.47254e-81
BRCA2	-2.03454	3.56228	363.201	5.65704e-81
TLCD2	1.55547	3.88411	363.056	6.08283e-81
CTIF	1.25179	5.72103	363.055	6.08788e-81
GABARAPL3	1.3198	2.68369	362.977	6.3297e-81
EFHA2	1.80256	1.4782	362.778	6.99178e-81
TMEM178	2.23674	1.54726	362.471	8.15802e-81
SHCBP1	-2.56168	3.67771	362.078	9.93557e-81
GLYCTK	1.44125	2.32431	361.831	1.12454e-80
CLEC14A	1.49923	4.64987	361.728	1.18411e-80
ALDOC	2.31991	4.76718	361.6	1.26239e-80
GPRASP1	1.7154	3.32808	361.332	1.44381e-80
ST6GALNAC3	1.64529	1.76782	361.022	1.68646e-80
HELLS	-2.13004	3.44712	360.716	1.96613e-80
IQSEC3	1.92631	1.64494	359.604	3.43404e-80
CHRNA6	-4.92139	0.38059	358.938	4.79459e-80
SLC30A7	-0.895302	5.76948	358.829	5.06382e-80
SAA2	3.53795	4.31275	358.151	7.11488e-80
ALDH1A2	2.4656	2.28576	358.089	7.33935e-80
CENPM	-2.1164	3.23643	358.055	7.46655e-80
PRR5	1.08315	4.15196	357.973	7.77957e-80
BIRC5	-3.09615	5.67047	357.583	9.45946e-80
CLDND2	1.99347	-0.860879	357.555	9.59418e-80
RSPO3	2.29043	2.58772	357.463	1.00456e-79
LOC650368	1.51117	0.435214	357.414	1.02987e-79
MICAL2	-1.77575	5.69223	357.185	1.15507e-79
MT1X	2.16469	5.37087	357.1	1.20543e-79
GRM8	-3.13679	-0.10516	356.979	1.28045e-79
KIT	2.63158	6.12377	356.555	1.5841e-79
CYP46A1	1.81778	-0.13781	356.534	1.60063e-79
FAM107A	2.82287	4.06026	356.233	1.86119e-79
MEOX1	2.63322	3.14113	355.87	2.23278e-79
MPRIP	0.935777	6.61192	355.809	2.30265e-79
C1QTNF6	-2.25795	5.56022	355.73	2.39546e-79
MFAP4	2.40877	6.44738	355.354	2.89299e-79
CYGB	1.62807	4.1505	355.135	3.22743e-79
PFKFB3	1.73842	7.43543	355.117	3.25762e-79
TTK	-2.90402	4.13418	354.924	3.5891e-79
EHBP1	1.01394	5.64605	354.68	4.05544e-79
CKAP2	-1.59495	5.36549	354.297	4.91339e-79
HPSE2	3.1451	1.10125	354.164	5.25351e-79
SLC35A2	-1.11571	5.90687	353.344	7.92516e-79
DKFZp779M0652	2.48042	-1.97688	353.19	8.56189e-79
FAM13C	1.80731	1.80161	352.978	9.51891e-79
LOC145820	2.25725	-0.586248	352.917	9.81377e-79
ZWILCH	-1.26358	4.52078	352.716	1.0857e-78
SHANK3	1.39819	5.03487	351.846	1.67966e-78
ZNF300P1	1.93467	0.651586	351.705	1.80245e-78
GLRA4	3.18658	-2.2498	351.202	2.31977e-78
DACT2	2.87716	0.243471	351.127	2.40858e-78
DNA2	-1.95993	3.45282	350.956	2.62336e-78
ASB2	2.1226	1.38868	350.947	2.63581e-78
EPT1	-1.25714	6.31595	350.888	2.71471e-78
ADAR	-1.1049	9.34996	350.616	3.11094e-78
NRG2	2.66995	1.37501	350.098	4.03515e-78
ARAP3	1.31025	4.21774	350.09	4.0513e-78
FAM111B	-2.94087	4.75939	350.072	4.08756e-78
CPM	1.85825	5.47714	349.918	4.41596e-78
DUSP27	2.73572	-0.158658	349.864	4.5372e-78
DAB2IP	1.17063	6.20279	349.501	5.44256e-78
DHRS3	1.43756	5.9307	349.223	6.2559e-78
PINK1	0.934107	6.41259	349.201	6.32606e-78
TP53AIP1	2.62169	0.32718	349.029	6.89651e-78
ISM1	2.02631	4.0287	348.658	8.30428e-78
DUSP1	2.04917	7.79781	348.451	9.2158e-78
SLC22A3	2.53863	1.92844	348.294	9.96763e-78
CCDC167	-1.29367	4.20572	348.098	1.10004e-77
ADAMTS14	-3.0036	2.91767	347.745	1.31309e-77
ANGPTL2	1.7119	6.62387	347.325	1.62056e-77
TSHZ2	1.96244	4.86539	346.644	2.28036e-77
NUDT7	1.52217	2.0982	346.594	2.33815e-77
CXCL12	1.71538	7.39869	346.494	2.45792e-77
CDC20	-2.94789	5.39206	346.32	2.6829e-77
HADHA	0.667636	7.45718	346.242	2.78984e-77
KIAA1211	-3.01797	3.51716	345.929	3.26363e-77
SPTB	1.74487	2.89564	345.803	3.47622e-77
ACADL	3.52179	1.21274	345.464	4.12064e-77
LOC100288911	1.73999	1.04939	345.005	5.18577e-77
ACVRL1	1.24349	4.85741	344.865	5.56477e-77
COMP	-4.23106	7.18027	344.54	6.54944e-77
NEXN	1.61305	4.07193	344.111	8.12052e-77
KLF2	1.74676	5.29421	344.086	8.22443e-77
KLHL13	2.45415	3.82313	343.731	9.82344e-77
RMI2	-2.26848	4.13052	343.584	1.05769e-76
CCL11	-3.99885	0.648062	343.278	1.23324e-76
VAMP3	0.721428	6.75926	342.901	1.48996e-76
CTHRC1	-2.44629	6.69248	342.536	1.78903e-76
ELTD1	1.44086	5.29905	341.956	2.39328e-76
GSTM5	3.18351	3.62834	341.244	3.41888e-76
ITLN1	3.93018	-2.416	341.069	3.73313e-76
PALM	1.77288	5.40235	340.54	4.8666e-76
MMP13	-6.17129	5.1183	340.52	4.91638e-76
DNAH14	-1.95429	3.88567	340.491	4.98788e-76
CENPK	-2.02568	2.55714	340.473	5.03313e-76
RTKN2	-2.31149	3.37935	340.218	5.7186e-76
RNASE1	1.76943	7.10848	339.574	7.90067e-76
ACAA2	1.22421	5.94792	339.569	7.91913e-76
ESR2	1.72148	-0.649602	339.569	7.92065e-76
MEOX2	2.30236	3.05967	339.373	8.73882e-76
SCN2B	2.64069	0.874182	338.666	1.24568e-75
CYP1A1	4.2978	-0.245511	338.577	1.3027e-75
AKAP6	1.82038	2.42774	338.48	1.36753e-75
RHOJ	1.4571	4.16299	338.053	1.69367e-75
CD81	0.840552	9.22629	338.029	1.71429e-75
RNF186	3.70032	-1.18333	337.891	1.83716e-75
CDH23	1.87894	3.21992	337.776	1.94644e-75
LOC100128338	-2.13849	5.74125	337.643	2.0807e-75
CYYR1	1.7325	4.76847	337.64	2.08347e-75
RPL13	1.06124	8.63562	337.595	2.13094e-75
EPB41L4A-AS1	1.24963	4.24006	337.591	2.13598e-75
DCUN1D3	0.928622	3.34315	337.383	2.37014e-75
LOC572558	3.48425	-2.46335	337.253	2.52957e-75
ZBTB41	-1.35562	6.30253	336.788	3.19436e-75
CILP2	-3.21919	4.16763	336.619	3.47688e-75
CCDC107	1.21908	2.21734	336.19	4.31076e-75
UROD	0.676397	5.9332	336.123	4.45906e-75
ESAM	1.32667	5.23795	336.114	4.47966e-75
CENPA	-2.96192	3.02943	335.988	4.77099e-75
RPLP2	0.973206	8.99619	335.798	5.2484e-75
ARID5A	1.55946	5.62737	335.626	5.72201e-75
CDADC1	0.797332	3.13368	335.128	7.3442e-75
GFAP	2.93653	0.868283	335.02	7.75265e-75
PLN	2.13457	2.68872	334.386	1.06522e-74
SGOL2	-1.59814	3.91591	334.086	1.23858e-74
EFNB1	1.2783	5.06089	333.548	1.62223e-74
CALCOCO1	1.01931	6.46765	333.047	2.0855e-74
MCM10	-3.17333	3.9277	332.958	2.18025e-74
PLEKHM3	1.07422	4.12194	332.758	2.40992e-74
MAD2L1	-2.20702	3.83554	332.361	2.94092e-74
HSPA12B	1.58083	3.70198	332.188	3.20767e-74
TIMELESS	-1.4572	5.80665	331.62	4.26539e-74
PLK4	-1.89456	3.66537	331.564	4.38621e-74
JUN	1.64461	8.11469	330.226	8.58016e-74
LINC00086	2.23924	1.73753	330.168	8.83687e-74
RNASEH2A	-1.26609	5.16362	329.78	1.07332e-73
RECQL4	-2.03354	5.03994	329.626	1.15921e-73
ACTA2	1.70908	8.89595	329.478	1.24851e-73
PGM1	1.32189	6.41226	329.424	1.28279e-73
LETMD1	0.901496	5.65573	328.236	2.32757e-73
GRK5	1.25123	4.06999	328.028	2.58425e-73
NR3C2	1.81808	3.50157	327.733	2.99621e-73
KCTD12	1.30052	7.05505	327.34	3.64906e-73
ATAD2	-2.16343	6.57721	326.623	5.22797e-73
FAM54A	-2.54371	2.06627	325.115	1.11344e-72
CCDC141	2.08672	-0.247113	324.611	1.43426e-72
ZNF281	-1.47804	5.33951	324.535	1.49002e-72
ETFB	1.37771	5.72487	323.716	2.24591e-72
JPH2	2.37364	3.17417	323.572	2.4146e-72
HNRNPU	-0.594196	9.34245	323.492	2.51369e-72
GPR124	1.41745	5.97332	323.48	2.52847e-72
PARK2	1.66585	1.84507	323.378	2.66197e-72
INPP5K	0.843824	5.63347	322.979	3.25035e-72
GRAMD3	1.36465	5.09368	322.604	3.92347e-72
CHL1	2.43185	4.025	322.247	4.69246e-72
KIAA1524	-2.12981	3.67948	322.154	4.91617e-72
NPR2	1.48641	3.59376	321.938	5.47957e-72
TINAGL1	1.91654	5.64057	321.437	7.0469e-72
HN1L	-1.25165	8.09108	321.375	7.26846e-72
PCDH17	-1.72963	3.66966	321.095	8.363e-72
SSTR1	2.59166	0.606541	320.76	9.89503e-72
TNMD	3.2675	1.52671	320.47	1.14451e-71
PRG4	3.0022	3.8927	320.37	1.20306e-71
NAALADL1	1.42899	1.68106	319.995	1.45232e-71
ASB15	4.00353	-2.21195	319.695	1.68783e-71
AURKB	-2.7442	3.8618	319.678	1.70219e-71
VWCE	1.87005	0.171534	319.58	1.78846e-71
FAM54B	0.702693	5.60936	319.262	2.09733e-71
RAD51AP1	-2.31301	3.5002	318.352	3.31093e-71
WASF3	1.81735	3.94101	317.697	4.59841e-71
POU6F1	1.14846	3.42842	316.868	6.96701e-71
EPYC	-6.2754	2.14353	316.39	8.85628e-71
KLHDC8B	0.966373	4.90255	316.165	9.9165e-71
IBSP	-6.70582	2.80078	315.904	1.12984e-70
KPNA2	-2.03869	7.1937	315.732	1.23196e-70
B3GALT1	2.68453	-1.71945	315.635	1.29358e-70
ITM2A	2.01782	5.06677	315.479	1.39859e-70
FBLN5	1.81191	6.16484	315.303	1.52765e-70
BRIP1	-2.42552	3.70982	315.281	1.54492e-70
KIAA1199	-3.37168	4.60806	314.625	2.1461e-70
KCNAB1	1.52196	2.85835	314.374	2.4341e-70
RAD54L	-2.34727	3.41296	314.352	2.4616e-70
RPL11	0.935184	9.59807	313.637	3.52262e-70
TMEM63B	-1.17072	6.43936	313.253	4.27115e-70
SNCG	2.53469	5.00765	313.2	4.38621e-70
SMG7	-0.827011	7.30168	313.121	4.56398e-70
OLR1	-2.46761	4.49446	313.056	4.71499e-70
S100A4	1.67691	6.6605	312.828	5.28752e-70
C3orf64	1.06887	4.70895	312.34	6.75396e-70
KLHL21	1.20887	5.96844	312.204	7.22765e-70
ANGPTL4	2.42266	4.7389	311.992	8.03973e-70
PLTP	1.65901	6.49733	311.881	8.50103e-70
GLTSCR2	1.17631	8.09679	311.865	8.56908e-70
PECR	1.34831	3.59136	311.79	8.89807e-70
MSRA	1.24356	3.48618	311.731	9.16503e-70
C16orf88	-1.06884	5.18632	311.368	1.09938e-69
POLE2	-1.58003	2.78557	311.25	1.16664e-69
FAM122A	0.689896	4.75113	311.139	1.23352e-69
CDC45	-2.49536	3.55122	311.024	1.3065e-69
EGR2	2.02002	5.01465	310.583	1.63026e-69
VANGL1	-1.22101	5.87752	310.4	1.78665e-69
CLDN19	3.23691	0.727815	310.203	1.97259e-69
EIF3L	0.963647	8.13819	310.145	2.03102e-69
WDHD1	-1.46475	4.24586	310.027	2.15501e-69
RDM1	-2.70027	0.171798	309.617	2.64691e-69
CST2	-5.53513	2.29663	309.227	3.21875e-69
COPA	-0.990871	8.98311	309.123	3.39009e-69
BARD1	-1.68245	3.20693	308.961	3.67763e-69
LOC100506874	1.47206	-0.0895982	308.727	4.13641e-69
CNTNAP3B	2.46074	0.49368	308.171	5.46564e-69
RUSC1	-1.15682	6.22051	307.658	7.06994e-69
C1orf112	-1.31634	4.22856	307.475	7.7499e-69
CDC14C	1.31619	0.872333	307.244	8.70388e-69
HIST1H2AM	-4.50996	0.983417	307.095	9.37546e-69
UHMK1	-1.03727	7.96286	306.774	1.10155e-68
MTHFD2	-1.48825	6.5855	306.513	1.25582e-68
DIAPH3	-2.43272	3.6326	305.978	1.64195e-68
DLC1	1.47438	5.90964	305.851	1.7499e-68
EIF4EBP2	0.83165	7.84431	305.807	1.78886e-68
ID1	1.66844	4.078	305.447	2.14369e-68
MYH3	1.52711	1.47363	304.979	2.71065e-68
PHF17	0.997466	5.50273	304.578	3.31447e-68
EPDR1	1.69861	3.9641	304.209	3.98868e-68
CSF3	3.81665	-0.919719	304.025	4.37316e-68
CYP2U1	1.09439	3.68315	304.007	4.41372e-68
IGSF10	2.28908	3.65221	303.95	4.54204e-68
C10orf128	1.66931	1.24761	303.694	5.16313e-68
TFE3	0.71243	6.23365	303.607	5.39423e-68
XRCC2	-2.08914	2.26888	303.582	5.46362e-68
HIST1H2AI	-5.21309	1.30536	303.511	5.66079e-68
NVL	-1.34064	5.80505	303.316	6.24084e-68
GDPD5	1.71866	4.59649	303.184	6.67012e-68
PDP2	0.961576	4.18973	303.033	7.19357e-68
LDHD	2.04777	3.25592	302.901	7.68752e-68
FANCD2	-1.57689	4.76917	302.627	8.81945e-68
C22orf39	0.864967	4.35381	302.567	9.09098e-68
P2RY12	2.13738	0.936401	302.53	9.25772e-68
S100B	3.14135	4.20231	302.332	1.02268e-67
TNFSF4	-2.15555	3.08309	302.326	1.02561e-67
NR1H3	1.11721	4.92256	301.807	1.33045e-67
MYBL2	-3.32425	5.95982	301.782	1.34768e-67
BROX	-1.1959	5.12909	301.701	1.40351e-67
RGS2	2.22072	5.60374	301.217	1.7895e-67
C6orf99	-2.3245	0.0854477	301.166	1.83563e-67
PDGFA	1.36652	4.5331	301.133	1.866e-67
CDCA2	-2.9108	3.42013	301.107	1.89044e-67
EMX2OS	2.00136	1.69943	300.812	2.19172e-67
TEK	1.4949	4.16275	300.807	2.19775e-67
CCDC8	1.96702	4.42554	300.752	2.25921e-67
FAM126A	1.50061	4.59375	300.693	2.32657e-67
EPM2A	0.977262	3.15051	300.523	2.53466e-67
PLAC1	-4.35453	0.66448	300.28	2.86332e-67
C16orf86	1.29851	1.1534	299.848	3.55554e-67
PARPBP	-1.69736	2.80343	299.456	4.32887e-67
FAM72D	-2.7286	0.919281	299.353	4.55813e-67
CST1	-6.79148	4.23605	299.33	4.60975e-67
RPL34	1.00149	8.29928	299.24	4.82423e-67
LHX6	1.73653	3.00133	299.068	5.25834e-67
C20orf194	0.89274	4.86457	298.886	5.75949e-67
FAM189A2	2.27778	4.11898	298.835	5.90892e-67
FAM64A	-2.62551	2.89703	298.74	6.19962e-67
HPD	2.93411	1.17134	298.701	6.32014e-67
ASB1	0.898319	4.72131	298.546	6.83036e-67
TRIP13	-2.34168	4.48335	298.307	7.70354e-67
HOTAIRM1	1.88479	1.53393	298.254	7.90901e-67
GIMAP1	1.57669	3.19137	298.062	8.70816e-67
ILDR2	-2.65979	0.977282	298.036	8.82447e-67
GDF10	2.99526	1.76597	298.031	8.84802e-67
NDE1	-1.09358	5.28985	297.912	9.3924e-67
CEP97	-1.10548	3.57309	297.585	1.10637e-66
PDE11A	2.05232	1.89566	297.411	1.20715e-66
WHAMMP3	1.23732	1.61189	297.306	1.27275e-66
E2F1	-2.11361	4.6279	297.154	1.3737e-66
ATF3	2.17601	5.93589	297.117	1.39896e-66
INPP1	1.18086	3.69883	296.985	1.49535e-66
PTPRB	1.41926	5.4118	296.88	1.57598e-66
SOX12	-1.44774	5.94564	296.767	1.66796e-66
LOC100127983	1.72773	-0.035505	296.715	1.71164e-66
N4BP2L1	1.25375	4.00069	296.475	1.93117e-66
FOXO4	1.06625	4.88475	296.006	2.44289e-66
PTBP3	-0.934723	7.53004	295.773	2.74645e-66
SNTA1	1.1866	4.68419	295.448	3.23181e-66
GPX4	0.946366	8.19199	295.404	3.30447e-66
ZBTB16	2.87634	2.74824	295.342	3.40815e-66
SPRY1	1.58159	5.65482	295.284	3.50996e-66
THRSP	3.19563	4.66838	295.246	3.57638e-66
SQLE	-2.30977	6.82285	295.178	3.7022e-66
WHAMMP2	1.30004	1.09704	295.051	3.94409e-66
IRX6	2.76195	1.56129	294.835	4.39659e-66
CEP350	-0.810839	6.72872	294.769	4.54388e-66
FAM72A	-2.6732	1.14002	294.63	4.87237e-66
HIST1H3H	-4.45281	2.56746	294.504	5.19061e-66
SAMD4A	1.42993	4.42303	294.477	5.26083e-66
RERGL	3.08404	1.42379	294.468	5.28434e-66
ADAMTSL4	1.81731	4.18807	294.398	5.47496e-66
PYROXD2	1.50122	3.57136	294.155	6.18411e-66
SPATS2	-0.896099	5.39947	294.146	6.21169e-66
CNOT6	-0.851324	6.23661	293.979	6.75536e-66
EME1	-2.41245	2.45654	293.547	8.38769e-66
TUFT1	-1.51396	6.08131	293.15	1.02392e-65
EPB41L2	1.3277	6.4399	292.841	1.19575e-65
KIAA1598	-1.17581	6.5639	292.619	1.33613e-65
KLF11	1.02097	5.13695	291.583	2.24765e-65
DPYSL2	1.23279	6.83243	291.424	2.43324e-65
TSKS	2.14245	-1.82505	291.338	2.54077e-65
C3orf80	-2.02222	2.42418	291.308	2.57962e-65
MPHOSPH9	-1.16134	3.79037	291.286	2.6079e-65
CTXN1	-2.03004	4.76727	291.093	2.87372e-65
ALDH18A1	-1.01535	7.26026	290.813	3.30764e-65
ZNF367	-1.81313	3.58808	290.248	4.39123e-65
P4HA3	-2.45425	3.40512	289.89	5.25402e-65
BGN	-2.07339	9.7143	289.821	5.44081e-65
LARP4	-0.881826	6.34737	289.778	5.55806e-65
FAM43A	1.32213	3.4533	289.756	5.6201e-65
CELF2	1.53648	5.48075	289.301	7.06238e-65
GRIA4	3.12625	1.46593	289.239	7.28421e-65
COPB2	-0.886047	8.19682	289.134	7.67637e-65
SLC9A9	1.41078	3.18377	289.054	7.99147e-65
CNIH2	-2.89991	2.37786	288.489	1.06112e-64
HIST1H3J	-4.5615	-1.35524	288.457	1.07859e-64
PKD1L2	2.26634	1.35092	287.555	1.69552e-64
KIAA1239	3.14317	-0.658341	287.357	1.87254e-64
HYAL1	1.862	1.93315	287.332	1.89628e-64
UBE2S	-1.68577	3.86184	287.038	2.19804e-64
ZAK	1.14925	6.59033	286.917	2.33508e-64
MTMR10	0.830199	5.11199	286.78	2.50198e-64
GPC3	2.59886	5.48054	286.645	2.67639e-64
RCBTB2	0.985283	4.04702	286.346	3.10916e-64
POGK	-1.00414	6.94781	285.841	4.00672e-64
MYL1	8.04962	3.56953	285.746	4.20286e-64
DOPEY2	-1.43426	6.50906	285.563	4.60681e-64
FAM49A	1.41292	4.16934	285.533	4.67516e-64
RECK	1.38657	4.37722	285.517	4.71485e-64
ARHGAP11B	-2.10856	0.283127	285.48	4.80208e-64
C10orf116	2.16115	7.17383	285.139	5.69932e-64
TPD52	-1.96337	8.46949	285.111	5.77831e-64
COX4I2	1.41622	1.21307	285.074	5.8863e-64
CDC6	-3.00339	4.98906	284.902	6.41764e-64
FNDC4	1.64615	3.14974	284.9	6.42352e-64
CERS2	-1.33395	8.9462	284.749	6.92901e-64
FAM212B	1.38488	3.20196	284.662	7.24063e-64
CD80	-2.51396	0.981265	284.593	7.49526e-64
HMGB3	-2.15671	6.2818	284.586	7.52137e-64
PDXDC1	-1.05964	8.02333	284.571	7.57659e-64
SERTM1	3.29846	-2.31641	284.423	8.16043e-64
PRR19	-1.3911	1.74761	284.344	8.49333e-64
PDE1C	2.24795	1.53136	284.285	8.74728e-64
SRSF1	-0.599322	8.09591	284.256	8.87649e-64
ABTB1	1.02823	4.84155	284.054	9.82118e-64
PKD2	1.03395	5.16884	284.043	9.87669e-64
ESRP1	-1.66459	7.47877	284.035	9.91329e-64
SEC24D	-1.19626	6.77801	283.935	1.04241e-63
WSCD1	1.77197	1.65498	283.915	1.053e-63
HOXA2	2.2092	-0.182244	283.581	1.24527e-63
ARHGAP10	1.35049	4.17916	283.548	1.26576e-63
TIMM17A	-1.00161	6.39822	283.327	1.41447e-63
ZNF781	1.3584	0.744821	282.971	1.69099e-63
COX4I1	0.789522	7.53942	282.849	1.79796e-63
KNTC1	-1.33052	5.12018	282.676	1.96046e-63
CD99L2	1.10409	5.91217	282.666	1.97115e-63
CLCN6	0.837917	4.05841	282.304	2.36284e-63
BMP3	3.31416	0.382161	282.047	2.68921e-63
C10orf58	1.3024	6.61464	281.874	2.93295e-63
HIST1H2BO	-5.05843	0.0403498	281.275	3.96005e-63
SIX4	-1.915	4.7362	281.273	3.96365e-63
GRM4	-5.39272	3.16703	281.267	3.9763e-63
MMP1	-6.43906	5.15855	281.125	4.27063e-63
FLT4	1.27013	4.14252	281.1	4.32498e-63
ABHD14B	1.00739	6.4657	280.944	4.67609e-63
NOVA2	1.20808	1.22323	280.639	5.44811e-63
ARID5B	1.13073	6.6437	280.508	5.82087e-63
RYR3	1.87095	1.75676	280.102	7.13405e-63
IL33	2.38165	4.41243	280.041	7.35488e-63
CSRP3	7.15389	1.66178	279.851	8.09129e-63
TIE1	1.30976	5.01736	279.645	8.97253e-63
CDH13	1.2755	4.59049	279.301	1.06632e-62
ZCCHC24	1.3995	5.76852	278.748	1.4074e-62
FEZ1	1.47407	2.81613	278.601	1.51529e-62
FGF2	2.30763	4.17683	278.538	1.56395e-62
PRX	1.43388	3.24217	278.47	1.61846e-62
TTC28	1.07164	4.97129	278.467	1.62051e-62
BMP2	2.2465	1.87955	278.43	1.65084e-62
PPP4C	-0.809234	7.08318	278.254	1.80297e-62
SLCO1C1	1.76354	-1.17071	278.245	1.81174e-62
MATN3	-3.00296	4.85962	277.957	2.09293e-62
RGL1	1.21771	5.03732	277.834	2.22602e-62
CCDC36	1.5588	-0.0513204	277.688	2.39524e-62
SULF1	-2.2442	8.32042	277.623	2.47514e-62
PTPRM	1.2824	5.88566	277.584	2.52369e-62
CRB2	1.98062	0.109035	277.405	2.76085e-62
RBM12B	-0.848739	4.95808	277.297	2.91446e-62
POLR3K	-1.1828	4.87055	277.235	3.00733e-62
LOC254128	0.762843	2.22512	277.14	3.15402e-62
PFDN5	0.728507	7.76642	276.858	3.63421e-62
PACSIN1	-2.37881	2.38233	276.706	3.92216e-62
GPRC5A	-2.73432	7.64248	276.139	5.21086e-62
ADNP	-0.777897	7.57084	275.899	5.87817e-62
PRRC1	-0.74419	6.9665	275.806	6.16131e-62
ZBTB47	0.961721	4.92251	275.681	6.55979e-62
IL6	2.69405	2.32114	275.569	6.93723e-62
TESC	2.14711	1.95672	275.184	8.41571e-62
CHCHD10	1.1768	4.6286	275.077	8.88167e-62
UBAP2L	-0.833002	7.98064	274.936	9.53022e-62
GIMAP6	1.383	4.80061	274.779	1.03132e-61
C11orf2	0.871432	6.50421	274.647	1.10187e-61
MSX1	1.48102	2.25574	274.644	1.10376e-61
SLC12A4	1.01194	5.54559	274.635	1.10883e-61
BLM	-2.02986	3.50516	274.422	1.23333e-61
CCL23	2.20226	-1.55187	274.232	1.35694e-61
LOC100507053	1.63595	0.600711	274.122	1.4341e-61
TGFBR3	2.10556	6.39188	274.063	1.47703e-61
TMEM206	-1.27425	3.94298	273.859	1.6365e-61
KLF6	1.15815	7.89839	273.774	1.70777e-61
CCT3	-0.953767	8.91295	273.719	1.7554e-61
SLC27A1	1.02663	5.45444	273.458	2.00099e-61
SCARF1	1.13517	3.40645	273.438	2.02157e-61
PITX1	-3.41217	5.14921	273.411	2.04923e-61
KANK2	1.05334	6.48991	273.157	2.32719e-61
ARHGAP19	0.870159	4.50115	273.103	2.3911e-61
NLRX1	0.905648	4.36955	272.646	3.0076e-61
MSRB3	1.43034	5.7733	272.606	3.06815e-61
SPARCL1	1.49095	8.50646	272.564	3.13333e-61
GTF2IRD1	-0.935601	5.32184	272.308	3.56286e-61
ADSS	-0.982565	6.82333	272.283	3.60789e-61
KLF10	1.02258	6.61153	272.221	3.72315e-61
PDGFD	1.48361	5.04765	272.202	3.7579e-61
LOC653513	1.91509	0.436446	272.139	3.87943e-61
SBK1	-2.0426	5.48361	272.056	4.04328e-61
OTUD1	0.960624	4.4295	272.033	4.09027e-61
LOC100507567	1.00526	1.51815	271.936	4.29524e-61
SH3GLB1	0.661878	7.19791	271.916	4.33878e-61
BTBD6	0.74861	5.96326	271.645	4.97031e-61
CREB5	1.65825	3.23783	271.629	5.01155e-61
FBXO43	-2.26806	0.388039	271.502	5.33926e-61
OAF	1.16866	5.22754	271.077	6.60888e-61
ISCU	0.697913	6.24407	271.049	6.70192e-61
ABLIM1	1.14979	7.31394	270.946	7.06011e-61
TSTA3	-1.25098	6.98106	270.942	7.0724e-61
WDR76	-1.41615	3.97893	270.768	7.71831e-61
E2F8	-2.79598	2.82888	270.732	7.85865e-61
CXCR7	1.71926	5.35852	270.661	8.14561e-61
TUBB6	1.44092	6.08163	270.442	9.09054e-61
LAMP5	-2.97326	4.04871	270.404	9.26652e-61
ETS2	1.25676	6.11184	270.372	9.41447e-61
XG	1.86565	2.61269	270.192	1.03066e-60
DCN	1.75233	9.7863	270.152	1.05154e-60
AK3	0.863213	6.03703	270.057	1.10274e-60
TSPAN4	1.10824	5.56061	269.932	1.17404e-60
KIF22	-1.00231	6.39799	269.669	1.33983e-60
CCAR1	-0.674523	6.55275	268.909	1.96168e-60
FLJ35024	2.39991	-0.787488	268.868	2.00234e-60
YPEL4	1.55458	0.303212	268.774	2.099e-60
COL17A1	2.88274	6.16261	268.718	2.1591e-60
MAP7D1	0.857153	6.81519	268.622	2.26544e-60
ECHS1	0.847427	7.26117	268.591	2.30114e-60
STX6	-0.863373	6.45947	268.147	2.87547e-60
LRP1	1.42178	9.07801	268.147	2.8763e-60
DARC	2.68392	5.19369	268.029	3.05168e-60
TMEM140	0.949203	4.80892	267.394	4.19614e-60
HIST1H2BD	-2.55708	5.5469	267.194	4.63865e-60
TRIM11	-0.9082	5.44543	267.083	4.90552e-60
SCN9A	1.80252	0.845281	267.008	5.09253e-60
LCN6	2.59722	-1.20725	266.952	5.23956e-60
TRPM3	1.9854	-1.77174	266.945	5.2581e-60
ARHGAP5-AS1	1.2976	1.59443	266.937	5.27862e-60
TRIP10	0.933113	5.52154	266.918	5.32963e-60
PLA2G16	1.67325	6.69223	266.819	5.5999e-60
HIST2H2BC	-2.26709	-0.261083	266.409	6.87886e-60
DPP3	-1.21683	6.04894	266.264	7.39885e-60
SRP9	-0.995491	7.99931	266.191	7.67434e-60
DIXDC1	1.04501	5.38027	265.97	8.5767e-60
TOMM7	0.958106	6.13293	265.622	1.02099e-59
ERMP1	-1.42129	7.05196	265.292	1.20489e-59
H2AFZ	-1.15802	7.60435	265.123	1.31204e-59
CERS6	-1.5144	6.9679	265.104	1.32453e-59
HIST1H2BE	-2.68769	0.438002	265.018	1.38252e-59
BLCAP	0.820092	6.55574	264.936	1.44101e-59
DAAM2	1.49331	4.67153	264.853	1.50197e-59
POSTN	-2.45209	10.3247	264.582	1.72061e-59
NR4A1	2.17291	7.03598	264.419	1.86818e-59
CNTFR	2.89117	3.30553	264.051	2.24685e-59
ZNF695	-3.17695	1.35323	263.858	2.47474e-59
RAD54B	-1.77664	3.46539	263.833	2.50577e-59
AASS	1.34828	3.92722	263.799	2.54935e-59
POLR2E	0.654826	6.77026	263.61	2.80266e-59
ARMC9	-1.08578	3.9929	263.399	3.11688e-59
CCR8	-3.67146	-0.00280502	263.351	3.19192e-59
ANKRD35	1.98334	2.3207	262.895	4.01277e-59
SLC25A25	1.16597	5.2809	262.785	4.24191e-59
ZNF675	-1.22537	3.90345	262.781	4.24982e-59
HN1	-1.62141	7.01033	262.666	4.50171e-59
OR2B6	-4.06877	-0.715582	262.664	4.50751e-59
LINC00087	1.73805	0.893553	262.201	5.68503e-59
GABRE	2.72002	3.39051	261.789	6.99099e-59
PAK7	2.92592	0.0237049	261.75	7.1312e-59
C8orf22	5.82347	-1.34845	261.579	7.76818e-59
CLCA4	3.21432	-0.149489	261.34	8.75665e-59
BCL2L2	0.806212	5.80861	261.153	9.61995e-59
DSC1	2.26132	-0.0296414	261.074	1.00115e-58
LSM4	-0.791756	6.76313	260.938	1.07153e-58
IFFO2	1.50862	5.45082	260.739	1.18449e-58
RNF150	1.98285	2.65165	260.701	1.20681e-58
ABCB1	1.72619	2.79734	260.565	1.29258e-58
STX12	0.598928	6.13895	259.93	1.77707e-58
CRIM1	1.24513	7.38786	259.841	1.8585e-58
GFRA2	2.26298	0.92084	259.766	1.9302e-58
MYPN	3.9074	0.856634	259.666	2.02871e-58
SSPN	1.33953	5.4742	259.649	2.04684e-58
C1orf9	-1.19378	7.05862	259.52	2.18339e-58
TDO2	-3.6102	2.38427	259.331	2.40087e-58
EIF2AK1	-0.784679	8.00453	259.327	2.40515e-58
AHNAK	1.07834	11.0504	259.045	2.77185e-58
PROC	-2.31929	-0.00637788	259.01	2.82071e-58
PTGIS	1.83424	5.17966	258.894	2.99017e-58
ZNF28	-0.996319	4.89642	258.84	3.07235e-58
SLC12A8	-1.45871	4.64211	258.691	3.31083e-58
TANK	0.841221	5.72821	258.333	3.96177e-58
SAMD14	-1.79326	0.824912	258.193	4.25085e-58
USP37	-0.769882	5.26346	257.948	4.80722e-58
CLCN1	2.17493	-1.00509	257.869	5.00001e-58
SNX27	-0.880674	6.42571	257.715	5.40363e-58
FAM83H	-1.44157	7.36142	257.635	5.62347e-58
RPS25	0.926299	7.8107	257.172	7.09401e-58
KAT2B	1.05214	4.45389	257.03	7.61931e-58
MT1M	2.54617	2.1272	257.017	7.66929e-58
CDK5	-0.914585	4.10251	256.861	8.29592e-58
C17orf48	0.78512	2.87255	256.181	1.16659e-57
MED14	-0.752269	6.29756	256.115	1.20593e-57
MCM4	-1.73216	7.29453	255.936	1.31958e-57
CXCR2	1.84678	-0.425274	255.816	1.40121e-57
LAMA4	1.26918	7.11277	255.708	1.47926e-57
MEST	1.72746	5.93149	255.594	1.56649e-57
PPP1R3A	7.52925	-0.522876	255.556	1.59696e-57
GTF3C1	-0.908594	7.42449	255.191	1.9176e-57
GSG2	-2.04384	1.7745	254.663	2.49943e-57
PUS7L	-0.935566	3.80283	254.651	2.51512e-57
PCNA	-1.23396	6.79508	254.519	2.68746e-57
GAS2L3	-1.97455	2.06067	254.489	2.7282e-57
SLC25A26	0.651328	4.18963	254.244	3.08431e-57
TLCD1	-1.95844	3.84946	254.239	3.09212e-57
CKAP5	-0.987738	7.5558	253.718	4.01784e-57
TMEM237	0.905267	5.21766	253.681	4.09203e-57
GEN1	-1.23139	4.34913	253.643	4.17117e-57
LOC401093	1.52186	2.22641	253.615	4.23096e-57
MAPK10	2.03584	3.35116	253.384	4.75139e-57
RNFT2	-1.89875	2.32385	253.371	4.78158e-57
TACR1	2.31477	2.44806	253.179	5.26404e-57
PRELP	2.10196	6.44787	252.994	5.77733e-57
USP44	1.95299	-0.699884	252.835	6.25675e-57
HOXA3	1.84177	2.21689	252.82	6.30596e-57
LAGE3	-1.21384	5.0915	252.801	6.36373e-57
PAPPA2	2.4082	-0.555905	252.709	6.66683e-57
MND1	-2.28035	2.12307	252.569	7.15217e-57
ALDH7A1	0.929115	4.84833	252.544	7.24274e-57
LOC100507392	1.49855	-0.409482	252.231	8.47289e-57
THYN1	0.814067	4.95831	252.091	9.08959e-57
KRAS	-0.957752	6.14046	251.893	1.00407e-56
TUBB3	-3.41357	5.7384	251.864	1.01879e-56
EPHB1	2.20918	2.72837	251.759	1.07397e-56
RAB8A	-0.693692	6.77931	251.748	1.07991e-56
CYP26B1	1.94171	3.10332	251.302	1.35112e-56
LOC339290	1.01054	4.82795	251.299	1.35281e-56
WHSC1	-1.06738	6.66838	251.294	1.35597e-56
ADRB3	2.78957	-2.57937	251.257	1.38168e-56
C2orf40	2.94764	2.94316	251.049	1.5339e-56
TAGLN	1.54559	9.0323	250.954	1.6085e-56
NPHP3	1.02264	2.70261	250.087	2.48636e-56
TPRN	-1.49898	5.40142	249.925	2.69703e-56
TOP1	-0.751324	7.12221	249.651	3.09382e-56
SOX18	1.40892	3.49835	249.43	3.45624e-56
PQLC1	0.815782	5.62852	249.066	4.14996e-56
CSRNP3	1.78372	2.34319	248.959	4.37975e-56
LOC390940	1.37001	0.630578	248.78	4.78987e-56
SERPING1	1.36928	8.48723	248.36	5.91482e-56
ADAM8	-2.05169	4.65303	248.156	6.55189e-56
DARS2	-1.17063	5.6316	247.718	8.16547e-56
EMILIN2	1.42273	4.32262	247.505	9.08615e-56
RGS6	2.32551	0.923341	247.239	1.03852e-55
SFXN1	-1.26456	5.51033	247.181	1.06933e-55
FAM72B	-2.36277	0.988829	247.174	1.07287e-55
SOBP	1.559	2.63715	247.152	1.08451e-55
PRR11	-2.74432	5.13428	247.12	1.10244e-55
C1orf135	-1.96636	2.19121	246.933	1.21091e-55
ISG20L2	-0.867927	5.88135	246.575	1.44956e-55
ORC6	-2.30281	2.91377	246.494	1.50927e-55
LOC144571	1.16225	1.05035	246.47	1.52753e-55
AIM1L	-2.88016	1.8074	246.278	1.68229e-55
SCN5A	1.93597	-0.154055	246.108	1.83193e-55
PER2	0.990722	5.55959	246.035	1.90067e-55
ADAM19	-1.86264	4.73749	246.029	1.90598e-55
RFX2	1.33012	3.2277	245.644	2.31272e-55
ARF1	-0.75696	9.55443	245.542	2.43455e-55
TOR3A	-0.791227	6.31359	245.128	2.99597e-55
HIST1H2AJ	-5.4489	-0.920232	245.083	3.06506e-55
OVCH2	2.83339	-0.644639	245.061	3.09851e-55
MXRA7	1.15792	6.17057	244.915	3.33541e-55
SPAG1	-1.52649	4.38271	244.613	3.88042e-55
RPS9	0.789731	8.52858	244.465	4.17925e-55
ACTR2	-0.71431	8.47986	244.26	4.6341e-55
RAB26	-2.58579	3.46732	244.258	4.63864e-55
TTC26	-0.93866	3.24591	244.154	4.88571e-55
C1QTNF7	2.18865	2.02863	244.084	5.0621e-55
PTN	2.53902	5.65032	244.075	5.08408e-55
EZR	-1.17781	8.79487	243.995	5.2935e-55
E2F2	-2.31224	3.53409	243.655	6.2766e-55
CBX3	-0.906275	7.80747	243.482	6.84859e-55
ATP6V0B	-0.885059	7.27122	243.419	7.0658e-55
SCN11A	1.73962	-0.306444	243.33	7.39021e-55
OBSCN	1.6339	5.25128	243.322	7.41961e-55
SCT	-2.89776	-0.477991	243.283	7.56694e-55
SLC25A44	-0.69025	5.94295	243.171	8.00197e-55
TTC7B	0.955171	4.11146	242.991	8.75969e-55
CDH11	-1.926	7.10374	242.872	9.30226e-55
JAG2	1.05266	5.4219	242.762	9.82758e-55
CCDC152	1.35594	0.990982	242.646	1.0419e-54
SAV1	0.833863	5.70732	242.567	1.08394e-54
JUND	1.08831	7.52893	242.465	1.14105e-54
ANKRD29	1.88171	2.41712	242.297	1.24111e-54
CSNK1G1	-0.769381	5.47763	242.107	1.36543e-54
HSD11B1	2.24821	2.42268	241.741	1.6411e-54
C20orf94	-1.24466	1.78819	241.733	1.64752e-54
GPR141	-2.54332	0.221735	241.56	1.79707e-54
LOC100505875	2.28165	-0.528744	241.523	1.83047e-54
RBBP5	-0.747231	5.67259	241.398	1.94927e-54
ORC1	-2.15034	2.8751	241.378	1.9685e-54
GJC2	1.3905	0.883896	241.362	1.98534e-54
MYO1C	0.895151	8.29328	241.254	2.09546e-54
NGFR	2.17782	4.43217	240.864	2.54838e-54
SLC7A3	2.96629	0.119019	240.559	2.96999e-54
LOC100132724	-1.52489	0.141392	240.053	3.82985e-54
MBOAT2	-1.7845	5.82818	239.846	4.24822e-54
ABCD4	0.747813	4.88051	239.762	4.43212e-54
KIF20B	-1.22195	4.4912	239.66	4.66578e-54
GPR34	1.40807	3.43804	239.573	4.87305e-54
C15orf17	0.703027	5.71508	239.428	5.24138e-54
CASP3	-0.783466	5.4956	239.175	5.95141e-54
ARRDC3	1.04299	6.86731	239.052	6.32934e-54
VCAN	-2.03277	8.94442	238.958	6.63639e-54
HIST1H2BH	-3.79033	1.28415	238.708	7.52168e-54
KIF17	1.23922	0.918007	238.629	7.82836e-54
RCAN1	1.73236	6.44026	238.573	8.05134e-54
DONSON	-1.36499	4.10688	238.405	8.75969e-54
D4S234E	2.36529	2.08987	238.252	9.45788e-54
C3orf67	-2.19413	2.11903	238.192	9.74732e-54
TLN1	0.736026	8.83929	238.118	1.01192e-53
LYSMD4	1.04235	2.61024	237.987	1.08026e-53
MYO18B	2.58575	0.976433	237.815	1.1778e-53
CST4	-7.76653	2.8407	237.635	1.28947e-53
GPR144	3.67202	0.0457337	237.502	1.37833e-53
PXDC1	1.33069	5.25048	237.188	1.61423e-53
HIST1H3D	-3.52816	1.92816	237.086	1.69904e-53
EGFL7	1.44006	5.15939	237.053	1.7267e-53
LOC80054	1.46684	1.92952	236.973	1.79756e-53
CSTF2	-0.803314	4.48713	236.744	2.01699e-53
CAPZA1	-0.745663	7.46961	236.706	2.05601e-53
TRAF3IP2-AS1	1.00312	2.29019	236.633	2.13201e-53
FAM212A	1.15579	1.18658	236.625	2.14095e-53
PDLIM4	1.55829	4.56887	236.549	2.22386e-53
CDC7	-1.80547	3.81833	236.157	2.70845e-53
ECH1	0.822706	7.35059	235.601	3.57957e-53
TMEM120A	0.815367	5.38977	235.53	3.71054e-53
GSTCD	-1.17995	4.54776	235.499	3.76929e-53
FEN1	-1.29078	5.53328	235.46	3.84339e-53
IPO9	-0.774007	7.16915	235.443	3.87687e-53
ODF2	-0.823978	6.31395	235.421	3.91939e-53
DPP6	2.75949	-0.00691008	235.397	3.96563e-53
FAM91A1	-1.05581	6.46445	235.124	4.55029e-53
C2orf88	1.91719	2.4922	234.838	5.25141e-53
CCDC78	-2.87143	2.95367	234.669	5.71705e-53
PMM2	-0.808449	5.90759	234.522	6.15451e-53
ARHGAP39	-1.3398	4.87387	234.37	6.64232e-53
LINC00478	1.69991	1.99759	234.087	7.65715e-53
SCN3A	2.21436	0.963321	233.709	9.25932e-53
MIR100HG	1.46518	3.93107	233.473	1.04197e-52
HSF2BP	-1.33302	1.38681	233.385	1.08919e-52
GK3P	-1.44864	-0.0355757	233.292	1.14155e-52
CXCL11	-3.74511	3.97957	233.194	1.19913e-52
C6	2.88506	2.00793	233.005	1.31861e-52
TP63	2.401	4.64865	232.858	1.41925e-52
ABCA5	1.29844	4.59347	232.803	1.45936e-52
MFAP2	-2.05031	5.60712	232.777	1.47831e-52
DHX9	-0.522113	8.02356	232.734	1.51018e-52
SGPL1	-0.927821	7.10309	232.717	1.52382e-52
CPA2	2.63856	-2.448	232.682	1.55064e-52
BCAS4	-2.03495	4.67777	232.643	1.58083e-52
IPPK	-0.917526	4.39194	232.513	1.68803e-52
NCAPG2	-1.31273	5.27743	232.502	1.6973e-52
EPRS	-0.977599	8.13462	232.41	1.77704e-52
PARN	-0.726216	6.56831	232.338	1.84254e-52
MARC2	0.736034	5.30431	232.298	1.88007e-52
H2AFX	-1.18221	5.45803	232.13	2.04571e-52
HDGF	-0.952833	8.86622	232.006	2.17674e-52
CPNE2	1.02316	5.01699	231.621	2.6417e-52
HIST1H2AL	-4.00093	-0.885836	231.337	3.04654e-52
TMEM143	0.861689	2.81807	231.261	3.16471e-52
C19orf40	-1.01003	2.11665	230.648	4.306e-52
PYGO2	-0.757418	6.79264	230.609	4.39072e-52
TMEM170B	1.15541	3.62763	230.277	5.18788e-52
WBP4	0.654877	4.06141	229.713	6.88452e-52
SLC37A1	-1.14202	5.34382	229.579	7.36337e-52
AK5	2.34355	4.50868	229.522	7.578e-52
SIPA1L3	-1.14548	6.71422	229.512	7.61635e-52
RPL5	0.88332	9.15581	229.209	8.87051e-52
CYR61	1.67046	8.00764	229.166	9.06017e-52
LOC148709	-2.02425	0.0573262	228.969	1.00068e-51
TRPA1	-7.06413	4.09254	228.585	1.21351e-51
MCM2	-1.56281	6.19233	228.505	1.2627e-51
ZNF678	-0.967988	4.29949	228.447	1.30042e-51
BOK-AS1	2.55454	-2.51217	228.389	1.33844e-51
HNRNPF	-0.700866	8.43544	228.389	1.33856e-51
C11orf82	-1.81981	3.24147	228.145	1.51295e-51
GPR97	2.07113	-0.209689	228.108	1.54121e-51
EFCAB1	2.45902	0.501332	227.991	1.63445e-51
LCAT	1.26648	2.15174	227.979	1.64467e-51
HAS1	2.61348	0.671361	227.949	1.66999e-51
CBX4	-1.42289	5.94747	227.888	1.72192e-51
LOC100128191	-1.55315	1.78345	227.821	1.78027e-51
DHRS12	0.90121	3.95598	227.818	1.78335e-51
KCTD5	-0.858828	5.60343	227.814	1.78662e-51
RNASE7	2.63175	-0.579778	227.55	2.04009e-51
NYAP1	1.81437	-0.263055	227.526	2.06466e-51
LEPROT	0.648689	7.02072	227.468	2.12557e-51
TCN2	1.20494	4.90269	227.132	2.51689e-51
CORO2A	-1.57529	5.86741	226.98	2.71597e-51
ZFAND5	0.734187	7.54669	226.874	2.86458e-51
NCBP1	-0.67986	5.97206	226.769	3.01939e-51
PCNX	0.638448	6.18565	226.664	3.18307e-51
FOXP2	1.46914	2.08464	226.624	3.24848e-51
GNL3L	-0.799509	5.68139	226.612	3.26694e-51
ZNF687	-0.9008	6.15512	226.533	3.39931e-51
KLF14	2.22567	-1.76963	226.336	3.75407e-51
VAV2	-0.981993	6.12761	226.195	4.02783e-51
ZNF668	-0.735145	4.20351	226.148	4.12498e-51
TONSL	-1.58607	4.68231	225.994	4.45613e-51
POPDC2	1.10978	2.24532	225.726	5.09929e-51
RFX5	-0.924494	6.22895	225.629	5.35357e-51
LEPREL4	-1.15483	5.39122	225.583	5.47744e-51
RAMP2	1.34164	4.88301	225.544	5.58597e-51
RGN	2.18054	1.54419	225.494	5.72755e-51
TYMS	-1.91152	3.88792	225.455	5.84337e-51
SYNDIG1	-2.84901	3.03662	225.295	6.33174e-51
IL21R	-2.57696	2.41562	225.212	6.59932e-51
VAMP2	0.959024	6.50304	225.18	6.70785e-51
TNFRSF9	-2.77367	1.8623	224.983	7.4041e-51
ABHD6	1.14745	3.14634	224.89	7.75759e-51
LLGL2	-1.34573	6.72953	224.845	7.93496e-51
P2RY14	1.40571	1.43511	224.657	8.72198e-51
ADIPOR1	-0.882053	7.65324	224.571	9.10822e-51
SUN2	0.976585	7.5618	224.51	9.39074e-51
HIST1H4D	-4.81121	0.22706	224.3	1.04346e-50
CFLAR	0.791828	6.70401	224.23	1.08074e-50
ZEB2	1.12899	5.68581	224.205	1.0946e-50
FBN2	-3.5136	4.02025	224.072	1.16996e-50
REST	-0.591833	6.12535	223.885	1.2854e-50
DSCR6	-2.9059	1.87949	223.701	1.40987e-50
SRSF5	0.835507	7.42053	223.578	1.49956e-50
ZNF468	-0.993424	4.80033	223.46	1.59109e-50
TACC1	1.34052	6.93061	223.445	1.60281e-50
SYNGR3	-2.84022	1.69441	223.416	1.62639e-50
LEF1	-2.14092	4.87101	223.235	1.7814e-50
ERBB2IP	-0.64916	7.05343	223.127	1.88096e-50
AP1S1	-0.829691	5.91496	223.008	1.99623e-50
APOA1BP	-0.849728	7.08403	222.857	2.15336e-50
AURKAPS1	-1.73083	0.414185	222.737	2.2874e-50
HIST1H2BF	-4.35043	0.507896	222.451	2.64098e-50
HIST1H2BC	-3.09914	2.94518	222.369	2.75249e-50
PTPN14	1.21991	6.3292	222.341	2.79141e-50
C2CD4B	2.28426	1.30928	222.247	2.92563e-50
C5orf4	1.86514	5.1684	222.232	2.94818e-50
LOC100288637	-1.70127	2.27462	222.064	3.20795e-50
CDKN2B-AS1	-2.27099	0.602002	221.987	3.33375e-50
COMMD6	0.811474	6.12714	221.902	3.4798e-50
EPHA2	1.28023	4.39153	221.891	3.49887e-50
CFP	1.76079	1.06302	221.823	3.62123e-50
PTPN21	1.12183	4.63688	221.745	3.76467e-50
HTR1D	-3.40404	0.437097	221.552	4.14811e-50
LURAP1	1.34466	-0.0062437	221.551	4.15019e-50
ESD	0.718097	6.42896	221.543	4.16701e-50
KREMEN2	-3.10059	2.28637	221.512	4.23194e-50
PELI2	1.41854	3.51187	221.499	4.25905e-50
DTX3L	-1.03645	6.98027	221.497	4.26442e-50
DUSP6	1.38907	6.48536	221.374	4.53662e-50
PHF6	-0.815452	5.49941	221.367	4.55261e-50
MSI2	-1.4442	5.2765	221.274	4.77088e-50
SFTA1P	1.90312	-1.14112	221.094	5.22111e-50
ENAH	-1.14155	8.23509	221.014	5.4362e-50
ARFGEF1	-1.13988	7.3179	220.815	6.00489e-50
PAPOLB	-0.827609	3.02077	220.613	6.64734e-50
GNG7	1.43199	3.94981	220.251	7.97342e-50
C14orf28	0.801953	2.48418	220.23	8.05647e-50
MYBPH	2.17345	-0.890796	220.117	8.52676e-50
RASD1	2.01505	4.94709	220.019	8.95709e-50
SUCLA2	0.7065	4.82351	219.973	9.16969e-50
CES2	0.695659	5.67518	219.907	9.47567e-50
GPR68	-1.63554	3.83255	219.894	9.541e-50
TDRKH	-1.25035	4.84983	219.865	9.68097e-50
CALB2	2.59429	4.4309	219.795	1.0026e-49
SDS	-2.02205	3.67106	219.531	1.14457e-49
COL5A2	-2.04469	9.19092	219.339	1.26084e-49
DBF4	-1.20095	3.72394	219.335	1.26316e-49
PRRC2C	-0.72595	8.35718	219.112	1.41247e-49
PRNP	1.27236	6.83087	219.056	1.45293e-49
TMEM8A	-1.01701	6.311	219.042	1.46322e-49
PCDH18	1.39999	5.07186	218.587	1.83935e-49
NSF	-1.00391	6.23564	218.506	1.91554e-49
PROCR	1.16416	3.91029	218.447	1.97319e-49
RASSF9	1.65163	1.05278	218.426	1.99427e-49
SLC1A7	1.75907	0.605109	218.394	2.02605e-49
HIST1H3B	-6.2659	0.695816	218.276	2.15017e-49
KCNB1	2.49122	0.903532	218.24	2.1889e-49
BPNT1	-0.85728	5.89282	218.118	2.32702e-49
PTBP1	-0.458704	8.23754	217.993	2.47818e-49
SCYL2	-0.664113	5.59553	217.852	2.65962e-49
LOC100505702	-1.39122	2.64296	217.719	2.84388e-49
FANCF	-0.92593	4.94955	217.603	3.01438e-49
PLA2R1	1.04734	4.47652	217.594	3.02909e-49
HIST1H2BJ	-3.20479	1.453	217.454	3.24842e-49
C8orf51	-1.58404	2.48119	217.28	3.545e-49
EDEM3	-1.04246	6.83559	217.074	3.93131e-49
MPL	1.10372	-0.0384391	217.041	3.99877e-49
GINS2	-1.77868	4.43234	216.953	4.1795e-49
C1orf182	-1.70678	-0.0924822	216.903	4.28531e-49
GALT	0.964181	3.94406	216.866	4.36581e-49
HIST3H2BB	-3.23202	-0.254259	216.379	5.57556e-49
GPR172A	-1.14482	6.46	216.291	5.82655e-49
TMCO1	-0.843497	7.50668	215.933	6.97561e-49
TFPI	1.71133	4.93375	215.851	7.26918e-49
ATP6AP1	-0.984684	8.3419	215.829	7.3479e-49
GPR89A	-0.877805	4.31059	215.459	8.85179e-49
VLDLR	1.52161	4.78838	215.329	9.44808e-49
PIK3R2	-0.924212	6.81348	215.275	9.70904e-49
RUNDC3B	1.40485	1.34905	215.181	1.01781e-48
UTRN	0.880015	7.23761	215.178	1.01891e-48
C11orf96	1.63154	3.92252	215.161	1.02812e-48
MOB1A	-0.687446	5.66287	215.08	1.07077e-48
KCNA2	2.33207	-1.7826	215.071	1.07526e-48
S100P	-4.50374	5.89959	214.88	1.18387e-48
ZNF765	-0.907535	3.88768	214.842	1.20654e-48
TRIB3	-1.42566	5.69322	214.729	1.27699e-48
PASK	-1.08642	4.20115	214.692	1.30073e-48
NPFF	1.26088	0.531411	214.441	1.4759e-48
SPATA17	-1.88257	2.46552	214.303	1.5814e-48
MEF2C	1.07931	5.22525	214.251	1.62366e-48
CDNF	1.17373	1.18134	213.921	1.91618e-48
ADAMTS6	-1.68025	2.09939	213.814	2.02239e-48
LIG3	-1.00899	5.71871	213.743	2.09524e-48
UBFD1	-0.773225	6.68976	213.645	2.20168e-48
C15orf42	-2.12891	3.35334	213.525	2.33762e-48
PYCRL	-1.16928	5.16727	213.404	2.4841e-48
C19orf21	-2.92252	5.50107	213.401	2.48818e-48
TBL2	-0.728652	6.00581	213.391	2.50055e-48
WDFY3-AS2	1.04265	0.688096	213.101	2.89317e-48
CHD4	-0.526555	8.63226	213.075	2.93026e-48
BRWD3	-0.849076	5.00191	213.025	3.00539e-48
HIST1H4E	-4.43148	1.35309	212.978	3.07682e-48
HES6	-2.11844	3.3319	212.972	3.08721e-48
SLC25A4	1.09892	5.20925	212.801	3.36262e-48
F12	-1.95973	3.31155	212.653	3.62235e-48
LOC389705	1.19048	-0.882466	212.643	3.64134e-48
FAP	-1.86323	5.97955	212.637	3.65196e-48
AAGAB	-0.843345	6.47551	212.607	3.70833e-48
TFR2	-2.75912	2.01217	212.529	3.85532e-48
SNX33	0.664378	5.5877	212.509	3.89455e-48
LPCAT4	0.862346	4.38011	212.486	3.93966e-48
HIST1H2BL	-4.15804	-0.562245	212.448	4.01611e-48
WDR34	-0.940017	6.64664	212.396	4.12299e-48
TOP1P1	-0.649963	3.19433	212.254	4.4278e-48
SASS6	-0.948761	3.52875	212.075	4.84345e-48
NUP155	-1.02424	5.52239	212.051	4.90181e-48
RCC2	-0.871711	7.81863	211.989	5.05761e-48
PSRC1	-1.41431	3.62315	211.654	5.98539e-48
TMEM43	0.667786	7.04059	211.639	6.02867e-48
TULP4	-0.972449	6.24452	211.612	6.11153e-48
PRPF40A	-0.533135	7.18071	211.439	6.66697e-48
ZNF81	-0.77192	3.28152	211.426	6.7093e-48
C16orf53	-0.859906	6.35023	211.419	6.73386e-48
SGK1	1.28249	6.21158	211.393	6.82421e-48
IGF1	1.81596	5.2079	211.285	7.20153e-48
TPRG1L	0.665578	6.29999	211.193	7.54489e-48
NOB1	0.76828	5.0178	211.09	7.94446e-48
RAB31	-1.84861	7.73104	211.062	8.05831e-48
DLST	0.539595	6.30626	210.863	8.9042e-48
SMC6	-0.818838	5.56483	210.862	8.91041e-48
FANCA	-1.83675	3.7125	210.843	8.99415e-48
RRAD	2.08127	1.68893	210.814	9.12465e-48
TAF2	-1.04006	5.89554	210.373	1.13902e-47
RHPN1	-1.53059	5.65948	210.351	1.15137e-47
IL17B	2.48378	0.438388	210.339	1.15878e-47
EIF1	0.686774	8.90357	210.126	1.28934e-47
HNRNPAB	-0.754803	7.64537	209.913	1.43467e-47
COL24A1	-1.74859	1.81718	209.796	1.52193e-47
WBSCR28	-3.36647	-1.04056	209.63	1.65386e-47
TADA1	-0.752696	4.38184	209.293	1.95938e-47
MAL2	-1.70814	8.45945	209.125	2.1318e-47
ADSSL1	1.39704	3.18324	209.111	2.14657e-47
NREP	-1.36071	6.08151	208.995	2.27599e-47
ZNF681	-1.31648	3.69794	208.955	2.32163e-47
DCTPP1	-0.926184	5.98054	208.878	2.41384e-47
ARL6IP1	-0.992267	8.59111	208.873	2.41971e-47
CXCL10	-3.40524	5.86562	208.862	2.43359e-47
EPB49	1.47217	4.77536	208.828	2.47439e-47
PIP5K1A	-0.785617	6.2898	208.823	2.48073e-47
PMEL	1.53232	2.09509	208.796	2.51466e-47
RUNX1T1	1.38464	3.18059	208.757	2.56482e-47
MFAP5	1.77115	6.11786	208.68	2.66639e-47
PALB2	-0.690981	4.53361	208.661	2.69153e-47
C15orf54	-3.83576	-1.32365	208.623	2.74368e-47
LMX1A	2.35989	-1.31474	208.546	2.85131e-47
LOC147804	-0.835446	3.59132	208.294	3.23726e-47
AVL9	-0.941418	4.81022	208.249	3.31014e-47
TET3	-1.07622	5.6278	208.167	3.45018e-47
PPAT	-1.06287	4.84291	208.139	3.49915e-47
CDC42SE1	-0.773666	7.54634	207.919	3.90654e-47
DUSP22	0.844443	4.41959	207.822	4.10208e-47
C9orf172	-2.13566	0.57013	207.501	4.81953e-47
CENPO	-1.09759	4.11128	207.476	4.88191e-47
DCT	3.06914	-1.44689	207.471	4.89294e-47
ZBTB4	0.761738	7.12487	207.455	4.93261e-47
HTR2A	2.18561	-0.0963467	207.447	4.95239e-47
TRPS1	-1.63798	9.17364	207.44	4.96987e-47
FBXW7	0.749733	4.67576	207.438	4.97632e-47
MIR614	-2.32476	2.67951	207.357	5.18214e-47
NTRK2	2.27088	6.79661	207.312	5.30098e-47
PFKFB4	-1.17404	3.82457	207.172	5.6864e-47
FLAD1	-0.88272	6.14832	207.069	5.98871e-47
EFEMP1	1.7283	7.18707	206.769	6.9646e-47
GPATCH2	-1.27598	4.48302	206.711	7.17002e-47
ATAD2B	-0.70769	4.70052	206.674	7.30259e-47
FAM96A	-0.75753	5.37879	206.664	7.34113e-47
B4GALT3	-0.960145	6.45677	206.595	7.60054e-47
CDC25A	-1.97684	3.20298	206.422	8.28865e-47
LPP-AS2	0.985588	2.0848	206.413	8.32756e-47
FBXO45	-0.945068	5.25306	206.342	8.62843e-47
CCDC85A	1.82468	2.30306	206.29	8.85963e-47
RNF130	0.709781	6.66074	206.135	9.57727e-47
EAF1	-0.865777	5.87166	206.125	9.62141e-47
VKORC1L1	0.822309	4.55456	206.033	1.00789e-46
HSD17B11	1.17902	4.79062	206.027	1.011e-46
WDR13	0.639156	6.11553	205.935	1.05845e-46
PRDM11	1.01016	3.1065	205.841	1.11015e-46
ANKRD65	1.50385	3.11304	205.802	1.13206e-46
ZNF724P	-1.6963	-0.999311	205.793	1.13683e-46
ERMN	-2.84098	1.13827	205.71	1.18538e-46
LOC100131825	2.40837	-0.565296	205.627	1.23567e-46
GPSM2	-1.58891	4.54279	205.31	1.44931e-46
PHLDA3	1.15023	5.73815	204.962	1.7261e-46
COL12A1	-1.98135	9.38189	204.937	1.74817e-46
VAMP5	1.03241	4.4935	204.884	1.79484e-46
DAPK2	1.17557	4.01131	204.861	1.81619e-46
SPICE1	-0.9423	4.91615	204.836	1.83861e-46
PACRG	1.68554	-0.201045	204.741	1.92879e-46
TPO	1.65676	0.894995	204.736	1.93358e-46
BCL6	1.04683	6.23529	204.494	2.18385e-46
SLC25A27	1.80371	2.16014	204.383	2.30842e-46
MYO6	-1.11182	7.98701	204.187	2.54829e-46
KIF21A	-1.24999	5.01918	204.031	2.75534e-46
CD200	1.11554	4.02324	204.013	2.78022e-46
GSK3B	-0.616117	6.58773	203.995	2.80547e-46
COL5A1	-1.99695	9.1017	203.959	2.85729e-46
ELAVL1	-0.496665	6.79087	203.904	2.93647e-46
PCCA	0.960346	4.59878	203.791	3.10813e-46
RPL26	0.840657	8.36333	203.631	3.36969e-46
PIGM	-0.891464	5.32794	203.598	3.42586e-46
C21orf58	-1.40235	3.26335	203.326	3.92707e-46
ECHDC1	1.13203	5.5321	203.24	4.10047e-46
RELT	-1.28808	3.44075	203.202	4.17884e-46
SFPQ	-0.53185	8.09928	203.06	4.48765e-46
ATAD5	-1.3476	3.17456	202.925	4.80464e-46
DNMT1	-1.01003	6.88454	202.914	4.83028e-46
TEAD1	0.77244	6.484	202.856	4.97174e-46
JTB	-0.686374	7.57567	202.71	5.35177e-46
PREX2	1.4393	2.63671	202.624	5.58867e-46
MRPS34	-0.715945	6.32321	202.585	5.69711e-46
HCN2	-2.88613	0.252896	202.569	5.74423e-46
TPPP3	1.71336	4.62965	202.557	5.7778e-46
SERPINF1	1.36567	7.81552	202.552	5.7924e-46
UBXN1	0.64325	6.44735	202.475	6.02132e-46
CDT1	-1.75251	4.18674	202.358	6.38616e-46
LOC100289178	1.32368	-0.408057	202.055	7.43818e-46
ZMPSTE24	-0.71154	6.84601	201.724	8.78184e-46
TBC1D17	0.669661	5.74842	201.526	9.70331e-46
TMTC1	1.76967	5.37831	201.494	9.85879e-46
TRIOBP	0.725566	6.38317	201.367	1.05104e-45
C16orf5	0.931113	4.86521	201.243	1.11844e-45
ZNF643	-1.25567	1.7609	201.134	1.1812e-45
MTL5	-1.92375	5.30386	201.124	1.18718e-45
ENTHD1	-3.06721	-1.18476	200.846	1.36548e-45
MDFIC	0.986799	5.62588	200.739	1.44063e-45
PMM1	0.741902	4.81982	200.686	1.47919e-45
RASA3	1.0679	5.27774	200.442	1.67263e-45
LCLAT1	-0.929843	4.63039	200.383	1.72329e-45
SMYD4	0.58494	3.85824	200.38	1.72507e-45
CXCL3	2.15992	-0.691903	200.284	1.81054e-45
FKBP4	-1.22056	8.56248	200.266	1.82708e-45
LOC645166	1.12198	1.40439	200.263	1.82977e-45
KIF26A	1.45812	2.83259	200.184	1.90435e-45
UBQLN4	-0.890454	6.4271	200.055	2.03141e-45
CANT1	-1.22671	7.49569	200.032	2.05539e-45
SLX4	-0.883114	4.17305	199.636	2.50779e-45
CCDC19	-2.20905	2.72694	199.437	2.77099e-45
CELSR3	-2.44979	4.08662	199.43	2.78083e-45
MFNG	1.21313	3.68131	199.313	2.94953e-45
SLC7A11	-2.61109	3.50594	199.012	3.4317e-45
CDH12	2.35858	-0.381204	198.937	3.56311e-45
ZNF623	-1.07032	5.30259	198.904	3.62206e-45
FGD6	-1.31663	5.46549	198.847	3.72716e-45
MRPL42	-0.754168	5.65542	198.835	3.75002e-45
STARD8	0.985802	3.58289	198.769	3.87733e-45
CCL28	2.249	3.77312	198.677	4.0601e-45
COPB1	-0.660962	7.83468	198.579	4.26449e-45
USP2	1.50747	2.32739	198.44	4.57347e-45
TMEM209	-0.759477	5.47201	198.324	4.8492e-45
MARCH4	-4.33177	0.302098	198.308	4.88718e-45
ALG1	-0.811234	4.3621	198.284	4.94714e-45
WISP2	1.99245	5.19012	198.269	4.98304e-45
CPSF2	-0.649559	6.25122	198.172	5.2341e-45
ADM2	-1.85592	4.04152	198.133	5.33784e-45
HIST1H4K	-2.54676	-0.280393	198.107	5.40621e-45
BUB3	-0.985352	7.24097	198.099	5.42778e-45
ZFP36L2	1.13592	8.07562	198.069	5.51116e-45
FGFBP2	2.84972	1.55418	197.789	6.34254e-45
MMP27	2.20789	-1.42339	197.71	6.6019e-45
ZNF490	-0.711084	3.94483	197.634	6.8574e-45
SCN3B	1.87081	1.0321	197.533	7.21343e-45
POLR3GL	0.775824	4.7979	197.135	8.81387e-45
BRI3BP	-1.21416	2.95555	197.064	9.13049e-45
PARD6B	-2.5765	5.90542	197.057	9.16343e-45
QKI	0.860777	6.77959	197.027	9.30365e-45
TFB2M	-0.845527	4.88572	197.004	9.40954e-45
HAPLN1	-4.94444	2.70895	196.95	9.67079e-45
RPL37A	0.748274	8.91264	196.89	9.96509e-45
SLC16A3	-1.84052	5.6138	196.819	1.03284e-44
PVRL3	1.34143	2.70692	196.778	1.05426e-44
RNF125	1.04674	3.94666	196.613	1.14572e-44
SLC7A14	2.26248	-2.32931	196.587	1.1604e-44
GK	-1.25785	2.6111	196.567	1.17202e-44
EGFL6	2.12576	3.02808	196.5	1.21252e-44
WDR62	-1.7098	3.86458	196.482	1.22322e-44
CENPP	-1.44534	2.58323	196.399	1.27539e-44
CAMK2N2	-2.55341	1.15294	196.286	1.35034e-44
SRPK2	-0.749364	6.18653	196.158	1.4395e-44
CHST11	-1.34255	5.14217	196.015	1.54696e-44
ACSM3	1.63455	1.86172	195.992	1.56516e-44
PLA2G5	1.68433	0.478386	195.883	1.65299e-44
CRB3	-1.1224	4.08243	195.759	1.75937e-44
TOR1AIP2	-0.755442	6.6555	195.751	1.76665e-44
ARTN	-2.4829	2.28038	195.399	2.10805e-44
ARHGEF25	0.960328	4.3184	195.285	2.23238e-44
NACAD	1.56439	2.24499	195.134	2.4084e-44
AFTPH	-0.636096	6.77137	195.124	2.42086e-44
DQX1	-3.63592	1.33415	195.115	2.43173e-44
COPG1	-0.746943	8.32511	194.998	2.57906e-44
LGALS8-AS1	-2.08783	-0.310874	194.973	2.61094e-44
LAMTOR2	-0.765639	6.06415	194.962	2.62623e-44
NME1	-1.38189	6.07702	194.844	2.78604e-44
BDH2	0.946551	3.49326	194.822	2.81803e-44
DAP3	-0.713185	7.45857	194.802	2.84575e-44
ATP1B2	1.49232	1.68274	194.67	3.04058e-44
ZNF124	-1.36238	2.89842	194.421	3.44662e-44
COL1A1	-2.21543	12.8871	194.416	3.45489e-44
HSD17B7	-1.16401	3.78899	194.409	3.46665e-44
MARCKSL1	-1.06586	8.66865	194.39	3.50141e-44
MAF	1.0361	5.4621	194.389	3.50205e-44
SLC25A22	-1.03355	5.2436	193.919	4.43591e-44
FAM166B	1.98472	0.567207	193.871	4.54395e-44
EFR3A	-0.885352	7.14298	193.744	4.84317e-44
DFNB59	1.05434	0.924913	193.734	4.86822e-44
INTS8	-0.963361	6.02201	193.592	5.22726e-44
CCL21	2.58272	4.29955	193.526	5.40318e-44
PDIA4	-0.986188	8.1587	193.507	5.45605e-44
CAPRIN1	-0.708041	8.78836	193.452	5.61019e-44
ZNF525	-0.933668	4.3234	193.448	5.61894e-44
DCAF13	-1.18813	6.0471	193.433	5.66235e-44
CREB3L1	-2.20225	6.36269	193.332	5.95833e-44
DLG3	-0.910732	6.53941	192.933	7.27925e-44
TUBA8	1.21737	1.75692	192.911	7.36255e-44
POU2F1	-0.670249	5.63415	192.894	7.42612e-44
CUBN	1.28502	1.67554	192.882	7.46933e-44
RBPMS	1.11716	6.22301	192.799	7.78647e-44
CADM3	2.26102	2.20556	192.643	8.42199e-44
BLZF1	-0.76479	4.58631	192.638	8.44219e-44
ACYP2	0.910398	3.27993	192.58	8.69551e-44
FOXP3	-1.91624	2.72338	192.541	8.86751e-44
PPL	1.21824	6.50601	192.438	9.33545e-44
PNMAL2	1.41318	2.31616	192.416	9.4422e-44
PRCC	-0.652378	6.76991	192.414	9.45007e-44
PRIMA1	1.8631	2.43933	192.189	1.05817e-43
AGPAT9	1.55964	2.68189	192.042	1.13928e-43
CCDC80	1.49453	7.84764	191.992	1.1685e-43
TARS2	-0.870275	5.81791	191.981	1.17446e-43
FBXL19-AS1	-1.64177	2.55897	191.705	1.34965e-43
RNPEP	-0.804552	7.26525	191.664	1.37794e-43
VTI1B	0.625806	4.75621	191.577	1.43888e-43
LPAR6	0.937288	5.20377	191.514	1.48568e-43
RPL15	0.695416	9.3852	191.484	1.50841e-43
ALPL	1.7756	4.85352	191.411	1.5646e-43
RPL10A	0.706989	8.54135	191.407	1.56774e-43
MAN2A2	0.780493	6.01239	191.37	1.59719e-43
LOC158376	1.94944	1.06029	191.17	1.76567e-43
PCYOX1	0.771151	7.4059	191.14	1.79235e-43
HIST1H2BK	-1.76428	6.60976	191.076	1.85135e-43
SLC8A3	1.77901	-1.44745	191.055	1.87097e-43
ARID4B	-0.665311	6.51347	190.963	1.95948e-43
TNFRSF10D	1.56433	2.31908	190.893	2.03003e-43
IGSF9	-1.64463	5.85382	190.846	2.07814e-43
MTA3	-0.754122	5.52973	190.788	2.13944e-43
ACTL6A	-0.896135	6.2892	190.697	2.23949e-43
GIMAP7	1.41982	3.96972	190.356	2.65889e-43
SENP1	-0.575026	5.02025	190.144	2.95722e-43
CLIC2	1.15306	3.98362	190.12	2.99289e-43
KIF1C	0.829902	7.26765	189.899	3.34483e-43
CSDAP1	1.36036	1.79606	189.894	3.3541e-43
GINS4	-1.90752	3.93714	189.88	3.37692e-43
RALGPS2	-1.64014	6.11701	189.777	3.55643e-43
LOC100506795	1.95027	-0.108822	189.625	3.83871e-43
ARID2	-0.693097	5.94873	189.588	3.91146e-43
WDR67	-1.28528	3.57851	189.426	4.24317e-43
ACCS	1.06916	3.45917	189.27	4.58889e-43
DSN1	-1.01254	4.96108	189.192	4.77136e-43
TBCE	-0.878707	4.70392	189.177	4.80793e-43
PLAGL1	1.44569	4.00468	189.142	4.89371e-43
CHEK1	-1.43927	4.25978	189.126	4.93242e-43
FAM208B	-1.27219	7.05268	189.117	4.95569e-43
FLJ22184	-1.97956	5.64839	189.02	5.20284e-43
LPPR5	-3.29664	-1.46123	189.006	5.23948e-43
DNMT3A	-0.959561	5.36324	188.878	5.58884e-43
FAM120A	-0.607285	8.18479	188.856	5.65103e-43
SAPCD2	-1.70958	4.80803	188.799	5.81422e-43
PRDX6	0.754586	8.11115	188.798	5.81661e-43
NKAIN1	-3.92149	5.6485	188.57	6.52192e-43
TMEM18	0.628777	4.90427	188.546	6.60243e-43
FAU	0.600972	8.2719	188.468	6.86802e-43
CLIP4	1.46257	4.52815	188.325	7.37673e-43
SIRT2	0.66292	5.89009	188.247	7.67208e-43
HARBI1	-0.690345	2.53356	188.168	7.98455e-43
ARNT2	-2.33893	6.2524	188.147	8.06826e-43
SYT13	-5.16742	6.14802	188.076	8.36351e-43
ATP6V1A	-0.626595	6.9211	187.821	9.50364e-43
TSPAN13	-1.64027	8.41119	187.773	9.73972e-43
DNAJC18	0.808169	3.32927	187.704	1.00803e-42
PIK3C2G	2.39858	2.90531	187.543	1.09282e-42
DRP2	-1.90773	0.397695	187.516	1.10823e-42
IL4I1	-2.20066	3.60486	187.49	1.12245e-42
SRPK1	-1.05209	6.43237	187.455	1.14275e-42
CSMD2	-2.30458	1.85977	187.362	1.1973e-42
CYP4F24P	2.34259	-0.948862	187.328	1.2177e-42
SNN	0.848663	5.7231	187.286	1.24377e-42
AMMECR1	-1.21539	4.65391	187.202	1.29717e-42
RNF157	1.68355	3.33155	187.1	1.36589e-42
ARHGEF4	1.70137	2.70877	187.066	1.38949e-42
TLR4	1.05344	4.70572	186.937	1.48243e-42
HIST2H2BE	-2.04676	6.44005	186.535	1.8141e-42
LMLN	-0.906037	4.48548	186.395	1.94623e-42
MAN2C1	0.776067	5.70584	186.241	2.10317e-42
MEIS2	1.28026	3.4953	186.17	2.1797e-42
CD2AP	-0.811316	6.73928	186.139	2.21361e-42
DOCK6	0.801097	5.46601	186.117	2.23808e-42
PLEKHB2	-0.704601	7.1691	186.023	2.34729e-42
ALMS1	-0.724949	5.70506	185.901	2.49487e-42
C8orf38	-1.30183	4.8523	185.876	2.52662e-42
FBXL19	-0.86605	5.08931	185.61	2.88806e-42
IARS	-0.732184	7.41647	185.518	3.02523e-42
DCK	-0.875929	5.12771	185.488	3.07138e-42
SMC2	-0.916733	5.5122	185.439	3.14745e-42
TMEM132A	-1.65807	6.77756	185.385	3.23447e-42
LOC283299	2.55854	-1.69287	185.237	3.48402e-42
LMNB2	-1.05787	6.34368	184.779	4.38568e-42
KCNH1	-3.33864	2.91467	184.726	4.5035e-42
TMEM145	-3.54621	2.24619	184.702	4.55908e-42
FBXL6	-1.04372	4.92449	184.669	4.63525e-42
BMP6	1.73095	2.55385	184.545	4.93269e-42
HAP1	2.07525	0.764742	184.499	5.04763e-42
EDA	1.22928	1.96462	184.188	5.90394e-42
B7H6	-2.07913	1.91982	184.179	5.9284e-42
RPUSD1	-0.721432	5.00109	184.105	6.15569e-42
PLEKHF2	-1.37883	6.69984	183.932	6.71256e-42
CDC73	-0.621644	6.26403	183.873	6.91573e-42
LSR	-1.16026	7.3652	183.689	7.58606e-42
ASB4	2.2334	-1.33755	183.616	7.86931e-42
PMAIP1	-1.97645	4.30613	183.6	7.93212e-42
CSRNP2	-0.750408	6.04116	183.448	8.56474e-42
LOC100302650	1.71409	0.0733618	183.405	8.74854e-42
LIN9	-1.13293	3.75238	183.393	8.80178e-42
TUBA1C	-0.907167	8.02206	183.357	8.96531e-42
ARHGAP24	1.05181	3.72748	183.323	9.11948e-42
HPS3	-0.767281	5.37504	183.221	9.60021e-42
GPR17	1.92489	-0.606792	183.073	1.03368e-41
RNASE4	1.29195	6.19725	183.019	1.0625e-41
TGFB1I1	1.09115	5.10382	182.868	1.14618e-41
PAICS	-0.957653	7.44287	182.864	1.14861e-41
HIST1H4I	-2.63785	-1.09918	182.786	1.19427e-41
MYO19	-1.00857	5.53225	182.557	1.34018e-41
SIRPA	1.13392	6.19199	182.532	1.35718e-41
TBC1D13	0.612932	5.57463	182.494	1.38319e-41
MBNL1	0.670679	7.31735	182.382	1.46327e-41
DLL4	1.00905	4.05052	182.284	1.53737e-41
F11R	-0.888733	8.32897	182.101	1.68539e-41
TMEM33	-0.705765	6.52124	182.076	1.70668e-41
[truncated: 16,476 more rows]

## Sheet: COAD
	logFC	logCPM	LR	PValue
BEST4	5.99211	3.31816	1562.32	0
CUBN	4.92127	1.84746	1157.75	9.29e-254
CLEC3B	4.11827	3.6494	1063.71	2.56e-233
SLC25A34	4.08044	1.58729	1011.99	4.45e-222
SULT1A2	3.54826	2.58324	1000.39	1.48e-219
PHLPP2	2.52258	4.92213	923.748	6.75e-203
CA7	5.61941	3.75209	893.938	2.04e-196
UGP2	2.03891	7.1133	878.002	5.94e-193
PEX26	1.94463	6.15333	866.213	2.17e-190
PRKG2	3.97757	0.882759	817.053	1.06e-179
MS4A10	6.8273	0.429635	803.814	7.99e-177
TEX11	4.01548	0.0655214	791.153	4.53e-174
ABCG2	4.78749	3.45908	785.877	6.35e-173
MGAM	5.06213	2.10932	783.951	1.66e-172
OSTalpha	4.74305	3.32599	773.108	3.79e-170
APPL2	1.83333	6.28972	766.927	8.38e-169
SLC22A5	2.00373	4.8623	762.256	8.68e-168
APOA1	8.00007	3.96406	762.042	9.66e-168
USP2	3.95222	2.75552	750.53	3.08e-165
RETSAT	1.96689	7.26888	712.195	6.67e-157
CDH3	-5.7314	6.80182	708.325	4.63e-156
CA2	4.83969	7.55687	708.315	4.65e-156
PLCD1	2.42462	4.74096	691.224	2.42e-152
OTOP2	8.2718	3.34042	680.557	5.06e-150
ZNF575	2.23959	1.98346	658.005	4.06e-145
PDCD4	1.96794	6.96291	654.33	2.55e-144
DAO	5.68168	-0.679619	646.282	1.44e-142
NAALADL1	3.57993	3.19144	637.231	1.34e-140
GUCA2A	5.56524	6.16638	627.932	1.41e-138
DHRS11	2.65966	5.73344	623.635	1.21e-137
ABCB11	4.92675	-0.180593	606.65	5.99e-134
OSTBETA	4.17824	3.66416	606.006	8.27e-134
ACADS	2.41162	6.29643	604.995	1.37e-133
SCARA5	4.73854	3.67108	599.464	2.19e-132
GLTP	1.49066	5.32908	598.915	2.88e-132
MEP1B	5.52766	2.49795	596.433	9.99e-132
C2orf88	3.47281	4.35604	592.696	6.49e-131
MT1F	3.39246	4.00417	588.205	6.16e-130
SPPL2A	1.70682	5.41656	588.205	6.16e-130
SLC36A1	1.93505	5.11485	584.482	3.97e-129
GUCA2B	6.80902	3.73043	584.181	4.62e-129
ETV4	-5.14786	6.98988	575.232	4.08e-127
AQP8	7.06555	6.99856	574.814	5.04e-127
IL6R	2.65423	4.3889	571.647	2.46e-126
LYVE1	3.99724	2.91801	571.181	3.11e-126
MIER3	1.8131	5.63143	564.599	8.4e-125
FAM135B	4.38756	-1.05227	562.905	1.96e-124
GCNT2	3.64032	2.1107	561.686	3.61e-124
CDKN2B	3.17361	4.94514	561.037	5e-124
CD177	5.9538	6.25394	560.54	6.41e-124
ETFDH	1.81138	4.62486	559.433	1.12e-123
PYY	6.39432	3.31242	557.468	2.99e-123
ESM1	-5.83217	3.03371	554.111	1.61e-122
CDKN2B-AS1	4.80101	2.63096	549.766	1.42e-121
TMEM37	3.21631	4.83899	547.716	3.95e-121
MTHFD1L	-2.4406	5.82634	546.478	7.35e-121
PKIB	3.83013	4.57397	544.353	2.13e-120
MT1M	4.81138	3.44789	541.979	7e-120
SLC22A18AS	2.55125	3.47979	540.043	1.85e-119
CNNM2	1.69078	3.9475	535.583	1.72e-118
GFRA2	3.59848	0.649505	533.956	3.89e-118
SPIB	4.48684	3.52372	532.137	9.69e-118
MT1G	3.82919	6.05652	531.556	1.3e-117
ALPI	4.62351	2.87229	529.993	2.84e-117
GLP2R	3.91992	-0.274873	529.347	3.92e-117
PP7080	3.22323	6.62102	525.329	2.93e-116
ETHE1	1.90374	7.54446	524.323	4.85e-116
ZBTB7B	1.62832	6.72576	521.891	1.64e-115
BMP3	5.10576	3.04857	515.379	4.28e-114
MT1H	4.36055	2.7118	505.231	6.92e-112
MAMDC2	4.43186	2.08085	501.358	4.81e-111
PPAP2A	1.93502	4.97124	500.869	6.15e-111
SMPDL3A	2.55138	4.97614	497.893	2.73e-110
MPND	1.3202	5.22941	494.15	1.78e-109
KIAA1737	1.21271	5.21872	492.656	3.77e-109
NAAA	2.16015	5.39183	491.667	6.18e-109
AJUBA	-3.04671	4.77572	487.582	4.78e-108
SCGN	4.84238	1.21776	485.655	1.26e-107
ENTPD5	2.55443	5.00948	484.187	2.62e-107
TMEM72	4.57874	0.405896	484.069	2.78e-107
ASPA	3.57095	-0.710808	481.92	8.16e-107
SLC30A10	5.89872	1.25196	481.658	9.31e-107
FUCA1	1.80374	6.82151	481.531	9.92e-107
FAM107A	3.34323	2.50095	480.685	1.52e-106
ADAMDEC1	3.48681	5.73039	478.21	5.24e-106
GNA11	1.77058	5.61559	477.485	7.53e-106
PRDX6	1.43514	7.86319	474.948	2.69e-105
CNNM4	1.71222	6.72624	467.597	1.07e-103
TRPM6	4.11392	4.28116	464.868	4.19e-103
AHCYL2	2.62894	7.11025	464.082	6.22e-103
ABCA8	4.40418	2.43919	463.583	7.98e-103
STBD1	1.90676	2.06558	462.444	1.41e-102
PLAC9	2.71278	1.20268	460.491	3.76e-102
LIFR	3.07957	2.68963	458.047	1.28e-101
SLC26A2	4.02633	8.20688	457.511	1.67e-101
CA1	6.76441	6.80085	456.319	3.04e-101
PLP1	5.15527	1.84372	453.753	1.1e-100
CSRP1	2.22413	8.38056	453.429	1.29e-100
CREB3L3	4.64807	2.36844	452.645	1.92e-100
RBFOX3	4.70609	1.46678	450.49	5.64e-100
GSTM5	2.59242	1.12424	450.487	5.65e-100
PDK4	3.08172	5.16639	449.298	1.03e-99
SCNN1B	4.59231	4.26671	448.861	1.28e-99
CDC14A	1.76027	3.18086	447.332	2.75e-99
LRRN2	3.74416	2.8816	446.287	4.64e-99
LDHD	3.1918	4.31651	444.048	1.42e-98
TNXB	3.80057	4.49987	443.545	1.83e-98
KRT80	-5.45103	5.55218	442.456	3.16e-98
TMCC3	2.33486	5.18055	440.878	6.97e-98
APOB	7.09387	4.28203	437.231	4.34e-97
FXYD1	3.54862	1.4886	436.388	6.62e-97
HSD11B2	2.63018	7.50376	435.472	1.05e-96
SGK1	2.60418	6.05985	433.635	2.63e-96
PYGM	3.4434	1.57506	431.884	6.32e-96
VSTM2A	5.12969	-1.05875	430.373	1.35e-95
C1orf115	2.47868	5.44368	430.089	1.55e-95
TMEM220	2.91382	2.40709	429.646	1.94e-95
GBA3	4.83627	2.09233	428.566	3.33e-95
SLC4A4	4.40464	5.36018	426.347	1.01e-94
ZER1	1.36449	6.07021	422.403	7.32e-94
CASP7	1.68263	6.47779	422.288	7.75e-94
CDHR5	2.79374	7.59866	422.268	7.83e-94
GRAMD3	1.56851	4.72551	422.244	7.92e-94
PTGS1	2.75005	4.76717	421.704	1.04e-93
CPT2	1.44191	5.71321	419.854	2.63e-93
CLDN1	-4.93548	6.79625	419.372	3.34e-93
CCDC69	2.71116	4.91523	417.575	8.23e-93
TMEM100	3.65494	0.998011	417.393	9.02e-93
TMEM82	3.68713	1.91771	416.538	1.38e-92
TP53INP2	2.45232	6.08585	415.255	2.63e-92
ANK3	1.62301	5.03794	415.033	2.94e-92
SLC17A7	2.96664	-0.793235	413.074	7.85e-92
TST	1.81121	7.64838	412.558	1.02e-91
ITM2C	2.43609	9.50413	408.568	7.52e-91
DPP6	4.76432	0.687897	405.624	3.29e-90
ADHFE1	2.73872	-0.0468197	405.007	4.48e-90
UGT1A8	4.28493	1.43998	404.16	6.85e-90
MXI1	1.53573	5.80188	403.601	9.06e-90
GSTA2	4.96501	-0.636587	403.174	1.12e-89
METTL7A	2.45232	5.97681	402.933	1.27e-89
HPGDS	3.04724	0.552168	402.355	1.69e-89
TMIGD1	6.29316	3.77885	402.26	1.77e-89
GPT	3.32522	4.33471	400.487	4.31e-89
OSBPL3	-1.99044	5.62779	399.474	7.17e-89
SEMA6D	2.98369	3.69316	398.941	9.36e-89
SULT1A1	2.5318	5.03111	398.031	1.48e-88
HRCT1	2.94946	3.29383	397.536	1.89e-88
CYBASC3	1.09183	5.9869	394.455	8.87e-88
ENC1	-2.17986	7.63275	394.113	1.05e-87
LGALS4	2.15599	10.655	393.088	1.76e-87
NFE2L3	-2.71719	7.21492	392.379	2.51e-87
C14orf176	2.7193	3.32403	391.208	4.52e-87
SLC6A19	5.84777	3.54051	390.269	7.23e-87
MAL	3.51472	0.1957	389.192	1.24e-86
TEF	1.81283	4.54418	388.865	1.46e-86
TMEM236	3.6407	2.95087	388.67	1.61e-86
NKX2-3	2.8263	2.48512	388.267	1.97e-86
ENPEP	2.97314	3.2966	387.084	3.57e-86
CA4	5.54122	5.84933	385.714	7.1e-86
SH2D7	3.8892	0.0373931	385.439	8.14e-86
MPZ	2.66473	1.02649	384.512	1.3e-85
ENDOD1	1.51995	6.06289	384.113	1.58e-85
SLC25A23	1.74841	6.54079	383.101	2.63e-85
FOXQ1	-6.2386	6.09446	381.389	6.2e-85
KLF4	2.48497	6.90569	380.247	1.1e-84
ST6GALNAC6	2.64702	5.88651	379.95	1.28e-84
SCN9A	3.27589	1.89644	378.959	2.1e-84
RDH5	2.40285	1.3202	376.731	6.41e-84
TMEM54	1.63009	8.15647	374.448	2.01e-83
CADM3	4.31629	1.60431	374.266	2.2e-83
MYOM1	3.00225	2.03061	373.744	2.86e-83
TM6SF2	3.40054	1.4545	373.129	3.9e-83
NR3C2	2.5353	5.125	372.886	4.4e-83
FHL1	3.04551	5.4704	372.831	4.53e-83
LDB3	3.79255	1.89641	372.282	5.96e-83
AMPD1	3.93119	-0.0425298	370.73	1.3e-82
TRIP13	-2.31638	4.98596	369.806	2.06e-82
PLCE1	2.08556	5.07455	367.595	6.25e-82
CD163L1	2.92164	3.39262	367.478	6.63e-82
LRP8	-3.10681	4.7466	366.37	1.15e-81
KIAA1199	-5.25598	7.39383	365.988	1.4e-81
PACSIN2	1.14429	6.87701	365.223	2.05e-81
FAM129A	2.76241	4.69563	362.953	6.41e-81
GRIN2D	-4.63669	5.48109	362.368	8.59e-81
ATP6V0D1	1.14155	7.22075	361.817	1.13e-80
SLC9A3	3.62879	6.36493	361.481	1.34e-80
LOC401093	2.47239	2.51321	361.232	1.52e-80
TRIB3	-3.66132	6.54451	360.959	1.74e-80
POPDC2	3.2145	2.24913	360.22	2.52e-80
ZZEF1	1.66799	6.48191	359.395	3.81e-80
GRIK3	3.29556	0.713485	358.447	6.13e-80
UGDH	1.74734	6.58107	358.13	7.19e-80
ATP1A2	4.5335	2.65072	358.037	7.53e-80
MAFG-AS1	-2.78896	2.66038	357.949	7.87e-80
MYLK	3.08231	7.58987	357.079	1.22e-79
DHDDS	1.2256	5.50048	357.012	1.26e-79
RERGL	4.92036	-0.492805	356.089	2e-79
FBLIM1	1.34618	6.55568	355.821	2.29e-79
ACOX1	1.53292	7.09985	355.377	2.86e-79
P2RX4	1.52446	5.6578	355.232	3.08e-79
CYP3A4	4.78212	2.40327	355.1	3.29e-79
CEACAM7	4.29063	8.86488	353.603	6.96e-79
WNT2	-5.44153	3.38721	353.072	9.08e-79
NAP1L2	3.39873	-0.168596	352.162	1.43e-78
NPTX1	4.59784	2.07325	351.708	1.8e-78
ATG4D	1.14655	4.86903	349.978	4.28e-78
MYL9	3.1702	8.36697	349.459	5.56e-78
TRANK1	2.02778	5.5399	349.355	5.86e-78
TMEM35	3.79588	1.71826	349.166	6.44e-78
WSCD1	3.17756	3.53996	348.879	7.43e-78
ADH1C	4.20126	6.09031	347.963	1.18e-77
RNF152	2.59488	0.902667	347.953	1.18e-77
NEGR1	2.71169	2.74539	347.727	1.32e-77
FBXL22	2.53586	0.767363	345.975	3.19e-77
PCSK5	2.67306	3.97561	345.732	3.6e-77
CDKL1	1.43256	1.7175	345.451	4.15e-77
TSPAN7	2.79337	5.14239	344.99	5.23e-77
HIGD1A	1.65432	6.88571	344.908	5.44e-77
DPT	3.7374	4.25369	344.466	6.8e-77
ACAA2	1.88746	7.30031	344.39	7.06e-77
UNC5C	2.21327	2.0788	343.65	1.02e-76
ABHD3	1.87451	5.53788	343.504	1.1e-76
PJA2	1.14769	6.49215	343.008	1.41e-76
CNN1	4.08431	6.96965	342.92	1.48e-76
CITED2	1.67593	5.15485	341.87	2.5e-76
SLC39A10	-2.11228	5.51369	340.274	5.56e-76
TTC22	1.86038	4.27623	339.501	8.19e-76
MS4A12	5.56118	5.60208	338.489	1.36e-75
LOC100128164	3.38923	1.79149	338.167	1.6e-75
PXMP2	1.52326	4.8387	338.02	1.72e-75
SECTM1	3.05861	5.52594	337.94	1.79e-75
CHP2	4.12958	5.96877	337.759	1.96e-75
LRRC8E	-2.66892	3.9312	336.645	3.43e-75
C1orf210	1.6951	4.84436	335.591	5.82e-75
SDCBP2	2.81584	2.02889	335.345	6.59e-75
C6orf223	-4.68621	5.40217	334.556	9.78e-75
SLC5A11	3.63267	-0.505607	334.178	1.18e-74
GDPD2	3.34843	2.39445	333.615	1.57e-74
UGT1A10	3.61072	3.22419	333.466	1.69e-74
SMPD1	1.87626	5.25458	331.715	4.07e-74
NR5A2	2.27629	3.90616	331.188	5.3e-74
HRASLS2	3.3811	1.42018	330.272	8.39e-74
AGPAT9	2.40055	3.61531	329.549	1.2e-73
PTPRH	2.15587	6.03647	329.444	1.27e-73
BYSL	-1.35756	5.22898	328.309	2.24e-73
ACTG2	4.11911	8.29006	328.169	2.41e-73
SYNM	4.07456	6.39233	327.826	2.86e-73
PADI2	3.25236	6.84968	327.094	4.13e-73
PPP2R3A	1.83025	3.47423	326.545	5.44e-73
STIM1	1.12129	5.99878	326.469	5.65e-73
G6PC	6.37432	-0.708777	326.14	6.66e-73
SLC20A1	1.52401	6.34578	325.852	7.7e-73
LGI1	4.94871	-1.51361	325.578	8.83e-73
PTPN21	1.36977	4.36227	324.683	1.38e-72
KCNIP4	1.8127	1.3045	324.564	1.47e-72
FAM151A	2.16238	0.908321	324.47	1.54e-72
TEAD4	-2.071	5.06649	324.438	1.56e-72
PDE9A	2.67383	5.0369	324.322	1.66e-72
HSPB8	3.35924	4.20418	323.262	2.82e-72
SEPP1	3.11643	6.95745	323.187	2.93e-72
HSD17B2	3.55413	5.14644	323.036	3.16e-72
SLC25A20	1.55174	4.67672	322.716	3.71e-72
AQPEP	3.0163	-1.21164	322.327	4.51e-72
CBX7	1.79508	4.90628	321.679	6.24e-72
PINK1	1.40908	6.39583	321.335	7.42e-72
PDE2A	2.53308	2.51377	320.982	8.85e-72
FAM82A1	1.8338	2.79341	320.114	1.37e-71
MYH11	4.15585	9.53964	318.435	3.17e-71
SLC2A13	1.57762	4.19408	317.803	4.36e-71
PTGDR2	2.78659	1.41541	317.682	4.63e-71
ANLN	-2.2677	6.07938	316.864	6.98e-71
PPP1R14A	2.7179	3.05407	316.814	7.16e-71
SLCO4A1	-3.32244	6.28009	316.619	7.89e-71
TTC26	-1.77309	2.61718	316.23	9.6e-71
KIAA1549	-2.41724	5.01982	315.729	1.23e-70
CD160	2.23979	-0.0568593	315.293	1.54e-70
C17orf96	-3.51015	4.01899	314.933	1.84e-70
SLC2A4	2.69079	2.52809	314.351	2.46e-70
GPD1L	1.35972	6.16601	314.159	2.71e-70
RBPMS2	3.25013	2.32788	313.808	3.23e-70
WDR78	2.21959	2.27076	313.72	3.38e-70
MALL	2.25147	5.64516	313.296	4.18e-70
PBLD	2.30743	4.91656	313.264	4.25e-70
TDP2	1.77531	7.00089	312.52	6.17e-70
SCN7A	4.47916	1.99498	312.372	6.65e-70
CBFB	-1.50811	6.25169	312.094	7.64e-70
ASB2	2.96747	2.84481	311.426	1.07e-69
KCNJ13	4.92313	1.11147	311.29	1.14e-69
SLC26A3	4.55173	9.10578	310.336	1.85e-69
PRPH	3.59121	1.63855	310.02	2.16e-69
SOX10	3.59724	0.578073	309.879	2.32e-69
LRRC1	1.11088	5.69923	309.593	2.68e-69
SPECC1L	1.09979	5.81051	309.542	2.75e-69
MARVELD3	1.40069	5.19273	309.481	2.83e-69
SLC17A4	3.31675	3.22955	309.091	3.45e-69
GTF2IRD1	-2.0855	6.27716	308.748	4.09e-69
PVT1	-2.78055	3.75694	308.184	5.43e-69
CFL2	2.28275	4.10118	308.045	5.82e-69
EPHX4	-4.60604	3.12877	307.732	6.81e-69
SDPR	2.72262	3.66952	306.7	1.14e-68
SLC23A1	3.03816	2.07116	306.517	1.25e-68
TMEM171	2.40289	4.54701	305.054	2.61e-68
CAB39	0.810708	6.98336	304.879	2.85e-68
TRIM40	3.07584	1.76256	302.623	8.84e-68
SRI	1.70103	7.7753	302.405	9.86e-68
DDX31	-1.15888	4.4089	302.112	1.14e-67
HPSE2	3.07883	0.383939	301.44	1.6e-67
PPM1H	-2.39636	5.72294	301.37	1.66e-67
EDN3	3.36411	3.74151	301.34	1.68e-67
NRXN1	4.27382	0.516995	301.125	1.87e-67
C4orf34	1.70664	5.02652	300.678	2.34e-67
TMEM151B	3.62145	-1.28586	300.65	2.38e-67
WDR43	-1.35586	6.4256	300.23	2.93e-67
NEBL	-2.53324	6.80098	299.944	3.39e-67
CEACAM1	2.19707	8.52526	299.674	3.88e-67
PCSK7	1.49093	6.85255	299.411	4.43e-67
C15orf48	2.59616	7.26383	299.048	5.31e-67
CPEB3	1.19077	2.55061	298.365	7.48e-67
PRIMA1	4.35893	1.65981	298.222	8.04e-67
PKHD1L1	3.20655	-0.0421449	297.966	9.14e-67
B3GNT7	3.44707	5.96986	296.569	1.84e-66
ZMYND19	-1.22604	4.95212	296.552	1.86e-66
CLCA4	5.27262	7.17792	296.148	2.28e-66
SQRDL	1.59522	7.63379	294.661	4.8e-66
ANGPTL7	4.17177	-0.465251	294.39	5.49e-66
BTNL8	3.39805	4.35299	294.01	6.65e-66
GNAO1	3.18873	2.93834	293.368	9.18e-66
CPM	2.38631	4.68176	293.133	1.03e-65
ANK2	2.837	3.00623	292.617	1.34e-65
MIR497HG	2.15069	-0.169636	292.329	1.55e-65
SPTBN2	-3.05746	5.49275	291.692	2.13e-65
P2RY1	2.4798	2.26041	291.139	2.81e-65
GREM2	3.67302	3.11126	290.154	4.6e-65
B3GALT4	1.67249	3.76524	290.037	4.88e-65
PDZD4	3.03942	1.21468	289.641	5.95e-65
CYP2D6	2.76282	1.79027	289.623	6.01e-65
PPP1R12B	2.35781	6.50965	288.59	1.01e-64
GSTA1	4.29171	2.30932	288.461	1.08e-64
SLC7A5	-2.86591	7.78623	288.455	1.08e-64
ZG16	5.19668	7.46368	288.211	1.22e-64
BSG	1.21553	9.95446	287.863	1.45e-64
CCNYL1	1.15114	4.84723	287.813	1.49e-64
OPN3	1.73663	3.12156	287.1	2.13e-64
APOC3	8.5846	1.41705	286.235	3.29e-64
TESK2	1.35348	3.21991	285.724	4.25e-64
TRPV3	3.14052	0.19566	285.11	5.78e-64
ATP8B1	1.53975	7.85569	284.853	6.58e-64
PSD	3.49326	3.18891	284.334	8.53e-64
EDN2	3.09002	0.910513	284.149	9.37e-64
AMN	2.35768	5.89507	283.99	1.01e-63
CPT1A	1.32375	7.47703	283.782	1.13e-63
SST	5.11981	1.20267	283.648	1.2e-63
PI16	4.33072	1.89969	282.468	2.18e-63
ASPG	3.54204	1.27131	281.467	3.6e-63
ADH1A	3.69405	0.0974471	279.295	1.07e-62
SYNPO2	3.43243	6.6356	279.3	1.07e-62
NTN1	2.6172	3.10164	279.267	1.08e-62
TSPAN1	2.39139	8.94059	279.061	1.2e-62
GNG7	2.51239	2.20316	278.876	1.32e-62
TACR2	3.65961	3.09072	278.393	1.68e-62
ABP1	2.09422	8.23951	278.155	1.89e-62
C10orf54	1.73094	5.66828	277.962	2.09e-62
CHAD	2.73005	1.15574	277.914	2.14e-62
PUS7	-1.80015	5.25736	277.784	2.28e-62
MARCH8	1.40429	3.76057	277.576	2.53e-62
LMOD1	3.3038	5.67632	277.481	2.66e-62
IGSF9	2.03374	4.85071	277.245	2.99e-62
PYCR1	-1.52927	7.43228	276.99	3.4e-62
PMP2	4.05654	-1.63057	276.925	3.51e-62
ASAP3	1.89007	4.10364	276.476	4.4e-62
NAA25	-1.17621	5.26126	276.411	4.55e-62
LOC100128338	-2.83958	5.05992	276.259	4.91e-62
ECT2	-2.00618	6.68045	276.019	5.54e-62
HHLA2	2.7592	5.72856	275.91	5.85e-62
PDE6A	3.49373	1.18799	275.859	6e-62
POLR1B	-1.29311	5.63198	275.67	6.59e-62
ADH1B	4.16623	4.36199	275.543	7.03e-62
SPATA12	-3.63848	0.437227	275.461	7.32e-62
RAB27A	1.49962	5.0669	275.434	7.42e-62
NEU4	2.76719	3.82267	275.43	7.44e-62
P2RY14	2.43882	1.91922	275.369	7.67e-62
ABCC13	3.09735	0.438562	274.849	9.96e-62
APOA4	8.76167	3.09016	274.639	1.11e-61
NOB1	-1.20223	6.40535	274.318	1.3e-61
BCHE	3.83068	1.2164	274.254	1.34e-61
TMEM127	0.949599	6.88303	273.888	1.61e-61
SLCO4C1	3.47787	0.2005	273.601	1.86e-61
MTM1	1.23612	4.74919	273.582	1.88e-61
FGL2	2.42862	5.00992	273.555	1.91e-61
KIAA1257	-3.58964	2.29384	272.992	2.53e-61
PPAT	-1.72367	4.90813	272.87	2.69e-61
PHOX2B	4.25871	-1.17884	271.555	5.2e-61
RPGRIP1L	-1.50938	3.30844	271.331	5.82e-61
GTPBP4	-1.22186	6.29055	271.317	5.86e-61
HSD3B2	5.66451	1.64545	270.826	7.5e-61
SFRP1	3.97994	3.08882	270.582	8.47e-61
CNTN4	2.31471	1.90845	270.471	8.96e-61
RBM47	1.18804	7.60007	269.77	1.27e-60
STMN2	3.37828	2.31939	269.746	1.29e-60
MT1X	2.18859	4.78398	269.519	1.44e-60
PRR7	-3.10706	3.57987	269.384	1.55e-60
PPAP2B	1.43844	5.3617	269.073	1.81e-60
CCBP2	2.43086	0.466288	268.533	2.37e-60
SCAMP2	1.19005	6.73928	268.182	2.83e-60
DDN	-4.33349	2.09577	268.064	3e-60
PLAC8	3.0305	6.29028	266.729	5.86e-60
SIM2	-4.14589	3.96002	266.11	7.99e-60
NBLA00301	4.28118	-0.583882	266.056	8.21e-60
PLEKHN1	-3.29562	2.30401	265.917	8.81e-60
TEX10	-1.25733	5.15982	265.878	8.98e-60
RILP	1.63965	3.90925	265.637	1.01e-59
C2orf40	4.02939	0.0531782	265.608	1.03e-59
PIRT	3.90373	-0.0291738	265.496	1.09e-59
C1orf135	-2.23529	2.60756	265.062	1.35e-59
LOC282997	1.50183	1.12458	264.953	1.43e-59
CXCL12	2.39914	5.23617	264.829	1.52e-59
ARHGAP44	2.27286	4.72833	264.818	1.53e-59
RUVBL1	-1.25326	6.32275	263.923	2.4e-59
CPNE7	-5.09411	5.01455	263.79	2.56e-59
MET	-2.02255	7.58855	263.287	3.3e-59
ADCY9	1.4546	5.01112	262.969	3.87e-59
INHBA	-5.52467	4.07993	262.832	4.14e-59
ANGPTL1	3.69944	2.27421	262.524	4.83e-59
C21orf88	4.12937	0.539899	262.309	5.39e-59
SLC5A12	3.88975	0.467444	261.857	6.76e-59
SLC2A2	5.23601	-0.524821	261.644	7.52e-59
CHP	1.36845	7.48669	261.608	7.66e-59
TNFRSF13B	3.37599	-0.169736	261.283	9.01e-59
NCAM1	2.70028	2.78507	261.223	9.29e-59
FAM46B	2.9093	1.47573	261.007	1.04e-58
GPM6B	2.25499	2.26074	260.956	1.06e-58
ADCYAP1R1	3.81115	-0.157684	260.943	1.07e-58
PDCD2L	-1.48529	4.15281	260.87	1.11e-58
FUT1	-2.78985	3.23871	260.763	1.17e-58
TMEM206	-1.54089	3.6829	260.697	1.21e-58
GIPC1	1.07052	7.84385	260.6	1.27e-58
PDZRN4	3.75632	1.29957	260.383	1.42e-58
RIOK3	1.41659	6.51958	260.228	1.53e-58
FNBP1	1.76668	5.40538	260.11	1.62e-58
ELAVL4	3.15777	-1.15138	259.768	1.93e-58
PAPSS2	1.96272	6.95902	259.465	2.24e-58
ADD1	0.831287	7.6949	259.301	2.44e-58
RHPN1	-2.90869	4.91091	258.95	2.91e-58
TRAK2	0.884539	5.91344	258.726	3.25e-58
PTN	2.45929	2.0334	258.56	3.53e-58
PDE8A	1.11735	5.60578	258.539	3.57e-58
SVIL	1.7486	6.71364	258.109	4.43e-58
C11orf86	3.96641	2.72188	258.084	4.49e-58
NDRG2	1.55346	6.49268	257.756	5.29e-58
FLNC	3.20814	6.58222	257.747	5.32e-58
XPO5	-1.29078	6.45093	257.7	5.44e-58
WDR75	-1.22109	5.75221	257.575	5.8e-58
SMTN	1.83769	7.08666	257.411	6.29e-58
AFF3	2.76543	1.246	257.211	6.96e-58
ABHD5	1.0971	4.70587	256.32	1.09e-57
POLD4	1.2169	6.69265	256.08	1.23e-57
CNTN2	3.59325	-0.406264	255.952	1.31e-57
FOXF2	2.27154	2.97876	255.915	1.33e-57
GNG2	1.74184	3.76595	255.746	1.45e-57
C20orf20	-1.58206	5.53869	255.682	1.5e-57
XPOT	-1.54555	6.32516	255.425	1.71e-57
KCNA5	2.49567	-0.571312	255.388	1.74e-57
ADAMTS9-AS2	2.67011	-1.38859	255.148	1.96e-57
FMO4	1.69109	2.19234	255.146	1.96e-57
RBKS	1.4309	2.33379	254.902	2.22e-57
PQLC1	1.25369	5.77663	254.406	2.84e-57
ANPEP	3.85978	8.35423	254.395	2.86e-57
C10orf2	-1.43947	5.10471	253.469	4.55e-57
PNCK	3.67416	1.63744	253.403	4.71e-57
LITAF	1.1795	7.57089	253.344	4.85e-57
MDFI	-3.39362	3.91032	253.268	5.04e-57
BAI3	3.24034	-0.751435	252.944	5.92e-57
MFSD12	-1.37563	6.30249	252.325	8.08e-57
GLTPD1	1.21495	5.56778	252.276	8.29e-57
CCL23	2.71111	-0.426549	252.017	9.43e-57
CPNE5	2.07097	2.98459	251.397	1.29e-56
LRRC19	2.68385	5.16632	251.395	1.29e-56
CBX8	-1.61891	3.93539	251.323	1.34e-56
KIAA2022	3.15544	-0.528699	251.303	1.35e-56
SLMAP	1.02683	6.21004	251.29	1.36e-56
CAPN5	1.55619	7.67539	251.197	1.42e-56
PLN	3.15996	3.79007	251.079	1.51e-56
PGM5	3.24558	4.56332	250.606	1.92e-56
CLDN7	1.2949	8.85421	250.198	2.35e-56
TUBAL3	2.71815	3.42251	250.081	2.49e-56
B3GNT8	1.81566	4.97442	249.388	3.53e-56
TLR3	2.01191	3.37124	249.377	3.55e-56
KIAA0513	1.90773	4.38753	248.902	4.51e-56
PKNOX2	2.55467	-0.0872364	248.813	4.71e-56
HPGD	2.74249	5.76353	248.731	4.91e-56
ACO2	1.1476	6.8039	248.434	5.7e-56
TCF21	2.19097	3.11135	248.065	6.86e-56
ANKS1B	2.96266	-1.02422	247.784	7.9e-56
ORC6	-2.01504	3.97922	247.696	8.25e-56
GDPD3	2.33598	3.94067	247.595	8.68e-56
ARHGAP20	2.41901	0.658517	247.373	9.71e-56
HLF	2.37727	1.89725	247.241	1.04e-55
KCNMB1	3.10821	3.38138	247.046	1.14e-55
GPR172B	2.90071	0.938101	247.043	1.15e-55
HJURP	-1.74677	4.86465	247.006	1.17e-55
HS3ST6	4.11549	-2.01087	246.795	1.3e-55
SCIN	2.71975	4.54404	246.698	1.36e-55
TPM2	2.57778	7.74383	246.356	1.62e-55
CCND1	-1.84961	8.19999	246.153	1.79e-55
ACAA1	1.13027	6.42344	246.029	1.91e-55
IGJ	3.76362	9.57773	245.731	2.21e-55
OAF	1.10311	6.70291	245.498	2.49e-55
PDX1	-4.7562	4.41869	245.226	2.85e-55
ADCY5	2.83382	3.06706	244.813	3.51e-55
ARL14	2.22648	3.67526	244.682	3.75e-55
STAP2	1.37736	6.86166	244.666	3.78e-55
CRNDE	-4.70381	2.17342	244.622	3.86e-55
PRSS22	-3.8763	4.65436	244.558	3.99e-55
C5orf30	1.32471	5.10477	244.531	4.04e-55
OTOP3	5.86335	-1.35413	244.488	4.13e-55
COL11A1	-6.69771	5.66359	244.272	4.61e-55
NGB	4.43966	-1.797	244.263	4.63e-55
MAPK3	1.25538	7.39954	244.135	4.93e-55
NEFM	3.34941	-0.877209	243.895	5.56e-55
GSN	1.90236	8.83977	243.009	8.68e-55
NPY2R	4.36855	-1.74479	242.761	9.83e-55
PLSCR4	1.46381	4.3397	242.175	1.32e-54
PUS1	-1.28477	5.69356	241.9	1.52e-54
KIF14	-2.00703	3.82808	241.672	1.7e-54
CLIC5	1.98775	6.28113	241.411	1.94e-54
RYR3	1.94269	0.917364	241.144	2.21e-54
C16orf89	3.36198	0.961429	241.135	2.22e-54
MGLL	1.49718	7.69436	241.055	2.32e-54
CBLN2	2.81542	-0.678915	240.722	2.74e-54
BAD	1.00666	5.4003	240.709	2.75e-54
NKRF	-1.5124	4.71796	240.386	3.24e-54
DKC1	-1.49959	7.42028	240.257	3.46e-54
URB2	-1.29522	4.90353	239.957	4.02e-54
SLC7A9	4.35255	1.57218	239.844	4.25e-54
EPM2A	1.37037	2.29711	239.628	4.74e-54
GYLTL1B	-4.16965	5.51761	239.508	5.03e-54
LIMS2	2.55297	4.85271	239.506	5.04e-54
LEAP2	1.92713	0.371335	239.336	5.49e-54
KRT20	2.78016	8.8836	239.291	5.62e-54
SCN2B	3.39991	-0.287679	239.219	5.82e-54
LILRB5	2.6183	2.05492	238.998	6.5e-54
P2RX1	2.29394	1.45068	238.351	9e-54
TMEM131	0.919365	6.58767	238.301	9.23e-54
JOSD1	0.952961	6.58847	238.173	9.84e-54
NBPF1	1.44466	4.39474	238.156	9.92e-54
SESN2	1.27656	4.89383	237.86	1.15e-53
KIAA1161	1.42018	5.83425	237.833	1.17e-53
PLCD3	1.7687	7.04048	237.815	1.18e-53
BCAR3	1.43415	4.52796	237.738	1.22e-53
MBNL1	0.684068	7.11549	237.509	1.37e-53
CCT6A	-1.33272	7.98478	237.432	1.43e-53
OTX1	-5.34239	1.75525	237.325	1.51e-53
ADAMTSL3	2.89711	2.12127	236.716	2.05e-53
FLVCR2	2.0512	3.42517	236.633	2.13e-53
INSL5	6.51293	1.78685	236.372	2.43e-53
RNF150	2.86965	0.903817	236.095	2.79e-53
PEX11A	1.27598	3.20576	235.871	3.13e-53
PGM1	1.51264	6.54344	235.762	3.3e-53
ACACB	1.77921	4.66381	235.753	3.32e-53
BRCA2	-2.15086	4.22643	235.538	3.7e-53
SMYD1	4.34307	0.329874	235.35	4.06e-53
SIRT6	1.08927	5.38791	235.29	4.19e-53
C9orf7	1.29944	5.79656	235.198	4.38e-53
RAP1A	1.04984	5.96464	235.082	4.65e-53
APOBEC3A	2.55939	0.546459	235.073	4.67e-53
MAB21L2	2.97115	4.17647	235.003	4.83e-53
CES2	2.16186	8.32732	234.797	5.36e-53
TNFRSF12A	-2.27652	5.99849	234.798	5.36e-53
KCNN3	2.02094	2.39591	234.679	5.69e-53
SCNN1G	4.4949	0.929749	234.665	5.73e-53
HMP19	3.74236	0.109055	234.564	6.03e-53
ABI3BP	2.60633	3.41275	234.435	6.43e-53
HAND2	3.49191	2.41319	234.343	6.73e-53
ACVRL1	1.74543	6.30847	234.306	6.86e-53
MYOT	3.35253	-0.571795	234.234	7.11e-53
MACC1	-2.40766	6.39562	233.824	8.74e-53
CSE1L	-1.65761	7.6955	233.68	9.4e-53
KAT2B	1.4881	4.02242	233.417	1.07e-52
BVES	2.46607	1.7399	233.357	1.1e-52
RIPK2	-1.66628	5.01294	233.155	1.22e-52
SLC6A9	1.7375	4.48165	233.133	1.24e-52
CAND2	1.89143	1.07472	232.723	1.52e-52
GLIPR2	1.85022	4.73766	232.641	1.58e-52
BTNL3	2.84126	4.47213	232.403	1.78e-52
C5orf34	-1.7534	2.31286	231.977	2.21e-52
LOC100289255	1.9577	4.83008	231.932	2.26e-52
SLC23A3	2.12845	2.07531	230.461	4.73e-52
TPH1	3.40839	-0.23449	230.455	4.74e-52
DDX10	-1.28895	4.90534	230.421	4.83e-52
CHGA	4.48968	5.35122	230.162	5.49e-52
ENHO	2.65731	-0.0819014	229.756	6.74e-52
XRCC2	-2.1421	2.54404	229.652	7.1e-52
MYOCD	2.80907	2.63236	229.192	8.95e-52
RXRA	1.11863	6.56822	228.955	1.01e-51
PLCL2	2.22329	3.41733	228.395	1.33e-51
CBX2	-3.52135	4.15006	228.326	1.38e-51
EPHA7	3.44452	2.01892	228.302	1.4e-51
MRPL17	-1.09661	6.1395	227.838	1.77e-51
KIAA0020	-1.31168	5.56716	227.779	1.82e-51
IL10RB	1.13763	6.13207	227.633	1.96e-51
SCUBE2	2.46972	2.83302	227.305	2.31e-51
CWH43	4.09371	2.8476	226.859	2.89e-51
RNF185	0.786879	5.10245	226.783	3e-51
RBM28	-1.32901	4.90396	226.509	3.44e-51
CFD	2.78926	5.2364	226.301	3.82e-51
OGN	3.71789	2.95722	226.281	3.86e-51
EPB41L3	2.52208	4.71149	226.151	4.12e-51
GRIK1	1.99762	-1.22528	226.088	4.25e-51
KANK2	1.75048	6.2245	225.854	4.78e-51
SLC25A42	1.32613	3.05188	225.476	5.78e-51
SOS2	0.908361	5.43628	225.272	6.4e-51
SOX4	-1.79812	7.53186	225.271	6.41e-51
SLCO2A1	2.12161	5.14705	225.196	6.66e-51
MMP28	2.66604	3.92527	224.725	8.43e-51
ANO10	1.14921	5.7575	224.467	9.6e-51
CCBE1	3.38772	1.4423	224.306	1.04e-50
DNASE1L3	3.37385	2.5286	224.267	1.06e-50
MT2A	2.40912	6.39045	224.233	1.08e-50
SH3TC2	-3.53692	4.16345	223.869	1.3e-50
ARHGEF18	1.14452	6.56158	223.853	1.31e-50
PALB2	-1.05138	4.4586	223.749	1.38e-50
CGREF1	-3.38574	4.90117	223.587	1.49e-50
KAT2A	-1.39232	6.74792	223.454	1.6e-50
MYO1A	2.08031	6.7653	223.321	1.71e-50
CNST	0.814896	4.91153	222.766	2.25e-50
LOC100127983	2.76721	-0.350881	222.734	2.29e-50
HSP90AB1	-1.13879	10.3719	222.058	3.22e-50
METTL1	-1.2182	4.68114	221.748	3.76e-50
TPX2	-1.90336	7.21857	221.532	4.19e-50
SORCS1	3.3905	0.577986	221.422	4.43e-50
FSIP2	2.47773	3.21538	221.301	4.7e-50
NFXL1	-1.12259	4.30328	220.933	5.66e-50
DDX21	-1.32445	7.52202	220.826	5.97e-50
TFAP4	-1.34018	5.03178	220.433	7.28e-50
CA14	2.16876	-0.373593	220.378	7.48e-50
ATP2B4	1.83973	6.4321	220.34	7.62e-50
ZC3HAV1L	-2.17956	3.02054	220.037	8.88e-50
GAB1	1.0142	5.00141	219.945	9.3e-50
LOC646627	3.64986	5.21128	219.811	9.94e-50
GMPS	-1.0586	6.14686	219.773	1.01e-49
SCUBE1	2.31827	1.59927	219.68	1.06e-49
DNAJB5	2.27561	2.95336	219.537	1.14e-49
GNA13	0.838045	6.58314	219.464	1.18e-49
C1orf201	1.14198	3.56635	219.151	1.39e-49
LPAR1	2.01689	3.49895	218.932	1.55e-49
UBE2C	-2.14099	6.40847	218.765	1.68e-49
SDCCAG3	-1.06824	5.80811	218.712	1.73e-49
ZNF280C	-1.52903	2.90436	218.658	1.77e-49
SALL4	-4.72	1.98485	218.633	1.8e-49
SLC6A6	-2.91432	7.10926	218.471	1.95e-49
LOC643650	3.05241	-1.12316	218.427	1.99e-49
PDE7B	1.94284	1.06162	218.293	2.13e-49
RFC3	-1.96041	5.38496	218.249	2.18e-49
CNTFR	3.98978	1.87341	218.118	2.33e-49
MIR22HG	1.6935	3.91945	218.065	2.39e-49
ARL4D	2.21006	1.91158	217.731	2.83e-49
P2RX2	3.33395	-1.69726	217.675	2.91e-49
FILIP1	2.27588	1.42785	217.463	3.24e-49
DIAPH3	-1.80352	4.50549	217.278	3.55e-49
PCP4L1	3.6369	0.0079387	217.25	3.6e-49
ZNF536	2.91949	-0.73721	216.82	4.47e-49
NCAPG2	-1.43694	5.62736	216.794	4.53e-49
COL10A1	-8.08749	4.96939	216.654	4.86e-49
ARRB1	1.20157	5.94547	216.615	4.95e-49
SKA3	-2.16229	4.85038	216.483	5.29e-49
ASB8	0.7093	4.83336	216.422	5.46e-49
TAGLN	2.76735	9.00598	216.273	5.88e-49
ARNTL2	-2.55744	5.03629	216	6.74e-49
MAPK4	3.63229	0.00985665	215.957	6.89e-49
MMS22L	-1.4259	4.19541	215.575	8.35e-49
DCLK1	2.53089	1.77448	215.403	9.1e-49
TMEM120A	1.19433	5.69508	215.382	9.2e-49
JPH2	2.89003	3.183	215.368	9.27e-49
HADHA	0.832142	7.80668	215.349	9.35e-49
C11orf82	-2.08647	3.51763	215.341	9.39e-49
LGALS9C	2.52531	3.0977	215.235	9.9e-49
TJP3	1.42212	6.81554	215.073	1.07e-48
C7orf10	2.08576	1.92836	214.992	1.12e-48
CALCOCO2	0.863063	6.88258	214.952	1.14e-48
RAD54B	-2.08962	3.39742	214.826	1.22e-48
SLC10A2	7.38469	1.00299	214.775	1.25e-48
ADTRP	3.16499	4.78653	214.498	1.43e-48
HILPDA	-2.34586	5.24867	214.471	1.45e-48
PAFAH2	1.14447	5.2206	214.399	1.51e-48
CASQ2	4.07971	2.28121	214.274	1.61e-48
QSOX2	-1.29359	5.25767	213.986	1.85e-48
PAFAH1B3	-1.19756	5.70707	213.706	2.14e-48
AKAP6	1.97603	1.97205	213.693	2.15e-48
CDC25B	-2.11543	7.54216	213.551	2.31e-48
TOM1L2	1.22948	5.88249	213.516	2.35e-48
THUMPD2	-1.12199	3.66108	213.502	2.36e-48
MIER1	1.06696	5.80366	213.465	2.41e-48
TROAP	-1.83201	4.90035	213.466	2.41e-48
RCL1	-1.1075	4.65719	213.401	2.49e-48
CLEC10A	2.68567	2.16729	213.053	2.96e-48
CEP72	-2.04487	3.56246	212.672	3.59e-48
PAQR5	1.87321	4.82253	212.496	3.92e-48
CCNO	-2.6227	3.41763	211.994	5.04e-48
GPM6A	3.65752	1.58555	211.977	5.09e-48
ITGA8	2.02466	1.31772	211.721	5.79e-48
NEURL1B	1.48108	6.26569	211.682	5.9e-48
RRP9	-1.16318	5.7481	211.637	6.04e-48
KIAA1644	2.80701	2.13916	211.592	6.17e-48
ACAT1	1.2984	6.16576	211.579	6.21e-48
PAQR4	-1.58145	5.65044	211.48	6.53e-48
DUSP14	-1.73114	4.15075	211.42	6.73e-48
FTSJ1	-1.10622	5.7756	211.383	6.86e-48
CLDN8	5.73412	2.65174	211.353	6.96e-48
SRPX	2.50917	3.11184	211.254	7.32e-48
CLMN	1.25744	6.11056	211.212	7.47e-48
GNG3	2.06458	-0.580717	211.152	7.7e-48
DYRK2	0.907094	6.08909	210.986	8.37e-48
NBEAL1	1.44541	3.73202	210.79	9.23e-48
POLR2D	-1.00296	5.40055	210.788	9.25e-48
CKAP2	-1.68256	6.02656	210.717	9.58e-48
CMA1	3.55205	-0.75968	210.595	1.02e-47
RUNDC3B	2.3067	1.44113	210.333	1.16e-47
UGT2B15	3.40994	3.35252	210.236	1.22e-47
TRMT1	-1.16524	5.66877	210.223	1.23e-47
TRAP1	-1.1045	7.91386	210.145	1.28e-47
MSX2	-4.78492	4.02794	210.114	1.3e-47
SIAE	1.48862	6.9111	210.103	1.3e-47
KIAA1211	1.89934	4.5823	210.077	1.32e-47
CGN	1.43061	7.24991	209.743	1.56e-47
AKR1B10	3.20986	4.9999	209.701	1.6e-47
HSPB6	3.38623	4.92018	209.696	1.6e-47
DIXDC1	1.39477	4.20106	209.549	1.72e-47
LMO3	3.2901	2.5069	209.52	1.75e-47
LPCAT3	1.12776	6.40054	209.064	2.2e-47
ANKRD13A	0.834368	5.68828	208.975	2.3e-47
ARRDC4	1.46194	5.27036	208.956	2.32e-47
GLDN	2.41489	1.36273	208.849	2.45e-47
P2RY4	3.29831	-1.59258	208.839	2.46e-47
NOP58	-1.3421	6.60096	208.587	2.79e-47
HEATR1	-1.23591	5.91756	208.527	2.88e-47
C7orf31	1.68958	2.73481	208.511	2.9e-47
NIT1	0.81216	4.99034	208.188	3.41e-47
NEDD4L	1.21748	6.30714	207.718	4.32e-47
C7	3.40738	4.38512	207.174	5.68e-47
PAG1	1.54773	5.32379	207.087	5.94e-47
NOP2	-1.33676	6.2682	207.06	6.02e-47
PHGR1	2.43055	8.38905	206.952	6.35e-47
IQGAP3	-1.97345	6.31724	206.863	6.64e-47
FMO5	2.00405	4.5722	206.574	7.68e-47
C4orf19	1.54024	4.86426	206.417	8.31e-47
LOC100190940	-8.78888	4.19192	205.793	1.14e-46
GGTA1P	2.17647	1.81144	205.753	1.16e-46
NR1H4	3.79792	1.59648	205.696	1.19e-46
CIRH1A	-1.13986	6.17464	205.522	1.3e-46
CHMP6	0.847246	4.81679	205.364	1.41e-46
SAPCD2	-1.85062	6.66229	205.078	1.63e-46
RAD18	-1.2133	4.90532	204.972	1.72e-46
RCAN2	1.78619	3.4359	204.933	1.75e-46
SLC9A9	1.98251	2.12497	204.899	1.78e-46
DDX56	-0.965531	6.72046	204.853	1.82e-46
TP53I3	1.22803	5.32024	204.83	1.84e-46
DISP2	2.32496	3.36404	204.574	2.1e-46
RFWD3	-1.05194	6.04666	204.514	2.16e-46
RRP12	-1.32509	6.14443	204.516	2.16e-46
C19orf48	-1.5602	7.0065	204.274	2.44e-46
FXYD6	2.3819	4.42344	204.26	2.46e-46
CKAP2L	-1.67163	3.90104	204.209	2.52e-46
TNFRSF17	3.16581	1.53755	204.069	2.7e-46
CRADD	0.992193	3.19584	203.864	3e-46
MOB3B	1.4105	5.35331	203.855	3.01e-46
HAUS6	-1.29028	4.62653	203.833	3.04e-46
SEMA6A	2.27397	5.18412	203.776	3.13e-46
POLR1C	-1.23465	5.56672	203.679	3.29e-46
WDR74	-1.0648	5.74685	203.637	3.36e-46
RGS9	2.07711	0.533156	203.585	3.45e-46
CDK2	-1.12565	5.62272	203.209	4.16e-46
OCEL1	1.29896	4.02753	203.211	4.16e-46
E2F6	-1.04475	3.4192	202.947	4.75e-46
SSTR2	2.35272	0.0335601	202.916	4.82e-46
SLC9A1	1.47597	6.44035	202.846	5e-46
TNFSF10	1.45257	6.41443	202.782	5.16e-46
ACSF2	1.66724	5.39921	202.728	5.3e-46
IDAS	-3.71652	0.413575	202.6	5.65e-46
TTLL6	2.27742	1.57657	202.551	5.8e-46
PCSK2	4.37753	0.0343259	202.421	6.19e-46
NEK2	-1.71959	4.46707	202.407	6.23e-46
SNTB1	-2.39041	6.19842	202.296	6.59e-46
VIPR1	1.81996	5.50609	202.006	7.62e-46
ITGA2	-1.60896	6.79139	201.765	8.6e-46
FAM163B	3.0895	-1.12742	201.741	8.71e-46
PDCD6IP	0.74117	7.77264	201.725	8.78e-46
CPNE8	1.94785	3.03194	201.638	9.17e-46
HAPLN1	2.26871	1.90896	201.484	9.91e-46
TNS1	2.4687	7.17392	201.448	1.01e-45
DSCC1	-2.05074	4.11402	201.246	1.12e-45
ULBP1	-3.56508	0.409092	201.237	1.12e-45
VIP	3.38254	3.32829	200.881	1.34e-45
CEP55	-1.78206	5.54997	200.815	1.39e-45
NOVA1	2.86117	0.375848	200.801	1.4e-45
CDK4	-1.24853	7.70014	200.701	1.47e-45
ALDOB	3.53873	6.45791	200.686	1.48e-45
FANCB	-2.16607	1.57348	200.632	1.52e-45
KCNB1	3.57254	-1.23596	200.638	1.52e-45
LGALS2	2.81768	3.50013	200.63	1.52e-45
EIF4E3	1.63214	4.91254	200.583	1.56e-45
LOC100652730	-5.9377	0.985028	200.284	1.81e-45
FAM73B	1.03691	5.13384	200.276	1.82e-45
C5orf65	1.48501	1.74903	200.189	1.9e-45
ARHGEF37	1.56781	3.99115	200.098	1.99e-45
CDH19	3.93355	-0.0506593	200.017	2.07e-45
GARS	-1.25081	7.60697	199.972	2.12e-45
RTKN	-1.05015	6.42237	199.725	2.4e-45
SH3BGR	1.77977	1.49216	199.658	2.48e-45
S100B	2.31232	2.00338	199.555	2.61e-45
LINC00294	1.06465	3.52513	199.502	2.68e-45
MPPE1	1.03362	4.58595	199.16	3.19e-45
FAM214A	1.01318	4.19752	199.112	3.26e-45
WDR12	-1.35706	5.12524	199.048	3.37e-45
FAM176A	-3.81541	3.3939	199.03	3.4e-45
FJX1	-2.83968	2.55041	198.898	3.63e-45
E2F7	-2.06325	3.32717	198.714	3.99e-45
EPHA6	3.62884	-1.68247	198.557	4.31e-45
BEST2	3.83484	2.74414	198.489	4.46e-45
CCDC68	1.93388	4.19314	198.372	4.73e-45
C1QTNF2	1.74463	0.66505	198.216	5.12e-45
CLCN2	1.54966	5.56346	198.196	5.17e-45
GPA33	1.97104	8.39834	198.156	5.28e-45
ANAPC7	-0.923008	6.08512	198.145	5.31e-45
TLCD2	1.49697	4.50442	198.041	5.59e-45
C1QTNF7	2.49388	1.18685	197.66	6.77e-45
ATAD2	-1.78709	5.95502	197.237	8.37e-45
C9orf117	-1.81009	1.64299	197.219	8.45e-45
HELLS	-1.784	3.97471	197.108	8.93e-45
HOMER1	-2.26171	3.32487	197.076	9.08e-45
SMOX	-2.2023	4.81029	196.981	9.52e-45
CA12	2.20498	7.50241	196.876	1e-44
LAMA1	2.42574	2.3983	196.834	1.02e-44
AQP7	2.38609	1.4842	196.7	1.1e-44
PSAT1	-2.77764	5.80348	196.622	1.14e-44
CNPPD1	0.842494	6.85584	196.418	1.26e-44
GPR108	0.855119	6.17389	196.325	1.32e-44
SLC22A23	1.469	6.10122	196.316	1.33e-44
HSD17B11	1.25762	7.11317	196.138	1.45e-44
LOC100289178	1.52012	-0.129115	195.918	1.62e-44
BUB1	-1.54724	5.51902	195.897	1.64e-44
CD209	2.20476	3.30146	195.882	1.65e-44
SHCBP1	-1.50133	4.04054	195.728	1.79e-44
MOGAT2	2.92717	3.42139	195.702	1.81e-44
CNR1	3.34826	0.710068	195.647	1.86e-44
SYNPO	1.66187	6.42271	195.555	1.95e-44
PLS1	1.27324	7.91784	195.467	2.04e-44
MUL1	0.804681	5.32561	195.448	2.06e-44
GRIK5	2.71444	0.823061	195.438	2.07e-44
PEG3	2.36781	1.01452	195.43	2.08e-44
LOC100507246	-1.58549	6.51925	195.236	2.29e-44
VWA2	-3.93735	4.42033	194.983	2.6e-44
S100A11	-1.83983	8.77414	194.884	2.73e-44
SLC9A3R1	1.29515	7.26535	194.64	3.09e-44
DIEXF	-1.00352	5.32247	194.63	3.1e-44
E2F1	-1.65001	5.25418	194.29	3.68e-44
SCP2	0.977796	7.31152	194.283	3.69e-44
MSI2	-1.29536	4.94272	194.274	3.71e-44
RNASEL	1.20959	3.96667	194.235	3.78e-44
MCM10	-1.8298	4.00397	194.231	3.79e-44
EML1	2.0473	3.51577	193.948	4.37e-44
TGFBI	-3.18025	10.0688	193.682	5e-44
DAAM2	1.79636	3.5288	193.517	5.43e-44
MXD1	1.57251	6.49448	193.246	6.22e-44
EDIL3	2.01121	4.08388	193.234	6.26e-44
HMOX1	1.69187	5.2372	193.015	6.99e-44
CES3	2.30986	5.8579	192.833	7.66e-44
CADM2	3.72388	-0.597622	192.718	8.11e-44
LPHN3	2.28326	1.26322	192.666	8.32e-44
FAM162A	1.15136	6.3712	192.662	8.34e-44
FRMPD4	3.79891	-1.66026	192.455	9.26e-44
CTNND2	2.99461	-0.93071	192.389	9.57e-44
RLIM	-1.28437	6.65491	192.293	1e-43
MGC14436	-3.62587	0.414172	192.273	1.01e-43
NECAB1	2.45276	0.351587	192.193	1.06e-43
CENPN	-1.34598	4.96313	192.129	1.09e-43
CAP2	1.90444	2.64544	191.931	1.2e-43
MRGPRF	2.42477	3.89888	191.853	1.25e-43
TRIM29	-4.39877	6.66878	191.843	1.26e-43
RAB1B	0.748757	7.72894	191.805	1.28e-43
EZH2	-1.32242	5.31096	191.779	1.3e-43
ARHGEF25	2.14033	3.43587	191.663	1.38e-43
TCN2	1.71316	4.91452	191.612	1.41e-43
TMEM41A	-1.0325	5.49525	191.527	1.48e-43
MAGI3	0.974713	4.92608	191.452	1.53e-43
WASL	0.925105	6.76357	191.362	1.6e-43
BCAS1	2.44314	5.92327	191.302	1.65e-43
TOMM34	-1.68768	6.74069	191.268	1.68e-43
SNHG1	-1.87485	5.67744	191.212	1.73e-43
MICALCL	1.50118	2.0092	191.108	1.82e-43
ABCA9	2.384	0.894308	191.069	1.86e-43
MTBP	-1.84829	3.07332	191.063	1.86e-43
KCNMA1	2.81356	4.59718	191.001	1.92e-43
NONO	-1.02788	8.49525	190.763	2.17e-43
SLC27A4	0.950902	6.29006	190.455	2.53e-43
SLC41A2	1.46652	4.38919	190.277	2.77e-43
EXOSC2	-1.02261	5.0882	190.252	2.8e-43
MOCS1	1.76615	3.45615	190.057	3.09e-43
CYP4B1	2.89594	-0.541525	189.944	3.27e-43
MVP	1.08359	9.02889	189.878	3.38e-43
SLC44A4	1.63201	8.487	189.789	3.54e-43
C2CD2L	1.00286	4.73304	189.135	4.91e-43
TMPRSS2	1.42043	8.01313	189.116	4.96e-43
TPM1	1.44714	8.85611	189.108	4.98e-43
TUBB4A	2.19633	0.850778	188.914	5.49e-43
B3GNTL1	-1.43406	3.02089	188.872	5.6e-43
CENPI	-1.73718	2.88895	188.829	5.73e-43
KIF20A	-1.5617	4.94631	188.603	6.42e-43
FOXN3	1.05698	6.00685	188.594	6.45e-43
SLC35D1	1.14113	6.32257	188.434	6.98e-43
AOC3	2.5089	5.32792	188.427	7.01e-43
SLC5A7	3.82182	-1.57857	188.395	7.12e-43
STYK1	1.63749	3.78359	188.028	8.57e-43
TNFRSF1A	0.906317	7.132	187.898	9.15e-43
NRG2	2.62323	-1.26193	187.876	9.25e-43
IARS	-1.19164	7.73329	187.856	9.34e-43
MYL6	1.0863	9.74636	187.84	9.42e-43
HAGHL	-3.09267	3.59342	187.815	9.54e-43
EGFL6	-3.58982	2.09046	187.777	9.72e-43
C17orf110	1.80062	1.95994	187.709	1.01e-42
P2RY12	2.62671	-0.991328	187.665	1.03e-42
KLF9	1.61361	5.05524	187.445	1.15e-42
TMEM132A	-2.37721	5.50608	187.415	1.17e-42
SCN4B	2.01916	1.50148	187.378	1.19e-42
MAOA	1.905	7.43724	187.183	1.31e-42
B3GALT1	3.14981	0.170387	187.152	1.33e-42
MPP5	0.82717	5.37852	187.046	1.4e-42
JAM2	2.15916	2.04889	186.952	1.47e-42
CAMK2G	0.883927	5.88043	186.887	1.52e-42
CDHR2	2.51517	6.095	186.648	1.71e-42
FABP2	3.12391	3.82336	186.444	1.9e-42
DCUN1D5	-1.34207	5.25725	186.396	1.95e-42
TMOD1	2.57766	1.40661	186.321	2.02e-42
SECISBP2L	0.801893	5.2132	186.303	2.04e-42
CST1	-8.0873	5.29877	186.26	2.08e-42
PDE5A	1.5892	4.94313	186.148	2.2e-42
POLD2	-1.07114	7.36961	186.027	2.34e-42
GRPEL2	-1.25094	4.90576	185.74	2.71e-42
C1orf170	-2.92572	0.933015	185.627	2.86e-42
SH3BP1	1.17198	6.00918	185.618	2.88e-42
E2F3	-1.07289	5.05978	185.468	3.1e-42
NOM1	-0.986977	5.17411	185.462	3.11e-42
SOX9	-1.94581	8.15378	185.375	3.25e-42
RNASEH2A	-1.20044	5.67334	185.282	3.41e-42
DHRS9	3.21589	5.09212	185.262	3.44e-42
BEND5	2.26668	-0.161097	185.249	3.46e-42
SULT1B1	2.37581	3.97809	185.2	3.55e-42
LRAT	3.39909	-1.34507	185.192	3.56e-42
ANKRD13B	-2.14299	4.27072	185.143	3.65e-42
DACT3	2.30169	2.64239	184.98	3.96e-42
SLC35G1	1.45554	3.0506	184.981	3.96e-42
RHOU	1.40839	5.38959	184.847	4.24e-42
DCAF11	0.790502	6.73636	184.823	4.29e-42
ACTA1	1.89249	1.52028	184.663	4.65e-42
MTHFD2	-1.59393	6.54058	184.282	5.63e-42
CNTD2	-4.54708	2.53254	184.066	6.28e-42
KIF23	-1.47612	5.00447	183.965	6.6e-42
WISP2	3.59377	1.21827	183.933	6.71e-42
ADAT2	-1.64425	4.14327	183.804	7.16e-42
ABCA6	2.29097	1.03775	183.68	7.62e-42
CYP2B7P1	2.62535	0.431332	183.564	8.08e-42
ASPM	-1.60316	5.12728	183.49	8.38e-42
NME1	-1.58316	6.2748	183.488	8.39e-42
MGST3	0.990887	6.96343	183.411	8.72e-42
C17orf53	-1.44629	3.07682	183.204	9.68e-42
CBX4	-1.5123	5.52599	183.049	1.05e-41
ZFAND2B	0.763087	5.25068	183.031	1.06e-41
GRIN3A	1.82843	0.650008	182.894	1.13e-41
NOC3L	-1.29221	4.68539	182.82	1.17e-41
HMGCL	0.991958	5.92576	182.815	1.18e-41
APLN	-3.14876	3.43058	182.732	1.23e-41
SNHG15	-1.59534	4.70402	182.604	1.31e-41
RCC2	-0.950623	7.74966	182.48	1.39e-41
DDX55	-1.1311	4.81297	182.427	1.43e-41
GPR15	3.50163	1.10604	182.428	1.43e-41
APOBEC3B	1.85264	3.45118	182.413	1.44e-41
PCK1	2.77256	6.30344	182.291	1.53e-41
TMEM140	1.23087	4.14007	182.172	1.63e-41
ARMC10	-1.23053	5.38418	182.156	1.64e-41
KLK6	-9.15898	5.18363	182.144	1.65e-41
CRYAB	2.36868	3.9377	181.99	1.78e-41
CD44	-1.46778	8.65086	181.935	1.83e-41
IMPDH1	-1.4053	6.48416	181.909	1.86e-41
PHF16	-1.52356	4.75434	181.809	1.95e-41
LYNX1	2.42228	2.10681	181.721	2.04e-41
ACTR3B	-1.23083	3.65117	181.526	2.25e-41
ATP11A	-2.17671	6.71439	181.44	2.35e-41
IL6ST	0.926885	6.44072	181.406	2.39e-41
MMP7	-7.05804	6.31909	181.366	2.44e-41
KRTAP13-2	5.81132	-1.4572	181.178	2.68e-41
GPX3	2.3228	5.49856	181.033	2.88e-41
MT1E	2.64715	5.7303	180.964	2.98e-41
CHL1	2.28883	2.41625	180.768	3.29e-41
SETBP1	1.85686	2.9466	180.723	3.37e-41
C3orf26	-1.45573	4.97597	180.638	3.52e-41
UGT2B17	4.14504	6.67742	180.565	3.65e-41
DSC2	1.40241	7.03279	180.394	3.98e-41
CASD1	1.08858	4.66771	180.376	4.01e-41
C20orf166-AS1	3.17375	-0.937569	180.161	4.47e-41
CAD	-1.31771	6.87971	180.075	4.67e-41
TCP11L1	0.979453	3.14605	179.295	6.91e-41
CCR10	2.1956	0.112163	179.271	6.99e-41
BMP2	1.82634	4.56123	179.255	7.05e-41
OGFOD1	-0.737358	5.42267	179.248	7.07e-41
CDCA5	-1.44952	5.7245	179.141	7.46e-41
HECTD3	1.01374	6.62409	179.042	7.84e-41
F2RL1	1.20316	6.85929	178.969	8.14e-41
NACAD	2.11622	1.21243	178.808	8.82e-41
LRMP	2.29847	2.46735	178.76	9.04e-41
LPP	1.09081	7.55806	178.651	9.55e-41
IGSF3	1.22962	5.10398	178.565	9.97e-41
TGIF2	-1.94587	5.47685	178.558	1e-40
KIF2C	-1.46791	5.47963	178.49	1.04e-40
UBE2S	-1.64847	4.93063	178.338	1.12e-40
INPP5A	0.819201	5.29604	178.294	1.14e-40
MGAT4A	1.13852	6.30692	178.249	1.17e-40
SYNCRIP	-0.967463	7.68259	178.133	1.24e-40
ROGDI	0.994876	4.39609	177.951	1.36e-40
SLC7A11	-2.94358	4.98719	177.797	1.47e-40
PRKCB	2.14875	3.20665	177.704	1.54e-40
FANCI	-1.43425	5.83552	177.677	1.56e-40
CTHRC1	-3.99337	5.16995	177.546	1.66e-40
NUP107	-1.07322	5.78814	177.557	1.66e-40
HSPD1	-1.38623	9.03851	177.514	1.69e-40
SUV39H2	-1.27972	4.03067	177.444	1.75e-40
ERCC6L	-1.90956	3.44062	177.126	2.06e-40
SF3B3	-0.923461	8.05804	176.969	2.22e-40
CNN2	-1.20457	7.85602	176.924	2.28e-40
BRP44L	1.19697	5.43011	176.887	2.32e-40
STX12	0.862436	5.8051	176.884	2.32e-40
SMYD5	-0.973398	5.55531	176.843	2.37e-40
KLB	1.99915	0.299582	176.822	2.39e-40
TREH	2.56224	1.5067	176.829	2.39e-40
KNTC1	-1.38726	5.21246	176.652	2.61e-40
MELK	-1.54482	5.16757	176.527	2.78e-40
GLRA4	2.81391	-1.10225	176.431	2.92e-40
C14orf43	1.01659	5.58646	176.221	3.24e-40
AKAP9	0.987511	6.25847	176.202	3.27e-40
DPF3	2.2769	0.671489	176.109	3.43e-40
TESC	-4.3333	5.97189	176.088	3.46e-40
ATP1B2	2.17437	0.35561	175.908	3.79e-40
ADORA3	2.01837	1.73775	175.751	4.1e-40
NOLC1	-1.16772	7.61138	175.64	4.34e-40
IGSF10	2.60525	1.25269	175.363	4.99e-40
MMP11	-4.2606	7.58653	175.162	5.52e-40
PRPF4	-0.852852	5.78726	175.147	5.56e-40
RCN1	-1.43856	7.09352	174.92	6.23e-40
WDR4	-1.40031	4.74811	174.776	6.7e-40
TTLL4	-1.14973	5.2984	174.763	6.75e-40
WDR77	-1.39345	6.50239	174.548	7.52e-40
BTD	1.00524	4.21572	174.537	7.55e-40
PCK2	1.1107	7.02996	174.186	9.01e-40
FBXO32	1.78225	5.84267	174.124	9.3e-40
RIC3	2.73988	-0.765664	174.029	9.76e-40
SLMO1	-1.7973	1.91593	173.785	1.1e-39
PGM5P2	2.19511	-0.998877	173.729	1.13e-39
GLS2	-2.4278	3.29848	173.533	1.25e-39
NUP43	-0.937415	5.60389	173.466	1.3e-39
TMEM97	-1.6654	6.37311	173.458	1.3e-39
AGFG2	1.2149	5.69307	173.245	1.45e-39
MORN5	4.6244	-0.585412	173.165	1.51e-39
UBFD1	-0.862279	6.20998	173.022	1.62e-39
CD3EAP	-1.7582	2.98236	172.958	1.67e-39
FAM161B	1.27278	2.08988	172.899	1.72e-39
SELENBP1	2.32388	8.834	172.856	1.76e-39
KIAA1524	-1.50922	3.96143	172.782	1.83e-39
CCDC86	-1.17816	5.55961	172.757	1.85e-39
XDH	2.28266	5.28242	172.744	1.86e-39
PTK2B	1.26237	6.07238	172.666	1.94e-39
PRKACB	1.843	6.06388	172.435	2.17e-39
KPNA2	-1.30511	7.11399	172.363	2.25e-39
WDR62	-1.69114	4.1994	172.041	2.65e-39
GABRD	-2.58481	0.734209	172.037	2.66e-39
JPH4	2.31551	-0.569526	171.841	2.93e-39
PLAC2	2.90866	1.0397	171.794	3e-39
RUNX1	-1.49857	6.4823	171.714	3.12e-39
LOC646851	-2.42791	1.49116	171.644	3.24e-39
EME1	-1.72889	2.3371	171.631	3.26e-39
PAICS	-1.36511	7.71748	171.375	3.7e-39
KIF18A	-1.52166	3.53072	171.319	3.81e-39
C7orf58	2.03326	3.64596	171.284	3.88e-39
DSCR3	0.749387	5.82419	171.227	3.99e-39
ENOPH1	-1.09046	5.94664	171.066	4.33e-39
FMNL2	-1.16504	5.69807	170.719	5.15e-39
LOC572558	4.39232	-1.45557	170.61	5.44e-39
LOC254896	-3.37331	-0.244611	170.594	5.49e-39
EIF2S2	-1.24844	6.68833	170.474	5.83e-39
RECQL4	-1.85005	5.70238	170.423	5.98e-39
SET	-0.937212	8.33037	170.205	6.67e-39
CALM1	0.798036	8.99454	170.113	6.99e-39
GPR37L1	1.6848	0.932243	170.076	7.12e-39
CHEK1	-1.34464	5.06039	169.969	7.51e-39
CCL28	2.20094	3.66167	169.911	7.74e-39
LOC100287482	-3.97392	1.07614	169.895	7.8e-39
TBC1D10A	0.984794	4.65294	169.799	8.18e-39
EXO1	-1.6672	4.06617	169.69	8.65e-39
MAST2	1.05149	6.73675	169.299	1.05e-38
TAF1A	-1.38397	2.68108	169.192	1.11e-38
FAM89A	-1.70364	3.58956	169.11	1.16e-38
MYOC	4.67887	0.0624217	169.039	1.2e-38
FABP1	3.00103	9.411	168.963	1.25e-38
SHE	1.65246	2.19759	168.542	1.54e-38
PIGZ	1.95369	5.34095	168.507	1.57e-38
TRIM27	-0.800369	6.55921	168.407	1.65e-38
ATR	-1.1005	5.29917	168.272	1.76e-38
CTSG	3.23935	0.875943	168.249	1.78e-38
TSHZ1	1.17643	5.04982	168.188	1.84e-38
FOLR2	2.37244	3.1539	168.067	1.96e-38
C1orf112	-1.21883	3.86009	167.901	2.13e-38
GALNTL1	2.61286	0.799854	167.898	2.13e-38
PRR5L	1.2058	5.78439	167.88	2.15e-38
CFP	1.93429	1.26314	167.679	2.38e-38
SLC22A4	1.65101	1.79188	167.539	2.55e-38
ANO5	2.96818	1.47621	167.198	3.03e-38
XPNPEP3	-1.19016	4.68571	167.158	3.09e-38
EIF3B	-1.02912	8.52098	167.133	3.13e-38
TMEM59L	2.82295	-0.122476	167.107	3.17e-38
LOC339524	2.08935	0.382307	167	3.35e-38
LGALS9B	1.75926	3.50319	166.95	3.43e-38
MYC	-1.85574	8.33879	166.583	4.13e-38
ARHGAP17	0.77857	6.15865	166.461	4.39e-38
MARC2	1.05895	4.66555	166.345	4.65e-38
CTPS	-1.2396	5.70752	166.339	4.67e-38
VDR	1.15267	6.95151	166.324	4.7e-38
ZNF473	-1.07366	3.99238	166.178	5.06e-38
LGI4	2.2387	2.49879	166.164	5.09e-38
AGTR1	3.3929	0.418678	166.104	5.25e-38
PTPRF	1.12923	9.01144	166.1	5.26e-38
LRP11	-1.27378	6.34824	166.086	5.3e-38
FXYD5	-1.94739	7.06336	166.083	5.31e-38
PTGER4	1.50287	5.01901	166.061	5.36e-38
B4GALNT2	3.96829	3.64475	166.027	5.46e-38
ZBTB16	3.22467	0.573276	165.979	5.59e-38
GRIA4	2.43695	-0.94411	165.834	6.01e-38
ZC3H8	-1.27151	3.65575	165.731	6.33e-38
C2orf70	-3.28344	1.96293	165.711	6.4e-38
CYBRD1	1.87501	5.95682	165.595	6.78e-38
LYAR	-1.44535	5.13331	165.522	7.04e-38
CDCA4	-1.37232	5.07718	165.447	7.31e-38
MOB2	0.823764	5.20193	165.425	7.39e-38
MMRN1	2.78329	2.64851	165.308	7.83e-38
FAM40B	-2.62076	3.19318	165.293	7.89e-38
EXOSC7	-0.917997	5.43492	165.278	7.95e-38
GFRA1	2.68511	2.54889	165.248	8.08e-38
LRRC66	1.82564	3.265	165.226	8.16e-38
OXTR	-2.93303	1.49137	165.164	8.42e-38
UBE3D	-1.26964	2.76741	165.124	8.6e-38
DES	3.68927	8.60119	165.082	8.78e-38
PHF14	-0.985313	5.88725	165.058	8.88e-38
KIF4A	-1.45153	5.088	164.905	9.6e-38
TAX1BP3	1.45928	3.54199	164.875	9.74e-38
C17orf59	0.98799	3.85994	164.856	9.84e-38
WISP1	-2.98082	3.93117	164.832	9.95e-38
FAM13B	0.794746	4.60301	164.498	1.18e-37
GDF15	-2.93295	7.74809	164.459	1.2e-37
DBF4	-1.37281	4.36279	164.426	1.22e-37
TMEM59	1.00293	8.40359	164.408	1.23e-37
LMBR1	-0.98844	6.07317	164.395	1.24e-37
CST2	-6.2469	1.79936	164.381	1.25e-37
PDK2	1.20425	5.83259	164.361	1.26e-37
JPH1	-1.80741	5.16926	164.345	1.27e-37
CELSR1	-2.45881	5.6011	164.03	1.49e-37
UGGT2	-1.47011	4.91399	163.981	1.53e-37
CBX3	-1.34305	7.81179	163.962	1.54e-37
MAPK10	1.87656	1.179	163.888	1.6e-37
AEN	-1.29965	5.72031	163.817	1.66e-37
C16orf13	-0.887402	6.18835	163.806	1.67e-37
CMBL	1.81963	6.57742	163.742	1.72e-37
CENPA	-1.51279	3.74229	163.709	1.75e-37
GRHL3	-3.64664	2.53067	163.565	1.88e-37
ABCD3	0.96944	6.41256	163.188	2.28e-37
TARBP1	-1.37374	5.74703	163.17	2.3e-37
VILL	1.64947	6.40934	163.101	2.38e-37
MPEG1	1.94105	5.11645	163.015	2.48e-37
FAM211A	1.28701	4.79019	162.996	2.51e-37
ACAN	-3.07179	3.48921	162.777	2.8e-37
UTP14A	-1.45349	5.44859	162.7	2.91e-37
FIGNL1	-1.33737	4.47429	162.653	2.98e-37
GBA	0.94761	5.81498	162.629	3.01e-37
SORD	-1.49615	6.2463	162.619	3.03e-37
APOBR	1.97414	6.15707	162.607	3.05e-37
CENPF	-1.65918	6.39112	162.591	3.07e-37
MEP1A	2.54703	7.34852	162.403	3.38e-37
NOL6	-0.978292	6.42627	162.392	3.4e-37
AURKA	-1.58701	5.73364	162.308	3.54e-37
SFTA2	-7.13288	1.80567	162.253	3.64e-37
EPB41L4B	1.28255	6.99232	162.213	3.72e-37
NUF2	-1.82316	4.22155	162.201	3.74e-37
SUCLG2	1.07175	6.7929	162.185	3.77e-37
MAPK15	-4.0283	2.80224	162.149	3.84e-37
GRHL1	-2.40846	2.83102	162.069	3.99e-37
C1orf109	-0.96912	4.38309	162.012	4.11e-37
DNA2	-1.55665	3.827	162.01	4.12e-37
HSP90AB2P	-1.52107	4.87803	162.003	4.13e-37
ABCE1	-1.25714	6.36935	161.91	4.33e-37
CCNJ	-1.05141	4.00112	161.829	4.51e-37
TBC1D30	-1.53866	4.15023	161.797	4.58e-37
AGXT2L2	1.06189	5.03302	161.777	4.63e-37
RAD54L	-1.55474	4.37912	161.751	4.69e-37
MSRB3	2.09938	4.82328	161.596	5.07e-37
GNL3	-1.16269	7.00666	161.546	5.2e-37
KIF1C	1.02043	7.81006	161.497	5.33e-37
TMEM30B	1.07158	6.32062	161.287	5.92e-37
SPEG	2.80938	3.33835	161.246	6.04e-37
TXNRD3	-1.2338	2.91493	161.241	6.06e-37
ATAD5	-1.44609	3.51742	161.196	6.2e-37
HERC3	0.858107	4.80305	161.173	6.27e-37
GAD1	-5.52013	2.02938	161.158	6.32e-37
EIF5A2	-1.51589	3.58671	161.038	6.71e-37
POP1	-1.50219	4.20659	160.995	6.86e-37
HSP90AB3P	-1.39978	7.25848	160.924	7.11e-37
PHLDA1	-2.78096	7.63531	160.879	7.27e-37
UHRF1	-1.87234	4.81527	160.829	7.46e-37
TCF7L1	1.48942	2.82679	160.794	7.59e-37
NAA15	-1.00857	6.1989	160.788	7.61e-37
RACGAP1	-1.20228	6.14684	160.772	7.67e-37
FCRL4	2.90903	-1.63555	160.75	7.76e-37
LRRN4CL	1.83592	1.65246	160.632	8.23e-37
NUTF2	-0.967362	6.83404	160.515	8.73e-37
NKD2	-3.78244	4.64586	160.488	8.85e-37
LARGE	1.21298	4.86641	160.415	9.18e-37
HAUS5	-1.14817	4.58918	160.323	9.62e-37
TADA2B	0.689341	5.1164	160.227	1.01e-36
SCD	-2.4152	9.2061	159.858	1.22e-36
ITM2A	1.97765	3.33642	159.836	1.23e-36
C6orf72	0.898523	4.7641	159.726	1.3e-36
UCN2	-4.51159	-0.251399	159.567	1.41e-36
MAF	1.61153	4.74183	159.332	1.58e-36
BMX	2.185	1.33955	159.328	1.59e-36
LTBP4	1.58381	7.32693	159.133	1.75e-36
GPR180	-1.25696	4.81753	159.036	1.84e-36
FXYD3	1.69337	9.38958	159.006	1.87e-36
ISX	2.48286	4.94987	158.997	1.87e-36
CCDC152	2.17149	0.704094	158.884	1.98e-36
FNIP2	0.99588	5.23903	158.711	2.16e-36
PRRT1	1.67687	0.622445	158.252	2.73e-36
PRKCD	0.91901	6.41402	158.111	2.93e-36
LINC00460	-6.70132	1.09018	158.05	3.02e-36
TNK1	0.987481	4.44812	157.951	3.17e-36
LOC154860	-7.75166	2.33048	157.887	3.28e-36
RPS6KA1	0.969784	7.30793	157.872	3.3e-36
DBNDD1	-2.32271	4.77832	157.831	3.37e-36
NAT10	-1.02426	6.72595	157.811	3.4e-36
LRRFIP2	0.745453	5.78056	157.799	3.42e-36
RSPO2	3.33802	0.604422	157.754	3.5e-36
BTBD3	1.06924	5.64331	157.628	3.73e-36
NUDCD1	-1.56377	5.364	157.465	4.05e-36
REEP2	2.29788	1.33241	157.349	4.3e-36
CD1D	1.67916	1.74979	157.339	4.32e-36
TRIM59	-1.41881	3.831	157.331	4.33e-36
SGOL1	-1.42109	3.48152	157.297	4.41e-36
ACSS2	1.11235	7.55297	157.17	4.7e-36
NUP205	-0.978171	6.58371	157.106	4.85e-36
ENTPD8	2.57942	4.95449	157.052	4.99e-36
GFRA3	2.82553	0.57496	157.031	5.04e-36
LEMD1	-6.74499	1.87067	156.895	5.4e-36
MADCAM1	2.79352	0.837593	156.89	5.41e-36
MARCKS	1.02637	7.8156	156.891	5.41e-36
DOLPP1	1.02443	5.06427	156.829	5.58e-36
MCM3	-1.03633	7.58029	156.744	5.82e-36
PRR11	-1.42805	5.38357	156.704	5.94e-36
PIGS	0.853793	6.24908	156.695	5.97e-36
NCOA4	0.831014	7.62944	156.676	6.02e-36
DTL	-1.42008	4.81741	156.656	6.09e-36
ALAD	0.836192	5.88307	156.644	6.12e-36
PLXNA2	1.18438	6.16098	156.55	6.42e-36
PSME4	-0.731448	6.49113	156.477	6.66e-36
COX8A	0.735464	7.85892	156.347	7.11e-36
KRT24	5.48613	-0.616943	156.196	7.67e-36
C1orf96	-1.23482	3.92489	156.191	7.69e-36
FEV	3.41211	-0.759429	156.191	7.69e-36
LETM1	0.971279	6.47391	156.185	7.71e-36
NCAPD3	-1.12327	5.83933	156.1	8.05e-36
RAVER2	1.01479	5.75695	155.912	8.85e-36
PLA2G10	1.97635	2.37944	155.898	8.91e-36
CYP27B1	-1.88104	2.21633	155.651	1.01e-35
MPI	1.05635	5.24303	155.641	1.01e-35
USP31	-1.05876	4.61029	155.655	1.01e-35
GCNT4	2.23453	0.452092	155.6	1.04e-35
NMB	-1.77122	3.04592	155.527	1.07e-35
KLHL35	-3.61346	2.8965	155.496	1.09e-35
TRMT11	-1.13028	4.09183	155.48	1.1e-35
POLQ	-1.61651	3.95984	155.405	1.14e-35
RFC4	-1.25582	4.78117	155.179	1.28e-35
C16orf59	-1.41859	3.29532	155.16	1.29e-35
ZNF200	-0.951371	3.8718	155.111	1.32e-35
C2CD4A	-4.17119	4.8462	155.083	1.34e-35
ECE1	1.12622	7.49138	155.059	1.36e-35
RHOC	1.01971	8.43371	155.038	1.37e-35
PLEKHA7	1.00169	5.19607	154.834	1.52e-35
GALNT12	1.33735	6.20607	154.801	1.55e-35
MKI67IP	-1.07159	5.35415	154.634	1.68e-35
DENND1C	1.09297	5.25133	154.623	1.69e-35
UBE2T	-1.50724	4.93462	154.602	1.71e-35
RASD2	2.17744	3.58506	154.48	1.82e-35
SIDT2	1.09019	5.46376	154.356	1.94e-35
KCNA1	3.17273	-1.89237	154.305	1.99e-35
EYA2	2.82814	2.73896	154.285	2.01e-35
SSBP2	1.66017	2.78484	154.033	2.28e-35
CCDC78	-3.49373	1.81943	154	2.32e-35
STRA6	-5.34348	3.79896	153.921	2.41e-35
NIPAL1	1.31129	3.38312	153.886	2.45e-35
PRMT3	-1.33379	4.88796	153.783	2.58e-35
UTP20	-1.15204	5.6124	153.782	2.58e-35
ABCB5	3.16706	-1.39533	153.765	2.61e-35
RBM20	2.29215	-0.142881	153.728	2.66e-35
CMTM8	-1.22036	4.13676	153.72	2.67e-35
FAM46C	1.80524	5.22659	153.652	2.76e-35
TNS4	-3.34781	7.22126	153.613	2.81e-35
PPP1R1A	3.23071	0.780235	153.538	2.92e-35
GNG12	0.992693	7.42837	153.523	2.94e-35
PDLIM2	1.31531	4.6865	153.501	2.98e-35
TPRG1L	0.843618	6.76646	153.488	3e-35
RRM2	-1.56076	6.90272	153.437	3.07e-35
FBXO41	-1.99407	4.57978	153.436	3.08e-35
TXNDC11	0.750652	6.07834	153.424	3.09e-35
NAA60	0.731765	6.43773	153.35	3.21e-35
ASB7	0.702484	4.45438	153.234	3.41e-35
GAP43	2.89394	0.605984	153.145	3.56e-35
TOP2A	-1.59216	7.6127	153.09	3.66e-35
PAQR8	1.50161	6.75256	153.078	3.68e-35
KIF4B	-2.05746	1.82262	152.979	3.87e-35
GYPC	1.7259	3.52831	152.835	4.16e-35
PSIMCT-1	-1.84324	2.83743	152.787	4.26e-35
PLXNA1	-1.281	6.59212	152.671	4.52e-35
CCT3	-0.90687	8.73046	152.612	4.66e-35
SEC14L5	2.33113	-0.158787	152.525	4.86e-35
G3BP1	-0.957993	7.09044	152.494	4.94e-35
MIR17HG	-2.77716	2.99879	152.453	5.05e-35
SPARCL1	1.97423	6.6766	152.434	5.09e-35
LIMA1	1.27371	7.71307	152.372	5.25e-35
CPSF3	-0.842902	5.94414	152.303	5.44e-35
CAPN2	1.13091	8.20143	152.293	5.47e-35
DMPK	1.45109	5.15266	152.282	5.5e-35
FANCA	-1.4361	4.92922	152.183	5.78e-35
NAP1L1	-1.24856	8.07039	152.131	5.93e-35
KRT23	-6.96009	6.24921	152.095	6.04e-35
SALL2	2.04172	1.56568	152.079	6.09e-35
CDC45	-1.59285	4.65292	152.068	6.12e-35
AKR1B15	2.84227	0.321031	152.031	6.24e-35
CASP5	2.12068	3.14651	152.023	6.26e-35
CCDC150	-2.2248	1.60122	151.979	6.4e-35
ZSWIM6	0.885214	4.55363	151.908	6.63e-35
AHCY	-1.38079	9.10846	151.841	6.87e-35
RIMS4	3.25282	-0.72628	151.818	6.94e-35
VAMP8	0.944304	6.97253	151.819	6.94e-35
EPAS1	1.14322	7.46377	151.801	7e-35
FLNA	2.05942	10.0335	151.73	7.26e-35
FAM21C	0.980136	3.93233	151.665	7.5e-35
C11orf84	-1.26929	4.78407	151.55	7.95e-35
CROT	1.2457	4.12342	151.402	8.56e-35
SMARCC1	-0.839606	7.73761	151.387	8.62e-35
SIGMAR1	-1.02272	7.41147	151.383	8.64e-35
RBMX	-0.822719	7.43368	151.373	8.69e-35
CKMT1B	1.4192	5.41073	151.22	9.38e-35
CACNB1	1.31984	2.92942	151.152	9.71e-35
ARHGEF26	1.63199	2.85317	150.972	1.06e-34
RANBP1	-1.38598	6.0418	150.928	1.09e-34
RIMKLA	1.48076	3.99962	150.93	1.09e-34
GTSE1	-1.34582	4.56776	150.812	1.15e-34
COX7A1	1.6632	2.384	150.775	1.17e-34
XPO4	-1.26167	5.92495	150.696	1.22e-34
NCAPH	-1.26907	4.97245	150.63	1.26e-34
CHODL	2.62725	-0.283097	150.594	1.29e-34
CPOX	-0.964751	5.16397	150.49	1.35e-34
LOC100128881	-2.39387	3.81324	150.475	1.36e-34
TMEM108	1.79674	-0.386305	150.409	1.41e-34
GGT6	1.98076	6.44572	150.394	1.42e-34
CLDN5	2.0926	3.52541	150.27	1.51e-34
SLC35F1	1.89457	-0.121127	150.236	1.54e-34
BRCA1	-1.40467	5.0205	150.227	1.55e-34
LINC00341	1.61807	1.58088	150.156	1.6e-34
KIF18B	-1.60915	4.0266	150.02	1.72e-34
AMPD2	-0.992452	6.06851	149.988	1.74e-34
NDN	1.74609	3.56107	149.965	1.76e-34
ASCL2	-3.50392	6.93579	149.942	1.79e-34
SPICE1	-1.02819	4.53534	149.932	1.79e-34
ATRNL1	2.71532	0.260482	149.845	1.87e-34
CDK1	-1.6982	6.19636	149.755	1.96e-34
TCEAL2	3.2555	0.312265	149.746	1.97e-34
SLC12A8	-1.15404	4.6682	149.697	2.02e-34
MFN2	0.792427	7.10096	149.676	2.04e-34
CDCA3	-1.36116	4.6543	149.667	2.05e-34
MFSD4	2.06405	4.12786	149.667	2.05e-34
CST4	-6.86957	0.88282	149.634	2.08e-34
PTPLAD1	-1.11848	7.24947	149.487	2.24e-34
PBX4	-1.79386	1.89586	149.418	2.32e-34
SLC16A9	2.19814	4.09821	149.336	2.42e-34
C15orf38	0.979745	3.7747	149.258	2.52e-34
QTRTD1	-0.773267	5.15504	149.178	2.62e-34
LOC100505633	1.77668	4.08151	149.076	2.76e-34
PHF6	-1.00343	5.58156	149.033	2.82e-34
F13A1	2.46809	4.57578	148.886	3.04e-34
ITPKA	1.75067	4.1389	148.748	3.26e-34
AURKAPS1	-1.99667	1.63999	148.642	3.43e-34
CPSF6	-0.633826	6.63996	148.515	3.66e-34
SLC4A11	-3.93818	3.31871	148.469	3.75e-34
PPARGC1B	1.18863	4.58885	148.463	3.76e-34
RGMA	2.39896	3.47145	148.461	3.76e-34
CLU	2.3185	6.53269	148.263	4.16e-34
SORBS1	1.87609	6.23451	148.231	4.22e-34
HADH	1.0172	7.0789	148.166	4.36e-34
RGS16	-2.35242	4.49996	148.106	4.5e-34
ZBTB9	-0.81321	4.07124	148.053	4.62e-34
FEZ2	0.763748	5.19053	147.672	5.59e-34
BDH1	1.04155	6.56198	147.577	5.87e-34
LGR4	1.09031	6.51651	147.576	5.87e-34
PTRH1	-1.16362	3.98664	147.548	5.95e-34
NEK5	-2.90321	0.307332	147.543	5.97e-34
RCSD1	1.56972	3.43266	147.067	7.59e-34
DONSON	-1.13769	3.99376	147.018	7.78e-34
PPP1R12C	0.92242	6.24411	146.985	7.91e-34
C2orf15	-1.28918	2.57046	146.938	8.1e-34
MCM7	-1.10111	8.16876	146.85	8.46e-34
MYO1D	1.13508	8.95522	146.76	8.85e-34
TBC1D24	-1.0214	4.34616	146.605	9.58e-34
SERINC2	1.2862	8.3546	146.529	9.95e-34
VEGFA	-1.48953	7.47176	146.487	1.02e-33
NMNAT1	0.909422	4.29478	146.434	1.04e-33
KY	2.55211	-0.892003	146.425	1.05e-33
NUDT22	0.707449	5.48626	146.393	1.07e-33
THRB	2.21982	3.41441	146.328	1.1e-33
ACE	1.67388	6.355	146.285	1.12e-33
SPERT	-5.3893	-0.0245877	146.239	1.15e-33
VSIG2	3.00282	5.46483	146.186	1.18e-33
CHTF18	-1.38655	5.10922	146.167	1.19e-33
SNRK	0.633667	5.19455	146.056	1.26e-33
PRSS36	1.4134	1.73421	145.974	1.32e-33
TMEM161A	-0.900293	5.75532	145.961	1.32e-33
CELSR3	-2.68474	4.73021	145.935	1.34e-33
PLK1	-1.23697	6.24203	145.917	1.35e-33
GRAMD4	1.05475	6.2315	145.843	1.4e-33
ZNF692	-1.43083	4.6843	145.745	1.48e-33
EXOSC3	-1.03442	4.52479	145.632	1.56e-33
MAD2L1	-1.79359	5.23248	145.633	1.56e-33
SLIT3	2.16627	4.17671	145.627	1.57e-33
LONRF2	3.1169	0.797823	145.533	1.64e-33
NOTUM	-8.90534	6.37947	145.523	1.65e-33
UGT2A3	3.16105	4.65433	145.457	1.71e-33
EHHADH	1.14873	4.61112	145.437	1.72e-33
ZNF485	-1.3015	2.38834	145.441	1.72e-33
SUN2	0.978217	7.21516	145.371	1.78e-33
ULBP2	-4.33095	1.41585	145.345	1.81e-33
WDR3	-1.04397	5.83506	145.338	1.81e-33
INTS7	-0.902243	5.27157	145.202	1.94e-33
FANCD2	-1.23657	4.93335	145.19	1.95e-33
MYBL2	-1.84529	7.01572	145.05	2.09e-33
RAN	-1.05711	8.25206	145.012	2.13e-33
SERINC1	0.747243	7.23828	144.93	2.23e-33
ATP6V0D2	2.04111	0.881172	144.904	2.25e-33
CENPE	-1.57451	4.48239	144.865	2.3e-33
EMP1	1.66463	7.27943	144.798	2.38e-33
STIL	-1.32378	4.79797	144.799	2.38e-33
HAPLN4	2.37114	-1.05991	144.786	2.39e-33
FAM72D	-1.81363	1.34626	144.736	2.45e-33
CCDC41	-1.11674	3.8527	144.725	2.47e-33
CKMT1A	1.37476	5.58939	144.721	2.47e-33
TGFB1I1	1.59623	5.13413	144.676	2.53e-33
RHBDF2	-1.39855	5.79281	144.58	2.65e-33
FAM126B	0.758158	4.70336	144.528	2.72e-33
ZNF697	-1.4694	3.58254	144.531	2.72e-33
GINS1	-1.76668	5.12304	144.494	2.77e-33
FAM54A	-1.50996	3.25225	144.454	2.83e-33
FBXW5	0.85551	7.47509	144.225	3.17e-33
LOC100130894	-3.17762	-0.582489	144.173	3.26e-33
ULBP3	-1.97353	0.743937	144.064	3.44e-33
RIPK3	1.00367	4.79876	144.057	3.45e-33
ITGA7	1.8571	4.26495	144.052	3.46e-33
RELL1	1.25477	4.25749	144.045	3.47e-33
SND1	-0.871632	8.68008	144.036	3.49e-33
PDLIM3	2.05584	4.94404	143.96	3.62e-33
TOP1MT	-1.62059	6.30549	143.919	3.7e-33
IRF4	2.27638	2.99918	143.841	3.85e-33
IFRD2	-0.872921	6.60565	143.835	3.86e-33
ABHD6	0.972934	4.25134	143.558	4.44e-33
SMCR7	0.874788	3.57657	143.547	4.46e-33
XPO1	-0.770484	7.68876	143.538	4.48e-33
MEX3A	-2.89583	4.18948	143.46	4.66e-33
MSX1	-3.28267	3.00681	143.434	4.73e-33
ZNF121	-1.85606	2.80609	143.377	4.86e-33
VPS4B	0.881949	6.17697	143.316	5.01e-33
ADAMTS1	1.74352	4.93529	143.305	5.04e-33
PLD1	1.12653	5.18574	143.294	5.07e-33
PRC1	-1.28222	6.27748	143.266	5.14e-33
PTPN12	-0.923026	6.4772	143.103	5.58e-33
MFAP4	2.15267	5.84687	142.945	6.04e-33
SFRP5	3.5388	0.221944	142.937	6.07e-33
NANP	-1.41753	3.85952	142.761	6.63e-33
GART	-0.977847	6.8746	142.734	6.72e-33
FAM63A	1.05085	4.80234	142.67	6.94e-33
ADAM12	-4.23848	4.35445	142.655	6.99e-33
AVPI1	1.02912	5.04324	142.603	7.18e-33
C8orf80	2.37232	0.452125	142.439	7.8e-33
NR3C1	1.49962	4.40894	142.376	8.05e-33
TRAF3IP2	0.899624	5.56855	142.315	8.3e-33
BTBD16	-3.31414	0.294745	142.302	8.35e-33
LGALS3	1.24239	9.97819	142.221	8.7e-33
TKT	-0.91039	9.02723	142.101	9.24e-33
PLEKHA8P1	-1.06161	2.86034	142.075	9.36e-33
C6orf136	0.899247	5.09365	142.013	9.66e-33
IPO7	-0.952752	7.63589	142.007	9.69e-33
MTAP	-1.16992	5.4031	141.973	9.86e-33
EGLN1	0.771178	5.98498	141.882	1.03e-32
CKAP5	-0.900733	7.25823	141.834	1.06e-32
RRP1B	-0.933412	6.13588	141.826	1.06e-32
ATIC	-0.962589	7.34216	141.817	1.07e-32
CHMP2A	0.733269	7.03689	141.575	1.2e-32
PLCG2	1.71519	3.73412	141.49	1.26e-32
SLC22A17	1.79293	2.72529	141.447	1.28e-32
BRIX1	-1.29869	5.60414	141.432	1.29e-32
DARS	-1.01187	6.92384	141.43	1.3e-32
ECE2	-1.02856	4.5716	141.424	1.3e-32
ATP2A3	1.7989	7.39195	141.262	1.41e-32
DHX34	-1.15251	5.41502	141.241	1.43e-32
ILK	0.924769	7.30392	141.122	1.51e-32
MAP3K11	0.750801	6.81672	141.117	1.52e-32
TAF1D	-1.34592	5.27217	141.114	1.52e-32
YTHDF1	-1.03747	6.77251	141.099	1.53e-32
RRS1	-1.31326	5.78772	141.05	1.57e-32
CCT2	-1.03807	8.04989	140.997	1.61e-32
SETD6	-1.04845	4.06246	140.941	1.66e-32
BIRC5	-1.41721	6.34195	140.912	1.68e-32
TOPBP1	-0.831546	5.88408	140.852	1.73e-32
PDXP	0.963693	4.80752	140.716	1.86e-32
C19orf21	1.23408	8.83791	140.447	2.13e-32
RCAN1	1.08663	5.54447	140.418	2.16e-32
CCNB1	-1.50495	6.68308	140.36	2.22e-32
KAL1	-3.18064	3.41839	140.263	2.33e-32
GRAMD1A	-1.39031	6.50702	140.165	2.45e-32
IGSF11	2.81946	-1.56988	140.137	2.48e-32
TAB2	0.583354	6.44828	140.086	2.55e-32
LRCH2	1.87571	1.0494	140.057	2.59e-32
ALKBH2	-1.13779	4.24854	140.012	2.65e-32
CYS1	1.97923	1.66708	139.969	2.7e-32
ECH1	1.03011	7.84442	139.946	2.73e-32
SNORA18	-1.81615	1.30983	139.877	2.83e-32
GSTM2	1.56436	1.70202	139.822	2.91e-32
TGIF1	-1.13307	6.66584	139.788	2.96e-32
RAE1	-1.30994	6.14453	139.731	3.05e-32
GEMIN5	-0.901886	5.179	139.661	3.16e-32
TMEM130	2.40696	-0.0503259	139.609	3.24e-32
SDHA	0.931553	7.57338	139.586	3.28e-32
CDC6	-1.72018	5.46519	139.564	3.32e-32
GPBP1L1	0.589094	7.26409	139.504	3.42e-32
TIMP1	-1.93725	8.41649	139.499	3.43e-32
PMAIP1	-2.24257	4.07474	139.49	3.44e-32
ASCC3	-0.85307	6.07168	139.435	3.54e-32
C12orf53	2.16357	0.0138479	139.416	3.57e-32
ACBD6	-0.867889	5.27418	139.377	3.64e-32
ZSWIM4	-1.40274	4.38836	139.293	3.8e-32
GPT2	-1.48553	6.47629	139.156	4.07e-32
NLE1	-1.11883	5.20859	139.071	4.25e-32
GPER	2.14447	1.97516	139.061	4.27e-32
C15orf42	-1.6393	3.93009	138.943	4.53e-32
COL7A1	-3.25693	5.42143	138.916	4.59e-32
EAF2	1.10898	1.80881	138.913	4.6e-32
NOX4	-3.34144	1.69293	138.916	4.6e-32
KCNJ14	-1.68639	1.58953	138.909	4.61e-32
TXLNG	-1.24039	5.55813	138.809	4.85e-32
MASP1	2.97181	2.74002	138.806	4.86e-32
RBM26	-0.959	5.56172	138.723	5.06e-32
KIAA1522	0.977868	7.8583	138.72	5.07e-32
RPP40	-1.34146	3.38764	138.718	5.08e-32
NOP56	-1.33186	7.45552	138.692	5.14e-32
RASL12	1.62141	3.09066	138.686	5.16e-32
ITIH5	1.86524	4.74803	138.662	5.22e-32
ZNF229	1.93041	-0.506768	138.655	5.24e-32
CENPP	-1.346	2.09246	138.59	5.42e-32
NOP16	-1.01109	5.54832	138.44	5.84e-32
TLX1	-3.78926	1.93352	138.433	5.86e-32
FLJ22184	-3.82692	3.52574	138.394	5.98e-32
VSNL1	-2.86016	5.10312	138.379	6.02e-32
GIMAP7	1.63524	2.73685	138.304	6.25e-32
CSNK1E	-0.866846	6.75525	138.281	6.33e-32
ARSA	1.07476	5.76146	138.24	6.46e-32
HADHB	0.820539	6.75399	138.096	6.94e-32
TLR9	1.90194	0.613877	138.066	7.05e-32
IL16	1.51094	3.89375	138.049	7.11e-32
CCDC99	-1.15483	4.02156	138.033	7.17e-32
PABPC1L	-2.95055	4.28194	138.015	7.23e-32
ETNK1	1.08055	6.76324	137.872	7.77e-32
PKMYT1	-1.41032	5.1584	137.856	7.84e-32
LOC389791	-2.89236	0.0412545	137.843	7.89e-32
KIF5A	2.46992	0.514596	137.839	7.9e-32
YEATS2	-0.864209	5.78821	137.809	8.03e-32
GIMAP1	1.58185	2.06284	137.786	8.12e-32
ATG9B	-3.41127	2.18986	137.768	8.19e-32
KIF13B	1.17768	6.86862	137.594	8.94e-32
SNCG	2.09453	1.58345	137.575	9.03e-32
SHISA2	-3.27319	2.23704	137.572	9.04e-32
BRPF3	0.890107	6.13339	137.538	9.2e-32
JAZF1	1.32034	3.22807	137.535	9.21e-32
RNF183	-3.08111	2.07291	137.531	9.23e-32
TNIP1	0.807847	7.70322	137.509	9.33e-32
UQCRC1	0.765707	8.67263	137.508	9.34e-32
RNFT2	-1.96793	1.65416	137.412	9.8e-32
WNT3	-2.26253	0.588504	137.384	9.94e-32
SPINK2	2.76862	-0.945368	137.294	1.04e-31
ADAMTSL1	1.92007	2.55126	137.17	1.11e-31
CHAF1B	-1.314	4.08585	137.131	1.13e-31
TRAIP	-1.10202	3.445	137.102	1.15e-31
MAPK7	0.939054	4.39712	136.876	1.28e-31
SCN3A	1.92181	0.0583605	136.862	1.29e-31
VPREB3	2.40763	0.0846316	136.831	1.31e-31
HEATR2	-0.874542	6.3074	136.791	1.34e-31
CPEB1	2.82158	-0.850402	136.728	1.38e-31
TMEM194A	-1.09237	5.02286	136.726	1.38e-31
TAGLN3	3.26115	-0.737182	136.71	1.4e-31
LOC170425	-5.52809	0.867546	136.648	1.44e-31
ZNF695	-2.22521	0.933209	136.628	1.45e-31
SRM	-1.02575	6.64193	136.59	1.48e-31
TWISTNB	-0.962834	5.18667	136.502	1.55e-31
PMS1	-0.931397	4.13797	136.399	1.63e-31
PCNXL2	-1.48095	4.02783	136.394	1.64e-31
NLGN1	3.27841	-1.21923	136.303	1.71e-31
FAM72A	-1.72293	1.19908	136.285	1.73e-31
SLC7A6	-1.14309	6.10541	136.112	1.89e-31
OLA1	-1.10419	6.63465	136.063	1.93e-31
TTYH3	-1.42278	7.74074	136.025	1.97e-31
CCDC107	1.03456	2.56107	136.018	1.98e-31
PNPT1	-1.10896	5.63555	135.997	2e-31
MFSD11	0.776244	4.60076	135.878	2.12e-31
ODF2	-0.878222	5.81625	135.827	2.18e-31
TTK	-1.42836	4.65517	135.668	2.36e-31
MYPN	2.47393	-0.641593	135.655	2.37e-31
MPP2	1.87612	1.2444	135.654	2.38e-31
ZNF267	-0.899669	4.3258	135.561	2.49e-31
ADAMTS6	-2.31073	1.72159	135.556	2.5e-31
KIAA0247	0.951054	6.40252	135.549	2.5e-31
STK31	-3.93737	1.96109	135.494	2.58e-31
PPM1A	0.738845	6.18614	135.477	2.6e-31
HBB	2.61389	4.81175	135.298	2.84e-31
RPUSD4	-0.810696	5.33095	135.296	2.84e-31
ZNF821	0.926008	2.59696	135.283	2.86e-31
CHMP1B	0.848278	6.51523	135.243	2.92e-31
DNAJC2	-1.29698	5.46266	135.234	2.94e-31
CTNND1	1.02954	4.28754	135.208	2.97e-31
CCNDBP1	0.870721	5.46512	135.158	3.05e-31
NPR1	1.73263	2.48794	135.068	3.19e-31
PSKH1	0.79171	5.60475	135.016	3.28e-31
CDCA7	-1.74234	7.38236	134.946	3.39e-31
ACADM	1.16742	5.62449	134.942	3.4e-31
ZNF74	-1.07649	4.34385	134.919	3.44e-31
VMA21	-1.28091	5.89558	134.861	3.54e-31
DNM2	0.787371	8.35768	134.8	3.65e-31
CHPF	-1.49182	7.60308	134.793	3.66e-31
STX6	-0.637443	5.70855	134.787	3.68e-31
PPA1	-1.558	7.79133	134.727	3.79e-31
SHMT2	-1.38152	7.73283	134.717	3.81e-31
CTDSP2	0.738454	8.06634	134.579	4.08e-31
NCAPG	-1.36655	4.79135	134.538	4.17e-31
DCAF13	-1.3715	6.07014	134.522	4.2e-31
LOC400550	1.80884	3.86007	134.353	4.57e-31
TTC38	1.10122	6.89705	134.334	4.62e-31
FAP	-3.54878	4.40819	134.229	4.87e-31
SLC9A2	2.01599	5.00433	134.223	4.88e-31
SOWAHB	1.19618	4.02193	134.185	4.98e-31
PSRC1	-1.23428	3.95451	134.135	5.11e-31
C16orf55	-1.14492	3.12731	134.121	5.14e-31
STC2	-3.65148	4.92894	134.122	5.14e-31
GBA2	0.860846	6.53211	134.101	5.19e-31
ZNF146	-0.820078	6.64614	134.036	5.36e-31
NDE1	-0.969815	5.10516	133.756	6.18e-31
BAHD1	0.813917	5.43768	133.747	6.21e-31
CREBZF	-0.906735	6.19744	133.747	6.21e-31
LOC100132724	-2.16003	1.25254	133.699	6.36e-31
VARS	-0.90207	7.49395	133.698	6.36e-31
HPS1	0.741018	6.40366	133.651	6.51e-31
RIOK1	-0.861986	5.06084	133.57	6.79e-31
PPRC1	-1.00759	6.20166	133.246	7.99e-31
NANS	0.907883	7.02717	133.179	8.26e-31
CTSS	1.093	8.21246	133.116	8.53e-31
SNORD36A	-1.91586	0.822483	133.098	8.61e-31
RIF1	-0.881766	5.79118	133.048	8.83e-31
CCNE1	-1.48288	3.92971	133.028	8.92e-31
NUP93	-0.749961	6.09463	132.945	9.29e-31
CPAMD8	1.8049	-0.452722	132.938	9.33e-31
GNPTAB	0.751664	6.14981	132.847	9.76e-31
KIAA1430	-0.95124	5.72839	132.832	9.84e-31
AMMECR1	-1.00928	5.02991	132.828	9.86e-31
HEATR5A	0.794726	5.28217	132.813	9.93e-31
DDX18	-0.832933	6.80948	132.671	1.07e-30
PSEN1	0.683091	6.88399	132.622	1.09e-30
TMEM185B	-0.826204	5.99451	132.47	1.18e-30
S100A2	-4.33848	3.57589	132.365	1.24e-30
LY9	2.03951	1.11659	132.324	1.27e-30
SPC25	-1.33733	3.62759	132.255	1.32e-30
UTP15	-0.973807	4.14919	132.185	1.36e-30
DENND2A	1.3988	3.42932	132.049	1.46e-30
ASUN	-1.34289	5.36563	132.019	1.48e-30
STAB2	1.64615	0.650952	131.999	1.5e-30
TRPM4	1.28277	7.18483	131.91	1.57e-30
HBD	2.33945	-0.850063	131.857	1.61e-30
NMD3	-1.00051	5.69409	131.86	1.61e-30
RRP1	-1.01196	5.71691	131.846	1.62e-30
ATP13A4	2.38838	0.702909	131.708	1.73e-30
CD101	1.31012	1.67295	131.689	1.75e-30
IGFBP6	2.06475	3.85516	131.647	1.79e-30
NAA10	-0.940734	6.57002	131.611	1.82e-30
ANAPC1	-0.865431	5.46225	131.605	1.83e-30
FAM60A	-1.32691	6.77941	131.524	1.9e-30
SNORD80	-1.75814	1.54249	131.499	1.93e-30
MAN1A1	1.2621	5.97333	131.368	2.06e-30
ZNHIT6	-0.726007	4.79763	131.355	2.07e-30
BCL2L11	0.922803	4.93733	131.289	2.14e-30
VIT	2.35971	-0.444926	131.077	2.38e-30
SIGLEC8	2.17847	0.231768	131.063	2.4e-30
CTU2	-0.894511	4.62619	131.028	2.44e-30
RAB9B	1.85918	0.718489	130.921	2.58e-30
SEMA3G	1.84116	3.02175	130.907	2.59e-30
SLC5A6	-1.66356	7.04552	130.896	2.61e-30
RNF5P1	0.859889	4.39039	130.889	2.62e-30
RNF112	2.05547	0.137739	130.813	2.72e-30
C4orf21	-1.32785	2.81341	130.803	2.73e-30
MEF2C	1.3698	3.982	130.805	2.73e-30
CENPH	-1.40489	4.08848	130.705	2.87e-30
LOC645249	-1.70539	2.21533	130.706	2.87e-30
DIS3	-0.966644	6.12568	130.694	2.89e-30
GPRIN2	1.59718	3.34641	130.696	2.89e-30
TXNIP	1.39118	9.15187	130.691	2.89e-30
BCL2L12	-0.976404	4.93274	130.58	3.06e-30
NHEJ1	0.75827	4.92005	130.567	3.08e-30
CCDC113	-1.89537	3.59521	130.526	3.14e-30
FGFR2	2.04325	4.63011	130.355	3.43e-30
SLC8A2	2.77002	0.554603	130.328	3.47e-30
TRAF5	-1.61001	5.93559	130.323	3.48e-30
BUB3	-0.880258	7.05738	130.266	3.58e-30
WDR66	-2.33028	1.58975	130.265	3.59e-30
PPARD	1.0555	6.18906	130.26	3.6e-30
ANGPT2	-1.58119	3.25808	130.199	3.71e-30
NUP155	-1.12402	5.13742	130.152	3.8e-30
SULT2B1	-2.5864	4.85387	130.119	3.86e-30
ZNF239	-1.92121	3.05058	130.054	3.99e-30
C2orf27A	-1.96628	0.68513	130.034	4.03e-30
MIR650	2.93782	3.86047	130.017	4.06e-30
CCDC85C	0.938088	5.95406	130.005	4.09e-30
KLRB1	1.83155	1.72718	130.002	4.09e-30
SNORA40	-1.53994	1.31922	129.986	4.13e-30
TTI1	-1.19709	5.67145	129.953	4.2e-30
NAT1	1.41884	3.74906	129.921	4.26e-30
SGCA	2.48839	1.23115	129.88	4.35e-30
SLC1A1	1.80398	4.71114	129.796	4.54e-30
EPHX2	1.52208	5.84744	129.791	4.55e-30
CTDSP1	0.61624	7.27295	129.775	4.59e-30
IL11RA	1.27863	2.84803	129.775	4.59e-30
C4orf43	-0.956263	4.3872	129.684	4.8e-30
ATRIP	-0.822819	3.81833	129.677	4.82e-30
RNF43	-2.271	8.22501	129.671	4.84e-30
GJB4	-3.99908	2.68533	129.659	4.87e-30
MND1	-1.57952	2.92073	129.639	4.91e-30
ANKRD35	1.76762	0.426345	129.621	4.96e-30
PDZK1	2.25511	1.20367	129.612	4.98e-30
CD79B	2.1166	2.12461	129.541	5.16e-30
LRRC58	-0.785601	5.88141	129.523	5.21e-30
TCF7	-1.85207	5.83728	129.486	5.31e-30
ZFYVE28	1.29534	3.86768	129.406	5.53e-30
PTTG1	-1.60583	4.79144	129.393	5.56e-30
RRP15	-0.972619	4.84086	129.358	5.66e-30
SHB	-1.09238	5.87173	129.245	5.99e-30
POU5F1B	-3.52768	2.95325	129.171	6.22e-30
CORIN	-3.44815	1.47682	129.162	6.25e-30
RBL1	-1.41346	3.91418	129.141	6.32e-30
SMPD3	1.42767	5.63577	129.12	6.38e-30
CLDN2	-5.42234	7.58914	129.008	6.76e-30
ADAMTS12	-3.22153	3.4426	128.999	6.79e-30
CBWD6	-1.13832	2.06081	128.981	6.85e-30
NFE2L1	0.822869	8.14835	128.946	6.97e-30
GALNT6	-1.82918	6.38748	128.76	7.65e-30
SNORD87	-2.75278	-0.589079	128.743	7.72e-30
EEF1E1	-1.29146	3.22254	128.621	8.21e-30
IPO5	-1.14527	8.16034	128.58	8.38e-30
POLA1	-1.13617	5.2505	128.556	8.48e-30
MYO1C	0.965056	8.09933	128.546	8.53e-30
WDR7	0.876069	4.12734	128.542	8.54e-30
PRRG2	0.855308	3.68432	128.54	8.55e-30
MORC2	-0.827935	5.79751	128.469	8.86e-30
PARM1	1.46762	7.80829	128.457	8.92e-30
EXOSC5	-1.06471	5.47069	128.449	8.95e-30
HOXD1	2.20331	1.1576	128.368	9.32e-30
SDAD1	-0.743148	5.32595	128.342	9.45e-30
NSUN5	-0.798451	5.44138	128.329	9.51e-30
CAV1	1.74444	5.91367	128.253	9.88e-30
SLC25A32	-1.20005	5.29839	128.229	1e-29
OSBPL1A	1.43869	4.68966	128.193	1.02e-29
EPHA10	1.39132	4.3484	128.156	1.04e-29
TRIM3	0.962091	4.13602	128.144	1.04e-29
FCER1A	2.27406	0.105204	128.136	1.05e-29
PLA2G5	2.23622	0.518446	128.124	1.05e-29
ANKS6	-1.03355	5.61764	128.111	1.06e-29
SYNGR1	2.06241	2.11847	128.104	1.07e-29
URB1	-1.07915	5.85884	128.087	1.07e-29
RAB30	1.18503	2.16013	128.002	1.12e-29
BICD1	-1.58468	2.86762	127.837	1.22e-29
TH1L	-1.30278	7.35929	127.842	1.22e-29
GNL3L	-1.09947	5.9952	127.748	1.27e-29
PSMD14	-0.917328	6.66261	127.751	1.27e-29
SSB	-1.09571	6.24781	127.689	1.31e-29
BUB1B	-1.35303	5.06629	127.557	1.4e-29
TGS1	-1.08754	5.43477	127.547	1.41e-29
ARMCX1	1.63385	2.41676	127.523	1.43e-29
NUFIP1	-1.40662	3.93668	127.525	1.43e-29
OLFM3	3.26563	-1.98806	127.502	1.44e-29
PAMR1	1.66831	2.79122	127.508	1.44e-29
TRHDE	2.2551	1.41157	127.302	1.6e-29
NDUFS7	0.746424	6.42723	127.202	1.68e-29
ZDHHC7	0.628588	6.39191	127.168	1.71e-29
RHEBL1	-1.58303	1.2463	127.02	1.84e-29
EPHB4	-1.11261	7.4873	126.911	1.94e-29
BCL2L2	0.782757	5.51494	126.868	1.99e-29
FAM5C	3.82154	1.07377	126.757	2.1e-29
BDKRB2	1.28176	4.6899	126.69	2.17e-29
RPL36A	-1.58777	2.72294	126.691	2.17e-29
SLC8A1	1.32525	3.81468	126.634	2.23e-29
FAM107B	1.32638	5.92218	126.626	2.24e-29
TPRN	0.960946	6.64543	126.602	2.27e-29
ZNFX1-AS1	-1.78854	7.29408	126.492	2.4e-29
GOLM1	1.21633	8.46483	126.351	2.58e-29
PLEKHA8	-1.00526	4.28515	126.261	2.7e-29
HCFC2	0.923448	3.39023	126.233	2.73e-29
SPINT1	0.971922	8.22387	126.238	2.73e-29
RP9P	-1.13867	2.67152	126.219	2.75e-29
KIF26B	-3.33952	3.21784	126.192	2.79e-29
WDR36	-0.907615	5.67079	126.192	2.79e-29
LY6G6E	-5.48615	-0.293147	126.147	2.85e-29
ASB5	4.28995	-0.942919	126.107	2.91e-29
SLC7A14	3.30422	-0.939624	126.031	3.03e-29
C21orf33	0.732218	6.73118	126.019	3.04e-29
BRIP1	-1.27843	3.68131	126.006	3.07e-29
CNTNAP3	2.38659	-0.901813	125.966	3.13e-29
TIGD1	-1.51495	2.70689	125.898	3.24e-29
TG	-4.21271	3.54776	125.881	3.26e-29
GTF3A	-1.81372	7.76282	125.831	3.35e-29
IGFL4	-4.74762	-0.628768	125.812	3.38e-29
MPP6	-2.28213	2.7208	125.625	3.72e-29
PRKDC	-1.35435	8.33165	125.592	3.78e-29
RELN	2.41578	1.3577	125.458	4.04e-29
DPY19L1	-1.0688	5.86742	125.387	4.19e-29
ZNF643	-1.43685	1.55013	125.29	4.4e-29
ATP2B1	0.826993	6.21528	125.197	4.61e-29
AHNAK	1.3428	9.49761	125.177	4.66e-29
HNRNPU	-0.576711	8.98966	125.171	4.67e-29
HMGA1	-1.32932	9.05893	125.133	4.76e-29
GPR3	-2.4953	0.903601	125.117	4.8e-29
HM13	-1.00975	8.099	125.107	4.82e-29
MCM6	-1.0162	6.4507	125.031	5.01e-29
CRY2	0.820959	4.96685	125.008	5.07e-29
DUS4L	-1.1689	3.29594	125.007	5.07e-29
DSN1	-1.25432	5.1783	124.97	5.17e-29
CLEC5A	-3.6413	2.10659	124.95	5.22e-29
NUPL1	-1.07408	6.04081	124.877	5.41e-29
ECI2	1.36515	5.17631	124.841	5.51e-29
ADAM33	2.12762	2.09869	124.801	5.63e-29
KCNK3	2.72132	0.500615	124.791	5.65e-29
NAT9	-0.942262	5.33314	124.703	5.91e-29
PRMT1	-0.982752	7.65323	124.586	6.27e-29
SLC35A4	0.71316	6.81593	124.357	7.04e-29
CD27	1.87264	2.13472	124.281	7.31e-29
NDUFV1	0.643356	7.77683	124.247	7.44e-29
SLC12A2	-1.6556	9.31238	124.167	7.75e-29
NOL10	-0.725452	5.5871	124.122	7.92e-29
KIF24	-1.15044	3.35078	124.089	8.05e-29
CACNA1H	1.8682	4.70743	124.057	8.18e-29
ZCCHC7	-0.913069	4.92463	123.91	8.81e-29
MFI2-AS1	-1.76562	1.43837	123.815	9.25e-29
ELAVL1	-0.554287	6.82296	123.681	9.89e-29
ACTC1	2.64909	2.49926	123.529	1.07e-28
POLR1E	-0.859582	4.93105	123.492	1.09e-28
TMEM147	-0.729261	6.73366	123.386	1.15e-28
ARMC7	0.727594	4.2837	123.221	1.25e-28
IPO9	-0.69748	6.55894	123.219	1.25e-28
C16orf46	-1.16931	1.31607	123.198	1.26e-28
FAM13C	1.64351	0.889135	123.108	1.32e-28
OLR1	-3.78355	2.95889	123.055	1.36e-28
FAM55D	2.89692	5.60028	123.025	1.38e-28
CCNJL	1.71225	3.67678	122.981	1.41e-28
SNORD47	-2.16754	0.996251	122.98	1.41e-28
CCDC19	-2.18961	0.309054	122.936	1.44e-28
MCM2	-1.13192	6.81238	122.814	1.53e-28
CHD7	-1.21623	6.17667	122.744	1.59e-28
TAMM41	-0.913902	3.63826	122.733	1.6e-28
TIMELESS	-1.08923	5.9008	122.72	1.61e-28
CD79A	2.44319	3.7667	122.634	1.68e-28
FAM54B	0.669201	5.2344	122.622	1.69e-28
UG0898H09	2.79351	-1.27822	122.55	1.75e-28
NAA16	-1.10265	4.2334	122.534	1.76e-28
PRADC1	1.00206	4.41206	122.533	1.76e-28
ZNF593	-0.965724	5.26717	122.537	1.76e-28
LOC100128252	1.63457	0.972459	122.449	1.84e-28
IRX5	-4.24675	0.416744	122.437	1.85e-28
NPM3	-1.30588	5.60271	122.434	1.85e-28
ACOT11	1.15541	5.04524	122.276	2.01e-28
CLIP3	1.67469	3.92956	122.21	2.08e-28
LOC388796	-1.82002	5.58005	122.176	2.11e-28
KLC4	1.12577	6.30699	122.124	2.17e-28
P2RY8	1.6263	0.761515	122.092	2.2e-28
AMICA1	1.62236	3.23256	122.048	2.25e-28
CD36	2.158	3.83571	121.977	2.34e-28
PNO1	-1.04646	5.17722	121.976	2.34e-28
PPIL1	-1.22521	5.51513	121.894	2.44e-28
PUS7L	-1.19377	3.97619	121.838	2.51e-28
TGDS	-1.33681	4.70796	121.825	2.52e-28
HSPB7	2.59931	3.25228	121.687	2.7e-28
GRIN2B	-3.05851	1.17809	121.665	2.73e-28
FMN2	3.08793	0.315012	121.661	2.74e-28
RERG	2.01597	2.26833	121.657	2.74e-28
ACSM5	2.36821	-1.32327	121.628	2.78e-28
AP1S3	-1.63185	4.15761	121.577	2.86e-28
SUV39H1	-0.984319	4.7079	121.514	2.95e-28
SLC30A4	1.30602	2.49509	121.503	2.96e-28
AZGP1	-2.87544	6.35329	121.133	3.57e-28
TMEM53	0.776504	4.12644	121.095	3.64e-28
YDJC	-0.93872	5.53397	121.017	3.79e-28
CA9	-5.50174	6.27708	121.009	3.8e-28
EXOSC8	-1.19135	5.16204	120.987	3.85e-28
FAM120AOS	0.715548	5.56087	120.982	3.86e-28
LOC646329	-2.64378	1.85087	120.969	3.88e-28
SYNJ2BP	0.687486	5.61847	120.924	3.97e-28
RNF219	-1.10441	4.66843	120.841	4.14e-28
DAB2IP	0.981161	6.95661	120.793	4.24e-28
TLL1	2.11259	0.332262	120.735	4.37e-28
MZT1	-1.6537	5.30058	120.716	4.41e-28
NEIL3	-1.4465	2.458	120.653	4.55e-28
LOC389906	-1.48826	3.03046	120.608	4.66e-28
CCNB1IP1	-1.29903	5.73041	120.601	4.67e-28
PLEKHG4	-1.89361	5.59825	120.484	4.96e-28
ZNF367	-1.23088	4.10729	120.421	5.12e-28
KLK8	-7.76639	2.38606	120.389	5.2e-28
GSTM2P1	1.28951	2.11801	120.383	5.22e-28
TMC4	1.10759	7.00749	120.345	5.32e-28
PA2G4	-0.845816	7.51279	120.292	5.46e-28
OTUB2	-1.90562	3.42224	120.285	5.48e-28
HERPUD1	0.817072	7.03617	120.252	5.57e-28
ZNF132	1.04086	1.01481	120.247	5.59e-28
SMS	-1.16833	5.79878	120.234	5.62e-28
KLK7	-8.13312	2.9381	120.229	5.64e-28
RPS6KA5	1.06914	3.48878	120.191	5.74e-28
C20orf194	1.56519	2.89204	120.131	5.92e-28
HTR4	2.86316	0.339555	120.111	5.98e-28
PLK4	-1.1514	4.04479	120.087	6.06e-28
CNPY2	-0.703224	6.60221	119.91	6.62e-28
DNAJC10	-0.910252	7.02633	119.839	6.86e-28
XRCC6BP1	0.85491	3.31237	119.747	7.19e-28
SCML1	-1.79806	5.10288	119.717	7.3e-28
MMP3	-4.84953	5.77853	119.702	7.35e-28
KIF20B	-1.22707	4.82249	119.66	7.51e-28
PC	1.22478	4.53057	119.659	7.51e-28
RNPS1	-0.639533	7.24151	119.651	7.54e-28
CKS2	-1.42025	6.03551	119.64	7.59e-28
RBMS3	1.37355	2.43923	119.483	8.21e-28
OSBPL11	0.546277	4.55043	119.387	8.61e-28
RBM39	-1.03246	7.42181	119.315	8.93e-28
PMM1	0.967704	5.22744	119.274	9.12e-28
NOS1	2.94538	0.354477	119.263	9.17e-28
PIP5K1B	1.06733	5.87698	119.194	9.5e-28
NUP62CL	-1.65068	2.56702	119.18	9.57e-28
HTR3E	3.19971	-1.17044	119.173	9.6e-28
ZNF259	-0.799603	5.78441	119.139	9.76e-28
NCOA1	0.722771	5.58171	119.103	9.95e-28
RCBTB1	-1.22232	5.0067	119.046	1.02e-27
SQLE	-1.82728	6.81702	119.034	1.03e-27
RAB36	-1.8181	3.55851	119.011	1.04e-27
SPIN4	-1.25315	4.41021	119.007	1.04e-27
BLM	-1.24988	3.88446	118.939	1.08e-27
IL11	-4.51649	2.3474	118.883	1.11e-27
ADRB2	1.80171	0.196922	118.859	1.12e-27
KCTD9	1.01007	4.62622	118.752	1.19e-27
LDLRAD3	-1.95261	3.77109	118.738	1.2e-27
RBM12	-0.517032	6.66085	118.712	1.21e-27
CHCHD6	-1.01141	4.17523	118.667	1.24e-27
R3HDM1	-0.853503	5.5962	118.659	1.24e-27
SMYD2	-0.889452	5.54224	118.656	1.25e-27
SMYD3	-1.00976	4.49604	118.606	1.28e-27
DOK4	0.942292	6.89531	118.584	1.29e-27
METTL11A	-0.863223	4.84175	118.565	1.3e-27
IER5L	-1.77833	4.64653	118.549	1.31e-27
IDH3A	0.813164	6.44567	118.436	1.39e-27
EAPP	0.859468	5.46874	118.372	1.44e-27
CDC25C	-1.22894	3.50894	118.322	1.47e-27
DEPDC1B	-1.32348	4.24433	118.33	1.47e-27
KLK10	-5.04877	5.9873	118.329	1.47e-27
SLCO1B3	-6.52968	3.74202	118.304	1.49e-27
SLC46A3	1.2977	5.18653	118.178	1.59e-27
ZBTB7C	2.12881	4.93039	118.167	1.59e-27
LRP10	1.00592	8.48125	118.121	1.63e-27
LY6G6F	-4.96634	0.398372	118.076	1.67e-27
NPTN	0.69989	6.94787	118.078	1.67e-27
CCT4	-0.951229	8.11485	118.068	1.68e-27
PRDX4	-1.19496	7.28854	118.065	1.68e-27
RIPK1	0.628802	5.64582	118.027	1.71e-27
ZNRF3	-1.64962	5.81113	118.017	1.72e-27
C1orf95	2.89407	2.24514	117.995	1.74e-27
UQCR10	0.771802	6.54352	117.985	1.75e-27
LGALS9	1.14808	7.39071	117.967	1.76e-27
FAM134A	0.571392	6.96352	117.871	1.85e-27
LPCAT4	1.05528	6.40947	117.777	1.94e-27
PCOLCE2	2.84055	1.45262	117.776	1.94e-27
PDGFD	1.45984	2.8673	117.781	1.94e-27
NUP85	-0.756435	5.7882	117.689	2.03e-27
MOB3A	0.867807	5.3455	117.602	2.12e-27
NR2C2AP	-0.9278	4.80876	117.575	2.15e-27
[truncated: 15,032 more rows]

## Sheet: LIHC
	logFC	logCPM	LR	PValue
STAB2	4.30796	2.46604	495.459	9.25e-110
ADAMTS13	2.75686	3.44511	465.438	3.15e-103
OIT3	2.84078	4.51907	422.577	6.71e-94
CFP	3.48362	3.13949	364.137	3.54e-81
BMPER	4.12047	1.0512	349.208	6.3e-78
EBF2	-5.3912	0.203118	344.621	6.29e-77
CLEC4G	5.16737	3.48262	327.162	3.99e-73
CSRNP1	2.08206	5.40848	309.088	3.45e-69
ANGPTL6	2.89231	2.43587	305.954	1.66e-68
ECM1	2.86582	3.94702	303.419	5.93e-68
GABRD	-4.27412	1.88933	303.256	6.43e-68
CETP	3.00803	3.334	292.692	1.29e-65
PTH1R	3.17502	2.62545	289.102	7.8e-65
FCN2	4.60256	3.34605	286.132	3.46e-64
MARCO	4.64395	4.09539	270.102	1.08e-60
PLVAP	-2.9129	6.61158	269.322	1.59e-60
CRHBP	4.07295	3.76587	268.367	2.58e-60
RCAN1	2.20797	6.17414	267.019	5.06e-60
CDH13	-2.71847	3.14097	262.299	5.41e-59
VIPR1	3.21018	2.77439	257.545	5.88e-58
FCN3	3.86623	4.83249	257.312	6.62e-58
SERTAD1	1.82946	4.2263	256.428	1.03e-57
LRAT	3.09435	1.34197	254.014	3.46e-57
NTF3	3.29146	0.200311	253.168	5.29e-57
COL15A1	-4.15633	4.51753	248.159	6.54e-56
TRIB1	1.97805	6.97982	242.148	1.34e-54
RND3	2.21981	5.66809	241.365	1.98e-54
CENPF	-4.154	4.48254	240.787	2.65e-54
PRC1	-3.47207	4.2462	238.784	7.24e-54
UBE2T	-3.10889	3.06669	235.08	4.65e-53
CXorf36	-2.28296	3.24723	234.773	5.43e-53
GDF2	4.14998	1.64677	234.349	6.71e-53
MAP2K1	1.03373	5.34936	232.62	1.6e-52
ASPM	-4.02489	4.21961	229.473	7.77e-52
COLEC10	3.62897	2.62716	227.642	1.95e-51
CPEB3	2.03945	3.86116	226.125	4.17e-51
CDKN3	-3.83464	3.05918	225.108	6.96e-51
ZFP36	1.90854	7.34611	222.344	2.79e-50
TOP2A	-4.23927	5.35492	222.226	2.96e-50
NUF2	-4.32147	2.63217	222.093	3.16e-50
MELK	-3.96843	2.71359	221.054	5.33e-50
LCAT	2.75451	6.09326	220.963	5.58e-50
SLC26A6	-2.36222	4.41887	220.601	6.69e-50
CYP2C19	3.13802	3.76637	219.697	1.05e-49
CDC25C	-4.17905	2.146	216.66	4.84e-49
MXD3	-2.33266	3.18999	215.616	8.18e-49
RACGAP1	-2.60794	3.71742	215.234	9.91e-49
FBXO43	-4.0168	0.430459	214.692	1.3e-48
KIF14	-3.45412	2.1376	214.355	1.54e-48
NEK2	-4.11871	2.36197	214.296	1.59e-48
ACADS	1.81223	6.86212	213.881	1.95e-48
IER2	1.51847	6.45532	213.638	2.21e-48
HMMR	-3.55873	3.05548	212.249	4.44e-48
C9orf100	-2.68516	2.20557	212.117	4.74e-48
KIF4A	-4.00058	3.13208	211.832	5.47e-48
ZGPAT	1.84494	6.43929	211.832	5.47e-48
CENPL	-2.61766	1.87303	209.601	1.68e-47
BUB1	-3.70247	2.88764	209.189	2.06e-47
CDCA5	-3.30644	3.57024	209.028	2.24e-47
ANLN	-3.98305	3.49522	208.577	2.81e-47
MAP2K3	1.36479	6.05304	208.434	3.02e-47
LIFR	2.37595	4.253	208.378	3.1e-47
ADRA2B	2.14765	1.43248	207.943	3.86e-47
KIFC1	-3.72672	3.85555	207.613	4.56e-47
AMIGO3	-2.03515	2.58296	207.247	5.48e-47
FOXM1	-3.64978	4.43444	206.45	8.17e-47
CENPE	-3.46045	2.36335	206.052	9.98e-47
FOS	2.83182	7.01476	206.025	1.01e-46
SKA1	-4.29604	2.27821	205.131	1.59e-46
EXO1	-3.73709	2.17787	204.935	1.75e-46
CD34	-2.18945	5.27272	204.128	2.62e-46
HJURP	-3.92416	2.9122	203.901	2.94e-46
AADAT	2.46585	3.66651	203.586	3.45e-46
TROAP	-4.00138	3.15145	201.619	9.26e-46
CDC37L1	1.50874	4.79831	201.264	1.11e-45
DLGAP5	-3.86475	2.51993	201.032	1.24e-45
CCNB2	-3.72743	2.9545	200.276	1.82e-45
NCAPG	-3.57371	3.25767	199.467	2.73e-45
SPC24	-3.42337	1.16453	198.603	4.21e-45
CDK1	-3.56133	3.82432	197.904	5.99e-45
KIF20A	-3.80838	3.28664	196.931	9.76e-45
E2F8	-4.07574	1.71957	196.91	9.87e-45
STIL	-2.71925	2.06929	196.867	1.01e-44
PZP	3.7563	4.46287	196.083	1.5e-44
TOMM40L	-1.59653	5.16482	195.977	1.58e-44
NDC80	-3.28167	2.87412	195.481	2.02e-44
CDCA8	-3.29715	2.98987	195.136	2.41e-44
TARBP1	-1.92069	4.73942	194.987	2.59e-44
EME1	-3.49882	1.07224	194.772	2.89e-44
DNASE1L3	2.81381	4.85759	194.589	3.17e-44
CKAP2L	-3.62906	1.70761	193.771	4.78e-44
KIF18B	-4.46276	1.64829	192.517	8.97e-44
C1RL	1.51366	7.25073	192.217	1.04e-43
FAM189B	-1.61612	4.83384	192.095	1.11e-43
BIRC5	-3.71755	4.52068	191.556	1.45e-43
CCNB1	-3.13145	4.36897	191.135	1.8e-43
BUB1B	-3.77533	2.63226	191.1	1.83e-43
EZH2	-2.45587	3.47551	190.192	2.89e-43
GPSM2	-3.22096	1.74183	189.763	3.58e-43
SPATS2	-1.69185	3.95046	189.383	4.34e-43
KIF2C	-3.79367	3.26421	189.108	4.98e-43
ANKRD52	-1.62271	4.9339	189.052	5.12e-43
VMO1	1.71543	1.78117	188.963	5.35e-43
DTL	-3.45565	3.39901	188.504	6.74e-43
ADCY6	-1.38326	5.06595	188.355	7.27e-43
GSTZ1	2.14469	5.76941	188.088	8.31e-43
PLSCR4	1.50329	4.48846	187.723	9.98e-43
TBXA2R	1.83905	1.88877	187.47	1.13e-42
TUBE1	1.6338	3.49507	187.443	1.15e-42
CENPA	-3.98595	1.59524	187.334	1.21e-42
VPS45	-1.13395	4.78342	187.292	1.24e-42
DBH	2.45305	3.50099	187.025	1.42e-42
CLEC4M	5.17338	2.39404	186.922	1.49e-42
MSTO2P	-1.73281	3.00125	185.5	3.05e-42
CCDC99	-1.9689	2.65637	184.177	5.93e-42
FBXL18	-2.20769	3.71807	184.141	6.04e-42
PTTG1	-3.2519	2.77199	183.687	7.6e-42
C5orf34	-2.45769	0.670808	183.633	7.8e-42
DEPDC1	-4.02642	2.10333	183.293	9.26e-42
GPM6A	2.71369	1.40788	183.273	9.35e-42
MSTO1	-1.53752	3.77002	182.734	1.23e-41
PHLDA1	2.27376	6.72591	182.314	1.51e-41
TTK	-3.88823	2.31117	181.718	2.04e-41
SKA3	-3.47732	1.98106	181.153	2.71e-41
ZIC2	-6.38806	2.43863	180.908	3.07e-41
MKI67	-3.53233	4.89879	180.721	3.37e-41
MSH2	-1.52071	4.00064	180.333	4.1e-41
IQGAP3	-3.55836	4.04092	180.15	4.49e-41
CAP2	-2.61085	4.81147	180.077	4.66e-41
E2F7	-3.9142	0.930119	180.043	4.74e-41
ESM1	-4.36696	3.37114	178.727	9.19e-41
CDC20	-3.98567	4.14195	178.667	9.47e-41
CDCA3	-3.18842	2.65565	178.529	1.02e-40
AURKA	-2.68924	3.99714	178.447	1.06e-40
ZFP1	1.56614	3.10961	178.429	1.07e-40
KIF23	-3.54228	2.63956	177.973	1.34e-40
CDC6	-3.32726	3.59561	176.513	2.8e-40
APLN	-3.9736	2.99603	176.373	3e-40
SPC25	-3.17521	1.47116	176.25	3.19e-40
PKMYT1	-3.07514	2.4488	175.921	3.77e-40
SIGLEC11	2.44883	0.118861	175.801	4e-40
GTSE1	-3.65609	2.28669	175.568	4.5e-40
PTTG3P	-3.12247	2.932	175.531	4.59e-40
FLVCR1	-2.19772	3.77741	175.471	4.73e-40
ARHGAP11A	-2.79875	2.93882	175.4	4.9e-40
PLK1	-3.54122	3.32056	175.189	5.44e-40
LILRA5	2.24059	0.730894	174.298	8.52e-40
CLEC1B	4.89304	1.55896	174.237	8.79e-40
NCAPH	-3.12852	2.54162	174.064	9.59e-40
TCF19	-2.9426	4.09679	173.89	1.05e-39
CENPI	-3.29649	0.523643	173.826	1.08e-39
CELSR3	-3.56466	2.70391	173.81	1.09e-39
KIF18A	-3.57533	1.37925	173.723	1.14e-39
COL6A6	2.91601	-1.21042	173.098	1.56e-39
RRM2	-3.10231	4.59219	173.097	1.56e-39
GPR182	3.09624	-0.200993	172.589	2.01e-39
PARPBP	-2.83392	1.45273	172.578	2.02e-39
EGR1	2.39464	7.39009	172.116	2.55e-39
ARHGEF11	-1.41975	5.67477	171.801	2.99e-39
UBE2C	-3.80822	3.50462	171.54	3.41e-39
ECT2	-2.74377	3.61928	171.438	3.59e-39
CYP26A1	3.63356	2.46974	171.231	3.98e-39
C15orf42	-3.75216	1.22665	171.129	4.19e-39
THBS4	-5.8677	4.25387	170.119	6.97e-39
TRAIP	-2.57674	1.85284	170.043	7.24e-39
PBK	-3.54673	2.50311	170.036	7.27e-39
TMEM120B	-1.18516	3.20716	169.546	9.3e-39
SOCS7	-1.73084	3.14845	168.879	1.3e-38
TRIP13	-3.42158	2.40712	168.845	1.32e-38
E2F1	-3.54005	4.30337	168.723	1.41e-38
MTBP	-2.1275	1.26794	168.595	1.5e-38
ERCC6L	-3.30585	0.618196	168.46	1.61e-38
KCTD7	-1.54929	2.63902	167.809	2.23e-38
C21orf91	1.38635	2.94271	167.651	2.41e-38
AZI1	-1.62968	3.82381	167.612	2.46e-38
KIF15	-3.72238	1.81816	166.376	4.58e-38
KCNN2	3.16671	2.01916	166.179	5.06e-38
CCDC93	-1.17306	4.25423	165.308	7.83e-38
NOX4	-2.83014	0.458333	164.946	9.4e-38
CCNA2	-3.69065	3.61857	164.486	1.18e-37
ZC2HC1C	1.45937	2.02789	164.107	1.43e-37
FAM100A	1.13302	4.82575	163.759	1.71e-37
POLQ	-3.27091	1.48332	163.062	2.42e-37
OLFML2A	-2.6343	3.33422	162.956	2.56e-37
ETS2	1.49631	7.71439	162.9	2.63e-37
FXN	1.29634	3.8196	162.699	2.91e-37
SGOL1	-3.03231	1.6554	162.584	3.08e-37
CCDC142	-1.25787	2.80527	162.213	3.72e-37
UHRF1	-3.60265	2.61024	162.018	4.1e-37
C21orf33	1.14193	7.3114	161.634	4.97e-37
SHCBP1	-3.51797	1.88206	160.954	7e-37
C1R	1.80048	10.5863	160.546	8.6e-37
BCO2	2.76169	3.5464	160.412	9.2e-37
CDT1	-3.05303	3.55213	160.116	1.07e-36
FAM83D	-2.59151	3.52566	159.917	1.18e-36
SGOL2	-2.58481	2.06541	159.751	1.28e-36
UBAP2L	-1.14982	6.63932	159.462	1.48e-36
TTC13	-1.44567	3.89071	159.376	1.55e-36
RASD2	-2.7142	0.477896	159.166	1.72e-36
GJC1	-2.50029	2.20923	158.878	1.99e-36
TOB2P1	-2.90154	1.56227	158.204	2.79e-36
MYBL2	-4.18593	4.41838	158.052	3.02e-36
ABCC10	-1.48201	3.73585	157.949	3.18e-36
FAHD2A	1.28651	4.88376	157.868	3.31e-36
CENPK	-2.98255	1.31987	157.705	3.59e-36
KIF19	2.35149	-0.806784	157.447	4.09e-36
CD4	1.83447	5.94102	156.966	5.21e-36
MND1	-2.6947	1.32047	156.907	5.36e-36
CBFA2T2	-1.3689	4.12568	156.884	5.42e-36
NUSAP1	-2.47493	4.43872	156.579	6.33e-36
FANCI	-2.39348	3.56361	156.468	6.69e-36
CRAMP1L	-1.21967	3.49976	156.377	7e-36
THY1	-2.53538	5.86793	155.998	8.47e-36
BRP44L	1.57067	6.50908	155.97	8.6e-36
CXCL12	2.38877	6.1797	155.907	8.87e-36
C17orf61	1.17608	5.50868	155.888	8.96e-36
NEIL3	-3.93008	0.894098	155.711	9.79e-36
NRBF2	0.966353	4.40023	155.462	1.11e-35
EPHA2	1.84498	4.9958	155.439	1.12e-35
KIF4B	-3.71533	-0.890577	155.049	1.37e-35
ZNF646	-1.04936	3.43791	154.79	1.56e-35
CENPM	-3.03218	2.69551	154.585	1.73e-35
JRK	-1.75847	3.06846	154.407	1.89e-35
ORC1	-3.00073	1.90905	154.298	1.99e-35
XRCC2	-3.0999	0.181577	154.238	2.06e-35
DUSP6	1.57031	6.51295	153.724	2.66e-35
LRRC14	-1.29505	4.62434	153.488	3e-35
PIAS3	-1.26743	3.8243	153.244	3.39e-35
AURKB	-3.12549	3.00681	153.208	3.45e-35
GON4L	-0.951302	4.52477	153.007	3.82e-35
HOXA13	-6.81012	1.52503	152.829	4.18e-35
SCNM1	-1.50204	1.79848	152.474	4.99e-35
CDC45	-2.93812	2.53739	151.869	6.77e-35
DENND4B	-1.18896	5.17473	151.578	7.83e-35
COL4A1	-2.16578	7.68538	151.484	8.21e-35
CDKN2A	-3.8085	3.8721	151.399	8.57e-35
ACAA1	1.58828	8.35625	151.209	9.43e-35
WDHD1	-2.28239	2.08158	151.17	9.62e-35
HMGCL	1.43539	7.45651	151.13	9.82e-35
C21orf58	-2.36415	1.80673	151.091	1e-34
SPRYD4	1.42489	5.94096	150.805	1.16e-34
PYGO2	-1.18448	5.67225	150.033	1.71e-34
OLFML2B	-3.32587	3.31137	149.505	2.22e-34
GPC3	-5.7629	9.36002	149.339	2.42e-34
ECHS1	1.38044	9.26121	149.226	2.56e-34
INCENP	-1.63511	3.1355	149.135	2.68e-34
KIAA0907	-1.38547	4.51126	149.013	2.85e-34
KIAA1841	-1.64437	1.74934	148.902	3.01e-34
TIMD4	3.30058	0.729836	148.711	3.32e-34
FOSB	2.97155	5.41149	148.578	3.55e-34
GADD45B	1.96656	7.34594	148.413	3.85e-34
JMJD5	2.30134	4.89183	148.177	4.34e-34
ASF1B	-2.91399	3.14581	147.936	4.9e-34
GINS1	-2.86283	3.02886	147.916	4.95e-34
CDKN2B-AS1	-3.39304	-0.00812533	147.602	5.8e-34
ZWINT	-2.50184	4.02134	147.582	5.86e-34
CEP250	-1.17409	4.51232	147.14	7.31e-34
LYVE1	2.56082	3.14006	146.85	8.46e-34
USP21	-1.21796	3.90359	146.597	9.61e-34
UCK2	-1.58687	4.92159	146.507	1.01e-33
YEATS2	-1.2958	4.0257	146.444	1.04e-33
GMNN	-2.13746	5.21652	146.354	1.09e-33
SHC3	1.97396	4.38311	146.284	1.13e-33
FAM72A	-3.0892	-0.287334	146.159	1.2e-33
CCBE1	3.16855	1.09176	146.127	1.22e-33
HMGXB3	-0.929676	5.02614	145.688	1.52e-33
NAAA	1.56369	4.51114	145.686	1.52e-33
TRPC6	-2.34761	-0.185075	145.552	1.63e-33
FAM111B	-2.95498	2.82041	145.537	1.64e-33
JUND	1.31484	7.72203	145.316	1.83e-33
EHD3	1.74639	2.72047	145.266	1.88e-33
IL1RN	2.14106	6.14808	144.406	2.9e-33
APOF	2.90083	6.83787	144.389	2.92e-33
PLK4	-2.40804	1.43929	144.243	3.14e-33
ASB16	-2.31563	0.0887342	144.022	3.51e-33
DSCC1	-1.93653	1.91413	143.426	4.74e-33
PXDC1	1.32529	6.92914	143.265	5.14e-33
FAM54A	-2.93541	0.609429	143.221	5.26e-33
MCL1	1.09622	8.4836	143.134	5.49e-33
CLSPN	-3.11005	1.71473	142.85	6.34e-33
CDCA2	-3.29477	1.25655	142.774	6.59e-33
LOC644656	-2.10026	0.127373	142.461	7.71e-33
COX4I2	-2.33207	1.02631	142.113	9.19e-33
DBF4B	-1.64749	2.18547	142.053	9.47e-33
NOTCH3	-2.39042	5.46723	141.859	1.04e-32
DHODH	1.85431	5.80316	141.817	1.07e-32
DIAPH3	-3.86807	2.03205	141.708	1.13e-32
LILRA2	1.87688	0.321364	141.633	1.17e-32
XRCC3	-1.66651	3.13916	141.581	1.2e-32
C8orf4	1.93498	5.69021	141.302	1.38e-32
MYO19	-1.33193	4.83633	141.147	1.49e-32
CSPG4	-2.30266	3.5505	140.946	1.65e-32
PNRC1	1.30578	6.75208	140.871	1.72e-32
CIDEB	1.61796	7.32766	140.754	1.82e-32
LIN9	-1.80287	1.97416	140.613	1.96e-32
DNAJC6	-2.97091	2.23547	140.582	1.99e-32
ACLY	-1.25523	6.55618	140.316	2.27e-32
FAM72D	-3.14554	-0.0385099	140.283	2.31e-32
IL1RAP	1.67492	5.38369	140.098	2.53e-32
CAD	-1.41154	4.98954	140.096	2.54e-32
PRIM2	-1.28096	3.07479	139.726	3.06e-32
ZFP41	-1.72873	3.65396	139.623	3.22e-32
DDX12P	-1.74285	2.3537	139.354	3.68e-32
SPRY2	1.22769	3.77767	139.209	3.97e-32
MRO	2.13026	1.58919	139.018	4.36e-32
ALDH2	1.62363	10.1538	139.009	4.38e-32
RASL12	-2.28226	1.77437	138.922	4.58e-32
CHIC2	0.918957	3.06018	138.911	4.61e-32
E2F2	-2.92523	1.41115	138.67	5.2e-32
MPDU1	0.919385	6.3925	138.533	5.57e-32
TMEM26	1.79326	0.0733019	138.34	6.14e-32
ETFDH	1.43098	5.97233	138.222	6.52e-32
ILF3	-0.929005	7.03152	137.952	7.47e-32
WDR67	-1.4109	2.43096	137.685	8.54e-32
MCM2	-2.52359	4.97398	137.655	8.67e-32
FANCD2	-2.33724	2.86214	137.616	8.84e-32
TRIM45	-2.47501	1.97122	137.358	1.01e-31
PLXDC1	-3.15286	2.90157	137.302	1.04e-31
DCUN1D3	1.00082	2.52221	137.019	1.19e-31
GSG2	-2.86947	-0.135648	136.996	1.21e-31
ZNF692	-1.3732	4.29264	136.874	1.28e-31
LOC387646	-2.32252	0.266185	136.724	1.39e-31
KNTC1	-2.20817	3.51545	136.622	1.46e-31
CDKN2C	-2.32695	4.07614	136.315	1.7e-31
SIGLEC7	1.8584	1.23744	136.198	1.81e-31
MCM10	-3.18249	1.8793	135.994	2e-31
KIF11	-2.34828	2.98806	135.886	2.11e-31
TMEM206	-1.36957	2.09306	135.687	2.34e-31
ORC6	-2.88764	1.47107	135.677	2.35e-31
RAD51AP1	-2.51661	1.76323	135.565	2.48e-31
TONSL	-1.77738	3.81917	135.313	2.82e-31
WDR76	-2.4303	2.52753	135.108	3.13e-31
HAMP	3.9456	7.09183	134.715	3.81e-31
C16orf59	-2.46602	2.19261	134.677	3.89e-31
ITGA6	-1.72127	5.96537	134.328	4.63e-31
SGMS2	1.3918	4.15929	134.328	4.63e-31
SMG5	-1.26585	7.06733	134.29	4.72e-31
KAT2A	-1.36428	5.77257	134.276	4.75e-31
IGFBP3	1.95614	7.8814	134.048	5.33e-31
MCM6	-1.85911	4.88578	134.026	5.39e-31
ZNF142	-1.00273	3.47248	133.936	5.64e-31
HOTTIP	-6.95006	0.0887368	133.718	6.3e-31
DLG5	-1.91402	4.72642	133.562	6.81e-31
PLK3	1.51855	3.0942	133.503	7.02e-31
TPR	-0.979787	6.35085	133.235	8.03e-31
EGR2	2.14477	2.17019	133.1	8.6e-31
SCAMP3	-1.04766	6.69272	133.073	8.71e-31
RFX5	-1.3765	5.10131	132.868	9.66e-31
EHMT2	-1.22619	5.66982	132.795	1e-30
TMEM53	1.11957	4.7668	132.762	1.02e-30
CCNE2	-2.6491	2.22477	132.6	1.11e-30
CUL7	-1.25926	5.24739	132.32	1.27e-30
ARSI	1.87062	4.50873	131.681	1.76e-30
ATAD5	-1.99269	1.36051	131.607	1.82e-30
MSRA	1.4433	5.03488	131.592	1.84e-30
OTX1	-4.35389	0.380363	131.579	1.85e-30
CDC7	-2.2559	2.07324	131.381	2.04e-30
GHR	2.01108	6.28538	131.291	2.14e-30
WDR62	-2.43812	2.71613	131.125	2.32e-30
RFC4	-1.65148	3.89027	130.977	2.51e-30
HOXD-AS1	-6.08341	2.59592	130.792	2.75e-30
ID2B	1.49001	4.00191	130.745	2.81e-30
VKORC1	1.14746	7.02496	130.706	2.87e-30
KIF24	-2.17362	1.2133	130.56	3.09e-30
IQCC	-1.49034	1.09302	130.54	3.12e-30
KLHL12	-0.955672	4.70765	130.463	3.24e-30
FEN1	-1.60846	4.84832	130.411	3.33e-30
SEMA3F	-1.30068	4.3322	130.393	3.36e-30
CEP55	-3.11949	1.96679	130.37	3.4e-30
HELLS	-2.56655	1.73247	130.19	3.72e-30
FITM1	2.16215	1.62479	130.188	3.73e-30
HCFC1	-0.83851	5.83195	130.055	3.99e-30
NAA40	-1.30955	3.26325	129.934	4.24e-30
IP6K1	-0.898122	5.33766	129.798	4.54e-30
RECQL4	-2.06736	4.42714	129.734	4.69e-30
SAP130	-0.78823	4.30237	129.387	5.58e-30
C4orf21	-1.70205	1.09286	129.248	5.98e-30
IGFALS	2.99524	5.67948	129.217	6.08e-30
PPAP2B	1.2365	6.87528	129.168	6.23e-30
ORM1	2.19433	12.1413	128.947	6.97e-30
PEA15	-1.19966	6.80082	128.902	7.13e-30
CENPW	-2.30273	2.5615	128.738	7.74e-30
RAD54L	-2.84419	1.8934	128.662	8.04e-30
MT2A	2.75602	9.69688	128.544	8.53e-30
PRPF40B	-1.01581	2.5509	128.44	8.99e-30
TERT	-7.54903	2.55692	128.36	9.36e-30
SMC4	-1.60332	5.11906	128.25	9.9e-30
GBAP1	-1.30089	3.21903	128.142	1.04e-29
ZKSCAN3	-1.64685	2.87897	128.128	1.05e-29
LRRC55	2.44763	-0.856232	128.054	1.09e-29
WHSC1	-1.36364	5.03548	128.003	1.12e-29
MAD2L1	-2.26799	2.2731	127.949	1.15e-29
NVL	-1.01054	3.7684	127.906	1.18e-29
TOPBP1	-1.0924	4.4062	127.859	1.2e-29
RNASEH2A	-1.6062	4.27957	127.659	1.33e-29
C1orf9	-1.30169	5.14042	127.607	1.37e-29
CHAF1A	-1.49374	4.04217	127.536	1.42e-29
KIAA0101	-2.43639	2.94105	127.282	1.61e-29
CDH24	-2.23336	1.70274	127.145	1.73e-29
STMN1	-1.98945	6.20595	126.996	1.86e-29
C19orf43	0.711749	6.85155	126.659	2.21e-29
TP73	-3.16951	1.94198	126.625	2.24e-29
PANK1	1.40303	5.76642	126.605	2.27e-29
RNF152	1.61892	2.1972	126.497	2.39e-29
MAST2	-1.19367	4.81749	126.423	2.48e-29
MCM3	-1.61131	6.07916	126.281	2.67e-29
C22orf29	-1.15758	3.80957	126.224	2.75e-29
TNFRSF4	-1.98055	1.79272	126.087	2.94e-29
LOC344887	-5.7254	2.40922	125.962	3.13e-29
NDRG2	1.39817	7.75309	125.908	3.22e-29
RAD54B	-1.65586	1.71647	125.838	3.34e-29
ID1	2.01128	5.042	125.692	3.59e-29
ERLIN1	1.12807	6.24232	125.523	3.91e-29
KDSR	0.829984	5.99564	125.493	3.97e-29
SCGB3A1	2.2943	-0.923742	125.451	4.05e-29
FRMD4B	0.960173	4.35153	125.434	4.09e-29
ASS1	1.9319	9.50195	124.885	5.39e-29
MMP11	-3.77957	4.63319	124.88	5.41e-29
INMT	2.40574	3.71351	124.79	5.66e-29
MLF1IP	-2.23123	3.26925	124.584	6.28e-29
ORM2	2.00071	10.3249	124.558	6.36e-29
SOCS2	2.01692	4.49136	124.089	8.06e-29
MAPT	-3.02977	2.88327	124.044	8.24e-29
GBA	-1.32673	6.58028	123.929	8.73e-29
ZBTB40	-1.09532	3.84493	123.665	9.98e-29
CD200	-2.18145	1.68096	123.403	1.14e-28
HDAC11	-1.48573	4.49475	123.405	1.14e-28
OSBPL3	-2.02355	3.04462	123.019	1.38e-28
MS4A6A	1.76036	4.73782	123.01	1.39e-28
METTL24	1.85012	6.6248	122.789	1.55e-28
COG2	-1.05602	4.5358	122.636	1.67e-28
JRKL	-1.22809	2.56633	122.543	1.76e-28
SUV420H2	-1.36571	2.9382	122.175	2.11e-28
SEC62	0.788742	7.10934	122.121	2.17e-28
MESP2	-3.09229	0.395022	121.959	2.36e-28
ZFP62	-1.12391	3.52552	121.902	2.43e-28
LILRB5	1.82026	2.59046	121.647	2.76e-28
FOXK1	-1.37096	4.29764	121.605	2.82e-28
TNFRSF1A	0.861857	7.22272	121.481	3e-28
FOXO1	1.43529	5.10259	121.313	3.26e-28
CHAF1B	-2.65645	2.35665	121.312	3.27e-28
IL1RL1	2.90719	0.371312	121.202	3.45e-28
MDK	-3.19477	7.33698	121.181	3.49e-28
LOC100506229	3.1356	3.76108	121.169	3.51e-28
NDUFA4L2	-2.78855	4.72689	121.135	3.57e-28
ZNF295	1.10281	3.86938	121.1	3.63e-28
EIF5A	0.851132	7.70322	120.994	3.83e-28
PSMC3IP	-1.91774	0.804256	120.866	4.09e-28
CNBP	0.673259	7.96385	120.843	4.14e-28
KIAA1524	-2.45133	1.7054	120.734	4.37e-28
FBF1	-1.57068	2.19094	120.667	4.52e-28
ROBO1	-3.09873	6.01764	120.482	4.96e-28
KIAA0415	-0.966385	5.15962	120.434	5.08e-28
HEATR1	-1.28095	4.54675	120.415	5.13e-28
ZIC5	-5.99457	1.07041	120.212	5.68e-28
TACC3	-2.04665	4.70202	119.866	6.77e-28
DEPDC1B	-3.34873	2.40354	119.806	6.98e-28
MIR320A	3.22509	2.94482	119.737	7.22e-28
MGMT	1.16726	6.58948	119.628	7.63e-28
CLK2	-1.10708	4.53187	119.618	7.67e-28
NR4A1	2.0032	5.7272	119.613	7.69e-28
NUDT17	-1.92348	0.732926	119.541	7.97e-28
CENPH	-1.72802	2.01584	119.456	8.32e-28
RASGRF2	-2.14602	2.42692	119.051	1.02e-27
SLC26A2	-1.48205	3.16359	118.883	1.11e-27
ADRA1A	2.63564	3.1255	118.723	1.2e-27
RUSC1	-1.38811	4.40008	118.698	1.22e-27
LOXL2	-1.82001	3.87723	118.57	1.3e-27
SLC38A2	1.38	8.00607	118.523	1.33e-27
PIF1	-2.59739	1.38211	118.517	1.34e-27
SEPT8	-1.03267	4.94045	118.445	1.39e-27
GPR128	2.34148	2.52742	118.43	1.4e-27
TAF6	-0.961974	5.21626	118.201	1.57e-27
ENAH	-1.75707	6.11993	118.133	1.62e-27
NR2C2AP	-1.05838	3.85683	117.989	1.74e-27
ZNF687	-1.20809	5.19044	117.882	1.84e-27
ID2	1.34005	7.32879	117.802	1.92e-27
AP3B1	-0.799291	5.09501	117.709	2.01e-27
PTMS	1.16035	9.20948	117.604	2.12e-27
ZNF335	-0.790345	4.26056	117.551	2.17e-27
LPA	2.32736	5.18749	117.497	2.23e-27
GCHFR	1.29857	5.91685	117.434	2.31e-27
LARP1	-0.8328	7.28888	117.31	2.46e-27
FAM72B	-2.57507	-0.195607	117.157	2.65e-27
RDM1	-3.05801	-0.178402	117.008	2.86e-27
PRR11	-2.4392	3.28957	116.999	2.87e-27
CCNE1	-4.25961	2.94944	116.761	3.24e-27
MED12	-0.915279	4.72452	116.705	3.33e-27
B3GALNT2	-0.973707	4.10403	116.64	3.44e-27
DIRAS3	2.6009	1.11631	116.51	3.67e-27
MLYCD	1.27639	4.91622	116.492	3.71e-27
PCNXL3	-0.936343	5.65819	116.438	3.81e-27
FCGRT	1.05458	8.20392	116.421	3.84e-27
SNORD80	-1.98412	0.488581	116.402	3.88e-27
LOC100288637	-2.33137	0.564355	116.357	3.97e-27
N4BP2L1	1.33191	4.65952	116.326	4.03e-27
SOCS3	2.10141	5.66895	116.153	4.4e-27
CBFA2T3	1.84929	2.07094	116.103	4.51e-27
RAD51	-2.22049	1.67764	116.08	4.57e-27
LY6E	2.3502	7.55648	115.934	4.92e-27
ILF2	-0.925304	6.78668	115.785	5.3e-27
LRRN3	2.32172	-1.065	115.782	5.31e-27
NCAPG2	-1.53448	3.56039	115.771	5.34e-27
GPATCH8	-0.725719	4.55513	115.713	5.49e-27
SUGP2	-1.0023	5.0015	115.682	5.58e-27
PRMT3	-1.0139	3.24299	115.597	5.82e-27
BLM	-2.53449	1.68758	115.394	6.45e-27
TGM3	-4.9597	4.26422	115.38	6.5e-27
PPOX	-0.963319	4.18727	115.182	7.18e-27
BCL9	-1.59628	4.30071	115.131	7.37e-27
IGF2BP1	-6.729	3.99813	115.044	7.7e-27
KLF11	0.988911	5.37644	114.987	7.92e-27
C7orf70	-0.834268	3.49748	114.768	8.84e-27
C9orf25	-0.917632	3.66555	114.74	8.97e-27
LRRC4	1.59365	-0.172278	114.704	9.14e-27
C17orf82	-2.70664	-0.64726	114.603	9.61e-27
IVD	1.15885	7.39167	114.483	1.02e-26
CYR61	1.75283	6.07634	114.407	1.06e-26
NNMT	2.71698	9.44942	114.374	1.08e-26
PXDNL	-3.1838	-0.539351	114.364	1.08e-26
RFX8	-2.70686	-1.16976	114.288	1.13e-26
PMPCA	0.935794	6.25629	114.224	1.16e-26
DNMT1	-1.47075	5.22372	113.931	1.35e-26
GNAZ	-3.42692	3.57002	113.915	1.36e-26
CYP2C8	2.48865	8.85548	113.846	1.41e-26
MCM8	-1.65237	2.6185	113.539	1.64e-26
SDC4	1.26607	8.8124	113.507	1.67e-26
SAMD4B	-0.909928	5.33517	113.466	1.71e-26
OTUB2	-1.5166	1.81775	113.419	1.75e-26
PODXL	-1.8575	5.23969	113.416	1.75e-26
TK1	-2.06486	5.07716	113.318	1.84e-26
CLDN23	1.61399	5.83126	113.29	1.86e-26
ZNF740	-0.947587	4.39039	113.192	1.96e-26
PEMT	1.50877	6.12169	113.178	1.97e-26
TMEM79	-0.951726	2.78642	113.1	2.05e-26
RBM12B	-0.980408	3.06445	113.056	2.1e-26
TBCE	-1.18799	4.55442	112.618	2.62e-26
CYP4A11	2.20909	8.86268	112.597	2.64e-26
PIGC	-1.04753	4.80617	112.47	2.82e-26
CYP2B6	2.60714	7.51653	112.463	2.83e-26
NSD1	-0.85384	5.23658	112.349	3e-26
FANCG	-1.42066	3.2897	112.241	3.16e-26
TCHP	-0.851416	3.50274	112.126	3.35e-26
JUNB	1.47535	6.89874	112.058	3.47e-26
NR2C2	-1.01176	4.12623	112.049	3.49e-26
LRG1	1.86682	9.18262	111.918	3.72e-26
TEX19	-4.5545	-1.45697	111.841	3.87e-26
NXPH4	-5.24642	2.56522	111.818	3.92e-26
TAOK2	-0.806134	5.55185	111.79	3.97e-26
HCN3	-1.7498	2.69534	111.741	4.07e-26
C1orf35	-1.01822	4.09614	111.733	4.09e-26
NHLRC2	0.757333	3.06099	111.626	4.32e-26
KIAA1462	-2.03121	4.44154	111.494	4.61e-26
CD5L	3.07887	4.50765	111.391	4.86e-26
ACADSB	1.46702	8.05829	111.342	4.98e-26
MYD88	0.818973	5.65197	111.298	5.09e-26
KLHL15	1.01738	3.73672	111.15	5.49e-26
KLF13	-1.39779	5.91371	110.991	5.94e-26
ZNF251	-1.24426	3.57948	110.971	6e-26
DMTF1	-0.954022	4.08617	110.963	6.03e-26
ZNF517	-1.67981	3.12939	110.871	6.32e-26
C14orf45	1.13888	2.33676	110.867	6.33e-26
LOC642852	-1.69621	2.20215	110.796	6.56e-26
CEP290	-1.12402	2.8619	110.783	6.6e-26
TSSK6	-1.56678	0.765749	110.655	7.04e-26
GCDH	1.4319	6.25312	110.456	7.79e-26
DUSP14	0.980789	3.89042	110.405	7.99e-26
NCAPD2	-1.60812	4.67259	110.358	8.18e-26
SIPA1L3	-1.44574	4.69065	110.23	8.72e-26
NSUN5P1	-1.16706	3.57269	110.194	8.88e-26
SLC39A14	1.31853	8.58845	110.114	9.25e-26
SBF1	-1.22527	5.44922	110.086	9.38e-26
TCERG1	-0.949546	4.47706	110.03	9.65e-26
MRPL54	0.844279	5.52752	110.006	9.77e-26
NSUN5P2	-1.30171	3.24303	109.992	9.84e-26
ZNF775	-1.23508	1.45917	109.934	1.01e-25
CXCL14	3.39177	3.17099	109.859	1.05e-25
FANCM	-1.00273	1.50274	109.849	1.06e-25
KIAA1522	-1.53967	6.14432	109.763	1.1e-25
DOCK6	-0.961847	4.93188	109.627	1.18e-25
TMEM201	-1.31083	3.35699	109.611	1.19e-25
CHTF18	-1.58284	3.26719	109.355	1.36e-25
SKAP1	1.93331	3.33333	109.317	1.38e-25
ATAD2	-1.88673	5.52036	109.233	1.44e-25
LAMC1	-1.59397	7.11417	109.224	1.45e-25
SLC35D1	1.02626	6.35357	109.159	1.5e-25
DNAJC25	1.16558	4.49222	109.072	1.57e-25
CCT3	-0.926835	8.40685	109.019	1.61e-25
TMC7	-2.21564	1.24315	108.927	1.68e-25
DSN1	-1.26825	4.04466	108.721	1.87e-25
C12orf32	-1.20807	3.48365	108.585	2e-25
TRIM59	-2.20986	1.09866	108.546	2.04e-25
PEX13	0.630925	5.0763	108.33	2.28e-25
SMC2	-1.26627	3.67976	108.267	2.35e-25
ZBTB12	-2.01222	1.62131	108.246	2.37e-25
NCOA6	-0.758236	5.13824	108.186	2.45e-25
LOC100131564	-1.66119	1.88306	107.982	2.71e-25
OCRL	-1.06503	4.91204	107.892	2.84e-25
CCL3	1.82127	2.55147	107.861	2.88e-25
LOC100132111	-1.91315	0.67372	107.788	2.99e-25
PGM1	1.15051	7.58617	107.745	3.06e-25
ACAT1	1.31051	8.41341	107.693	3.14e-25
METTL6	-0.819029	2.83184	107.605	3.28e-25
POLR1E	0.913801	4.22211	107.561	3.35e-25
ANAPC7	-0.774544	5.07332	107.538	3.39e-25
SNHG1	-1.51392	4.18831	107.539	3.39e-25
GPRIN1	-2.49478	1.99481	107.512	3.44e-25
DACH1	1.90335	1.0858	107.508	3.45e-25
IGF2BP3	-4.03264	2.99883	107.453	3.54e-25
C9orf103	1.3251	4.05626	107.439	3.57e-25
C4orf46	-1.3717	1.80187	107.426	3.59e-25
COL4A2	-1.91594	7.85685	107.281	3.86e-25
KIAA0556	-1.12931	3.55035	107.279	3.87e-25
B4GALNT1	-4.1134	2.52993	107.151	4.13e-25
SIX4	-3.51953	0.416158	107.12	4.19e-25
FAH	1.17869	7.65669	106.999	4.45e-25
HOXD9	-4.30015	0.953104	106.832	4.85e-25
CCDC71L	1.57645	4.84985	106.762	5.02e-25
DSTYK	-1.23627	3.49346	106.737	5.08e-25
SMARCA4	-0.983775	6.22672	106.662	5.28e-25
EPS8L3	-4.68891	4.08574	106.645	5.33e-25
MAT1A	1.72396	10.0711	106.536	5.63e-25
HSF2BP	-2.205	-0.3321	106.432	5.93e-25
GPR146	1.31053	3.63318	106.367	6.13e-25
ABCC5	-1.15689	3.86686	106.334	6.23e-25
SEMA5B	-3.35234	4.98397	106.306	6.32e-25
FLJ44635	0.968421	8.48532	106.117	6.95e-25
NFIL3	1.29772	5.70783	106.1	7.01e-25
ACAA2	1.45706	8.49124	106.019	7.3e-25
DHX34	-1.00402	4.5197	106.017	7.31e-25
IPO9	-0.892256	6.0452	106.005	7.36e-25
BCAN	-3.85091	2.60169	105.752	8.36e-25
FAM40B	-2.91711	1.18737	105.738	8.41e-25
MAPKBP1	-0.819994	3.08411	105.631	8.88e-25
MSH5-SAPCD1	-2.5707	-0.729611	105.551	9.25e-25
FBP1	2.05127	8.46833	105.478	9.6e-25
MCM4	-1.69088	5.48897	105.407	9.95e-25
MMAA	1.08718	4.29408	105.288	1.06e-24
TIGD1	-1.69463	1.66745	105.163	1.12e-24
COL9A1	-3.47954	-0.58226	105.033	1.2e-24
SH3BP5L	-0.896397	5.10053	105.018	1.21e-24
GGA3	-0.820659	4.62361	104.963	1.24e-24
KCNN3	-1.79194	1.73801	104.889	1.29e-24
TTF2	-1.34884	2.43403	104.886	1.29e-24
DNA2	-1.6461	1.89478	104.879	1.3e-24
DHX57	-0.867061	3.81611	104.865	1.31e-24
DNAH14	-1.32592	2.47657	104.773	1.37e-24
HOXA10	-5.50183	1.85126	104.675	1.44e-24
DARS2	-1.03798	4.91811	104.667	1.45e-24
AHSA2	-1.45527	4.09235	104.408	1.65e-24
CCHCR1	-1.2088	4.91972	104.332	1.71e-24
TRIM11	-0.950484	4.32358	104.329	1.71e-24
CHML	-2.01808	3.72294	104.24	1.79e-24
DUSP9	-4.62406	4.6791	104.147	1.88e-24
NPLOC4	-0.860353	6.86034	104.086	1.94e-24
UXS1	-0.992842	4.95162	103.946	2.08e-24
SCN4A	-2.31826	0.859506	103.855	2.18e-24
BROX	-1.03748	2.9452	103.78	2.26e-24
FSTL4	-4.49209	1.30264	103.778	2.26e-24
AURKAPS1	-1.9183	-0.447294	103.763	2.28e-24
CBX2	-2.6377	2.28875	103.75	2.29e-24
ZNF330	0.859493	4.54739	103.365	2.79e-24
ADK	1.10351	5.7647	103.291	2.89e-24
TPX2	-2.19261	4.81107	103.28	2.91e-24
PAQR4	-2.09002	3.39677	103.163	3.09e-24
PLCE1	-2.05184	2.28189	103.159	3.09e-24
AGL	1.20722	5.34622	103.144	3.12e-24
FANCE	-1.72395	1.89619	103.038	3.29e-24
NAT2	2.6964	3.64299	103.03	3.3e-24
EDC3	-0.721176	4.43647	103.022	3.31e-24
ATXN7L3	-0.889292	5.39392	103.015	3.33e-24
SNX27	-0.964611	5.37231	102.971	3.4e-24
RNPC3	-1.2148	1.37204	102.749	3.8e-24
SLC7A11	-4.39602	2.89159	102.699	3.9e-24
CUL9	-0.888511	4.75156	102.508	4.3e-24
CRNDE	-3.17501	1.65978	102.353	4.65e-24
C1orf50	0.724521	2.98707	102.334	4.69e-24
SPSB2	-1.21415	3.22081	102.261	4.87e-24
LAMA4	-1.60385	4.63214	102.24	4.92e-24
STAG3L1	-1.12911	1.34967	102.193	5.04e-24
NIT2	0.84469	5.95379	102.109	5.25e-24
KIAA1731	-0.928393	3.56816	102.108	5.26e-24
CD163	1.78127	5.18287	102.092	5.3e-24
ZADH2	0.889566	4.60873	102.076	5.34e-24
LOC254896	-3.70253	-0.048844	102.048	5.42e-24
SF3B4	-1.00881	6.06042	101.885	5.88e-24
ALB	1.79079	16.0714	101.683	6.52e-24
VPS72	-0.910326	5.26928	101.65	6.63e-24
POGZ	-1.02815	5.79391	101.625	6.71e-24
CKAP2	-1.51076	3.47328	101.401	7.51e-24
ZFYVE26	-0.812805	4.27264	101.399	7.52e-24
BCKDHB	1.23607	5.09541	101.376	7.61e-24
DCST1	-2.64902	-1.46601	101.366	7.65e-24
DHRS4L2	1.0739	5.34946	101.359	7.67e-24
XPO1	-0.641657	6.57461	101.357	7.68e-24
MLL2	-0.847702	5.42446	101.353	7.7e-24
HP	2.28602	14.0333	101.313	7.86e-24
SOCS6	0.766629	4.91628	101.204	8.3e-24
TAF1A	-1.24709	1.22229	101.118	8.67e-24
CTHRC1	-3.91497	2.9235	101.08	8.83e-24
NAT9	-0.956411	4.73309	101.076	8.85e-24
CHEK1	-1.63971	2.90956	101.068	8.89e-24
IFNAR1	0.721898	6.43929	101.048	8.98e-24
GNE	1.25557	6.51785	101.023	9.09e-24
ATXN2L	-0.783143	6.12182	100.983	9.28e-24
TIGD5	-1.22371	3.18847	100.933	9.52e-24
CBX1	-0.992414	4.83804	100.8	1.02e-23
ARHGAP33	-1.6258	2.51852	100.66	1.09e-23
SETDB1	-0.950964	5.26358	100.663	1.09e-23
DDX19B	0.79716	4.33796	100.641	1.1e-23
EFNA4	-1.33716	3.24835	100.585	1.13e-23
LOC146880	-0.963845	3.6077	100.55	1.15e-23
ZNF337	-0.867924	3.6782	100.558	1.15e-23
MT1X	2.76258	7.9999	100.459	1.21e-23
DNMT3B	-1.93017	1.54362	100.393	1.25e-23
HOXD8	-2.85675	0.0860235	100.333	1.29e-23
TTC36	2.84141	4.69952	100.336	1.29e-23
ATF3	1.58312	5.57662	100.214	1.37e-23
LIN7C	0.673852	5.07961	100.142	1.42e-23
BARD1	-1.78785	0.142754	99.95	1.56e-23
C17orf53	-1.86964	1.5909	99.799	1.69e-23
FAM167B	1.24926	2.54042	99.751	1.73e-23
TRIO	-1.00385	4.77756	99.5451	1.92e-23
RBL1	-1.6081	1.43716	99.5255	1.94e-23
DCLRE1B	-1.01864	2.36101	99.4326	2.03e-23
RAB3B	-3.91101	3.68909	99.417	2.05e-23
TSC1	-1.03535	4.22383	99.2738	2.2e-23
ZSCAN29	-0.673219	3.60276	99.2542	2.22e-23
PRPF3	-1.06208	4.40307	99.0807	2.42e-23
SLC36A1	-1.25965	3.09755	98.8805	2.68e-23
ZFP36L1	0.876969	7.91957	98.8723	2.69e-23
ZNF605	-1.11724	3.16384	98.7765	2.83e-23
ZNF696	-1.21122	3.39211	98.7348	2.89e-23
SLX4	-1.01278	2.56995	98.7024	2.93e-23
DDX39A	-1.17696	5.73561	98.6634	2.99e-23
TPPP2	2.18577	0.698813	98.5151	3.23e-23
RDBP	-1.07591	6.1215	98.4366	3.36e-23
KLC2	-1.21839	3.77724	98.3913	3.43e-23
PHF6	-0.873305	3.69519	98.3076	3.58e-23
CENPJ	-1.37302	2.29933	98.2598	3.67e-23
RIPK4	1.18581	4.83293	98.2006	3.78e-23
MAFG-AS1	-2.40214	1.31662	97.9743	4.24e-23
C5orf54	-1.33788	1.55156	97.9414	4.31e-23
PRAM1	1.56076	0.398826	97.9303	4.33e-23
ZNF623	-1.1081	3.27965	97.9288	4.34e-23
GINS3	-1.51786	2.0208	97.9091	4.38e-23
C11orf82	-1.74774	1.12677	97.8868	4.43e-23
IRAK1	-1.263	6.84193	97.7454	4.76e-23
JUN	1.32803	7.42219	97.6353	5.03e-23
SPTAN1	-0.750826	7.81156	97.6289	5.05e-23
POLD1	-1.186	4.57634	97.6152	5.08e-23
IQCE	-1.19892	3.82427	97.5712	5.2e-23
IGSF3	-2.81722	3.86277	97.5343	5.29e-23
POLM	-0.774368	3.94534	97.4868	5.42e-23
ZNF193	-1.09061	2.43299	97.4242	5.6e-23
MAFG	-1.40715	4.30764	97.3173	5.91e-23
PRR5	1.02191	4.16142	97.2299	6.17e-23
PIGU	-0.857947	4.72807	97.1793	6.33e-23
ZBTB9	-0.938281	3.12952	97.1362	6.47e-23
KPNA2	-1.43644	5.6079	97.0945	6.61e-23
CLK2P	-1.12241	1.04958	97.0616	6.72e-23
C19orf40	-1.40053	0.481429	97.0365	6.81e-23
HAAO	1.52602	7.35917	96.9952	6.95e-23
PPM1F	-0.92802	4.80622	96.9577	7.08e-23
DNM3	-1.77524	0.715583	96.8222	7.58e-23
FIGNL1	-1.33624	2.76787	96.7767	7.76e-23
ZNF74	-1.04976	2.89114	96.7218	7.98e-23
LARS	-0.748385	5.95127	96.709	8.03e-23
HERC2P2	-1.53378	3.50443	96.705	8.05e-23
HGS	-0.854973	6.46751	96.5665	8.63e-23
PRCC	-0.787774	6.11978	96.511	8.88e-23
EDIL3	-3.15168	1.19485	96.4356	9.22e-23
LOC100527964	-1.68128	1.12322	96.3536	9.61e-23
FBXL19	-1.12696	3.08073	96.3015	9.87e-23
GINS4	-1.97916	2.1851	96.2569	1.01e-22
ASH1L	-0.906468	5.28308	96.1952	1.04e-22
MAGEA1	-8.98524	3.02968	96.1998	1.04e-22
HAUS5	-0.981125	3.73922	96.1796	1.05e-22
RASGEF1B	1.50355	3.96995	96.1366	1.07e-22
RGS5	-1.79075	6.61444	96.0957	1.09e-22
PMFBP1	-3.26578	-0.179431	95.9346	1.19e-22
CASC3	-0.755462	5.8046	95.8966	1.21e-22
OIP5	-1.79148	1.71074	95.7861	1.28e-22
EPRS	-0.901386	6.58681	95.7498	1.3e-22
GTPBP2	-1.14788	4.98228	95.7483	1.3e-22
SASS6	-1.32102	1.85714	95.7328	1.31e-22
NUDT1	-1.24098	3.33226	95.7313	1.32e-22
RAB11FIP4	-1.8436	5.19789	95.6911	1.34e-22
ZNF512B	-1.13115	5.21506	95.6917	1.34e-22
UBE2O	-0.798863	4.77185	95.6558	1.37e-22
NECAB3	-1.28076	5.39823	95.6301	1.38e-22
PCDH17	-1.71951	2.49985	95.6376	1.38e-22
RAP2A	-1.30112	5.01776	95.6213	1.39e-22
DCK	-1.00754	3.44246	95.5722	1.43e-22
KIAA0889	-1.60456	2.72797	95.5146	1.47e-22
MLF2	0.636406	7.83978	95.493	1.48e-22
SARDH	1.46748	6.95873	95.4373	1.53e-22
NSMCE2	-1.10815	4.42608	95.3709	1.58e-22
PBLD	1.55772	6.81125	95.2849	1.65e-22
MCRS1	-0.640258	5.33407	95.2417	1.69e-22
AARS2	-0.818591	4.60697	95.2143	1.71e-22
EGFL6	-4.0893	-1.28327	95.216	1.71e-22
LINC00176	-4.42335	2.56085	95.1973	1.72e-22
ALMS1	-0.795725	3.69168	95.091	1.82e-22
STARD5	1.4506	3.6115	95.075	1.83e-22
C11orf93	-2.95617	1.4175	95.0359	1.87e-22
LOC100272228	-1.70466	0.526966	95.0218	1.88e-22
BAZ2A	-0.778681	5.6296	94.7311	2.18e-22
LOC338799	-1.35329	2.27626	94.7217	2.19e-22
PEX11G	1.32738	3.23555	94.7068	2.21e-22
PLCG1	-1.19099	5.10677	94.6923	2.22e-22
HOXD4	-4.62881	-1.2635	94.6912	2.23e-22
IFT81	-1.18803	2.75562	94.6883	2.23e-22
CCDC14	-1.19735	3.96695	94.6246	2.3e-22
DCAF4L2	-8.25355	3.2556	94.5378	2.4e-22
PTGS2	2.04872	0.643651	94.5116	2.44e-22
ZWILCH	-1.07576	2.85796	94.4365	2.53e-22
ZNF219	-1.09587	4.86942	94.4324	2.54e-22
SNHG4	-2.82707	-0.773265	94.4063	2.57e-22
SH3PXD2B	-1.46581	3.75141	94.3559	2.64e-22
EPHB1	1.89824	0.11072	94.3412	2.66e-22
SCRIB	-1.20517	6.55418	94.3354	2.66e-22
TAPT1	0.87927	5.13849	94.2372	2.8e-22
GNPNAT1	0.93401	6.08627	94.2184	2.83e-22
CDCA4	-1.42061	2.75264	94.2038	2.85e-22
GRHPR	1.28698	8.49235	94.1587	2.91e-22
HOXD1	-5.37416	-0.166275	94.132	2.95e-22
KLKB1	1.63583	6.80488	94.0892	3.02e-22
TMEM106C	-1.32801	5.98138	93.9899	3.17e-22
MCAM	-1.58949	5.71648	93.9871	3.18e-22
ALG1L	-2.78556	2.09271	93.9773	3.19e-22
FBXL19-AS1	-1.85642	0.262954	93.8872	3.34e-22
MT1E	2.84946	7.70815	93.7858	3.52e-22
NUP205	-0.885407	4.66952	93.721	3.63e-22
RFC3	-1.30738	3.02936	93.6857	3.7e-22
XPO5	-0.966075	5.13892	93.6201	3.82e-22
DVL3	-0.794606	5.91201	93.5209	4.02e-22
CCDC34	-1.61243	3.45478	93.4433	4.18e-22
POLA2	-1.17473	3.63991	93.3678	4.34e-22
RTKN2	-2.94378	0.631146	93.3607	4.36e-22
RNF125	1.47909	3.75597	93.3194	4.45e-22
DUSP12	-0.890491	3.33697	93.312	4.47e-22
ZNF200	-0.804565	2.8423	93.2559	4.6e-22
PLIN2	1.52535	8.64936	93.1881	4.76e-22
CCT6A	-0.803013	6.60753	93.1346	4.89e-22
RALGAPB	-0.640625	5.01834	93.1031	4.96e-22
LDLR	1.19565	6.83997	93.0305	5.15e-22
ADAM15	-1.29583	6.33037	92.9674	5.32e-22
GABRE	-2.94273	3.76467	92.9225	5.44e-22
DKFZp686O1327	-5.25702	-0.105187	92.4995	6.73e-22
GOLGA8B	-1.67045	4.47005	92.436	6.95e-22
IGFBP4	1.18074	9.97702	92.4376	6.95e-22
COCH	-4.3016	2.12891	92.3259	7.35e-22
EML6	-2.20327	1.36524	92.3119	7.4e-22
EME2	-1.59764	-0.364986	92.2375	7.69e-22
LOC155060	-1.9451	2.1038	92.1825	7.9e-22
STAG3L2	-1.09461	1.4665	92.1368	8.09e-22
TET3	-0.998612	3.74952	92.0497	8.45e-22
CENPO	-1.54382	2.78149	92.0298	8.54e-22
TMEM184B	-1.06693	5.16184	92.0198	8.58e-22
VPS13B	-0.864516	4.3904	91.9766	8.77e-22
KDM3B	-0.675122	5.42661	91.9718	8.79e-22
LOC646762	-1.08549	2.22695	91.9428	8.92e-22
NCOR1	0.889606	5.90889	91.9142	9.05e-22
ZNF511	0.724247	4.4868	91.7921	9.63e-22
PNPLA7	1.39611	3.57891	91.6276	1.05e-21
ALDH8A1	1.77314	6.73336	91.5596	1.08e-21
MAML1	-0.741421	4.38615	91.4282	1.16e-21
RAD18	-0.889347	3.30568	91.2707	1.25e-21
HSP90AB4P	-1.41414	4.12909	91.1847	1.31e-21
PAXIP1	-0.765768	3.34089	91.0771	1.38e-21
GABARAP	0.660347	7.82369	91.0682	1.39e-21
THEM5	-1.7527	1.7598	91.0196	1.42e-21
EGR3	1.72235	0.869515	90.9587	1.47e-21
CD160	1.40455	-0.0473841	90.9114	1.5e-21
TTL	-0.871175	4.68998	90.9181	1.5e-21
CCDC163P	-1.5547	1.11882	90.9044	1.51e-21
MASP1	1.40587	7.04713	90.8672	1.54e-21
PLXNC1	-2.20791	4.02865	90.828	1.57e-21
MMS22L	-1.59867	1.98203	90.7687	1.61e-21
NT5DC2	-2.37426	4.6294	90.7651	1.62e-21
AQP7	1.43126	3.10956	90.7463	1.63e-21
MYO18B	-6.64608	1.83066	90.7549	1.63e-21
ZNF318	-0.838156	4.63924	90.6895	1.68e-21
FAM122B	-0.993327	4.08764	90.6036	1.76e-21
ISX	-7.15174	2.77596	90.5661	1.79e-21
EBF1	-2.15323	1.93129	90.5339	1.82e-21
BLZF1	-0.931828	3.06066	90.4636	1.88e-21
ZCCHC24	0.981996	5.48728	90.4204	1.93e-21
MRAP2	-4.00262	2.00179	90.4104	1.94e-21
TRIM65	-0.992861	3.75801	90.3866	1.96e-21
DUSP1	1.51762	8.07519	90.3431	2e-21
ZKSCAN5	-0.680445	3.44877	90.3445	2e-21
CNDP1	2.94321	3.98115	90.2983	2.05e-21
TMEM27	2.16261	2.91555	90.0927	2.27e-21
LY6H	-3.37381	-0.597014	90.0848	2.28e-21
C17orf65	-1.02515	2.41872	89.9989	2.38e-21
TIGD7	-1.12729	2.59817	89.9271	2.47e-21
IRF8	1.40298	4.24203	89.9022	2.5e-21
UNKL	-1.19007	3.58934	89.9066	2.5e-21
RHOB	1.33192	9.23466	89.767	2.68e-21
RECQL	-0.928648	3.25709	89.6955	2.78e-21
R3HDM1	-0.778592	4.1325	89.6721	2.81e-21
TMEM220	1.39552	5.55765	89.6638	2.82e-21
GRPEL1	0.769324	5.59887	89.638	2.86e-21
C11orf96	1.94668	4.45572	89.6205	2.89e-21
MTL5	-2.2804	1.31499	89.6026	2.91e-21
C8orf33	-1.07486	5.68626	89.5523	2.99e-21
C2CD3	-0.912534	2.23676	89.4958	3.07e-21
GOLPH3L	-1.02461	4.56614	89.4697	3.11e-21
PI4KB	-0.812199	5.87353	89.4112	3.21e-21
DFNB31	-1.58543	2.9631	89.4018	3.22e-21
CPLX2	-8.76168	5.91589	89.3948	3.23e-21
HPX	1.81638	11.5379	89.3767	3.26e-21
CSMD2	-3.42373	0.641145	89.2632	3.46e-21
SNORD104	-1.74726	2.09961	89.2183	3.54e-21
PIM3	0.996313	5.9373	89.1892	3.59e-21
C9orf78	0.628851	5.64651	89.0289	3.89e-21
MUT	1.08189	7.0068	88.9962	3.96e-21
UBE2Q1	-0.766733	6.54401	88.9205	4.11e-21
PLA2G16	1.38495	5.89759	88.8488	4.26e-21
NR4A3	1.91172	2.32593	88.8052	4.36e-21
TCOF1	-0.898521	5.2219	88.7961	4.38e-21
GATAD2B	-0.718645	4.74102	88.715	4.56e-21
AFAP1-AS1	-7.22562	2.8204	88.6828	4.63e-21
C12orf34	-1.7109	3.81931	88.6378	4.74e-21
SDHB	0.922637	6.82603	88.6359	4.75e-21
P2RY13	1.65199	1.27304	88.6282	4.76e-21
STEAP3	1.54312	7.13216	88.6238	4.78e-21
KIFC2	-1.67805	3.96753	88.5922	4.85e-21
EZH1	-0.763466	4.29529	88.5238	5.02e-21
SLC7A6	-1.16681	3.72676	88.5213	5.03e-21
CD109	-2.73583	3.65769	88.4936	5.1e-21
KIF3A	-0.934661	2.307	88.4424	5.23e-21
C9orf172	-2.57467	-0.456641	88.4327	5.26e-21
NFRKB	-0.742907	4.4846	88.4213	5.29e-21
FLAD1	-0.833387	5.7367	88.4027	5.34e-21
TCF3	-1.0454	5.00261	88.3085	5.6e-21
DONSON	-1.13965	3.55461	88.251	5.77e-21
MMADHC	0.656549	6.13714	88.2159	5.87e-21
SLC41A3	-0.772425	5.07224	88.1508	6.06e-21
LEF1	-3.0462	2.71713	88.1226	6.15e-21
CCNF	1.31147	4.66758	88.0855	6.27e-21
CYP4V2	1.26523	6.66826	88.0017	6.54e-21
CCDC64	-2.41289	3.59321	87.9899	6.58e-21
SIX1	-4.63058	0.0679355	87.9743	6.63e-21
CPSF6	-0.682208	5.23694	87.9722	6.64e-21
UBE2S	-1.42496	3.30307	87.9618	6.67e-21
ZNF174	-0.679863	2.87432	87.9623	6.67e-21
ZNF207	-0.559425	5.84191	87.9624	6.67e-21
VPS11	-0.678583	5.03337	87.9294	6.78e-21
TAZ	-0.834475	4.59038	87.7931	7.27e-21
TXN2	0.620954	6.48267	87.7717	7.35e-21
DVL2	-1.01922	4.2184	87.7663	7.37e-21
LIG1	-1.10001	4.81063	87.7657	7.37e-21
BRCA2	-1.7115	1.24962	87.7113	7.57e-21
MCM5	-1.33585	5.77814	87.7062	7.59e-21
ENGASE	-1.01802	4.31434	87.5953	8.03e-21
NAT1	1.05899	2.41624	87.5554	8.2e-21
AZGP1	1.74277	10.0247	87.5386	8.26e-21
HMGB2	-1.46256	5.32544	87.5261	8.32e-21
TTC39A	-3.16772	3.47868	87.4878	8.48e-21
MYO5C	-1.1627	3.83104	87.4152	8.8e-21
RCOR3	-0.892585	4.48422	87.3747	8.98e-21
ZNF707	-0.947933	3.03514	87.3477	9.1e-21
STX6	-0.876631	4.28836	87.2768	9.43e-21
SAT2	1.07406	7.19892	87.1978	9.82e-21
EBF3	-2.38019	-0.00574912	87.1339	1.01e-20
TMCO3	-1.53952	5.26747	87.1247	1.02e-20
CASP2	-0.993187	3.97154	87.0611	1.05e-20
HINT2	0.914476	5.98589	87.065	1.05e-20
KIAA1614	-1.96187	0.452421	87.0445	1.06e-20
SP6	-2.9082	0.483809	87.027	1.07e-20
ANKRD23	-1.25362	0.932141	86.9951	1.09e-20
AQP3	1.4218	6.10563	86.9808	1.1e-20
PPPDE1	-0.902495	4.90846	86.9337	1.12e-20
C9orf95	0.914385	4.46276	86.9104	1.14e-20
MYOM2	1.9821	1.17662	86.8602	1.16e-20
PHF12	-0.63468	4.60287	86.7625	1.22e-20
TSLP	2.25418	1.43312	86.725	1.25e-20
TPT1	0.850417	10.7533	86.656	1.29e-20
KLF10	1.14001	5.88809	86.6374	1.3e-20
C12orf44	0.619099	5.28665	86.5965	1.33e-20
UPF3B	-0.983359	3.32093	86.5534	1.36e-20
ALX3	-2.34529	0.821915	86.5309	1.38e-20
LOC100216546	-1.46865	1.60377	86.5309	1.38e-20
ANKRD27	-1.10522	4.09813	86.5023	1.4e-20
NUP155	-0.937416	3.69064	86.4857	1.41e-20
HDAC4	-1.13941	3.22153	86.4532	1.43e-20
RECQL5	-0.839355	4.78537	86.436	1.44e-20
CAT	1.17443	8.69339	86.4199	1.46e-20
HEATR6	-0.843843	3.07214	86.407	1.46e-20
DPF2	-0.676122	4.54128	86.3988	1.47e-20
RPS6KL1	-1.95905	2.32531	86.3499	1.51e-20
ZNF37BP	-1.29275	2.33348	86.3503	1.51e-20
POLE2	-1.66325	2.0968	86.333	1.52e-20
UBQLN4	-0.918946	5.42243	86.3387	1.52e-20
HEBP1	0.851567	6.028	86.3175	1.53e-20
NUP107	-0.862303	4.45741	86.2604	1.58e-20
GIT1	-0.914242	4.89501	86.0994	1.71e-20
METTL3	-0.820181	4.13472	86.0866	1.72e-20
LOC100128098	-5.5395	1.69637	86.0748	1.73e-20
ACSM3	1.75682	4.98132	86.0231	1.78e-20
FOXD2	-2.0531	1.33775	85.9628	1.83e-20
N4BP3	-1.97925	0.977566	85.958	1.84e-20
NETO2	-2.32288	1.4635	85.9453	1.85e-20
SUCLG2	1.00938	6.7411	85.9439	1.85e-20
NPY1R	2.01562	1.97694	85.8495	1.94e-20
PIK3C2B	-1.18163	4.32796	85.8189	1.97e-20
AVPI1	1.15396	4.78847	85.7786	2.01e-20
CD300E	1.63644	0.220028	85.7762	2.01e-20
ZNF192	-1.18254	2.61633	85.7752	2.02e-20
BLOC1S3	-0.808236	3.84915	85.7644	2.03e-20
SIX2	-5.31889	0.248588	85.7267	2.07e-20
CBX8	-1.12403	3.27286	85.6405	2.16e-20
HHIPL2	-6.02961	2.21308	85.4364	2.39e-20
EPB41L4B	1.38252	5.91189	85.4269	2.4e-20
IMP3	0.62092	5.76409	85.4089	2.43e-20
GNA14	1.5113	1.35755	85.3968	2.44e-20
HPS3	-1.1938	3.97666	85.3932	2.45e-20
CSPG5	-2.46721	0.578057	85.3008	2.56e-20
GPR158	-3.63766	1.64531	85.2812	2.59e-20
HIST1H2AI	-3.66209	-1.84387	85.2675	2.61e-20
PLEKHH1	-1.62827	2.00519	85.1841	2.72e-20
SFSWAP	-0.69298	4.66531	85.1013	2.83e-20
SHPK	0.948298	4.34301	85.0853	2.86e-20
FOXS1	-2.44723	1.26922	85.0515	2.91e-20
PITPNM3	2.09276	0.931449	85.0373	2.93e-20
ITGA9	1.32547	2.48207	84.977	3.02e-20
CTSL1	0.872956	7.31097	84.971	3.03e-20
TMEM145	-3.48713	0.140404	84.96	3.04e-20
C19orf55	-1.1357	1.10657	84.926	3.1e-20
DHRS4L1	1.09402	2.39688	84.9264	3.1e-20
STXBP6	-1.72089	2.87413	84.9176	3.11e-20
CCDC97	-0.778369	4.60926	84.9011	3.14e-20
DTYMK	-0.926819	4.66343	84.8974	3.14e-20
PDGFA	-2.01404	4.55106	84.8977	3.14e-20
RNF44	-0.953978	4.88501	84.8907	3.15e-20
KIAA0100	-0.974383	6.24029	84.819	3.27e-20
RNF157	-2.57926	4.00846	84.7561	3.38e-20
AMBP	1.35519	12.7247	84.7427	3.4e-20
CDK5R1	-1.56805	1.06178	84.732	3.42e-20
FERMT2	0.844386	5.85474	84.7201	3.44e-20
ZNF767	-1.06398	2.22275	84.7062	3.46e-20
C20orf118	-2.64132	1.29962	84.698	3.48e-20
GAMT	1.15639	8.50471	84.6641	3.54e-20
RCL1	1.38944	5.81774	84.6146	3.63e-20
EPHX4	-2.86848	-1.48863	84.6084	3.64e-20
LPPR2	-1.11131	4.78858	84.5519	3.74e-20
SERPINE1	1.93292	7.63844	84.5547	3.74e-20
DNMT3A	-1.30425	4.30575	84.5444	3.76e-20
ACBD6	-0.894083	4.7998	84.5267	3.79e-20
CSMD1	-6.47119	1.3229	84.5265	3.79e-20
C21orf56	-2.44001	2.44975	84.397	4.05e-20
MAPK8IP2	-2.96367	3.12509	84.3764	4.09e-20
KIF20B	-1.33298	2.47662	84.3732	4.1e-20
TYMS	-2.00223	3.06944	84.3444	4.16e-20
LIG3	-0.751899	4.16967	84.3195	4.21e-20
SESTD1	-1.09788	4.52889	84.3111	4.23e-20
ALDH6A1	1.47452	6.63765	84.3008	4.25e-20
POC5	-0.780314	2.30708	84.3016	4.25e-20
CABIN1	-0.824583	5.1218	84.2955	4.26e-20
PRRT2	-1.85212	-0.127718	84.261	4.34e-20
TRIM52	-1.05662	2.41998	84.1855	4.5e-20
NEB	-3.37055	4.41635	84.1501	4.59e-20
SERPINF2	1.46336	10.401	84.1313	4.63e-20
CXCR1	2.12901	-1.02053	84.1222	4.65e-20
ARL17A	-1.15027	1.12746	84.1176	4.66e-20
FGD1	-1.42125	2.9424	84.0861	4.74e-20
ZNF280C	-0.994554	1.17212	84.0553	4.81e-20
CYB561D1	-1.27433	2.38511	83.9744	5.01e-20
HBA2	2.12388	4.39637	83.9659	5.03e-20
ZBTB45	-0.740219	3.0084	83.9304	5.13e-20
TRAF2	-0.946734	4.7224	83.9136	5.17e-20
HSF4	-1.58913	3.39968	83.9072	5.19e-20
SERPINA1	1.30801	14.5416	83.9073	5.19e-20
SWAP70	-0.871278	4.59734	83.8775	5.26e-20
FAM13A	1.63359	4.5147	83.8696	5.29e-20
PSPH	-1.48252	4.58462	83.8626	5.3e-20
UNK	-0.816327	4.46279	83.8039	5.46e-20
SEPT3	-3.12924	0.60312	83.7071	5.74e-20
CD14	1.52801	8.77176	83.689	5.79e-20
PYGB	-1.41572	6.25117	83.6874	5.8e-20
GPR107	-0.802553	5.76706	83.6315	5.96e-20
TMEM209	-0.722232	4.13601	83.5558	6.19e-20
MATN3	-5.36878	1.91258	83.4582	6.51e-20
GTF2IRD1	-1.21587	3.62927	83.451	6.53e-20
CSTF2	-1.00105	3.158	83.4059	6.68e-20
GOLGA8A	-1.94506	3.53392	83.3758	6.78e-20
ZKSCAN4	-0.962788	1.91266	83.3712	6.8e-20
RBM24	-2.73962	2.54044	83.3478	6.88e-20
HSP90AB3P	-1.15403	5.70659	83.2902	7.08e-20
TRAF5	-1.60933	2.6933	83.201	7.41e-20
L3MBTL1	-1.50585	0.454262	83.0873	7.85e-20
MCM7	-1.25234	6.3789	83.0356	8.06e-20
ZC3H3	-1.04	5.10134	83.0316	8.08e-20
PON3	1.52863	7.4109	82.9972	8.22e-20
MT1F	2.87377	6.17921	82.9106	8.59e-20
LYRM5	0.932773	4.86558	82.9073	8.6e-20
BRIP1	-1.69521	2.25853	82.8785	8.73e-20
CACYBP	-0.953337	5.15387	82.8372	8.91e-20
ZNF449	-0.896275	1.54135	82.8367	8.91e-20
POLA1	-1.04852	3.1475	82.7942	9.11e-20
C15orf17	-0.764067	4.26655	82.7366	9.38e-20
HERC2P9	-1.1209	2.66314	82.6967	9.57e-20
MARK4	-0.888997	5.43844	82.6189	9.95e-20
PSMD10	-0.773958	4.64652	82.5314	1.04e-19
SERPINA11	2.02897	7.68685	82.5229	1.04e-19
SENP1	-0.691572	3.17862	82.5212	1.05e-19
UBN1	-0.686212	5.13778	82.5153	1.05e-19
JAG2	-1.72591	3.54392	82.5027	1.06e-19
LOC100128191	-1.60927	1.83001	82.4985	1.06e-19
SMPD4	-0.68212	5.18819	82.4681	1.07e-19
RBM7	0.68046	3.47281	82.4507	1.08e-19
AAA1	-6.32	0.181752	82.4286	1.1e-19
RABIF	-0.762347	4.03518	82.4043	1.11e-19
SEPT7P2	-1.03217	2.52227	82.4053	1.11e-19
HOGA1	1.75566	4.79846	82.391	1.12e-19
ELOVL1	-0.763026	5.71451	82.3282	1.15e-19
NDOR1	-0.954751	4.45288	82.3249	1.15e-19
TDRKH	-1.41945	3.3641	82.3269	1.15e-19
RAD9A	-0.95946	3.50115	82.2788	1.18e-19
SCIMP	1.61179	-0.0304048	82.2518	1.2e-19
GUSBP11	-1.56177	3.21943	82.1725	1.25e-19
NSUN6	1.00536	4.67842	82.1541	1.26e-19
OGT	-0.84338	5.97072	82.1522	1.26e-19
QDPR	1.15211	7.00578	82.1498	1.26e-19
ACSL1	1.49797	9.40171	81.9522	1.39e-19
ITGA2	-2.36475	3.12251	81.9598	1.39e-19
SAPCD2	-2.59345	1.89369	81.9514	1.39e-19
DENND5A	-0.705756	5.06784	81.9452	1.4e-19
LOC100128361	-1.3812	-0.126076	81.8674	1.46e-19
STIP1	-0.835089	6.38679	81.8014	1.5e-19
HIST1H4H	-2.7971	0.223332	81.7836	1.52e-19
C1orf162	1.37087	3.03683	81.7614	1.54e-19
SLC2A5	-4.50448	2.99694	81.7378	1.55e-19
BDH2	1.20846	3.5371	81.5634	1.7e-19
ZMIZ2	-0.797527	5.81904	81.518	1.74e-19
ZNF282	-0.723558	4.80805	81.5086	1.74e-19
HSP90AB1	-0.896049	9.59812	81.5005	1.75e-19
DPY19L1P1	-0.837555	1.3683	81.4651	1.78e-19
PPP1R3B	1.36553	6.6615	81.4448	1.8e-19
PROSC	0.923521	5.59894	81.3793	1.86e-19
CEP350	-0.760259	5.1715	81.3348	1.91e-19
GAPDHS	-1.61882	-0.593435	81.2596	1.98e-19
G6PD	-2.35458	5.39002	81.2336	2.01e-19
LYPD1	-3.9953	2.36624	81.227	2.01e-19
FAM64A	-3.05222	0.682688	81.2195	2.02e-19
ANTXR2	1.03558	5.04048	81.1194	2.12e-19
TJAP1	-0.71906	4.68038	81.1041	2.14e-19
LOC100128292	-1.74413	-0.166622	81.0092	2.25e-19
SERPING1	1.22627	11.4226	80.9801	2.28e-19
TECPR1	-0.94056	3.5407	80.98	2.28e-19
JAGN1	0.598142	5.64436	80.9489	2.32e-19
CYB5RL	-1.06856	1.35661	80.9194	2.35e-19
MAP2K4	0.690281	4.19941	80.8884	2.39e-19
SSR2	-0.904582	8.05903	80.876	2.4e-19
LEMD2	-0.702761	5.33737	80.7626	2.55e-19
SEZ6	-7.14847	2.72303	80.6386	2.71e-19
CDCA7	-3.83986	2.02806	80.6279	2.72e-19
MUS81	-0.574473	4.45141	80.6303	2.72e-19
TMEM164	-1.48449	3.91998	80.6096	2.75e-19
SYNE1	0.936418	4.67518	80.584	2.79e-19
PLOD3	-0.892609	6.9831	80.5585	2.82e-19
CEP72	-1.43469	2.34813	80.5524	2.83e-19
ZNF7	-0.899045	3.90512	80.5393	2.85e-19
DBT	0.845101	5.12581	80.5184	2.88e-19
SLC25A26	0.604214	4.36555	80.502	2.9e-19
UNC119B	-1.31207	3.90102	80.4767	2.94e-19
SLC9B2	1.20632	4.76306	80.4623	2.96e-19
CCDC132	-0.640818	3.62364	80.4527	2.98e-19
CDAN1	-0.725722	3.76794	80.4497	2.98e-19
VASH2	-2.67503	1.14992	80.334	3.16e-19
STK40	0.785559	5.67984	80.3293	3.17e-19
HMGXB4	-0.652368	3.67212	80.2588	3.28e-19
LOC153684	-1.59847	0.155662	80.2036	3.38e-19
OBFC2B	-0.723883	4.46598	80.1993	3.38e-19
PKD1P1	-1.13509	1.77248	80.1973	3.39e-19
MRPS2	0.654645	5.75864	80.1896	3.4e-19
MBNL2	1.07973	5.88956	80.1776	3.42e-19
TBX4	-7.96667	1.00018	80.1068	3.55e-19
SPINK5	-3.30735	0.791588	80.0865	3.58e-19
CD81	1.09277	9.11767	80.0762	3.6e-19
PIEZO2	-1.52955	4.75507	80.0592	3.63e-19
KANSL1	-0.657756	4.72421	80.0384	3.67e-19
RNFT2	-2.27503	0.551831	79.9904	3.76e-19
ABHD14B	0.921973	7.29836	79.9872	3.77e-19
GLI4	-1.04831	3.70066	79.9776	3.79e-19
TBC1D16	-1.19463	3.83461	79.925	3.89e-19
DUSP5	1.62602	4.53422	79.9114	3.92e-19
NPC1	-0.95648	4.97876	79.8938	3.95e-19
NKIRAS1	0.879335	3.45397	79.8758	3.99e-19
EP400	-0.697693	4.87502	79.813	4.12e-19
CSNK1G1	-0.717169	3.25889	79.7949	4.15e-19
MAZ	-0.706172	7.34493	79.792	4.16e-19
SIGIRR	1.24234	5.79061	79.7913	4.16e-19
TUBG1	-1.00842	5.01572	79.7942	4.16e-19
GATS	-1.47528	3.09609	79.7707	4.2e-19
C12orf39	-2.84819	-0.084706	79.7598	4.23e-19
IGF1	1.99127	5.36715	79.7527	4.24e-19
GTF2I	-0.791807	5.03748	79.748	4.25e-19
RIBC2	-2.99269	0.257575	79.7241	4.31e-19
C8B	1.54337	8.59613	79.6846	4.39e-19
H2AFZ	-1.06851	6.49112	79.6715	4.42e-19
PDLIM5	0.784613	6.46921	79.6224	4.53e-19
CKAP5	-0.678976	5.92858	79.5307	4.75e-19
SERPINB9	1.24418	3.73457	79.5245	4.76e-19
CREB3L2	-0.816209	5.67194	79.4561	4.93e-19
SLC22A5	-0.912378	3.53209	79.4571	4.93e-19
CEP41	-0.957269	2.46083	79.4389	4.97e-19
AGPAT2	1.23816	7.25447	79.4015	5.07e-19
TOP3B	-0.7646	3.26885	79.3797	5.12e-19
BRD8	-0.764215	4.87979	79.3727	5.14e-19
GSDMC	-4.02057	-0.73732	79.3695	5.15e-19
C8A	1.7135	8.17095	79.3676	5.16e-19
LPL	-2.56788	2.21855	79.2831	5.38e-19
PI15	-4.44758	1.11078	79.1995	5.61e-19
C1orf31	-0.947734	5.04281	79.1743	5.69e-19
UBR5	-0.859657	5.83294	79.1299	5.82e-19
C1orf212	0.710995	5.28437	79.1172	5.85e-19
COL24A1	-4.33562	0.200627	79.065	6.01e-19
LY6G5B	-1.38936	1.18492	79.0352	6.1e-19
HPS5	1.18622	5.16201	79.0026	6.2e-19
FAM20B	-0.788104	5.86056	78.8778	6.61e-19
MGC12982	-1.93886	1.84206	78.8616	6.66e-19
SMG7	-0.65526	6.21172	78.8569	6.68e-19
FAHD2B	0.976625	3.55429	78.8404	6.73e-19
ACAN	-3.64984	0.89817	78.8397	6.74e-19
SNORD47	-1.75758	-0.592669	78.8045	6.86e-19
PRRC2A	-0.802921	7.21788	78.7866	6.92e-19
S100A8	2.18371	2.61242	78.7415	7.08e-19
PRRX1	-2.76182	1.57389	78.7311	7.12e-19
ITIH4	1.51363	11.3777	78.7282	7.13e-19
AMHR2	2.87764	-1.96784	78.7182	7.16e-19
ESR1	2.1603	3.65596	78.7177	7.16e-19
SOWAHC	0.937966	5.38881	78.717	7.17e-19
ADAM10	-0.714128	5.32498	78.6566	7.39e-19
ASXL1	-0.760496	5.67395	78.5941	7.63e-19
GLYATL1	1.88502	6.83134	78.5432	7.83e-19
MMRN1	1.59051	1.95446	78.5322	7.87e-19
PITX1	-5.16331	2.33128	78.4998	8e-19
NUAK1	-1.12177	4.0066	78.498	8.01e-19
RNF130	0.748213	6.95386	78.4937	8.03e-19
SAC3D1	-0.803128	3.96389	78.4873	8.05e-19
NUPL2	-0.641452	4.02679	78.471	8.12e-19
C4orf42	-0.783602	3.48512	78.4545	8.19e-19
FAM21C	-0.880142	3.18947	78.4384	8.25e-19
RPTOR	-0.72791	5.12932	78.4155	8.35e-19
PLGLA	1.54294	2.42541	78.4066	8.39e-19
ZNF92	-0.926602	2.05256	78.3846	8.48e-19
MUC13	-5.20563	7.05106	78.3495	8.63e-19
TRIM50	-5.19892	2.56754	78.351	8.63e-19
SLC22A10	2.11795	4.94692	78.3442	8.66e-19
LLGL1	-1.10476	3.40915	78.3392	8.68e-19
AKIP1	-0.702829	3.59738	78.2747	8.97e-19
LRRC57	-0.612162	2.71986	78.271	8.98e-19
ESCO2	-2.04721	1.13305	78.2407	9.12e-19
SHC1	-0.923269	7.40784	78.2324	9.16e-19
PRIM1	-1.34583	2.74855	78.2273	9.18e-19
CABYR	-3.88291	2.82271	78.1849	9.38e-19
INTS8	-0.940517	4.55125	78.1662	9.47e-19
CAMK2G	-0.690692	4.31963	78.1325	9.64e-19
PIM1	1.27158	5.49308	78.1246	9.67e-19
AKR7A2P1	1.39204	5.62453	78.1044	9.77e-19
AIM1L	-2.29193	1.68357	78.0748	9.92e-19
ZNF555	-1.04701	1.89963	78.063	9.98e-19
DROSHA	-0.703192	4.912	78.0208	1.02e-18
ELFN2	-3.83622	2.78687	78.0291	1.02e-18
PRR12	-0.892176	4.338	78.0139	1.02e-18
C1orf96	-1.2768	3.02276	77.9476	1.06e-18
CPT2	1.03631	6.33356	77.932	1.07e-18
DUOX1	-2.6086	1.91223	77.8899	1.09e-18
MKRN3	-4.31614	-0.514939	77.8391	1.12e-18
GALNT10	-1.11796	4.26607	77.8213	1.13e-18
GTF2E1	-0.764776	3.07277	77.8103	1.13e-18
INTS3	-0.800541	6.21682	77.8098	1.13e-18
STAG3L3	-1.03255	0.136232	77.7754	1.15e-18
IFT80	-1.33999	3.22582	77.7588	1.16e-18
GK5	-0.955947	3.19768	77.7487	1.17e-18
GPAA1	-1.00878	7.82004	77.7307	1.18e-18
TRIM16	-2.60015	4.19647	77.6913	1.2e-18
POLR1A	-0.885308	4.22236	77.6745	1.22e-18
CEBPD	1.28002	6.97452	77.6545	1.23e-18
ARHGAP10	1.42596	2.8154	77.6272	1.24e-18
SETD4	-0.776889	2.9594	77.6247	1.25e-18
EPHX2	1.34215	7.13372	77.6002	1.26e-18
ZSCAN16	-1.08183	1.95975	77.6018	1.26e-18
PLAC8	2.11768	1.68609	77.5717	1.28e-18
LZTS1	-1.6749	2.30398	77.4925	1.33e-18
NOL12	-0.761127	3.5846	77.4897	1.33e-18
POLG2	-0.853008	2.41129	77.4812	1.34e-18
NR6A1	-1.47286	-0.458526	77.4597	1.35e-18
SLC39A10	-1.47987	3.30518	77.4678	1.35e-18
PTP4A3	-2.17248	4.43902	77.4251	1.38e-18
KBTBD11	2.02304	2.96848	77.354	1.43e-18
TBC1D15	0.499744	5.02877	77.3492	1.43e-18
ZNF621	-0.749582	3.65511	77.3592	1.43e-18
P4HA2	-1.40523	5.09327	77.3376	1.44e-18
ZNF354B	-0.920103	1.41112	77.3123	1.46e-18
C15orf41	-1.06093	3.05829	77.2979	1.47e-18
ASPA	1.68395	0.900126	77.254	1.5e-18
C1orf198	-1.27458	5.69266	77.207	1.54e-18
GOLGA3	-0.66641	5.78041	77.1813	1.56e-18
VSIG4	1.74217	3.47373	77.1753	1.56e-18
GLOD5	1.77135	0.908471	77.1625	1.57e-18
HSP90AB2P	-1.21332	3.3033	77.1483	1.59e-18
CDC25A	-1.99452	2.02867	77.1303	1.6e-18
ZNF572	-1.49209	0.975278	77.1334	1.6e-18
C1orf74	-1.06504	1.59568	77.0577	1.66e-18
ZNF514	-1.23483	2.10618	76.9948	1.71e-18
ARHGAP39	-1.45862	2.08876	76.9913	1.72e-18
CCDC66	-0.798893	2.249	76.9058	1.79e-18
CYP39A1	2.18611	4.52289	76.8979	1.8e-18
KIF2A	-0.89487	3.2264	76.8924	1.81e-18
BRSK1	-1.67537	1.46179	76.8638	1.83e-18
C15orf23	-1.00935	3.45945	76.8611	1.83e-18
C7orf58	1.58431	4.02982	76.8421	1.85e-18
CBR4	1.00185	5.0405	76.8087	1.88e-18
MGC27345	-0.857211	2.46997	76.8117	1.88e-18
TSC22D2	0.781502	4.44442	76.8079	1.88e-18
APOA1	1.81863	13.1129	76.7044	1.99e-18
CNIH4	-0.924584	4.44778	76.6775	2.01e-18
CD244	1.64609	0.331674	76.6648	2.03e-18
SPARCL1	-3.00452	7.19135	76.6336	2.06e-18
MIS18BP1	-0.942074	2.77661	76.6064	2.09e-18
C2orf44	-0.740072	2.99698	76.5539	2.14e-18
PPP6R1	-0.664344	6.38542	76.5433	2.15e-18
TSEN54	-0.823302	4.6761	76.5501	2.15e-18
LOC401320	-1.20032	2.48039	76.5168	2.18e-18
CXCR2	1.92171	-1.03195	76.449	2.26e-18
SNRPB	-0.822672	7.1218	76.407	2.31e-18
BAIAP2L2	-2.7869	3.66936	76.4	2.32e-18
GADD45G	1.65078	6.38931	76.2832	2.46e-18
C14orf176	-1.50049	-0.130353	76.2442	2.51e-18
MAVS	-0.864075	6.14826	76.2291	2.53e-18
NDRG3	-0.992768	4.54383	76.1604	2.62e-18
ANKZF1	-0.716486	4.75774	76.1207	2.67e-18
TMBIM6	0.735848	10.5439	76.1133	2.68e-18
RASAL2	-1.10678	3.88529	76.1041	2.69e-18
PALM2	1.41612	3.00628	76.0486	2.77e-18
MDM4	-0.960823	4.60859	76.029	2.8e-18
ZNF785	-0.945302	1.56493	76.0226	2.8e-18
ZEB1-AS1	-1.08565	1.40668	76.0051	2.83e-18
POU5F1	-2.09145	0.408721	75.9969	2.84e-18
SAE1	-0.783404	5.97268	75.9703	2.88e-18
SPOCK1	-4.44374	2.18967	75.9034	2.98e-18
SMC1B	-3.86312	0.197217	75.885	3.01e-18
MRPL32	0.580435	5.22768	75.8754	3.02e-18
PLEKHA8P1	-0.828272	1.85009	75.8246	3.1e-18
LARP1B	0.790283	4.64681	75.8131	3.12e-18
DYNC1I1	-4.06908	2.46981	75.7647	3.2e-18
POGK	-0.900055	5.35556	75.7489	3.22e-18
SRCAP	-0.654977	5.79585	75.7305	3.25e-18
TIMELESS	-0.963955	5.13612	75.7035	3.3e-18
MTR	-1.10334	5.15332	75.6959	3.31e-18
SRGAP2	-1.03723	4.37464	75.6878	3.32e-18
RPPH1	2.1673	1.5907	75.683	3.33e-18
ITPKA	-2.28	3.02412	75.6687	3.35e-18
ATAT1	-1.0867	2.61883	75.6575	3.37e-18
DNAJB11	-0.737804	6.69019	75.6419	3.4e-18
MTHFD1L	-1.36376	3.50324	75.5978	3.48e-18
C14orf93	-0.70138	3.03351	75.5871	3.5e-18
ZNF512	-0.923627	3.99861	75.5815	3.51e-18
RGMA	-2.11188	0.0697043	75.575	3.52e-18
ABL2	-0.833713	4.29482	75.5349	3.59e-18
SLC25A47	2.55211	7.53079	75.4824	3.69e-18
GRIN2B	2.50786	-0.0240556	75.4631	3.72e-18
PFKFB2	-1.43302	3.72596	75.4156	3.81e-18
ACCN3	-1.83999	0.606112	75.3949	3.85e-18
SMARCD1	-0.735903	5.10043	75.3351	3.97e-18
MEP1A	-6.54351	3.07119	75.3226	4e-18
AGAP1	-1.01744	4.00046	75.2403	4.17e-18
GAS2L3	-1.83229	0.432681	75.2313	4.19e-18
DCTN2	-0.597104	6.19293	75.2	4.25e-18
ZFC3H1	-0.811184	3.93185	75.1723	4.31e-18
NUP133	-0.69702	5.0075	75.169	4.32e-18
ADH1A	1.77659	9.24909	75.1414	4.38e-18
ACYP1	-1.06626	1.30497	75.1333	4.4e-18
SEPT5-GP1BB	-2.3477	-1.10283	75.1279	4.41e-18
C1S	1.2169	11.1302	75.1057	4.46e-18
EPPK1	-3.35441	4.02871	75.0965	4.48e-18
LOC727849	-1.58353	0.60881	75.0681	4.55e-18
PHF19	-1.36604	3.5492	75.0515	4.59e-18
TNRC18	-0.797526	6.4895	75.0375	4.62e-18
PABPC1L	-1.61345	3.77646	74.9976	4.71e-18
AGBL3	-1.25521	0.711355	74.9191	4.9e-18
CRIP3	-2.02731	2.92481	74.909	4.93e-18
NQO1	-4.29446	7.49149	74.8863	4.99e-18
ATR	-0.648217	3.91984	74.8712	5.02e-18
UBE2A	-0.721627	5.4094	74.7186	5.43e-18
HBB	1.98616	4.65687	74.7152	5.44e-18
LOC154860	-5.19264	0.132218	74.7016	5.48e-18
CTBS	0.808137	4.68732	74.6915	5.5e-18
ZNF436	-0.809638	2.7982	74.6812	5.53e-18
GTF3C3	-0.583656	4.08404	74.6682	5.57e-18
C10orf125	1.12122	6.52302	74.6421	5.64e-18
ZNF681	-2.35717	0.832939	74.6121	5.73e-18
AP3M2	-1.07278	2.87676	74.5998	5.76e-18
SIN3B	-0.673937	4.51858	74.5584	5.89e-18
MESP1	-1.4242	1.46348	74.5096	6.03e-18
ZNF384	-0.627049	4.71951	74.4764	6.14e-18
ZNF618	-1.22577	3.85429	74.4709	6.15e-18
CMTM4	-1.50341	3.61947	74.4442	6.24e-18
AFM	1.88349	7.66548	74.4268	6.29e-18
EMR1	1.9729	0.112441	74.4255	6.3e-18
ZNF107	-1.36689	1.76646	74.3542	6.53e-18
ZNF792	-1.04751	1.80086	74.3484	6.55e-18
CFI	1.23908	8.7899	74.318	6.65e-18
CCDC15	-1.15617	1.23299	74.2923	6.74e-18
CCDC28B	-2.10313	2.49181	74.1792	7.13e-18
DCAF8L1	-3.70607	-0.489131	74.1769	7.14e-18
PLXNA1	-1.47506	4.34637	74.169	7.17e-18
GNPAT	-0.839177	6.10525	74.1107	7.39e-18
BORA	-1.19645	1.2845	74.104	7.41e-18
LAMA3	-2.70552	4.78625	74.1014	7.42e-18
THOC2	-0.720931	4.63584	74.0922	7.46e-18
CEP152	-1.30165	1.39642	74.0798	7.5e-18
PPIP5K1	-0.848962	3.09376	74.0604	7.58e-18
LOC100499489	-2.00777	2.90967	74.0467	7.63e-18
ST6GALNAC6	0.86922	5.74368	74.0433	7.64e-18
DGKQ	-0.925721	4.15656	74.0219	7.73e-18
SNAPIN	-0.611091	4.87365	73.965	7.95e-18
LMNB2	-1.30972	4.69298	73.9613	7.97e-18
ZFP64	-0.656483	3.57224	73.8999	8.22e-18
SLC38A6	-1.02555	3.1152	73.8638	8.37e-18
CCDC77	-0.934661	2.31659	73.8288	8.52e-18
MED22	-0.880176	4.14055	73.7939	8.67e-18
DCST2	-2.11626	0.865222	73.7705	8.77e-18
CCDC25	0.867022	5.00271	73.7528	8.85e-18
A1BG-AS1	1.65666	3.09049	73.742	8.9e-18
REPIN1	-0.770198	6.9721	73.7206	9e-18
SMG9	-0.886511	4.37895	73.711	9.04e-18
INTS10	0.771094	5.13973	73.6792	9.19e-18
LYRM1	0.806657	5.33677	73.678	9.2e-18
PTS	0.77181	4.18136	73.6689	9.24e-18
C2orf47	0.624984	4.79707	73.6668	9.25e-18
C17orf56	-0.735	4.0833	73.5864	9.63e-18
ZNF526	-0.599973	3.21069	73.5721	9.7e-18
ASPDH	1.89988	5.79961	73.5712	9.71e-18
WDR66	1.49918	0.0384917	73.4884	1.01e-17
SCML2	-1.56208	1.71091	73.4428	1.04e-17
MFI2-AS1	-2.11646	0.0639564	73.4238	1.05e-17
LRRC1	-2.3216	3.33726	73.3746	1.07e-17
NUP37	-0.810402	3.4002	73.3586	1.08e-17
EPS15L1	-0.820582	3.78169	73.2318	1.15e-17
IRGQ	-0.750278	4.50016	73.2272	1.16e-17
FAM82A1	0.969453	3.4399	73.2005	1.17e-17
PRND	-3.90823	-0.222062	73.1982	1.17e-17
IARS	-0.832843	5.87201	73.1217	1.22e-17
SLC50A1	-1.11523	6.17918	73.1018	1.23e-17
C15orf27	-3.50625	0.159065	73.0891	1.24e-17
FAP	-2.75514	1.90436	73.0854	1.24e-17
SLC31A1	0.812443	6.71793	73.0197	1.28e-17
RPS6KC1	-0.81461	4.04145	73.0154	1.29e-17
PINK1	0.950328	6.98497	72.9625	1.32e-17
ADM2	-2.13738	4.01943	72.946	1.33e-17
PGS1	-0.730365	3.60296	72.9564	1.33e-17
TUBG2	-0.897429	3.36164	72.9361	1.34e-17
KIAA0196	-0.910099	5.339	72.8988	1.36e-17
ABCF2	-0.681132	4.79596	72.8807	1.38e-17
HIBCH	0.912029	5.77089	72.8323	1.41e-17
UBAP2	-0.799049	4.37383	72.8289	1.41e-17
HRSP12	1.40499	8.26578	72.8061	1.43e-17
OTUD6B	-0.953321	3.17075	72.7482	1.47e-17
ATF6B	-0.752771	6.25291	72.704	1.51e-17
USP14	-0.650898	5.46406	72.6766	1.53e-17
CEP68	-0.756614	3.6914	72.6067	1.58e-17
SULT1A1	1.35467	6.9108	72.6018	1.59e-17
NEU1	-1.03001	6.90053	72.5858	1.6e-17
RBM3	-0.897111	6.96792	72.591	1.6e-17
DEDD	-0.598906	5.10664	72.5717	1.61e-17
PCNA	-1.02394	5.77048	72.5428	1.63e-17
DLC1	0.99744	5.18983	72.5109	1.66e-17
COPA	-0.726182	7.87389	72.4934	1.68e-17
PXMP2	1.17165	6.62106	72.4868	1.68e-17
MAPK8IP3	-1.14441	4.45904	72.4345	1.73e-17
DHRS4	0.948953	4.96871	72.419	1.74e-17
ZNF273	-1.24083	0.27867	72.3882	1.77e-17
RIC8A	-0.513213	6.11667	72.3695	1.78e-17
NFYA	-0.926672	4.63306	72.2527	1.89e-17
ZNF432	-1.24343	1.1187	72.2304	1.91e-17
FAM46A	1.19817	4.92094	72.2213	1.92e-17
PARP2	-0.706945	3.99266	72.2089	1.94e-17
STX1A	-1.41815	1.20076	72.2036	1.94e-17
ZNF300	-2.28159	1.27448	72.2044	1.94e-17
ZNF500	-0.686789	2.70217	72.1895	1.95e-17
LPPR4	-2.90494	-0.608409	72.0521	2.1e-17
HEATR7A	-1.28587	2.66047	72.0166	2.13e-17
C1orf124	-0.635694	2.65621	71.9954	2.16e-17
HAUS3	-0.690418	3.00927	71.9652	2.19e-17
PROS1	1.01948	7.71315	71.9557	2.2e-17
AFP	-6.26638	9.35059	71.8745	2.29e-17
MIR5047	-1.44593	2.45174	71.8623	2.31e-17
DLL4	-1.24366	3.77462	71.8349	2.34e-17
ARL16	-0.852846	4.02304	71.8211	2.36e-17
ZSCAN2	-0.7931	3.52202	71.7973	2.38e-17
HMGN4	-0.805326	4.83238	71.795	2.39e-17
PLA2G6	-1.31275	3.87231	71.7919	2.39e-17
PVT1	-2.04834	1.94622	71.7941	2.39e-17
SDHD	0.771453	6.31637	71.7241	2.47e-17
RPAP1	-0.616315	4.68637	71.7092	2.49e-17
FANCA	-1.21556	3.03764	71.5954	2.64e-17
MRE11A	-0.783368	3.03281	71.5792	2.66e-17
LINC00338	-1.06723	1.66332	71.5587	2.69e-17
MIR3064	-1.49157	1.01626	71.555	2.7e-17
PRKDC	-1.0156	6.60601	71.534	2.73e-17
FGB	1.6422	13.0885	71.493	2.78e-17
TLR4	1.10829	3.36221	71.4663	2.82e-17
BHLHE40	1.10355	7.36593	71.4574	2.83e-17
SOX13	-0.884167	5.49647	71.4549	2.84e-17
TULP3	-0.870331	3.69878	71.4467	2.85e-17
SAMD1	-0.886231	4.05496	71.4315	2.87e-17
RBM34	-0.674862	5.11743	71.3697	2.96e-17
JDP2	1.01298	3.50735	71.3495	2.99e-17
GMEB2	-0.627906	4.17379	71.338	3.01e-17
IL3RA	-1.10728	1.10532	71.3045	3.06e-17
CUEDC1	-1.15016	3.25578	71.3019	3.07e-17
SUV39H2	-0.845612	2.52599	71.2742	3.11e-17
UEVLD	-0.607294	2.3811	71.2746	3.11e-17
GINS2	-1.54392	2.98162	71.268	3.12e-17
BMP8A	-1.97984	1.01831	71.2091	3.21e-17
LOC642846	-1.16473	2.04021	71.1793	3.26e-17
PYCR2	-0.706006	5.94835	71.1733	3.27e-17
PACS2	-0.723143	4.92509	71.1523	3.31e-17
ATP2A2	-0.679824	7.76025	71.1165	3.37e-17
LOC90784	-1.07088	3.12463	71.1047	3.39e-17
KIAA1530	-0.949063	2.40457	71.0981	3.4e-17
ZNF434	-0.544065	3.13045	71.0719	3.44e-17
PMS2	-0.660095	2.69241	71.063	3.46e-17
EFNA3	-1.7204	2.02002	71.0517	3.48e-17
C6	1.75788	8.41347	70.999	3.57e-17
RMI2	-1.87225	2.70478	70.9203	3.72e-17
ZFR	-0.44924	5.71471	70.8893	3.78e-17
MNS1	-2.80953	2.69919	70.8648	3.83e-17
SOWAHA	-1.99126	3.64468	70.8199	3.91e-17
GMPS	-0.756421	5.05033	70.7952	3.96e-17
IDUA	-1.11873	3.94906	70.7908	3.97e-17
LENG8	-0.84657	5.49164	70.7808	3.99e-17
RNF213	-1.00233	7.48645	70.7663	4.02e-17
ACTN2	-4.82089	3.33739	70.7193	4.12e-17
SUN1	-0.719766	5.9812	70.7198	4.12e-17
TM4SF20	-8.29224	3.4287	70.7111	4.14e-17
ALKBH7	0.75328	6.11601	70.7059	4.15e-17
GAS5	-1.33191	5.93157	70.6582	4.25e-17
PCBD1	0.864686	7.49016	70.6518	4.26e-17
SNRPE	-0.746612	4.54785	70.6522	4.26e-17
INTS4	-0.590723	3.65775	70.617	4.34e-17
CLCN2	-1.02337	2.79374	70.5887	4.4e-17
FLJ44511	-2.85173	0.0575708	70.5796	4.42e-17
AHCTF1	-0.76727	5.15216	70.5343	4.52e-17
GRPR	-4.40158	0.552026	70.5308	4.53e-17
KIAA1244	-3.18873	3.04358	70.5264	4.54e-17
CASC5	-1.31894	2.69783	70.4919	4.62e-17
STK39	-2.12558	3.48783	70.4931	4.62e-17
CDK16	-0.879471	5.57073	70.4776	4.66e-17
LOC100506930	-2.86998	1.9952	70.4375	4.75e-17
TP53BP1	-0.704212	4.00864	70.3955	4.85e-17
ZNF543	-0.890454	1.34059	70.3747	4.9e-17
SFRP4	-3.12761	2.35597	70.369	4.92e-17
TP53I3	-1.70245	4.96118	70.3481	4.97e-17
RASGRF1	-4.49399	1.60962	70.3095	5.07e-17
ACCN2	-3.06829	1.61	70.3052	5.08e-17
USP46	-0.70132	2.85263	70.3007	5.09e-17
CALM1	0.61229	7.54152	70.2957	5.1e-17
DCAF4L1	-2.66691	-0.864558	70.2906	5.12e-17
GIGYF1	-0.725208	5.55562	70.2846	5.13e-17
KCNQ3	-2.3745	-0.662041	70.2679	5.18e-17
PDIA2	-5.62598	1.78299	70.2091	5.33e-17
ISG20L2	-0.736379	4.3829	70.1911	5.38e-17
CENPP	-1.09601	0.809303	70.1357	5.54e-17
CCRN4L	1.46388	2.85093	70.1244	5.57e-17
SIGLEC9	1.37701	0.922366	70.1243	5.57e-17
PSMD4	-0.799261	7.32622	70.1052	5.62e-17
GRPEL2	-0.668938	3.66352	70.0831	5.69e-17
TSPYL1	0.717163	5.984	70.0619	5.75e-17
KLF6	1.06997	7.16514	70.0008	5.93e-17
TRIM37	-0.781691	4.02054	69.9993	5.93e-17
MED20	-0.724808	3.85074	69.9931	5.95e-17
KIAA1797	-0.816804	3.9376	69.9187	6.18e-17
PSME3	-0.60178	6.07066	69.9037	6.23e-17
GRAMD1C	1.31014	3.52998	69.8941	6.26e-17
FAM200A	-0.706266	2.19636	69.8869	6.28e-17
TCF20	-0.690869	4.97896	69.8801	6.3e-17
THYN1	0.622596	4.70493	69.8671	6.34e-17
LOC81691	-1.43748	2.33612	69.8438	6.42e-17
LOC728743	-1.44913	3.76627	69.8377	6.44e-17
EPM2A	0.849589	2.48188	69.8281	6.47e-17
NIN	-0.990654	4.44004	69.8064	6.54e-17
EMX1	-3.84864	0.270851	69.8043	6.55e-17
WIPF2	-0.62818	4.63209	69.8039	6.55e-17
FAM212B	-1.25502	2.28004	69.8009	6.56e-17
GCH1	1.34678	5.54008	69.7963	6.58e-17
FTCD	1.65279	8.5728	69.7926	6.59e-17
NSUN5	-0.592324	4.57659	69.7896	6.6e-17
RCN2	-0.903144	4.54268	69.7722	6.66e-17
PIGV	0.850426	4.48355	69.7682	6.67e-17
S100P	-5.17919	5.98338	69.7696	6.67e-17
LYSMD1	-0.846833	3.33339	69.756	6.71e-17
ADNP	-0.6601	5.48686	69.7172	6.84e-17
TAOK1	-0.557578	5.17182	69.7128	6.86e-17
FUT2	-3.10193	1.40743	69.699	6.91e-17
WNK4	-3.5949	3.12196	69.6745	6.99e-17
LDHD	1.34979	6.6325	69.6491	7.09e-17
UBB	0.677556	9.97967	69.6442	7.1e-17
ZNF841	-1.19061	2.37593	69.5801	7.34e-17
C1QL1	-3.95057	3.00431	69.5085	7.61e-17
C5orf46	-3.41455	-0.571557	69.4982	7.65e-17
EXOC7	-0.556413	6.41269	69.478	7.73e-17
NSF	-0.61965	4.99521	69.4734	7.75e-17
TTR	1.83037	11.4123	69.4687	7.76e-17
CLVS1	-3.12279	-0.539456	69.4243	7.94e-17
PVRL1	-1.35906	4.08648	69.4152	7.98e-17
CACNB4	-3.29897	0.0342695	69.4086	8e-17
PSMB6	0.566684	6.56875	69.4024	8.03e-17
RBM33	-0.581218	4.92882	69.3966	8.05e-17
ARPC5	-0.685355	7.22308	69.382	8.11e-17
ITLN1	2.63196	-0.0861778	69.2957	8.48e-17
CFL2	0.906872	6.21884	69.2463	8.69e-17
FER1L6	-6.20284	1.25097	69.2313	8.76e-17
FXYD1	2.00154	6.78359	69.2052	8.87e-17
CENPQ	-1.15069	2.10426	69.1691	9.04e-17
CCDC137	-0.747454	4.4342	69.146	9.14e-17
C20orf20	-0.660484	4.16843	69.1391	9.18e-17
PRKCA	-0.981547	5.27958	69.1194	9.27e-17
MAST3	-0.923075	4.91963	69.1102	9.31e-17
ZNF143	-0.598999	3.30933	69.1093	9.32e-17
C6orf97	-2.78731	3.03755	69.0893	9.41e-17
FAM199X	-0.63218	4.89353	69.0412	9.64e-17
GTF3C2	-0.59752	4.85283	69.0268	9.71e-17
HBA1	2.04009	2.72609	68.912	1.03e-16
LOC647946	-4.26989	-1.18478	68.9118	1.03e-16
SLC26A10	-2.31584	0.596753	68.9081	1.03e-16
RHBDL3	-4.22346	1.10368	68.8983	1.04e-16
RMI1	-0.868248	3.06899	68.8937	1.04e-16
MORC2	-0.633321	5.18206	68.8717	1.05e-16
PTPN3	0.791104	5.57942	68.8701	1.05e-16
TNFSF4	-1.96649	1.85934	68.7947	1.09e-16
PDGFRB	-1.44554	6.05805	68.7828	1.1e-16
KDM6B	0.810423	4.68792	68.7563	1.11e-16
GAD1	-4.58678	-0.08734	68.7172	1.14e-16
TCF21	1.55476	0.842715	68.7151	1.14e-16
LOC100507377	-8.05441	0.675863	68.6516	1.17e-16
XRCC1	-0.715993	4.72143	68.6244	1.19e-16
PGC	-9.76893	6.89084	68.6002	1.21e-16
OSR2	-3.88244	0.657193	68.5697	1.22e-16
C17orf80	-0.69402	3.86444	68.5353	1.25e-16
FAM83H	-1.2245	6.63741	68.5363	1.25e-16
USF1	-0.572085	5.70011	68.5098	1.26e-16
RBP7	-1.70047	3.48328	68.5038	1.27e-16
GLDN	-4.03985	2.11783	68.4642	1.29e-16
HIVEP1	0.667603	4.14566	68.4604	1.29e-16
SMPD3	1.52383	1.59708	68.4674	1.29e-16
TRAM1L1	-2.90137	0.0135773	68.4485	1.3e-16
TMEM104	-0.877341	5.01635	68.4425	1.31e-16
HMGA1	-1.47382	6.18946	68.3661	1.36e-16
APAF1	-0.698715	3.11157	68.354	1.37e-16
CD300A	1.2929	2.59573	68.3393	1.38e-16
CMTM6	0.790355	6.52461	68.3194	1.39e-16
SURF1	0.662777	6.00677	68.2929	1.41e-16
ZNHIT1	0.703866	7.41485	68.294	1.41e-16
USP39	-0.509696	4.98064	68.2753	1.42e-16
CEP97	-0.911438	0.897685	68.2333	1.45e-16
CANT1	-0.707524	5.46063	68.2124	1.47e-16
U2SURP	-0.679945	5.57254	68.1848	1.49e-16
MT1JP	2.70182	0.739496	68.1564	1.51e-16
MPP3	-2.0181	1.03004	68.1489	1.52e-16
B4GALT3	-0.693865	5.19375	68.0362	1.61e-16
PTPRG	-1.20901	4.29934	68.033	1.61e-16
HLTF	-0.872271	5.0706	68.0179	1.62e-16
PIP4K2B	-0.641498	5.50029	68.0161	1.62e-16
ADI1	1.11856	8.86267	67.9992	1.64e-16
PAMR1	1.57916	2.26615	67.9895	1.64e-16
COX7B2	-8.20214	2.40348	67.9535	1.67e-16
LINC00261	1.17604	7.27755	67.9511	1.68e-16
FARP2	0.761849	3.49416	67.9358	1.69e-16
AIG1	0.884486	7.04106	67.8801	1.74e-16
GBA3	2.05395	5.40017	67.8536	1.76e-16
HAGHL	-2.65431	1.14011	67.8331	1.78e-16
CEP85	-1.10652	3.22483	67.8065	1.8e-16
SMYD3	-1.2367	4.04496	67.7786	1.83e-16
CCDC41	-0.731891	2.32885	67.7489	1.86e-16
ECH1	0.853185	8.71474	67.7461	1.86e-16
C1orf109	-0.690309	3.0267	67.7056	1.9e-16
LOC100506844	-1.2718	1.24638	67.6997	1.9e-16
ZBTB41	-1.10202	4.30802	67.7004	1.9e-16
C20orf96	-0.935959	2.31769	67.6924	1.91e-16
SHBG	2.03231	5.33988	67.6964	1.91e-16
NDST1	-0.950827	6.92092	67.6738	1.93e-16
FAM208B	-0.619549	4.6893	67.6611	1.94e-16
SIGLEC1	1.38674	3.64648	67.575	2.03e-16
ZNF593	0.730815	4.87562	67.5709	2.03e-16
DSTNP2	-0.846747	1.85907	67.5556	2.05e-16
PRRC2C	-0.710448	6.70354	67.5228	2.08e-16
UTP20	-0.665253	3.93051	67.5009	2.11e-16
AFF2	-4.87618	0.656931	67.4783	2.13e-16
QRICH2	-1.44861	2.3278	67.4685	2.14e-16
HES1	0.998928	5.42031	67.4601	2.15e-16
LRRC37BP1	-0.800586	2.89907	67.419	2.2e-16
PDE7B	1.3752	1.78928	67.4128	2.2e-16
FAM134B	2.08702	4.45006	67.4074	2.21e-16
CCS	0.753716	5.97166	67.3816	2.24e-16
SPAG7	0.720302	5.27313	67.3727	2.25e-16
KIAA1199	-2.81962	2.61037	67.3596	2.26e-16
SPP1	-4.22608	9.36616	67.3404	2.28e-16
FRS3	-0.800551	2.12858	67.3151	2.31e-16
MIR600HG	-1.56046	1.29991	67.3137	2.32e-16
CDK9	0.657367	5.7764	67.28	2.36e-16
CDC23	-0.639187	4.775	67.2494	2.39e-16
ACOT2	0.997458	5.29003	67.2471	2.4e-16
TLX1	-2.62505	1.72259	67.1997	2.45e-16
ZNF341	-1.177	2.4101	67.1392	2.53e-16
RDH16	1.99922	7.84603	67.093	2.59e-16
CKS1B	-0.89716	3.59059	67.0863	2.6e-16
MS4A7	1.32652	4.03064	67.0678	2.62e-16
COL2A1	-8.31308	4.42703	67.046	2.65e-16
CCDC28A	0.765795	4.68278	67.0304	2.67e-16
C8orf44	-1.03752	0.261031	66.9911	2.73e-16
DOCK3	-2.52735	-0.574893	66.9899	2.73e-16
CYP19A1	-7.20661	1.50357	66.9854	2.74e-16
RBMS3	1.19866	2.11756	66.9504	2.78e-16
MTX3	-0.650989	3.63965	66.9155	2.83e-16
ZNF532	-1.36799	3.18288	66.8596	2.92e-16
FEZ1	1.33266	2.41298	66.8526	2.93e-16
MAFA	-5.70661	1.44929	66.8521	2.93e-16
PHGDH	1.63296	6.5185	66.8342	2.95e-16
LOC100630918	-0.994224	0.55979	66.8312	2.96e-16
ERP29	0.553465	7.5173	66.7741	3.04e-16
ITGB1BP1	-0.74846	4.6187	66.7718	3.05e-16
STK36	-0.831139	3.51968	66.757	3.07e-16
MCF2L2	-3.15621	-0.318211	66.7295	3.11e-16
KIAA0947	-0.594996	4.5149	66.721	3.13e-16
ZG16	2.05172	3.83494	66.7061	3.15e-16
STXBP4	-1.15087	1.97029	66.6534	3.24e-16
CLEC12A	1.59065	-0.197501	66.63	3.28e-16
ZNF862	-1.13994	3.27786	66.6222	3.29e-16
ETHE1	0.815634	4.75902	66.59	3.34e-16
OSBP2	-1.85748	2.12951	66.5906	3.34e-16
ASPG	2.40341	5.2452	66.5548	3.4e-16
CROCCP3	-0.982597	0.744353	66.5464	3.42e-16
IFT52	-0.865142	3.48141	66.5064	3.49e-16
PRUNE	-0.898968	4.77922	66.5032	3.49e-16
STAB1	1.12817	5.92397	66.4977	3.5e-16
CTNNA1	-0.580689	7.68514	66.4714	3.55e-16
CYB5D2	0.952736	4.59795	66.4663	3.56e-16
ATP6V1C1	-0.977499	6.16374	66.4583	3.57e-16
KIAA0195	-0.685577	5.89096	66.4418	3.6e-16
NKTR	-0.901716	4.8097	66.4364	3.61e-16
SRGAP2P2	-1.1253	0.855174	66.4053	3.67e-16
CAPRIN1	-0.533665	6.78786	66.3782	3.72e-16
PDE2A	1.25815	3.39045	66.3701	3.74e-16
TIGD3	-1.9958	-0.0848251	66.3456	3.78e-16
LOC100292680	-6.95126	2.15839	66.3209	3.83e-16
CEL	-3.11736	0.748247	66.3058	3.86e-16
TBC1D22B	-0.829014	3.13399	66.2732	3.93e-16
SRD5A1	1.23983	5.10106	66.2658	3.94e-16
HMOX1	1.5171	6.31627	66.2448	3.98e-16
ZNF473	-0.734002	2.92118	66.1848	4.11e-16
DHX9	-0.548868	6.49824	66.176	4.12e-16
XPR1	-0.881065	4.63662	66.128	4.23e-16
UBD	-2.38945	8.96223	66.1123	4.26e-16
OSTF1	0.596275	4.75202	66.1032	4.28e-16
PKN3	-1.3501	3.36573	66.0923	4.3e-16
PTPDC1	-1.05037	1.54709	66.0846	4.32e-16
RPL32P3	-1.01301	1.37261	66.0447	4.41e-16
IL6ST	0.686402	7.80773	65.9953	4.52e-16
SERPINB8	1.36048	3.61198	65.9684	4.58e-16
BPGM	-0.704129	3.78427	65.9476	4.63e-16
WDR52	-1.25889	2.0776	65.9218	4.69e-16
IBSP	-7.0638	-0.189911	65.909	4.72e-16
ANKAR	-0.858677	0.600248	65.8832	4.78e-16
TRIM25	-0.914402	5.13755	65.8809	4.79e-16
LOC100505666	-1.46878	1.04241	65.8674	4.82e-16
TRIM71	-5.29319	-0.597076	65.8491	4.87e-16
DIO2	-4.45206	1.74491	65.8421	4.89e-16
AURKAIP1	0.61759	6.80749	65.836	4.9e-16
SLC30A3	-4.63483	1.01159	65.8032	4.98e-16
ECHDC2	1.09126	7.23036	65.7938	5.01e-16
C12orf51	-0.632109	4.71963	65.7839	5.03e-16
MYO1A	-2.79829	1.69723	65.7835	5.03e-16
CYP2R1	-0.708969	3.09879	65.7292	5.17e-16
DYNC1H1	-0.651669	7.42299	65.6938	5.27e-16
AGTR1	1.31905	5.39912	65.6595	5.36e-16
ADH4	2.21271	9.86333	65.6306	5.44e-16
HSPB1	-1.02445	8.75411	65.6136	5.49e-16
KCP	-2.84793	0.357635	65.6087	5.5e-16
C11orf54	0.961305	6.57789	65.4589	5.93e-16
ATG2A	0.695495	5.75683	65.4537	5.95e-16
REPS1	0.698264	4.3719	65.3871	6.15e-16
LOC100289230	-1.17261	0.477237	65.3753	6.19e-16
HIST1H3B	-3.08152	-1.5576	65.3606	6.24e-16
MEX3A	-1.86623	2.67032	65.3559	6.25e-16
RAB3GAP2	-0.644383	4.94491	65.3399	6.3e-16
DCAF16	-0.991582	3.6219	65.3389	6.31e-16
H2AFX	-1.1523	4.73739	65.3157	6.38e-16
RELL2	-1.42915	0.356557	65.2897	6.47e-16
IQCD	-2.1021	0.0892955	65.271	6.53e-16
NAPSB	1.56407	2.2435	65.2318	6.66e-16
ZNF550	-1.31582	0.364709	65.2254	6.68e-16
INPPL1	-0.758726	5.92093	65.204	6.75e-16
SAA4	1.83072	6.19644	65.1922	6.79e-16
HSD17B10	0.805344	7.12024	65.1636	6.89e-16
YY1AP1	-0.636161	5.90729	65.1573	6.92e-16
PALB2	-0.662128	3.07833	65.1445	6.96e-16
MAMSTR	-1.77717	0.470558	65.1307	7.01e-16
C3orf32	-3.36805	2.42241	65.1272	7.02e-16
PLCB1	-1.71152	3.70548	65.1274	7.02e-16
SPAG5	-1.41591	4.95005	65.1234	7.04e-16
ZBED4	-0.80352	3.8286	65.1026	7.11e-16
FAT1	-1.35959	6.95236	65.0389	7.34e-16
SSX1	-8.6666	3.11673	64.9727	7.59e-16
RRM1	-0.811851	5.30166	64.9717	7.6e-16
RAD1	-0.658478	3.79454	64.9272	7.77e-16
TUBA1B	-0.90809	8.2031	64.9252	7.78e-16
ALDH1B1	1.18969	7.18128	64.8941	7.9e-16
METTL18	-0.807098	2.68271	64.7811	8.37e-16
MGC16121	1.36543	-0.908379	64.7238	8.62e-16
STRN4	-0.626146	5.67933	64.6999	8.72e-16
GJA5	-1.72608	3.16432	64.6804	8.81e-16
FAM208A	-0.554771	5.14267	64.6697	8.86e-16
TATDN2	-0.618622	5.11364	64.6557	8.92e-16
AGXT2	1.73501	5.6742	64.6545	8.93e-16
STK19	-0.716946	3.32829	64.606	9.15e-16
CHP	0.772577	7.63595	64.6004	9.17e-16
STX10	-0.64284	4.83118	64.5953	9.2e-16
MED24	-0.606576	5.90336	64.5813	9.26e-16
GRAMD1A	-1.39141	5.43236	64.5624	9.35e-16
PLG	1.49761	10.7072	64.5586	9.37e-16
NMB	-1.50763	2.21499	64.5522	9.4e-16
TRMT1	-0.673256	4.78928	64.4981	9.66e-16
ZNF322	-0.721477	1.90947	64.4795	9.75e-16
LOC100132354	-3.73628	-0.496829	64.4593	9.85e-16
PRPF39	-0.737054	3.5642	64.4553	9.87e-16
CRIPAK	-0.879884	3.12258	64.4331	9.99e-16
LOC283104	-1.0387	1.50742	64.417	1.01e-15
RQCD1	-0.740609	2.97508	64.4095	1.01e-15
ALPK3	-2.21176	4.09936	64.3917	1.02e-15
P2RY12	1.79376	-1.53229	64.3853	1.02e-15
DNAJC5	-0.730822	5.80773	64.3814	1.03e-15
MYBPC1	-3.64843	-0.608162	64.3663	1.03e-15
NEDD1	-0.689534	2.99168	64.3803	1.03e-15
ACBD7	-1.91282	0.000746975	64.3565	1.04e-15
IQCB1	-0.790456	2.57992	64.3067	1.06e-15
ZNF8	-0.88526	0.749884	64.2829	1.08e-15
HEATR2	-0.665034	4.57589	64.227	1.11e-15
C7orf25	-0.647057	3.52628	64.212	1.12e-15
CPXM1	-2.41324	1.64452	64.2036	1.12e-15
ZFAT	-0.784186	2.97905	64.177	1.14e-15
FAM149A	1.14377	4.10705	64.1002	1.18e-15
SLC22A1	2.35032	8.32405	64.1068	1.18e-15
STRC	-7.39989	2.16627	64.1116	1.18e-15
DPH2	-0.782249	4.34843	64.0632	1.2e-15
F2RL3	-2.36583	1.78557	64.0757	1.2e-15
FPR1	1.73318	1.61612	64.0518	1.21e-15
ZNF99	-4.16791	-0.506156	64.0433	1.22e-15
ALDH4A1	1.09941	8.75843	64.0196	1.23e-15
CCM2	0.61708	6.19915	64.0148	1.23e-15
HNRNPU-AS1	-1.27964	3.97274	64.0054	1.24e-15
STRADB	0.692932	5.0713	64.0079	1.24e-15
YJEFN3	1.24173	2.50036	63.966	1.27e-15
ADRA2C	-3.05467	2.49018	63.9437	1.28e-15
DBF4	-0.982246	2.23685	63.9463	1.28e-15
VPS8	-0.482976	3.92431	63.9266	1.29e-15
MTMR11	-1.98978	3.59246	63.9001	1.31e-15
ST3GAL6	1.24417	4.53667	63.8943	1.31e-15
TRIM66	-1.02011	3.01128	63.8948	1.31e-15
RAB6B	-1.42022	2.08508	63.8744	1.33e-15
ISOC2	0.732361	7.17232	63.8612	1.34e-15
LOC100130705	-2.62977	-0.00168952	63.8265	1.36e-15
ATP6AP1	-0.661396	7.10496	63.8123	1.37e-15
TMCO7	0.788059	4.27041	63.7832	1.39e-15
EI24	0.712239	7.29989	63.7722	1.4e-15
C11orf84	-1.22383	3.01933	63.7483	1.41e-15
NKX3-1	1.41229	1.28608	63.7459	1.42e-15
NCOR2	-0.713385	6.31904	63.7185	1.44e-15
CYP4A22	1.77574	6.11326	63.6724	1.47e-15
C1QTNF3	-3.80771	4.6399	63.6621	1.48e-15
ACTL6A	-0.761935	4.51665	63.6487	1.49e-15
S100PBP	-0.731904	3.31897	63.6221	1.51e-15
SOD1	0.920958	9.28058	63.609	1.52e-15
MYO1B	0.890925	7.99725	63.585	1.54e-15
ADH6	1.48904	8.08949	63.567	1.55e-15
MYCN	-3.47821	1.3364	63.5246	1.58e-15
ZNF607	-1.59861	1.48186	63.5336	1.58e-15
PARP1	-0.75136	6.67817	63.4843	1.62e-15
RFXANK	-0.624533	4.81607	63.485	1.62e-15
MRPL46	0.77516	5.18559	63.458	1.64e-15
ENO3	1.91138	5.29271	63.4194	1.67e-15
PTPN23	-0.604054	5.59643	63.4241	1.67e-15
TPM3	-0.61605	7.45934	63.425	1.67e-15
SLC6A8	-2.79101	4.809	63.366	1.72e-15
MIER1	0.505959	4.68982	63.3552	1.73e-15
PCK1	2.02247	10.0306	63.3319	1.75e-15
SERPINI1	-1.99581	2.80048	63.3297	1.75e-15
C22orf23	-1.06278	1.19667	63.3171	1.76e-15
HIST1H3E	-1.84459	-0.423485	63.3193	1.76e-15
BLNK	0.988675	4.55916	63.3103	1.77e-15
NAB2	0.776687	4.47768	63.3037	1.77e-15
CCAR1	-0.635577	5.05766	63.2838	1.79e-15
MYBL1	-1.50637	1.83177	63.2405	1.83e-15
PLEKHG2	-1.18377	3.81726	63.2189	1.85e-15
FHDC1	-2.22489	0.563966	63.1609	1.9e-15
PDE1C	-2.97959	-1.31952	63.1663	1.9e-15
ZNF643	-1.11506	-0.0931783	63.16	1.91e-15
GOLT1B	-0.621372	5.05782	63.143	1.92e-15
HIST1H3H	-2.22982	0.563341	63.1163	1.95e-15
COMT	1.03374	7.26392	63.0908	1.97e-15
PCSK1	-7.02113	3.6846	63.0981	1.97e-15
GNAO1	1.93259	3.63849	63.0609	2e-15
TLCD1	-1.07564	3.64828	63.0012	2.07e-15
FAM81A	-2.43611	-0.0565146	62.9883	2.08e-15
LOC100506123	-1.75304	1.87986	62.977	2.09e-15
GNG4	-4.95149	3.364	62.9403	2.13e-15
RHBDF2	-1.19128	4.4381	62.8784	2.2e-15
ZSCAN12P1	-1.44162	0.505692	62.8701	2.21e-15
TMEM81	-0.806047	1.74497	62.8544	2.23e-15
PSMA2	0.532055	6.32795	62.8384	2.24e-15
TMEM150B	-2.24934	3.20434	62.8348	2.25e-15
UPK3A	-5.47103	3.15975	62.8347	2.25e-15
MOSPD2	-0.712173	2.9342	62.7988	2.29e-15
MPZL1	-0.924875	5.92541	62.7952	2.29e-15
WASF2	-0.790054	5.71669	62.8011	2.29e-15
MYO15B	-1.46744	5.61518	62.7931	2.3e-15
GPATCH1	-0.637458	3.24328	62.7444	2.35e-15
ZNF587	-0.860889	3.30559	62.7347	2.37e-15
C18orf54	-1.56284	0.512627	62.7164	2.39e-15
KMO	1.68305	4.82471	62.6759	2.44e-15
MMS19	-0.604531	5.0927	62.6707	2.44e-15
ASAP2	-1.26194	3.67207	62.6669	2.45e-15
RPH3AL	0.883232	3.75211	62.6688	2.45e-15
MECOM	-1.52448	2.6721	62.612	2.52e-15
SLC6A9	-2.14757	2.36204	62.575	2.56e-15
TBC1D12	-0.643933	2.84469	62.5719	2.57e-15
AKR1C3	-1.20325	8.71201	62.5512	2.6e-15
FLJ41200	-3.01091	-0.969436	62.5325	2.62e-15
VSIG10	-1.01958	4.45795	62.5052	2.66e-15
GNA12	-0.831821	5.24307	62.4792	2.69e-15
DNASE1	-1.648	1.16328	62.432	2.76e-15
SLC39A1	-0.73248	7.21371	62.4309	2.76e-15
STK35	-0.805802	4.57883	62.4133	2.78e-15
DZIP3	-0.809488	3.24759	62.3805	2.83e-15
TJP2	0.788039	6.05426	62.3515	2.87e-15
SULT1C2	-3.35257	3.80032	62.3149	2.93e-15
FKTN	-0.649076	3.37089	62.2895	2.96e-15
SHMT1	1.28727	8.13588	62.2716	2.99e-15
C9	2.59782	8.91994	62.2689	3e-15
GPSM1	-1.94369	3.71359	62.2066	3.09e-15
SHB	0.850094	5.58926	62.191	3.12e-15
VPS39	-0.524692	5.35532	62.1846	3.13e-15
ANKS3	-0.8009	3.36133	62.1665	3.16e-15
PRR14L	-0.583464	4.50537	62.1506	3.18e-15
ISOC1	0.770871	5.7145	62.1202	3.23e-15
CDK5	-0.728789	3.8636	62.1061	3.25e-15
SPATA25	-1.40255	-0.0947253	62.1086	3.25e-15
EIF5AL1	0.64464	5.32599	62.0982	3.27e-15
GOLGA6L9	-1.12162	0.168407	62.0683	3.32e-15
CCDC154	-2.27042	0.424472	62.0629	3.33e-15
TMEM82	1.93398	4.40838	62.0563	3.34e-15
FBXW10	-3.91258	0.70361	62.036	3.37e-15
PUS7	-0.843568	3.50327	62.0332	3.38e-15
SFN	-3.13214	4.93127	62.0205	3.4e-15
HERC2P3	-1.69064	0.665926	62.0002	3.43e-15
FAM168B	-0.679448	6.2913	61.9957	3.44e-15
C1orf133	-3.0493	-0.696087	61.9841	3.46e-15
EXOG	-0.827671	2.02408	61.967	3.49e-15
SOCS5	-0.544514	3.6866	61.9554	3.51e-15
LOC100506472	-1.30656	-0.113028	61.9514	3.52e-15
KITLG	-1.50219	2.88048	61.9382	3.54e-15
DKK1	-5.51806	4.04376	61.8966	3.62e-15
MCC	1.34739	4.10231	61.8905	3.63e-15
USP38	0.689961	4.66279	61.8725	3.66e-15
LOC100130557	-1.2379	0.184982	61.8685	3.67e-15
PDE4C	-1.79053	0.626933	61.8697	3.67e-15
TSPAN17	-0.725764	5.14121	61.8707	3.67e-15
ANKRD13B	-1.53684	1.22571	61.8233	3.76e-15
STC2	-2.26021	3.38434	61.8226	3.76e-15
FAM178A	-0.863579	4.32534	61.8166	3.77e-15
ZNF668	-0.59806	3.06814	61.7959	3.81e-15
NDEL1	0.711554	4.47717	61.7879	3.83e-15
FGG	1.47438	12.8053	61.7815	3.84e-15
KPNB1	-0.590489	6.838	61.7351	3.93e-15
LINGO1	-2.5491	2.89262	61.7371	3.93e-15
ANAPC1	-0.576789	3.59718	61.7214	3.96e-15
SMCR8	-0.777495	4.04443	61.7175	3.96e-15
DAP3	-0.637277	6.88303	61.7124	3.97e-15
EDNRB	1.06512	4.64731	61.708	3.98e-15
FAM59B	-2.14245	1.33657	61.6302	4.14e-15
DOM3Z	-0.7646	4.14404	61.6069	4.19e-15
LOC440944	-0.921366	2.60044	61.5966	4.22e-15
SORBS3	0.790358	6.46615	61.5798	4.25e-15
SRSF8	0.761418	4.71501	61.5583	4.3e-15
BFSP1	-1.39618	0.297695	61.5362	4.35e-15
UGT2B7	1.78667	8.51606	61.5222	4.38e-15
CLN3	-0.760335	6.35335	61.5167	4.39e-15
SDHA	0.749916	7.70115	61.517	4.39e-15
CELF6	-2.04417	1.90727	61.5035	4.42e-15
PDPK1	-0.744703	4.73926	61.5054	4.42e-15
HAO2	2.27433	6.27066	61.4896	4.45e-15
GPATCH2	-0.737426	2.32334	61.4855	4.46e-15
PRR16	-1.69577	-0.348215	61.4725	4.49e-15
[truncated: 14,489 more rows]

## Sheet: LUAD
	logFC	logCPM	LR	PValue
RAMP3	3.34245	4.71034	844.216	1.31533e-185
RAMP2	3.02072	4.54457	803.097	1.14459e-176
STX11	2.88214	4.26404	761.921	1.02644e-167
C13orf15	2.8172	6.31474	742.072	2.12467e-163
OTUD1	1.94841	4.73761	739.642	7.17022e-163
LOC158376	2.59368	0.549997	739.498	7.70739e-163
RTKN2	3.70495	5.48399	713.881	2.86595e-157
PECAM1	2.18289	7.17183	709.891	2.11252e-156
EPAS1	2.53934	9.33719	707.48	7.06579e-156
FCN3	4.51729	5.161	697.203	1.21302e-153
S1PR1	2.6338	5.36996	681.542	3.08704e-150
ACVRL1	2.46607	5.72409	670.825	6.60866e-148
TEK	2.87876	4.50013	668.52	2.0963e-147
EMP2	2.65051	8.80855	668.333	2.30208e-147
FAM107A	4.1373	5.32079	647.334	8.49164e-143
FABP4	4.80167	4.50108	646.655	1.19268e-142
EDNRB	3.21121	5.18071	642.975	7.53117e-142
KANK3	2.62009	3.5114	634.619	4.9465e-140
ECSCR	2.39783	3.61656	633.668	7.96212e-140
SEMA3G	3.0227	4.07893	632.357	1.53526e-139
CLEC3B	3.90867	5.20806	617.625	2.45598e-136
LDB2	2.37028	4.71397	600.04	1.64104e-132
HSPA12B	2.6874	3.35859	598.058	4.4289e-132
PTPN21	2.12127	4.92667	596.449	9.9098e-132
MYZAP	3.19785	2.61772	594.806	2.25661e-131
PLAC9	2.82498	2.5172	593.988	3.39949e-131
WWC2	2.0283	5.61679	588.296	5.88228e-130
LIMS2	2.8161	4.83695	580.776	2.5423e-128
CD101	2.60415	2.92184	569.936	5.7963e-126
CLDN5	3.15803	5.42392	566.515	3.21594e-125
HBA1	4.4449	3.97893	563.383	1.54401e-124
HYAL2	1.5495	6.70054	558.345	1.92548e-123
ROBO4	2.74389	5.23135	558.261	2.0089e-123
HBD	4.31231	1.03218	557.146	3.5119e-123
TNNC1	3.7906	3.92498	554.707	1.19152e-122
TMEM100	4.18617	4.70227	550.899	8.02554e-122
AGER	4.76114	8.40898	548.315	2.92838e-121
PYCR1	-3.30063	7.21188	546.207	8.41686e-121
CALCRL	2.49779	5.8106	541.951	7.09473e-120
HBB	4.35137	7.10203	539.861	2.02169e-119
FHL1	3.10662	6.09647	531.85	1.11814e-117
PRX	3.15379	4.74495	531.292	1.47854e-117
SLC6A4	5.57097	4.41091	531.071	1.65184e-117
HBA2	4.38299	5.59385	522.282	1.3492e-115
GPM6A	3.95435	3.37235	522.241	1.37707e-115
GPD1	3.98784	3.71776	518.228	1.02801e-114
CAV1	3.34239	8.21667	513.508	1.09382e-113
SPOCK2	3.06406	7.23618	506.275	4.09909e-112
SH2D3C	2.24429	4.75173	505.27	6.78115e-112
HIGD1B	2.89301	2.18959	504.338	1.08169e-111
PRKCE	1.69913	4.57377	503.534	1.61856e-111
GPR146	2.26229	3.06315	503.203	1.91054e-111
FMO2	2.95666	6.16416	503.029	2.08372e-111
CDH5	2.33302	6.20981	498.126	2.43044e-110
LOC731424	3.31863	1.66113	498.066	2.50521e-110
ALAS2	3.71055	-0.797666	496.37	5.85948e-110
ANGPT4	3.68192	-0.94636	493.659	2.27893e-109
CYYR1	2.09485	4.21766	493.235	2.81835e-109
JAM2	2.19547	3.21293	492.361	4.36519e-109
SDPR	3.04945	6.42571	490.288	1.23362e-108
SMAD6	2.5268	4.00452	489.639	1.70774e-108
C19orf59	4.08837	4.81795	488.151	3.59856e-108
LOC100507632	3.22934	0.72652	486.108	1.00177e-107
FOXF1	2.54031	3.80707	482.7	5.52238e-107
LOC100128164	2.96105	2.48665	474.62	3.16474e-105
TAL1	2.46057	2.1966	471.288	1.68056e-104
SGCG	3.56896	0.040411	470.04	3.14094e-104
C20orf160	2.49344	2.47477	463.63	7.79752e-103
PDLIM2	1.98769	5.27326	462.729	1.2249e-102
CLEC14A	2.21841	5.18647	458.351	1.09845e-101
VIPR1	3.11926	4.95296	453.134	1.49985e-100
LOC400550	3.49822	3.43651	452.401	2.16599e-100
RASIP1	2.40027	4.02518	449.406	9.71413e-100
PNPLA6	1.6111	6.53224	443.155	2.22728e-98
C10orf67	3.9387	0.217281	442.652	2.86575e-98
CAT	1.87322	7.06319	441.972	4.03017e-98
CD300LG	4.59541	1.49414	441.862	4.25753e-98
GIMAP8	2.13407	4.71973	441.289	5.67357e-98
ANGPTL7	3.70106	-0.557586	439.919	1.12716e-97
RS1	3.53373	-0.0228441	435.483	1.04142e-96
MYCT1	2.05977	3.60571	435.187	1.20775e-96
EMCN	2.58363	4.46564	434.918	1.38184e-96
NECAB1	2.94395	2.40257	434.018	2.17011e-96
GYPE	2.8539	-0.0221495	432.772	4.05086e-96
COX7A1	2.06018	2.80927	432.534	4.56502e-96
USHBP1	2.38773	1.89006	432.114	5.63377e-96
LYVE1	2.87383	3.82211	427.983	4.46638e-95
GRK5	2.25277	5.01569	427.556	5.53178e-95
CLEC1A	2.11756	2.12105	427.544	5.56348e-95
CSRNP1	2.29719	6.28246	424.366	2.73669e-94
GLIPR2	2.22741	5.72465	423.47	4.2882e-94
GRASP	2.33142	3.69374	423.304	4.65926e-94
COX4I2	2.48966	2.60577	423.21	4.88429e-94
FGD5	1.97485	4.99093	421.902	9.40734e-94
ADRB2	2.75267	3.39692	420.144	2.27069e-93
INMT	3.24985	5.84633	418.454	5.29721e-93
CD5L	3.82184	-0.933335	417.397	8.9945e-93
LRRC32	2.22586	5.6893	416.566	1.36433e-92
SLC39A8	2.34127	7.6215	413.324	6.92647e-92
FAM46B	2.86357	3.35353	412.178	1.23031e-91
STARD13	1.67742	4.34607	412.132	1.25881e-91
STARD8	1.9639	4.06194	410.847	2.39743e-91
LOC100505495	2.40594	2.94849	406.326	2.31176e-90
ARHGEF15	2.2792	4.01842	405.403	3.67147e-90
RXFP1	2.81219	1.28661	404.799	4.96832e-90
ARHGEF26	2.35795	4.76919	400.591	4.09465e-89
PPP1R14A	2.35418	3.39818	398.303	1.28937e-88
FREM3	3.79167	-0.769292	394.726	7.74705e-88
CHRM1	3.98853	-0.0635225	393.438	1.47709e-87
CLIC5	3.37246	6.356	392.819	2.0148e-87
CLEC4M	4.10985	-1.09729	392.534	2.32405e-87
NOVA2	2.1661	1.33599	391.332	4.24542e-87
ERG	1.89773	4.57849	391.228	4.47172e-87
THSD1	2.02551	2.71823	391.223	4.48279e-87
INPP5K	1.2377	5.62619	387.455	2.96433e-86
LMO2	1.81758	4.02965	386.819	4.07689e-86
TMEM204	1.89401	4.57696	386.607	4.53381e-86
CASKIN2	1.73281	5.52012	386.397	5.03926e-86
UPK3B	3.70635	4.97378	386.186	5.60142e-86
SOX17	2.56794	2.00104	384.22	1.50064e-85
CA4	4.27033	2.84824	383.492	2.16136e-85
RRAS	1.73811	5.94355	382.892	2.91908e-85
PPP1R15A	1.92244	6.84339	382.03	4.49706e-85
WFS1	1.83404	6.34127	380.6	9.21134e-85
FEZ1	2.03429	3.41986	378.963	2.09274e-84
RGS9	2.31139	1.22319	377.201	5.06176e-84
TMEM88	2.30253	1.61179	375.593	1.13347e-83
MMRN2	1.94242	5.05488	375.512	1.18068e-83
CD52	2.48809	6.0337	373.667	2.97742e-83
GPIHBP1	3.43666	3.29232	373.529	3.18955e-83
ARHGAP6	2.0385	2.72168	372.213	6.17077e-83
MYOC	4.05996	-0.117621	369.605	2.28138e-82
SOX7	2.64753	3.523	366.72	9.69182e-82
CCDC48	2.49948	2.82283	365.76	1.56805e-81
WNT3A	3.97595	1.40028	363.949	3.88794e-81
OVCH1	3.48307	-0.328702	362.88	6.64625e-81
FXYD1	2.8119	2.69009	362.266	9.03849e-81
DENND3	1.67187	5.78264	362.113	9.7598e-81
SLC4A1	2.51822	-1.5995	361.449	1.36195e-80
C16orf59	-3.10347	2.67062	357.684	8.99238e-80
LOC100506585	2.21278	2.03743	354.658	4.10003e-79
SRPK1	-1.70447	6.62645	352.393	1.27647e-78
PEAK1	1.2111	5.96709	352.141	1.44846e-78
PTRF	1.99563	8.10612	350.978	2.59486e-78
FAM110D	2.27402	1.01255	350.815	2.81602e-78
S100A3	2.65713	1.44138	348.787	7.78414e-78
KANK2	1.46409	6.79935	348.098	1.09996e-77
AKAP2	2.45737	-0.170192	347.346	1.60365e-77
BMPR2	1.01742	7.11849	347.1	1.81381e-77
CD93	1.85135	7.08127	346.514	2.43399e-77
AOC3	2.32249	6.54297	343.895	9.04968e-77
GIMAP6	1.92891	5.06239	343.659	1.01885e-76
NMUR1	2.43362	0.90573	341.805	2.58081e-76
SASH1	1.4949	5.53943	341.52	2.9773e-76
KAL1	2.528	5.87352	341.231	3.44119e-76
SCUBE1	3.29135	2.39425	338.946	1.0823e-75
C14orf132	2.3016	4.71615	338.428	1.40323e-75
FHL5	2.49988	2.01405	334.562	9.75518e-75
TCF21	2.77981	4.24977	332.515	2.72252e-74
FAM189A2	2.82502	4.34492	332.423	2.85163e-74
GSTM5	2.27724	2.21346	331.769	3.95843e-74
SPRYD7	1.27967	4.17602	331.663	4.17336e-74
NLRC4	1.84847	2.73661	330.901	6.11755e-74
MIR4508	-5.9521	3.74543	329.837	1.04278e-73
DNASE1L3	3.40022	2.4183	328.737	1.81096e-73
DPP6	3.02217	0.0520516	328.602	1.93756e-73
SPTBN1	1.3668	9.09018	327.798	2.89936e-73
SIRPB1	2.47572	3.45245	326.643	5.17494e-73
FRMD3	2.15422	2.59483	326.463	5.66371e-73
JPH4	2.3097	0.983604	325.987	7.19005e-73
IL3RA	1.64525	2.3731	322.789	3.57579e-72
THBD	2.27635	6.07563	322.436	4.2685e-72
ALDH18A1	-1.59449	6.88985	321.519	6.7598e-72
SEMA6A	2.27095	3.86325	321.248	7.74521e-72
ANKRD1	4.27788	3.7377	321.125	8.23783e-72
PTPRB	2.14434	6.20729	319.627	1.74622e-71
HSPB2	2.01983	1.87784	318.824	2.61196e-71
PPP1R14B	-1.67026	6.0084	317.705	4.57834e-71
IQGAP3	-3.61009	5.04039	317.495	5.08709e-71
BTNL9	3.08172	3.63003	315.277	1.54751e-70
ADPRH	1.46513	4.36315	314.264	2.57221e-70
TRPV2	1.85097	5.18981	314.042	2.87599e-70
AGRP	2.90216	-0.0968759	313.98	2.96565e-70
SH3GL3	3.97009	-0.0201867	310.434	1.75706e-69
ADAMTS8	3.04652	3.49259	308.948	3.70138e-69
NCKAP5	3.18232	3.6807	308.674	4.24791e-69
NDST1	1.38804	7.05774	308.129	5.58309e-69
FAM83A	-6.45662	7.05854	307.366	8.18365e-69
UBE2T	-3.01424	4.31931	307.306	8.43531e-69
TOP2A	-3.88163	7.00529	306.165	1.49544e-68
RHOJ	1.62448	3.92273	306.128	1.52287e-68
ARHGAP31	1.78405	5.78852	305.709	1.8791e-68
TMEM177	-1.37164	3.51759	305.549	2.03636e-68
GPX3	2.46337	8.33188	305.465	2.12459e-68
HBEGF	2.35182	5.42988	305.418	2.17462e-68
SEMA5B	-5.49344	7.18289	305.369	2.22839e-68
TNS1	1.81077	8.52614	305.114	2.53254e-68
GOLM1	-2.62139	8.30795	303.969	4.49961e-68
CAV2	2.30405	7.04136	302.985	7.37111e-68
HEG1	1.67582	6.82522	302.886	7.74334e-68
CFD	2.58013	5.22426	302.566	9.09173e-68
JDP2	1.47862	5.19672	302.276	1.05171e-67
LGR4	-2.90853	6.26774	301.166	1.83511e-67
TGFBR3	2.16353	4.77849	300.713	2.30374e-67
MYADM	1.9116	7.6688	300.546	2.50507e-67
GYPC	1.76373	4.71339	300.227	2.93943e-67
ST6GALNAC6	1.39333	6.19717	299.524	4.18254e-67
ERCC6L	-3.3932	2.33562	299.299	4.68335e-67
SAPCD2	-3.42884	4.36369	299.071	5.24908e-67
LMCD1	1.63208	5.2416	297.424	1.19937e-66
KIF14	-3.9122	3.42882	296.807	1.63491e-66
DPEP2	2.11101	2.9898	296.209	2.20673e-66
SERTAD1	1.58948	5.00866	295.33	3.43032e-66
NXPH3	2.20717	2.04778	295.23	3.60529e-66
ASPM	-3.95118	4.61132	295.021	4.0043e-66
KIF17	1.96118	1.55785	294.771	4.53925e-66
ETV4	-3.52354	5.66104	294.026	6.59678e-66
GIMAP1	1.83748	3.40057	294.011	6.64799e-66
S1PR4	1.94408	3.05637	293.943	6.87801e-66
NPR1	2.46655	4.50212	293.853	7.19367e-66
STXBP6	2.93534	2.46364	293.739	7.61789e-66
KIF26B	-3.37765	4.79255	293.149	1.02439e-65
SERINC1	0.982603	7.85754	293.068	1.0667e-65
CCDC85A	2.43384	2.78855	292.996	1.10593e-65
FAM162B	2.19434	1.79774	292.458	1.44848e-65
SFXN1	-1.63915	5.50944	292.09	1.74253e-65
STIL	-2.69601	3.78296	291.826	1.98951e-65
SCN4B	2.47137	3.41665	290.542	3.78769e-65
SERTM1	4.40278	1.46055	289.667	5.87774e-65
SNRK	0.933479	5.64578	289.298	7.07201e-65
TIE1	1.87635	5.18501	288.682	9.63023e-65
UHRF1	-3.35237	4.08542	288.126	1.27343e-64
TUBB3	-4.52593	6.66862	287.363	1.86684e-64
LRRN3	2.45858	2.06503	286.88	2.37861e-64
CSF3	4.60422	3.34004	286.822	2.44874e-64
C10orf116	2.88076	5.59292	286.803	2.47233e-64
ITM2A	1.99285	4.74031	286.51	2.86355e-64
STX12	0.933285	6.30994	286.398	3.03042e-64
PPAT	-2.0168	4.49365	285.669	4.36684e-64
JUND	1.66155	7.43429	285.508	4.7343e-64
EMR3	2.59583	0.674895	285.345	5.13883e-64
NME1	-1.836	5.84139	284.757	6.90338e-64
CENPF	-3.6622	5.83168	283.916	1.05275e-63
KIF4A	-3.77271	4.0812	283.657	1.19849e-63
LHFP	1.55318	5.25998	283.644	1.20679e-63
TACC1	1.46864	7.15612	283.236	1.48075e-63
C10orf54	1.53391	6.06037	283.168	1.53215e-63
ARC	3.19975	1.45042	282.976	1.68726e-63
CDC25C	-3.54064	2.25778	282.218	2.46778e-63
KLF6	1.56069	7.89736	280.6	5.55817e-63
MT1M	3.12724	2.74172	280.556	5.682e-63
RCAN1	1.61459	5.65506	280.151	6.96237e-63
ACP5	1.91233	7.29541	279.827	8.19003e-63
LTBP4	2.09042	7.20822	279.536	9.47871e-63
FGR	2.01397	5.00246	278.436	1.64611e-62
E2F8	-3.20629	3.07107	278.303	1.75935e-62
MYL9	1.84051	7.7196	277.812	2.25128e-62
ADM2	-3.27814	4.15995	277.489	2.6467e-62
FAM82A2	1.02458	5.93085	277.229	3.0156e-62
B3GNT3	-4.19811	5.65293	277.215	3.03668e-62
FXYD6	1.862	5.10282	276.813	3.71636e-62
SLC19A3	2.81865	2.73821	276.192	5.07462e-62
SESN1	1.48809	4.77746	275.476	7.27025e-62
ODF3L1	2.41777	-0.212394	275.369	7.67071e-62
CD36	2.76492	5.66749	275.156	8.53348e-62
EFNA4	-1.88795	4.38208	275.032	9.08164e-62
CCDC141	2.74588	1.6151	274.885	9.77947e-62
ESAM	2.01875	6.02728	273.973	1.54574e-61
LOC100131726	-6.50096	2.0915	273.937	1.57381e-61
FAM167B	1.66701	2.46307	273.848	1.64516e-61
PTCRA	2.46487	-0.342078	273.826	1.66368e-61
PAICS	-1.78818	6.92096	273.706	1.76664e-61
BUB1B	-3.37618	4.05506	273.275	2.19377e-61
F8	1.60196	4.59086	272.581	3.1073e-61
KIF1C	1.29137	7.46259	272.345	3.49737e-61
LDLR	1.90506	7.23312	272.183	3.79431e-61
KIAA1462	1.7855	6.08997	272.064	4.02815e-61
NEK2	-3.65161	3.36382	270.338	9.57626e-61
FPR2	2.7499	2.55611	268.874	1.99712e-60
TNFSF12	1.41695	4.92092	268.199	2.80225e-60
RAI2	1.91464	3.86017	268.05	3.01924e-60
KIF20A	-3.03602	4.37968	268.036	3.04036e-60
OSCAR	2.21274	4.18102	267.968	3.14636e-60
MIR22HG	1.52592	4.7066	267.872	3.30093e-60
ORC6	-2.91872	2.81783	267.519	3.94184e-60
MS4A7	1.94018	5.63284	267.293	4.41511e-60
PRAM1	2.19714	2.99368	266.211	7.60028e-60
CDO1	2.45509	1.67204	265.971	8.5692e-60
HPCAL1	1.39167	6.57587	265.397	1.14349e-59
ST8SIA6	2.87209	0.101035	265.145	1.29754e-59
SPN	2.00204	5.10163	264.779	1.55886e-59
DAPK2	2.05735	4.54812	264.717	1.6084e-59
RALGPS2	-2.00706	4.94187	264.691	1.62903e-59
LAMP3	2.55424	7.50529	264.438	1.85012e-59
VSIG4	2.36531	6.32628	264.21	2.07438e-59
HJURP	-3.75361	4.04294	264.203	2.08144e-59
SFTPC	4.71742	11.9899	264.112	2.17909e-59
SLC14A1	2.77682	1.83357	263.814	2.53051e-59
IQSEC3	2.20602	1.95274	263.804	2.54359e-59
ADARB1	1.44342	4.92839	263.347	3.19934e-59
HTR3C	4.32245	-1.1138	262.003	6.27864e-59
XRCC2	-3.27666	2.0152	261.246	9.17962e-59
DLGAP5	-3.64024	4.13636	259.938	1.77051e-58
TMEM184A	-2.81968	5.47407	259.436	2.27715e-58
EZH2	-2.56451	4.41794	259.435	2.27861e-58
SPAG5	-2.98531	5.18221	259.057	2.75411e-58
CGNL1	1.86366	5.82814	258.944	2.91475e-58
BRIP1	-2.87398	3.06847	258.766	3.1876e-58
ANLN	-3.82965	5.65165	258.744	3.22351e-58
CDC20	-3.41628	5.16504	258.554	3.54611e-58
OLR1	2.3778	5.83233	257.324	6.57241e-58
KCNA4	3.41755	-0.444831	257.261	6.78413e-58
SNX22	2.0891	2.76749	257.246	6.83656e-58
CDC6	-3.28536	4.47161	257.126	7.26211e-58
EXO1	-3.5775	3.34354	257.034	7.60404e-58
PI16	3.29395	1.36716	257.013	7.68294e-58
BCL6B	1.61272	4.12484	256.691	9.03412e-58
CSRP1	1.09977	8.19677	256.147	1.18715e-57
KNTC1	-2.33707	4.95613	255.818	1.39995e-57
PLK1	-2.98161	4.62285	254.485	2.73296e-57
LGI3	4.13488	3.91595	254.388	2.86983e-57
MEX3A	-4.14868	4.9821	254.166	3.20769e-57
KIF2C	-3.42243	4.6289	253.982	3.5186e-57
TGFBR2	1.37182	7.94149	253.944	3.58669e-57
SPAG4	-2.59741	4.05641	253.901	3.66448e-57
RCC1	-1.54421	6.11846	253.632	4.19372e-57
FOLR3	3.5808	0.281807	253.354	4.82333e-57
MSR1	2.19027	6.62188	253.288	4.98542e-57
MELK	-3.59227	4.05087	252.902	6.05202e-57
DKK2	2.09786	2.63507	252.133	8.90312e-57
SOX18	1.87963	3.14653	251.985	9.58563e-57
DEPDC1B	-3.59048	3.05202	251.907	9.96888e-57
SIGLEC11	2.29075	0.767911	251.76	1.07325e-56
PALMD	1.87879	4.07813	251.33	1.33178e-56
NUF2	-3.52929	3.75478	250.951	1.61134e-56
MSI2	-1.63266	4.49354	250.868	1.6794e-56
CD300C	2.02029	2.35745	250.815	1.7247e-56
SYNJ2	-1.76411	4.99753	250.599	1.92266e-56
RPL13AP17	3.70603	1.54928	250.493	2.02798e-56
C2orf29	-1.16567	6.4139	249.652	3.09179e-56
C16orf88	-1.26809	4.28454	249.576	3.21311e-56
GINS1	-2.9342	4.00678	249.095	4.09008e-56
POLQ	-3.49608	2.83591	249.083	4.11422e-56
PPM1F	1.17751	5.32518	248.9	4.51147e-56
C1orf162	1.78285	4.79354	248.769	4.81705e-56
HELLS	-2.75034	3.04814	248.649	5.11557e-56
FAM150B	2.66086	0.735113	248.453	5.64617e-56
LILRA5	2.13373	2.50405	248.384	5.84476e-56
CTHRC1	-3.82407	6.26501	248.293	6.11737e-56
GRIA1	3.20795	2.10757	248.221	6.3419e-56
RETN	3.33281	1.90293	247.815	7.77491e-56
CFP	2.10288	2.35279	247.545	8.90628e-56
NOTCH4	1.6443	4.98556	246.923	1.21692e-55
ADCY4	1.69792	3.49121	246.574	1.44999e-55
DEPDC1	-3.82377	3.30239	246.352	1.62105e-55
CDCA8	-2.86961	4.33371	245.637	2.32098e-55
SGOL1	-3.17066	2.48138	245.579	2.38963e-55
TGM1	2.3001	1.83093	245.54	2.43681e-55
TUBB1	2.14916	1.08963	245.529	2.45019e-55
KIF11	-2.73894	4.79568	245.352	2.6778e-55
SLC25A25	1.47674	5.29486	245.212	2.87294e-55
DES	2.87396	4.46489	245.088	3.05748e-55
FERMT1	-3.34672	5.05255	245.034	3.14209e-55
CEP55	-3.17039	4.60775	244.629	3.84872e-55
SPTBN2	-2.51352	5.85918	244.519	4.06738e-55
BIRC5	-3.31109	5.40443	244.51	4.08568e-55
EMR1	2.61076	2.04663	244.16	4.87148e-55
MFNG	1.54073	4.45422	243.854	5.67996e-55
GDF10	2.95645	2.71952	243.846	5.70296e-55
COL10A1	-4.85462	6.06725	243.633	6.34585e-55
MND1	-2.81879	1.83286	243.629	6.35943e-55
ICAM2	1.54591	3.78329	243.516	6.73257e-55
PRKG2	2.40734	1.29421	243.105	8.27301e-55
SKA3	-3.10498	2.85489	243.059	8.46668e-55
CTNNAL1	1.40336	5.56816	242.947	8.95481e-55
MASP1	2.49822	2.18435	242.635	1.04778e-54
PLEKHN1	-2.88359	2.99963	242.498	1.12189e-54
MYO19	-1.57411	5.71872	241.921	1.49915e-54
ABCA12	-5.52411	3.85939	241.437	1.91167e-54
DNAH14	-2.39539	3.58735	240.623	2.87692e-54
MAFF	1.61874	5.31622	240.491	3.07383e-54
PTPN5	3.03521	-0.877956	240.45	3.13796e-54
NLN	-1.4606	5.40084	239.942	4.04901e-54
DIEXF	-1.18937	5.21214	239.931	4.07241e-54
TPX2	-3.54997	5.89794	238.491	8.38997e-54
MGAT3	2.66706	4.05851	238.463	8.50724e-54
PLEKHA8	-1.57201	4.20671	238.372	8.90587e-54
CCNB1	-2.7616	5.45505	238.329	9.10022e-54
FLI1	1.43965	4.87475	238.324	9.12206e-54
RILPL2	1.26433	4.79981	238.162	9.89443e-54
EXOC3L1	1.46292	2.63493	238.01	1.0679e-53
RILP	1.31774	4.07346	237.864	1.14928e-53
MARCO	2.91462	6.84492	237.858	1.15261e-53
LINC00511	-4.55942	1.5804	237.436	1.42505e-53
CCL23	2.51849	0.870867	237.421	1.43574e-53
ABCG2	1.87475	2.74156	237.406	1.44666e-53
PPAP2B	1.18817	6.39412	237.096	1.68973e-53
AFAP1-AS1	-6.3589	6.22756	236.717	2.04476e-53
C1orf112	-1.60311	3.64242	236.662	2.10113e-53
CKAP2L	-3.28412	3.22338	236.646	2.11836e-53
DOK2	1.9063	4.5417	236.432	2.35863e-53
RMI2	-2.26063	3.93673	236.259	2.57322e-53
CAMP	2.98731	-0.0721154	236.255	2.57767e-53
FRMD5	-3.73981	2.11025	235.784	3.26546e-53
MKI67	-3.22414	6.3505	235.528	3.71444e-53
FAM212A	1.65381	1.14036	235.363	4.03443e-53
UBE2C	-3.83225	4.98579	235.324	4.11459e-53
MCOLN1	1.15229	4.96628	235.318	4.12699e-53
HBG2	3.99427	-2.0892	235.04	4.74596e-53
TBX3	1.83163	4.04502	234.416	6.49096e-53
KDM5B	-1.29088	7.01962	234.398	6.54893e-53
ZFP106	0.887354	6.47065	234.056	7.77695e-53
PHACTR1	1.99202	3.15319	233.866	8.55774e-53
VWF	1.94759	8.30198	233.744	9.09519e-53
ASPA	2.13474	-0.311103	233.543	1.00631e-52
ADRB1	2.93975	2.8912	233.41	1.07594e-52
SPARCL1	1.70304	7.87367	233.258	1.16121e-52
GMFG	1.60729	4.88503	233.126	1.24055e-52
GLDN	2.37776	3.2301	232.868	1.41222e-52
TROAP	-3.39257	3.9115	232.797	1.46317e-52
SYNM	1.53925	4.32025	232.406	1.78134e-52
GTSE1	-2.96279	3.49641	232.352	1.82981e-52
LOC643733	1.78126	1.95544	232.233	1.94263e-52
SEMA5A	2.06599	5.29965	232.159	2.01572e-52
TBX2	1.8667	5.06822	231.931	2.26022e-52
FUT2	-3.14046	4.68231	231.715	2.51923e-52
ZC3HAV1L	-1.87858	2.48821	231.507	2.79706e-52
SELP	2.01473	3.54927	231.359	3.01356e-52
HEATR1	-1.31181	5.77826	231.182	3.2932e-52
LCOR	-1.37014	5.2109	230.754	4.08327e-52
MCM10	-3.49028	3.28879	230.711	4.17204e-52
SLIT2	1.85006	4.66554	230.433	4.79649e-52
PEAR1	1.75437	3.32351	230.404	4.86663e-52
ANGPTL1	2.12927	2.21455	230.37	4.94984e-52
CASC5	-2.94007	3.06406	230.154	5.51747e-52
NUSAP1	-2.51193	5.01746	230.085	5.71238e-52
CCNB2	-2.84197	4.12622	229.902	6.26281e-52
KIAA0101	-2.6495	4.08388	229.861	6.3933e-52
TSPAN18	1.81788	4.58094	229.409	8.01934e-52
LOC399815	-3.48	0.414471	228.879	1.04682e-51
RRM2	-3.09352	5.60918	228.598	1.20534e-51
ENG	1.60625	7.68414	228.563	1.22639e-51
LGALSL	1.7133	4.84137	228.529	1.24761e-51
TMPRSS4	-4.78739	6.96046	228.518	1.25487e-51
C5AR1	1.8422	5.13963	228.277	1.41647e-51
GALNT7	-1.9069	6.53826	227.691	1.90027e-51
HSPB8	1.97914	5.27067	227.676	1.91551e-51
LOC645249	-4.6736	0.811924	227.513	2.07804e-51
OCIAD2	-1.95146	6.92432	227.391	2.20943e-51
GIMAP7	1.7161	4.19172	227.259	2.36143e-51
LOC254896	-3.81531	0.833293	226.702	3.12332e-51
ZWINT	-2.41912	5.04991	226.547	3.3755e-51
PHKA1	-1.70667	4.74373	226.092	4.24224e-51
WFIKKN2	2.98716	-1.02396	225.997	4.44911e-51
EFNA3	-2.49485	3.25267	225.905	4.6595e-51
ABCA8	2.44339	3.95431	225.768	4.993e-51
PDE5A	1.35035	4.86908	225.647	5.30622e-51
ZYG11A	-5.63696	1.9084	225.575	5.50144e-51
GADD45B	1.84041	6.37598	224.72	8.44985e-51
TOM1L2	1.28162	5.86772	224.433	9.76151e-51
RECQL4	-2.6053	4.73064	224.036	1.19163e-50
RHBDL2	-2.70922	3.47724	223.712	1.40221e-50
ADAMTS1	1.94748	5.95084	223.539	1.52904e-50
DNA2	-2.37936	3.25775	223.518	1.54563e-50
RBM12B	-1.08439	4.65517	223.517	1.54642e-50
QKI	1.07405	7.0803	223.273	1.74736e-50
HPS5	0.934152	5.27468	223.015	1.98925e-50
FAM212B	1.44533	3.14192	222.939	2.06693e-50
HSPB6	2.53318	4.26487	222.83	2.18358e-50
MFAP4	2.33737	7.21134	222.819	2.19555e-50
RAD54L	-2.76307	3.16804	222.572	2.48529e-50
CXCR2	2.33156	1.54565	221.967	3.3676e-50
HMMR	-2.9328	4.00186	221.823	3.61968e-50
RASGRP4	1.7334	2.07161	221.674	3.9013e-50
CENPA	-3.41505	2.76053	221.585	4.08091e-50
EPM2A	1.0791	2.33109	221.53	4.1935e-50
FAM111B	-2.87206	3.69391	221.505	4.24653e-50
ABI3BP	2.04537	5.40291	221.08	5.25892e-50
EPHA10	-3.50887	3.63203	220.967	5.56462e-50
CNTN6	3.12397	1.81844	220.931	5.66538e-50
PTPRH	-5.20333	4.16648	220.921	5.6957e-50
WISP2	2.21782	3.88531	220.9	5.75569e-50
CBLC	-2.83567	4.40525	220.579	6.76096e-50
TTK	-3.25524	3.48339	220.255	7.95686e-50
FBP1	1.76795	7.13049	220.125	8.49527e-50
CDCA2	-3.00598	2.70803	220.12	8.51698e-50
DACH1	2.1095	2.7678	219.94	9.32146e-50
SYT15	2.50494	4.02006	219.55	1.1339e-49
CELSR3	-3.47937	4.24811	219.464	1.18383e-49
ITLN2	4.17064	2.64176	219.441	1.19756e-49
E2F3	-1.47908	4.97477	218.849	1.6125e-49
C9orf100	-2.19399	2.86174	218.843	1.6175e-49
LRRC2	2.18721	0.676443	218.684	1.75189e-49
FGFR4	2.5278	4.57084	218.272	2.1539e-49
KCNT2	2.23672	1.7601	218.118	2.32699e-49
FERMT2	1.23406	5.90234	217.842	2.67417e-49
ACADL	2.88667	2.62998	217.695	2.87923e-49
GREM1	-5.21333	6.04035	217.507	3.16337e-49
KIF15	-2.80227	3.12264	217.352	3.42044e-49
KIF18B	-3.51556	3.08849	217.229	3.63835e-49
CDC45	-2.89803	3.4837	217.07	3.93985e-49
FGF11	-3.70749	3.61481	216.909	4.27292e-49
PAPSS1	0.870383	6.21856	216.684	4.78206e-49
PCDH12	1.56464	4.59222	216.628	4.92051e-49
NDC80	-3.04203	3.60633	216.549	5.11854e-49
CLSPN	-2.87014	3.62258	216.087	6.45553e-49
AFAP1L1	1.43129	4.13061	216.043	6.60124e-49
AURKB	-2.99547	3.87337	216.025	6.65877e-49
CENPI	-2.88468	2.12888	215.859	7.23785e-49
GAS6	1.75863	7.14695	215.835	7.32616e-49
KIAA1324L	1.79162	4.79711	215.693	7.86913e-49
ITPRIP	1.48704	5.42202	215.547	8.46816e-49
RNF122	1.33674	3.67484	215.426	8.999e-49
CXorf36	1.57632	4.13886	214.855	1.19857e-48
HAS1	3.20805	0.8756	214.607	1.35786e-48
LOC100499467	-2.82874	4.40234	214.508	1.42693e-48
CDCA3	-2.97209	3.28712	214.313	1.57403e-48
NCAPH	-2.87401	3.94431	213.853	1.98253e-48
SYNPO	1.56478	7.32203	213.515	2.3498e-48
METTL7A	1.70228	6.64812	213.363	2.53579e-48
FOXM1	-3.10064	5.43006	213.316	2.59646e-48
LOC100128338	-2.25385	5.19454	213.093	2.90428e-48
RSPO1	2.52234	0.856994	212.955	3.11324e-48
RASAL1	-3.87596	3.56197	212.75	3.45014e-48
KIF4B	-3.42634	0.198731	212.733	3.48031e-48
PRC1	-2.43765	5.21891	212.714	3.51439e-48
ANGPT1	2.02723	4.19011	212.66	3.61019e-48
TYROBP	1.78698	6.71782	212.642	3.64295e-48
CENPE	-2.84868	3.77898	212.531	3.85118e-48
PLCL1	1.45038	2.60648	212.438	4.03707e-48
C15orf42	-2.97189	2.50921	211.788	5.59495e-48
CD34	1.54738	5.90904	211.512	6.42762e-48
GATA2	1.82998	4.12932	211.401	6.79616e-48
CALCOCO1	1.16595	6.47795	211.347	6.98382e-48
RECK	1.35555	3.75096	211.324	7.06339e-48
GJA4	1.60327	3.49519	211.043	8.13414e-48
C6orf25	1.90962	-0.685502	210.801	9.18422e-48
ADH1B	2.96423	6.62208	210.715	9.58917e-48
TNFRSF21	-2.03036	7.74159	210.447	1.09739e-47
SLC25A10	-1.55437	5.51905	210.32	1.16987e-47
CCDC150	-3.19323	1.32918	210.001	1.37272e-47
DONSON	-1.59847	3.89254	209.962	1.40021e-47
ANXA3	1.94779	6.31626	209.885	1.45507e-47
RASGEF1B	1.33303	4.39126	209.858	1.47518e-47
SEPT4	1.4171	3.55217	209.815	1.50744e-47
GPBAR1	1.89572	0.540377	209.783	1.53171e-47
MAMDC2	2.31568	4.20628	209.761	1.54886e-47
SOSTDC1	3.57463	2.75593	209.538	1.73284e-47
PKNOX2	2.10369	2.48517	209.246	2.0058e-47
NCAPG	-2.98456	4.01615	209.165	2.08944e-47
KDELR3	-2.19758	5.80716	209.054	2.20986e-47
HLA-E	1.31793	10.1449	209.016	2.25141e-47
DPY19L1P1	-1.36492	3.01961	209.009	2.2601e-47
ATAD5	-1.96414	3.13974	208.99	2.28179e-47
RNF144B	1.45516	5.5582	208.842	2.45774e-47
FGFBP2	3.0978	0.653712	208.541	2.85858e-47
CCNA2	-2.80359	4.40753	208.458	2.98097e-47
XPR1	-2.12773	7.50789	208.317	3.19876e-47
CEP350	-0.926022	6.28122	208.066	3.63015e-47
PAFAH1B3	-1.61281	5.22025	208.057	3.6466e-47
PDIA4	-1.64791	8.99908	207.696	4.37001e-47
EME1	-2.64575	2.11949	207.378	5.12785e-47
PVT1	-2.58372	3.62926	206.936	6.4034e-47
DNASE2B	2.76045	0.203975	206.422	8.28734e-47
LGI4	1.6269	1.39169	206.326	8.69804e-47
ABHD6	1.18809	3.31901	206.32	8.7233e-47
C1QTNF2	1.84482	0.96014	206.28	8.90315e-47
STX1A	-2.83489	4.19609	206.108	9.70434e-47
ZNF643	-1.86585	1.43878	205.937	1.05762e-46
ACTN2	2.43814	0.376035	205.673	1.2075e-46
PSAT1	-3.2646	4.52259	205.657	1.21748e-46
SYN2	2.79407	-0.147171	205.622	1.23925e-46
HMOX1	1.7324	6.44521	205.235	1.50503e-46
CRABP2	-5.18093	7.58471	205.151	1.56951e-46
HMGB3	-3.35112	8.10158	205.097	1.6131e-46
GCHFR	1.3296	4.96994	205.055	1.64696e-46
FAM136A	-1.05936	5.57593	204.866	1.81099e-46
PDLIM1	1.14635	7.19893	204.843	1.83238e-46
C1orf170	-2.62743	1.80465	204.475	2.20421e-46
MSTO2P	-1.44857	3.57021	204.474	2.20602e-46
CXCR1	2.69055	0.762377	204.089	2.67668e-46
GINS2	-2.56607	3.60958	203.862	3.00044e-46
IGSF9	-3.05999	4.87454	203.79	3.11011e-46
KIAA0907	-1.50218	5.63612	203.516	3.56957e-46
DOCK4	1.19679	5.33433	203.32	3.93977e-46
RGS17	-4.2639	2.27162	203.293	3.99205e-46
MSTO1	-1.35538	4.29247	203.24	4.10046e-46
SLC35F2	-1.86327	5.50834	203.216	4.14922e-46
CRYAB	2.03526	3.8701	202.933	4.78455e-46
GPRIN1	-2.62513	3.48803	202.471	6.03437e-46
ST6GALNAC3	1.83506	1.93144	202.012	7.60095e-46
GAB1	1.03931	4.97992	201.98	7.72169e-46
PGM2L1	-2.09886	5.56637	201.735	8.73445e-46
FER1L4	-4.30025	4.34785	201.604	9.32844e-46
NEIL3	-4.15918	2.39063	201.36	1.0544e-45
LINC00312	1.62724	2.18697	201.264	1.10667e-45
MCM4	-2.13165	6.56579	201.12	1.18953e-45
TMEM182	-1.52948	3.15927	200.524	1.60507e-45
CBX7	1.49319	5.38791	200.487	1.63521e-45
KIAA0040	1.10521	5.932	200.235	1.85583e-45
GPR4	1.60486	3.17419	200.212	1.87752e-45
ESCO2	-2.68669	2.44765	200.156	1.93103e-45
MSRB3	1.58424	5.05406	199.837	2.2666e-45
CASQ2	2.51344	0.781873	199.637	2.50661e-45
CDCA5	-2.74246	4.57874	199.566	2.59717e-45
GPT2	-3.09292	6.21858	199.541	2.6304e-45
FANCI	-2.00704	4.98731	199.497	2.68857e-45
ECT2	-2.23122	5.79262	199.361	2.87852e-45
ESPL1	-3.02365	3.97646	199.182	3.14959e-45
HS6ST2	-3.73367	5.56989	199.111	3.26459e-45
BLM	-2.18165	3.22007	199.103	3.27777e-45
AMICA1	1.79019	4.90474	199.025	3.40825e-45
SLC19A1	1.23071	4.88155	198.893	3.64214e-45
C17orf53	-2.52772	2.81132	198.655	4.10467e-45
FANCD2	-1.63383	4.12264	198.641	4.13495e-45
ONECUT1	-6.4321	-0.189479	198.287	4.93952e-45
MYO7A	-2.03272	4.235	198.035	5.60647e-45
CHAF1B	-1.82831	3.64959	197.986	5.7467e-45
HIST1H2BD	-2.66073	4.51203	197.795	6.32526e-45
C1orf182	-3.00348	-0.0543571	197.76	6.43668e-45
CNRIP1	1.37876	3.19019	197.429	7.60219e-45
EPN3	-2.71834	4.38769	197.279	8.19695e-45
AMOTL1	1.39759	5.86835	197.015	9.36169e-45
MYO1C	1.01787	8.08651	196.958	9.63137e-45
SALL4	-3.63235	1.45078	196.653	1.12268e-44
LOC284751	-2.75848	2.46545	196.622	1.14035e-44
O3FAR1	2.30888	2.0334	196.38	1.28777e-44
LOC100506660	-2.32827	-0.182402	196.089	1.49056e-44
SLC11A1	1.84312	5.35854	195.967	1.58474e-44
ORC1	-2.6539	2.95817	195.844	1.68592e-44
SYNPO2L	2.24622	-0.415947	195.748	1.769e-44
APOLD1	1.67702	4.90986	195.621	1.88559e-44
KLF4	2.04425	5.7003	195.119	2.42726e-44
SGPL1	-1.12715	6.94263	195.11	2.43738e-44
CLIC3	2.37634	4.71431	195.083	2.47091e-44
GUCY1A2	1.62801	4.27269	194.637	3.09174e-44
POLE2	-2.37825	2.71056	194.573	3.19344e-44
FLAD1	-1.10543	5.87442	194.52	3.27996e-44
ALOX5AP	1.9073	5.92479	194.395	3.49123e-44
KLF9	1.39328	6.25278	194.185	3.87952e-44
SLC24A2	-5.12217	0.494952	194.092	4.06521e-44
AGTPBP1	0.962997	4.55988	194.004	4.24991e-44
CHEK1	-2.25683	4.14658	193.855	4.58133e-44
FIGNL1	-1.7144	4.22626	193.818	4.66707e-44
ASF1B	-2.11155	4.32891	193.359	5.87847e-44
RDM1	-3.2348	-0.0733819	193.321	5.99095e-44
IL6	2.75875	3.87269	193.317	6.00141e-44
SYNC	1.57404	1.66742	192.872	7.50842e-44
XDH	-4.32962	4.65997	192.86	7.55105e-44
MYBL2	-3.467	5.77244	192.748	7.98965e-44
PVRL4	-2.2519	6.15675	192.633	8.46653e-44
VEPH1	2.44684	4.67575	192.54	8.86902e-44
FAM124B	1.66297	1.14621	192.321	9.90018e-44
AGMAT	-2.49825	2.25085	192.192	1.05641e-43
RASL12	1.51124	4.0389	192.168	1.06954e-43
C1orf74	-1.27848	2.28517	191.741	1.32549e-43
FANCA	-1.88007	4.10421	191.444	1.53873e-43
GJB2	-4.50567	5.29085	191.302	1.6526e-43
CYP27A1	1.80359	6.51442	191.049	1.87694e-43
SOX4	-1.69144	7.99814	190.962	1.96073e-43
PHACTR2	1.10049	5.72323	190.527	2.44003e-43
OTX1	-3.09462	2.65945	190.477	2.5011e-43
MYH2	2.6568	-1.38322	190.38	2.62684e-43
ALOX5	1.72793	6.16068	190.38	2.62706e-43
SLC2A1	-3.32529	7.53851	190.12	2.99361e-43
SLC44A2	0.995919	7.91048	190.104	3.01714e-43
CORO2B	1.91964	2.24868	189.941	3.27569e-43
C1orf220	-2.51089	-0.133114	189.579	3.92928e-43
SORBS3	1.31107	6.44519	189.427	4.24029e-43
C7orf58	1.68227	4.00136	189.406	4.2859e-43
AVL9	-1.42505	4.95637	189.256	4.62066e-43
VAMP2	1.16057	6.30264	188.831	5.72009e-43
BUB1	-2.61788	4.66156	188.773	5.89198e-43
ECE2	-1.59177	3.75863	188.401	7.10187e-43
FIG4	0.877454	4.63468	188.4	7.10536e-43
SIDT2	1.05162	5.99614	188.341	7.31874e-43
SPP1	-4.74197	9.37851	188.34	7.32184e-43
RAPGEF4	1.58419	2.88376	188.332	7.35237e-43
SPI1	1.69212	5.76253	188.252	7.65436e-43
PADI4	2.4804	-0.98569	188.103	8.24985e-43
ATP10B	-5.63846	4.08413	187.965	8.84153e-43
COL11A1	-6.50502	6.27983	187.809	9.56373e-43
XYLB	-1.70202	2.66105	187.518	1.10697e-42
SKA1	-2.88768	2.59136	187.452	1.14418e-42
PLEK2	-2.5527	4.35662	187.379	1.18702e-42
SPC25	-2.55511	2.23035	187.196	1.30166e-42
CCRL1	2.17276	1.10442	187.142	1.33695e-42
C1orf198	1.12266	7.15308	186.558	1.79347e-42
PPAP2C	-2.02652	6.46876	186.402	1.93943e-42
ST6GALNAC5	1.99085	3.11238	186.284	2.05833e-42
RAB26	-3.33058	2.03745	186.189	2.15886e-42
CD83	1.54265	5.19363	186.101	2.25667e-42
PDE2A	1.64568	3.1206	186.003	2.37023e-42
SHCBP1	-2.29789	3.54579	185.681	2.78735e-42
HNF4G	-3.73958	3.1555	185.441	3.14437e-42
CEACAM21	1.88662	1.62968	185.334	3.31803e-42
SPC24	-2.56202	1.28272	185.319	3.34266e-42
KLF13	1.1121	6.92987	185.261	3.44193e-42
PLA2G4F	2.43755	4.30077	185.207	3.53677e-42
MTMR10	0.904375	4.83035	185.12	3.6943e-42
OSBPL11	0.755277	4.96239	184.985	3.95445e-42
SLC27A3	1.43671	5.4302	184.789	4.3639e-42
CSTF2	-1.02634	4.56167	184.731	4.49356e-42
GPM6B	1.77205	3.51662	184.61	4.7756e-42
NDRG4	2.00689	3.78929	184.548	4.92654e-42
BMP8A	-2.90166	3.90061	184.437	5.20737e-42
TK1	-2.14522	5.98781	184.364	5.40413e-42
KIAA1024	-2.23096	0.975936	184.076	6.24412e-42
DENND2A	1.66064	3.62379	183.678	7.62921e-42
PBK	-3.16293	3.34647	183.489	8.38806e-42
CAB39L	1.31093	4.00533	183.328	9.09634e-42
LRRC36	2.74264	2.67152	183.164	9.87934e-42
KIF23	-2.51512	4.29756	183.104	1.01795e-41
ARRB2	1.01332	6.0686	182.981	1.08295e-41
LOC439990	-2.12285	2.30163	182.785	1.1951e-41
MNX1	-4.00873	1.35558	182.767	1.20557e-41
LOC154860	-6.04927	2.96999	182.724	1.23198e-41
FABP5	1.94797	2.36376	182.493	1.38385e-41
MLF1IP	-2.19729	4.0517	182.446	1.41717e-41
FIGF	3.11243	0.900486	182.384	1.46159e-41
LOC401093	1.47861	2.25211	182.307	1.51968e-41
PID1	1.86922	4.4706	182.293	1.52995e-41
ZNF587	-1.26431	4.95417	182.277	1.54303e-41
INTS8	-1.25479	5.65192	182.187	1.61387e-41
STYK1	-2.65957	3.41024	182.183	1.61764e-41
GGCT	-1.53876	6.13651	182.161	1.635e-41
CCNE1	-3.22732	3.31235	181.923	1.84289e-41
ZBED2	2.17024	2.84966	181.803	1.95778e-41
PALB2	-0.907308	4.14869	181.688	2.07453e-41
ECEL1P2	3.02309	0.999464	181.55	2.22345e-41
GFPT1	-1.31877	7.69925	181.371	2.4327e-41
THBS2	-3.19218	7.87638	181.259	2.57296e-41
CD68	1.57242	8.29941	181.203	2.64715e-41
F2RL3	1.89225	2.77749	181.199	2.65216e-41
SFXN4	-1.14591	4.77626	181.066	2.83624e-41
PKMYT1	-2.47731	3.5073	181.016	2.9082e-41
CTIF	1.17766	5.14047	180.924	3.0454e-41
MDK	-2.46456	8.36581	180.907	3.07185e-41
ACE	1.58257	6.49793	180.867	3.13484e-41
ZNF217	-1.56294	6.66614	180.743	3.33594e-41
ATIC	-1.04592	6.72083	180.482	3.8026e-41
LPHN2	1.60537	5.77202	180.291	4.18628e-41
KAT2A	-1.46775	6.25535	180.171	4.44665e-41
C5orf34	-2.1278	2.15371	180.129	4.54286e-41
PTPRQ	2.99573	0.620189	180.068	4.68364e-41
C10orf10	1.74256	7.32279	179.778	5.4199e-41
SLC6A13	2.51249	-0.8654	179.583	5.9761e-41
MMRN1	2.02654	3.84684	179.369	6.6556e-41
TMEM47	1.49855	4.76305	179.345	6.7373e-41
ADAMTSL3	1.90145	3.38396	179.229	7.13999e-41
ZNF107	-1.53026	4.06788	179.068	7.74435e-41
MMP11	-5.22703	7.27572	179.038	7.8626e-41
CDT1	-2.32576	4.10746	178.91	8.38298e-41
POLG2	-1.18985	3.21725	178.863	8.58161e-41
EPCAM	-1.42672	8.94826	178.858	8.60484e-41
DCC	2.13616	1.33446	178.661	9.50101e-41
IGSF10	2.27836	3.83068	178.603	9.78184e-41
FAM65A	1.26671	6.12209	178.528	1.01586e-40
PIP5K1B	2.04444	3.70023	178.506	1.02716e-40
DLC1	1.90395	6.92717	178.421	1.07178e-40
LOC389641	-1.44557	2.41694	177.999	1.32529e-40
C1orf106	-2.25126	5.73192	177.641	1.58644e-40
RBMS2	1.045	6.21538	177.614	1.60839e-40
SLC50A1	-1.42889	6.78984	177.32	1.86455e-40
PTH1R	1.85099	1.82954	177.096	2.08716e-40
SNX1	0.729844	7.01648	176.954	2.24194e-40
PDK1	-1.8155	5.05234	176.916	2.2846e-40
PDK4	2.14006	6.27324	176.663	2.59405e-40
IL17D	1.56621	1.29794	176.6	2.67768e-40
NCF2	1.57737	5.89495	176.569	2.72014e-40
BCL2L15	-3.58983	4.17036	176.499	2.81716e-40
C2orf71	2.93269	-0.857147	176.433	2.91192e-40
MTA3	-1.17234	5.02426	176.216	3.24911e-40
ADRA1A	2.83918	-0.850148	176.201	3.2727e-40
ARAP3	1.22236	4.63326	176.084	3.47177e-40
PIN1	0.740154	5.00549	176.05	3.53101e-40
NHSL1	1.56082	5.07232	176.015	3.59447e-40
AURKA	-2.42242	4.46245	175.976	3.66552e-40
GRHL3	-3.3452	1.95069	175.69	4.23089e-40
KCNA5	2.037	0.0593761	175.643	4.33338e-40
SRD5A1	-1.98671	4.47444	175.642	4.33492e-40
ADAMTS14	-2.79676	3.03419	175.578	4.47728e-40
SLC31A2	1.35295	4.94676	175.516	4.61815e-40
ARRB1	1.42248	6.86338	175.394	4.91051e-40
FAM125B	1.3823	5.02635	175.272	5.2211e-40
GRIK4	2.02771	-0.20917	175.226	5.34518e-40
RADIL	2.27083	2.04746	175.138	5.58498e-40
TFAP2A	-3.6774	4.02217	174.983	6.03958e-40
PLK4	-2.11581	3.26654	174.898	6.30176e-40
GPER	2.11053	2.34885	174.777	6.69891e-40
COL6A6	2.23632	3.79576	174.57	7.43084e-40
WISP1	-2.50026	4.54025	174.264	8.66887e-40
ERO1L	-2.27513	7.34009	174.143	9.21257e-40
TMEM150B	1.85588	2.09345	174.122	9.30878e-40
SIX4	-2.1133	4.32245	173.988	9.95995e-40
ARID5A	1.21112	4.96025	173.879	1.05223e-39
KISS1R	-5.48552	1.01618	173.854	1.06505e-39
AQP11	-1.68903	1.15427	173.469	1.29278e-39
UBFD1	-0.985009	6.22982	173.377	1.35387e-39
LOC652276	-1.2138	1.19352	173.353	1.37029e-39
PAK1	-1.19454	6.52691	173.244	1.44754e-39
TRAIP	-1.55597	2.44398	172.899	1.72214e-39
CFL2	1.30145	5.1863	172.736	1.86926e-39
KCNAB1	1.27708	2.34073	172.684	1.91828e-39
CDKN3	-2.66366	3.29584	172.251	2.38478e-39
WASF3	1.68983	3.66111	172.197	2.45051e-39
LATS2	0.937452	5.1229	172.193	2.45603e-39
MAD2L1	-2.43787	3.60711	171.956	2.76709e-39
ARL2	0.83098	5.16581	171.916	2.82334e-39
C1QA	1.74701	8.06321	171.687	3.16705e-39
GINS4	-2.38216	3.41767	171.686	3.16972e-39
ATAD2	-1.98217	5.72916	171.623	3.27075e-39
TFR2	-2.74262	2.00299	171.621	3.2744e-39
RNH1	0.880066	7.60605	171.355	3.74319e-39
NCAPG2	-1.85694	5.01226	171.305	3.83793e-39
LINC00341	1.58016	2.33493	171.3	3.84721e-39
PITX2	-7.7001	2.92338	171.25	3.94685e-39
N4BP1	0.757554	6.34905	171.229	3.98841e-39
LMNB1	-1.91438	5.64003	171.201	4.04372e-39
KIFC1	-2.44365	4.73888	171.123	4.20555e-39
C11orf80	-1.36841	4.70497	170.639	5.36589e-39
IL1RL2	-2.41855	1.60274	170.598	5.47804e-39
MEF2A	0.621001	6.0793	170.557	5.59124e-39
EPRS	-1.02638	7.58559	170.463	5.86114e-39
FAM64A	-2.79309	2.6819	170.261	6.48884e-39
E2F2	-2.28471	2.92445	170.156	6.8401e-39
NAA25	-1.06961	5.07403	169.891	7.8158e-39
ENTPD7	-1.37711	4.62477	169.846	7.99371e-39
KRT79	2.71057	-1.00455	169.75	8.39204e-39
CENPK	-2.28447	2.84556	169.568	9.19642e-39
LPCAT3	0.947725	6.32233	169.551	9.27551e-39
SULT1C4	1.89502	1.55686	169.225	1.09267e-38
NUP155	-1.64278	5.34187	169.203	1.10482e-38
FIBIN	1.93795	3.82727	169.138	1.14151e-38
DUOX1	2.36911	6.07194	169.004	1.22114e-38
CCT3	-1.13971	8.46452	168.88	1.29985e-38
WDHD1	-1.90047	4.13614	168.545	1.53778e-38
TRAP1	-0.928223	6.71081	168.469	1.5983e-38
STK39	-1.63783	6.11516	168.378	1.6731e-38
DPYSL2	1.31033	7.70135	168.328	1.71544e-38
ASCC3	-0.97093	6.00177	167.965	2.05914e-38
CD81	1.03274	9.28087	167.81	2.22566e-38
CHCHD6	0.928618	3.54077	167.595	2.47995e-38
PCDH17	1.37305	4.80387	167.417	2.7123e-38
LPGAT1	-1.31304	6.89456	167.335	2.82653e-38
SUV39H2	-1.4076	3.45063	167.286	2.89667e-38
C10orf128	1.5885	2.00824	167.258	2.93844e-38
TONSL	-1.86882	4.54534	166.858	3.59344e-38
REM1	1.56868	0.769771	166.769	3.75668e-38
DLG5	-1.38152	6.34489	166.59	4.11115e-38
TBX4	1.87704	3.57953	166.467	4.37376e-38
PROM2	-2.53975	6.52475	166.413	4.49408e-38
TIMELESS	-1.63721	5.63215	166.394	4.5371e-38
LHFPL5	-4.77324	-1.36303	166.226	4.93852e-38
RFWD3	-1.04369	5.47104	166.135	5.16972e-38
ID3	1.44059	5.74373	166.05	5.39356e-38
NPM3	-1.20575	4.61584	165.993	5.5517e-38
ABCC3	-2.53744	8.00452	165.978	5.5939e-38
KCTD10	0.628819	6.39972	165.9	5.81702e-38
HMGB3P1	-3.07497	0.530819	165.855	5.95094e-38
KDM5B-AS1	-2.09133	2.3196	165.838	6.00233e-38
TNFSF13	1.28948	4.67481	165.69	6.46458e-38
POLR2H	-0.945519	5.65065	165.466	7.23631e-38
MRC1	2.00722	5.58976	165.383	7.54469e-38
SNORA18	-1.99628	1.05693	165.373	7.58362e-38
AQP4	2.79613	7.33158	165.239	8.11328e-38
WDR75	-0.859127	5.45931	165.14	8.52382e-38
PSMG3	-1.13324	5.44584	165.119	8.61832e-38
RAD51	-2.02994	2.87345	165.051	8.91747e-38
PSIMCT-1	-1.41139	1.77036	164.979	9.24415e-38
MTBP	-1.78544	2.64906	164.979	9.2452e-38
PUS7	-1.33351	4.63493	164.95	9.3799e-38
ANKRD29	2.20298	4.15943	164.926	9.49281e-38
NUFIP2	-0.724096	7.20517	164.899	9.62375e-38
FRK	-1.54125	3.17273	164.887	9.68312e-38
DGCR5	-3.66466	2.84038	164.274	1.31819e-37
ARHGEF16	-1.55821	5.36249	164.188	1.37605e-37
SEC22C	0.619075	5.5408	164.117	1.42618e-37
FPR1	1.82819	4.31922	164.01	1.50544e-37
CDK1	-2.3304	5.19751	163.947	1.55382e-37
BCHE	2.18294	2.27363	163.84	1.63965e-37
CACNA1S	2.82354	-1.53963	163.785	1.68541e-37
WDR12	-1.20412	4.11192	163.677	1.77962e-37
ADAM12	-3.31871	4.32897	163.56	1.88724e-37
GNG11	1.82774	5.6641	163.331	2.11834e-37
KPNA2	-1.84096	6.61664	163.327	2.12207e-37
GALNTL4	1.40477	5.21919	163.311	2.13913e-37
TRIM59	-1.73544	3.69019	163.301	2.14969e-37
DMBX1	-6.07375	0.845371	163.263	2.19123e-37
SYT12	-5.37304	4.9791	163.225	2.23391e-37
PPP1R14D	-5.70488	3.87098	163.222	2.23734e-37
GCNT3	-4.99444	5.58926	163.2	2.26241e-37
C1orf131	-0.900199	3.76021	163.15	2.31972e-37
MIR497HG	1.37432	0.699018	163.113	2.36334e-37
SLC1A1	1.95844	4.90504	162.859	2.68486e-37
A2M	1.51381	10.6122	162.816	2.74446e-37
C11orf96	1.84238	5.34702	162.744	2.84505e-37
SPATS2	-1.19955	5.16966	162.622	3.02605e-37
CD300LF	1.74195	3.68176	162.428	3.3363e-37
MARCKSL1	-1.72262	7.74641	162.388	3.40358e-37
EDN1	1.89736	5.20489	162.363	3.44603e-37
CDCA7	-2.85021	4.75237	162.233	3.67877e-37
ADTRP	2.04188	2.7545	161.879	4.39648e-37
SNORD80	-2.05726	1.43668	161.827	4.51372e-37
EML1	1.4333	4.06662	161.782	4.61673e-37
CYP24A1	-6.44696	6.60558	161.649	4.93653e-37
TERT	-4.97451	0.29734	161.629	4.98678e-37
CYB5R3	1.03314	8.05557	161.607	5.0416e-37
HIST1H2AM	-5.40147	0.710546	161.562	5.15585e-37
TPBG	-1.81817	5.42769	161.416	5.54872e-37
TIMP3	1.67615	9.37312	161.382	5.6457e-37
ARSH	-4.64333	-1.16943	161.103	6.49631e-37
C2orf91	2.58494	-0.6509	161.034	6.72422e-37
GRN	1.07204	9.57017	160.99	6.87694e-37
ZNF485	-1.32823	1.88924	160.951	7.01288e-37
C10orf25	1.13395	1.63752	160.918	7.12876e-37
FRMD4A	1.00274	4.71418	160.871	7.30202e-37
SNORA40	-1.67015	1.07185	160.83	7.45247e-37
COL24A1	-2.25141	2.09655	160.658	8.12522e-37
SCN7A	1.96939	4.78836	160.577	8.46202e-37
ZBTB41	-1.1395	5.59717	160.566	8.51155e-37
ADAM28	-2.52954	4.97358	160.437	9.08094e-37
C20orf194	0.941581	4.85508	160.365	9.41522e-37
ARHGAP11A	-2.17229	4.23567	160.235	1.00544e-36
SNORD76	-2.75311	-0.385969	160.233	1.00654e-36
DIXDC1	1.00669	4.33685	159.998	1.13272e-36
LYPD1	-3.81295	2.31688	159.979	1.14331e-36
CASS4	1.52364	2.99932	159.932	1.17098e-36
SLC7A7	1.40204	5.56708	159.906	1.1864e-36
PDGFB	1.44216	4.92508	159.896	1.1922e-36
ANO2	1.69849	0.214755	159.667	1.33779e-36
SLC39A11	-1.28618	6.22606	159.437	1.50162e-36
ITPKA	-4.91003	3.88744	159.407	1.52445e-36
PTTG1	-2.12566	3.5469	159.378	1.5469e-36
GNAI2	0.900278	8.50522	159.356	1.56431e-36
FUBP1	-0.837861	6.50507	159.343	1.57497e-36
TFB2M	-1.08546	4.70036	159.332	1.58305e-36
TTF2	-1.11065	4.31549	159.097	1.78211e-36
P2RY6	-2.83387	4.29607	159.029	1.84452e-36
NARF	-1.0216	6.13758	158.912	1.95584e-36
ENTPD8	-4.24366	2.46786	158.893	1.97457e-36
C10orf12	-1.20504	2.72011	158.856	2.0121e-36
ATAD2B	-0.927137	4.48521	158.779	2.091e-36
MRPL3	-0.957402	6.58928	158.659	2.22114e-36
GIMAP4	1.33016	5.352	158.611	2.27625e-36
AK1	1.51058	6.44384	158.599	2.2901e-36
RHBG	-4.01133	0.20067	158.554	2.34254e-36
SLCO5A1	-3.16577	1.16339	158.394	2.53827e-36
WFDC1	1.813	2.85271	158.353	2.5911e-36
TMPRSS11E	-6.67722	3.8492	158.217	2.77533e-36
CDC25A	-2.25301	2.52885	158.079	2.97479e-36
PILRA	1.53514	3.99665	157.818	3.3911e-36
XPO5	-1.11218	6.0344	157.742	3.523e-36
ATR	-0.937762	5.1579	157.619	3.74866e-36
PCOLCE2	2.32582	3.51736	157.608	3.76985e-36
CCL24	2.47862	0.75813	157.603	3.77888e-36
MME	2.34282	4.95447	157.403	4.1789e-36
GJA5	1.55476	5.40479	157.389	4.20799e-36
CCAR1	-0.785775	6.2308	157.187	4.65948e-36
EPT1	-1.44329	5.96465	157.169	4.70179e-36
MCM8	-1.61627	3.91409	157.082	4.91151e-36
HN1L	-1.05005	7.48948	157.08	4.91654e-36
TENC1	1.36925	6.64686	157.004	5.10837e-36
ARL13B	0.846281	3.95564	156.995	5.13084e-36
GEN1	-1.35104	3.93541	156.905	5.37019e-36
FANCF	-0.950277	4.44901	156.888	5.4166e-36
MMP19	1.72241	4.6606	156.794	5.67777e-36
ARHGAP24	1.17661	4.31697	156.747	5.81465e-36
C1QTNF7	2.02698	2.58933	156.74	5.83452e-36
DCAF13	-1.27973	5.64794	156.675	6.02738e-36
EGR2	1.66965	4.33523	156.672	6.03661e-36
SYNPO2	1.4863	4.63981	156.659	6.07654e-36
SGCA	1.96567	2.5767	156.218	7.58472e-36
PPM1D	0.725728	4.3166	156.182	7.72644e-36
TSPO	1.04561	7.01466	156.072	8.16435e-36
RAD54B	-1.73717	2.68898	156.035	8.31668e-36
FBXO32	-2.28437	6.15883	156.027	8.35365e-36
ANKS1A	0.885178	6.10842	155.695	9.87153e-36
SULT1A1	1.50623	5.14244	155.358	1.16953e-35
TIMM8A	-1.14384	3.01553	155.294	1.20773e-35
KL	2.24971	2.62279	155.183	1.27677e-35
PLSCR4	1.12779	4.94951	155.079	1.34565e-35
LEPREL4	-1.70774	5.32616	155.024	1.38354e-35
SULF1	-2.83983	7.58802	154.861	1.50149e-35
RUNX2	-1.85368	4.38478	154.725	1.60782e-35
PTTG3P	-2.07255	3.49541	154.714	1.61687e-35
PCDH15	2.51268	0.267264	154.69	1.63631e-35
MAST1	-2.9439	1.26745	154.66	1.66167e-35
AES	0.822059	8.56659	154.553	1.75353e-35
DKC1	-1.00877	6.35303	154.534	1.77009e-35
CERS6	-1.21827	5.48048	154.496	1.8041e-35
SCN8A	-3.15383	2.57241	154.412	1.88253e-35
MARC2	1.4054	4.195	154.32	1.97153e-35
HRCT1	1.90806	1.09957	154.296	1.99497e-35
CCNE2	-2.36914	3.49529	154.172	2.12419e-35
ZNF239	-1.66454	2.76025	153.788	2.57688e-35
MANF	-1.13669	6.51166	153.678	2.72332e-35
C8orf39	-1.88901	-0.670145	153.538	2.92197e-35
TDRKH	-1.37921	5.02783	153.446	3.06108e-35
CCDC69	1.41331	5.9216	153.401	3.13073e-35
LOC100130275	-2.93711	-0.385558	153.297	3.29879e-35
SYT7	-3.23058	6.21794	153.287	3.3149e-35
FOXI3	-5.56425	0.782892	153.269	3.34573e-35
BZW2	-1.18503	6.70705	153.132	3.58369e-35
ADH1A	2.50869	0.859649	153.008	3.81451e-35
TNXB	2.03848	5.7361	152.832	4.16945e-35
PCYOX1	0.954954	7.28061	152.814	4.20569e-35
CARD16	1.36364	3.75513	152.766	4.30838e-35
ADD1	0.63229	7.88856	152.747	4.35055e-35
CXCL2	2.19232	5.7925	152.654	4.55955e-35
SBDS	0.789544	6.5373	152.596	4.69523e-35
LMOD1	1.56901	4.67288	152.585	4.72033e-35
MPHOSPH9	-1.36301	3.64646	152.573	4.74995e-35
GNL3	-0.997486	6.494	152.49	4.9519e-35
ZNF695	-4.32661	0.337653	152.437	5.08548e-35
RBM28	-1.13247	4.66779	152.3	5.44832e-35
EFNA2	-5.37113	0.806884	152.248	5.59183e-35
TMEM109	0.841134	7.08395	152.223	5.6629e-35
CYGB	1.278	4.1834	152.132	5.9275e-35
SELE	2.51826	2.42967	152.122	5.95896e-35
PRKCH	0.862476	5.50851	152.113	5.98658e-35
FAM172BP	-3.86733	0.17803	152.042	6.20375e-35
TRPM8	-7.13138	3.40965	151.867	6.77448e-35
ZC3H8	-1.1373	2.84804	151.76	7.14987e-35
IL33	1.87882	5.37592	151.754	7.16971e-35
PMM2	-0.914348	5.9322	151.649	7.55961e-35
CILP2	-3.52622	3.74706	151.632	7.62557e-35
OLFML1	1.37931	3.68346	151.599	7.75148e-35
AURKAPS1	-2.00973	0.558134	151.564	7.88949e-35
ZNF81	-0.913808	2.7528	151.553	7.93353e-35
PTPN1	0.87811	6.79834	151.539	7.9899e-35
HOOK1	-1.32993	5.51035	151.413	8.51373e-35
BCL9	-1.39125	5.81466	151.317	8.93565e-35
SLC22A18AS	-2.69454	2.24301	151.248	9.24925e-35
KLF2	1.67818	5.05705	151.24	9.28843e-35
NVL	-0.859347	5.01675	151.089	1.00197e-34
PRKDC	-1.38589	7.99103	151.037	1.02884e-34
PKIG	1.3415	5.58545	150.623	1.26676e-34
ZNF366	1.44499	1.1304	150.533	1.32569e-34
MFSD9	-1.09113	3.65478	150.476	1.36424e-34
CPSF6	-0.806063	6.48239	150.232	1.54225e-34
EIF2AK1	-0.882441	7.92631	150.091	1.65617e-34
DNAJC22	-3.58869	2.39487	150.021	1.71522e-34
FAM208B	-0.918641	6.14017	149.943	1.78382e-34
SELPLG	1.41151	5.66195	149.923	1.80212e-34
FAP	-2.49654	5.03512	149.826	1.89217e-34
PDZD2	1.82075	5.28182	149.812	1.90538e-34
COL5A2	-2.47528	7.84745	149.586	2.13498e-34
UTRN	0.92365	7.25695	149.448	2.28902e-34
GPA33	2.83003	2.2758	149.395	2.35106e-34
LOC255480	1.51503	2.90177	149.314	2.44803e-34
MYEOV	-6.04686	4.29993	149.173	2.62914e-34
ARHGAP11B	-2.16734	0.238149	149.062	2.77977e-34
R3HDM1	-0.947756	5.14446	149.014	2.84729e-34
MSMO1	1.15047	6.56997	148.991	2.88127e-34
DARS2	-1.27065	5.30334	148.969	2.91289e-34
PLXNB3	-3.31536	5.15046	148.924	2.97936e-34
RPP40	-1.32392	2.75421	148.795	3.17898e-34
DBNDD1	-1.59931	5.09353	148.734	3.27915e-34
TRAF4	-0.98791	6.85974	148.683	3.36341e-34
KCNN4	-3.04326	5.82597	148.681	3.36794e-34
CD97	1.30302	7.25623	148.635	3.44552e-34
MDGA1	1.65817	3.08314	148.498	3.69173e-34
PMS2	-0.931658	3.97953	148.397	3.88492e-34
ZNF146	-1.02537	6.75107	148.349	3.98028e-34
CYBRD1	1.56593	7.56397	148.34	3.99861e-34
PRR11	-2.20906	4.80282	148.261	4.15989e-34
DNASE1	-1.61487	2.9006	148.223	4.24034e-34
PMS2CL	-0.950087	2.60789	148.142	4.41633e-34
HTR3A	-5.71352	3.21989	148.119	4.46803e-34
AHNAK	1.3823	10.0343	147.864	5.07998e-34
NSF	-0.894912	6.1849	147.798	5.2517e-34
LST1	1.5831	4.49048	147.795	5.25935e-34
C2CD4A	-4.03428	4.1096	147.71	5.48993e-34
FANCB	-2.05013	0.643897	147.592	5.8249e-34
CENPL	-1.48386	3.10095	147.51	6.06925e-34
HN1	-1.33497	7.39199	147.464	6.21414e-34
GPR89A	-0.97223	3.82559	147.416	6.36559e-34
ANKRD22	-2.8627	4.87649	147.405	6.39967e-34
CHRNA5	-3.56373	3.21426	147.398	6.42138e-34
PARPBP	-2.03703	2.60973	147.178	7.17599e-34
NTN4	1.44765	6.16569	147.021	7.76513e-34
COL3A1	-2.73525	11.2196	146.948	8.05653e-34
PLEKHO2	1.10539	6.07181	146.75	8.89991e-34
LOC100128881	-2.56229	2.53499	146.728	8.99888e-34
ZNF138	-1.3058	3.46808	146.706	9.09932e-34
CCDC94	0.699136	4.09752	146.69	9.17179e-34
C1QB	1.70709	8.35261	146.605	9.57568e-34
STRA6	-4.19847	4.08383	146.577	9.70894e-34
CEACAM1	-2.11692	6.26668	146.521	9.98711e-34
DARC	2.25724	4.3195	146.328	1.10056e-33
HIST1H2AI	-5.37331	0.852772	146.313	1.10874e-33
KCNIP1	1.94738	-0.839323	146.305	1.11356e-33
MSL3P1	-1.54587	3.64359	146.286	1.12417e-33
CBX8	-1.08464	3.4962	146.171	1.1909e-33
ZBTB47	0.9791	4.53006	146.079	1.24771e-33
ABCG1	1.33944	5.74869	145.963	1.3228e-33
FEN1	-1.41269	5.17671	145.735	1.48336e-33
DNMT3A	-1.24037	5.50877	145.732	1.48598e-33
PODXL2	-2.9452	5.76608	145.449	1.71344e-33
PDE1B	1.58716	2.68453	145.427	1.73198e-33
MAP3K3	0.846172	5.53116	145.424	1.73495e-33
XPO1	-0.809832	7.6781	145.255	1.88918e-33
INPP5A	0.807823	4.89642	145.231	1.91143e-33
RFX2	1.55811	4.12275	145.199	1.94322e-33
B3GNT1	0.963151	4.73856	145.147	1.99479e-33
ZEB2	1.08234	5.94582	145.131	2.01103e-33
PARP1	-0.998615	7.23673	145.056	2.08746e-33
SNORD44	-2.35735	-0.273244	144.967	2.18325e-33
LOC100506385	-2.48512	2.587	144.944	2.20878e-33
DDX12P	-1.76516	3.42539	144.937	2.21668e-33
C1QTNF6	-2.08344	4.9437	144.893	2.26642e-33
RHBDL1	-2.6168	2.51677	144.847	2.31938e-33
FHL2	-2.41154	6.08911	144.777	2.40274e-33
MTMR4	-0.851637	5.84052	144.625	2.59435e-33
TMEM63C	-4.07706	3.7222	144.584	2.64789e-33
BRWD3	-0.987451	4.93472	144.508	2.75182e-33
ADAMTSL4	1.6914	5.54786	144.456	2.82382e-33
KIAA1683	2.07952	2.10154	144.409	2.8911e-33
GALNT14	-3.4018	4.47437	144.271	3.09952e-33
GGA2	0.771435	7.09359	144.196	3.21949e-33
GNPNAT1	-1.47577	5.87895	144.163	3.27232e-33
SNORD77	-2.59081	-1.13493	144.13	3.32761e-33
LIMCH1	1.37989	7.67382	144.072	3.42706e-33
BIRC6	-0.735262	6.89189	143.957	3.63052e-33
IL1RAPL2	-5.55847	-0.817615	143.87	3.79327e-33
FLVCR1	-1.40533	4.69593	143.845	3.84177e-33
SASS6	-1.37868	3.14232	143.797	3.9353e-33
ZNF92	-1.18625	3.78884	143.718	4.09579e-33
SOCS2	1.84152	4.91701	143.717	4.09685e-33
TBX15	-3.81943	3.52427	143.601	4.34264e-33
MTIF2	-0.79001	5.11645	143.299	5.05697e-33
KLF10	0.99878	6.517	143.278	5.11002e-33
PEF1	0.628051	6.39867	143.269	5.13372e-33
HOXA5	1.48165	2.84812	143.199	5.31709e-33
FKBP11	-1.67854	5.75311	143.156	5.43404e-33
ZFYVE9	1.00855	4.58207	143.043	5.75285e-33
SHANK3	1.23673	4.95354	142.99	5.90658e-33
NDRG2	1.54184	5.71714	142.915	6.13356e-33
FRY	1.19973	5.31825	142.91	6.15043e-33
MCM2	-1.83767	5.87073	142.749	6.67028e-33
CCDC99	-1.31426	3.65906	142.747	6.67809e-33
CBX3	-1.01975	7.54321	142.746	6.68105e-33
QDPR	0.946384	4.99835	142.726	6.74747e-33
MCM6	-1.41087	5.88238	142.444	7.77801e-33
CCRL2	1.49422	3.36965	142.22	8.707e-33
SNORA26	-3.07092	-0.379726	142.218	8.71409e-33
SMG1	-0.806895	6.91635	142.207	8.76408e-33
FAM101B	1.20116	4.52044	142.156	8.99151e-33
E2F7	-2.83345	2.27437	142.129	9.11522e-33
ZNF623	-1.04598	4.62978	141.843	1.05261e-32
CLDN18	3.24823	7.77022	141.822	1.06386e-32
CEP72	-1.55764	3.07626	141.771	1.09134e-32
EIF1	0.661544	8.9782	141.75	1.10312e-32
ZNF423	1.46537	2.30419	141.689	1.13723e-32
F12	-2.31833	2.53861	141.64	1.16566e-32
RIF1	-0.90413	5.80328	141.583	1.19981e-32
UNC5CL	-2.46452	4.93447	141.499	1.25144e-32
RFC4	-1.61033	4.31896	141.478	1.26481e-32
LOXHD1	1.74577	-0.332741	141.465	1.27295e-32
APOBR	1.5885	4.6864	141.442	1.28795e-32
GHR	1.69653	1.81817	141.393	1.31998e-32
MID1IP1	1.21093	6.40117	141.322	1.36831e-32
KIAA1731	-1.02666	4.60054	141.247	1.42049e-32
SEPP1	1.61184	6.96812	140.986	1.62053e-32
CLDN12	-1.29879	6.34351	140.986	1.62072e-32
CGREF1	-3.9547	2.98371	140.969	1.63426e-32
SNHG4	-2.26013	1.0014	140.894	1.6969e-32
DTL	-1.89788	4.1281	140.856	1.7301e-32
MORC2	-0.85239	5.88871	140.849	1.73615e-32
NMU	-4.34328	2.57238	140.639	1.92968e-32
LOC100132724	-1.42549	0.179075	140.62	1.94812e-32
MAGI2-AS3	1.29951	4.08051	140.569	1.99881e-32
SMYD5	-0.700391	5.27747	140.492	2.07739e-32
SNX2	0.713804	6.3098	140.43	2.14371e-32
STAC	2.01607	3.44397	140.346	2.23625e-32
C8orf84	2.00438	2.69855	140.149	2.46923e-32
SERINC2	-1.6865	7.76845	139.987	2.67947e-32
TYMS	-1.88758	3.64085	139.964	2.71053e-32
COL1A1	-3.00566	11.6761	139.909	2.7872e-32
ITGA11	-3.10343	5.49479	139.867	2.84609e-32
WNT3	-1.99671	1.99334	139.864	2.85085e-32
SAMD10	-1.40187	3.7571	139.798	2.94655e-32
TMTC4	-1.2708	4.87472	139.776	2.97961e-32
CNTD2	-3.92552	2.13282	139.715	3.07227e-32
C1orf135	-2.2049	1.53737	139.627	3.21279e-32
CD33	1.50067	2.82399	139.574	3.29849e-32
ALG1L	-2.49456	2.29801	139.569	3.30779e-32
FGF2	1.71725	2.74172	139.481	3.45764e-32
ZBTB4	0.911742	7.04116	139.469	3.4788e-32
BARD1	-1.56483	2.7243	139.432	3.54397e-32
FAM13C	1.41526	1.83188	139.415	3.57399e-32
SLC9A7	-1.76875	2.66534	139.251	3.88167e-32
SLC9A3R2	1.27374	7.11046	139.232	3.91866e-32
TFAP4	-1.03629	3.98024	139.041	4.31412e-32
MARC2	0.749495	5.27998	139.02	4.36067e-32
EMP1	1.48548	7.47612	138.997	4.41175e-32
GPR115	-4.47879	2.71453	138.957	4.50131e-32
DBF4	-1.45511	3.58142	138.952	4.51208e-32
CP	-3.50477	8.31711	138.886	4.66584e-32
SLC25A13	-1.13695	5.32804	138.845	4.7622e-32
FAM83D	-2.20485	3.96835	138.781	4.91758e-32
KIF20B	-1.50371	4.03473	138.632	5.30001e-32
HSD17B6	2.2705	5.1924	138.596	5.39717e-32
UBASH3B	1.44932	4.2536	138.584	5.43122e-32
CPNE7	-3.03853	3.0392	138.489	5.69669e-32
NOL10	-0.75896	5.24999	138.456	5.79151e-32
ANO7	-1.81833	1.72192	138.324	6.19182e-32
ITPKC	1.28399	6.38115	138.175	6.67391e-32
CST9	-2.49112	0.11382	138.113	6.883e-32
NEBL	1.40112	6.38582	138.047	7.11728e-32
PEBP4	2.88323	5.30452	138.022	7.20564e-32
PPAPDC1A	-4.06351	1.40349	138	7.28666e-32
ALKBH7	0.795388	4.99996	137.966	7.41246e-32
USP37	-0.874041	4.80473	137.964	7.42046e-32
GPR19	-2.35912	0.296752	137.936	7.5263e-32
FUT8	-1.53902	6.13882	137.901	7.66114e-32
HSPD1	-1.15456	7.87872	137.892	7.69681e-32
PRSS35	2.06824	0.104237	137.8	8.0584e-32
OIP5	-2.04167	2.01652	137.789	8.10465e-32
IFI30	1.26075	8.70693	137.783	8.1308e-32
MPP6	-2.03478	2.88592	137.737	8.31998e-32
GPATCH2	-0.876807	3.54302	137.625	8.80288e-32
CABYR	-4.10444	3.8684	137.598	8.92108e-32
LOC440028	-2.12389	-0.243316	137.468	9.52612e-32
KIAA1524	-2.07225	3.37466	137.324	1.02424e-31
MED14	-0.823552	6.21927	137.318	1.02725e-31
PDXDC1	-0.97558	7.51441	137.311	1.03086e-31
LOC440434	-0.988944	3.89859	137.279	1.04802e-31
CD2AP	-1.09002	7.21455	137.181	1.10076e-31
SERPING1	1.33477	8.63121	137.175	1.10424e-31
MMACHC	-1.05561	2.95475	137.042	1.18089e-31
B3GNT6	-5.85706	4.14236	136.892	1.27304e-31
CXCL16	1.14322	7.37503	136.89	1.27427e-31
SOCS3	1.52717	7.69443	136.863	1.29225e-31
B4GALT2	-0.925739	6.04329	136.832	1.31239e-31
SNORD79	-2.19275	-0.0905085	136.792	1.3391e-31
CBLB	-0.93112	4.99761	136.7	1.40268e-31
APOC1P1	1.5779	0.544109	136.661	1.43047e-31
STOM	1.09676	8.39807	136.612	1.46619e-31
SLC15A3	1.38957	5.92	136.601	1.47433e-31
TM7SF4	2.0782	1.52203	136.373	1.65328e-31
TRIP13	-2.40603	4.55415	136.276	1.73654e-31
ODAM	2.90927	-0.437876	136.217	1.7888e-31
PTGES	-2.61198	5.49964	136.159	1.84191e-31
APBB1	1.30154	4.77014	136.142	1.85719e-31
SSFA2	0.991444	7.12876	136.002	1.99378e-31
URB1	-1.29388	5.94232	135.971	2.02498e-31
SRF	0.748512	6.10976	135.872	2.12861e-31
DNAJC12	-4.05259	4.74214	135.848	2.15432e-31
DCST1	-2.74665	-0.277902	135.842	2.16067e-31
EEF1A2	-5.7026	6.06869	135.687	2.33611e-31
GMPPA	-0.714687	5.80759	135.465	2.61271e-31
MARCH6	-1.10785	7.1482	135.445	2.63814e-31
TRAF5	-1.50893	4.81782	135.445	2.63878e-31
KIF2A	-0.979377	5.311	135.408	2.6884e-31
PDCD2L	-1.13195	3.52649	135.353	2.76377e-31
FBXO43	-2.37818	-0.137224	135.255	2.90317e-31
JUNB	1.31947	7.82303	135.059	3.20493e-31
SLC25A39	-0.720886	7.53954	135.026	3.25838e-31
ADCYAP1R1	1.74211	0.130154	135.01	3.28588e-31
FCGR3B	1.81132	2.69906	134.983	3.3301e-31
GREB1L	-3.47971	1.67264	134.979	3.33618e-31
SLC24A4	1.64672	0.809542	134.889	3.4911e-31
SMAD7	1.00319	5.20961	134.667	3.90461e-31
ALDH2	1.31125	8.47037	134.57	4.0994e-31
PUS7L	-1.30559	3.42262	134.476	4.29857e-31
MOCS1	1.23933	3.87396	134.379	4.51305e-31
GAPDH	-1.30883	11.1826	134.244	4.83069e-31
HSPE1	-1.13724	4.64603	134.192	4.9596e-31
CYP27B1	-2.31596	3.05148	134.135	5.10425e-31
GAN	-1.49925	2.09619	134.1	5.19561e-31
HYLS1	-1.25018	2.87756	134.075	5.2609e-31
ARHGEF6	1.09688	5.08543	134.053	5.32035e-31
MFAP3L	1.73736	2.5928	134.032	5.37676e-31
NKPD1	-2.66254	-0.667043	133.954	5.5911e-31
RBP2	2.69989	-0.215235	133.901	5.74263e-31
TNR	2.5455	-1.23326	133.841	5.91882e-31
TUBB6	1.36902	5.9377	133.706	6.33645e-31
PCDHGB7	1.30369	2.37618	133.695	6.36924e-31
LINC00472	1.65594	0.28	133.4	7.39259e-31
ZEB1	1.02176	4.92801	133.34	7.61865e-31
MCM3AP-AS1	-1.72501	0.73526	133.219	8.0965e-31
TARS2	-0.887131	5.41054	133.187	8.22656e-31
GSG2	-1.99474	1.70604	133.187	8.2268e-31
GART	-0.906325	6.28501	133.147	8.39779e-31
FBLN5	1.62153	6.08182	133.103	8.58336e-31
FAM72A	-2.35792	0.873439	133.081	8.68119e-31
ANAPC1	-0.813709	4.87852	132.999	9.04491e-31
BEAN1	-2.96678	3.40147	132.956	9.24594e-31
VMP1	-1.12959	7.4855	132.941	9.31353e-31
SLIT3	1.66478	5.16477	132.917	9.42639e-31
RAD51AP1	-2.01117	3.18348	132.917	9.42923e-31
ZFP36	1.74235	8.41683	132.892	9.54734e-31
CALM1	0.692717	8.62906	132.836	9.82081e-31
LOC150197	-3.25529	-0.0164636	132.799	1.00054e-30
RCCD1	-1.09756	3.69449	132.765	1.01783e-30
SEC24D	-0.988949	6.69236	132.756	1.02211e-30
PTGIR	1.27538	2.57567	132.747	1.02679e-30
NETO1	-4.70921	1.21978	132.644	1.08195e-30
HSF2BP	-2.02204	1.01556	132.495	1.16583e-30
HHIPL2	-5.89188	3.35252	132.461	1.18619e-30
B4GALNT4	-4.01521	3.66957	132.441	1.19789e-30
TMEM87B	-0.811178	6.21641	132.396	1.22554e-30
LCLAT1	-0.931011	4.69775	132.332	1.26573e-30
MGC27382	2.6059	-0.999308	132.282	1.29825e-30
CARD14	-2.63056	3.82281	132.104	1.41993e-30
CASKIN1	-3.25249	0.352608	132.087	1.43201e-30
CLCN2	-1.25779	3.19057	132.086	1.43304e-30
MMP1	-5.29697	6.91448	132.059	1.4523e-30
MMP13	-6.04178	5.13566	132.035	1.46998e-30
RAB19	-1.62616	0.816949	131.962	1.52543e-30
STEAP1	-2.70115	4.57905	131.853	1.61105e-30
SUZ12P	-1.27851	2.56078	131.791	1.6627e-30
MRM1	-1.04393	3.26678	131.756	1.6915e-30
EPB41L2	1.06467	5.82381	131.751	1.69602e-30
C1orf115	1.56696	4.96851	131.666	1.77042e-30
SLFN13	-1.73885	5.56626	131.653	1.78202e-30
HCST	1.33204	3.86025	131.605	1.82545e-30
HK3	1.73572	4.46342	131.554	1.87348e-30
CMTM1	-1.46364	0.606592	131.455	1.96841e-30
SRSF1	-0.532794	7.78688	131.43	1.99413e-30
AAA1	-5.78256	-1.25814	131.411	2.01297e-30
RAB11FIP1	1.23301	8.21649	131.324	2.10315e-30
FBXO41	-1.79387	3.9633	131.295	2.13407e-30
FGD6	-1.28566	6.01986	131.235	2.19992e-30
LOC100129917	-1.74428	1.06153	131.196	2.24302e-30
NFXL1	-0.99392	3.95934	131.194	2.24531e-30
ESRP1	-1.15789	7.01034	131.19	2.25009e-30
HMGA1	-1.90381	7.95431	131.179	2.26283e-30
BRI3BP	-1.40037	2.90853	131.168	2.27543e-30
SEC24A	-0.88525	5.99411	131.081	2.37695e-30
GAD1	-3.91135	1.99927	131.023	2.44788e-30
B3GALNT2	-0.955462	5.16322	131.017	2.45517e-30
ADAM8	-2.10445	6.18752	130.973	2.5099e-30
STRBP	-0.91547	5.29536	130.889	2.61858e-30
NF1	-0.833743	6.68542	130.86	2.65713e-30
LGSN	-4.73246	4.51002	130.854	2.66559e-30
LDHA	-1.24386	9.47175	130.795	2.74521e-30
PTGFRN	-1.31082	6.65784	130.607	3.01818e-30
HCG18	-0.806148	4.87763	130.55	3.10668e-30
LOC100125556	-0.934448	2.41643	130.358	3.42172e-30
MIS18A	-1.16979	3.7895	130.351	3.43303e-30
C2CD4D	-2.41481	0.906406	130.286	3.54738e-30
CDH13	1.58446	3.97641	130.251	3.61193e-30
C8orf77	-2.30133	-0.787026	130.198	3.70903e-30
OAZ1	0.672301	9.17917	130.197	3.71022e-30
C11orf86	-7.28628	1.6445	130.118	3.86121e-30
LTC4S	1.38658	1.38817	129.909	4.2899e-30
SGOL2	-1.65347	3.49773	129.775	4.58854e-30
ORAI1	0.757292	4.9315	129.703	4.75808e-30
SLC5A9	2.1781	1.976	129.677	4.82283e-30
TMEM79	-1.174	3.60732	129.595	5.02602e-30
NHS	-2.19366	4.24195	129.544	5.15717e-30
LRRFIP1	0.728538	7.30087	129.421	5.48616e-30
OVCH2	2.49255	-0.905628	129.29	5.85857e-30
AK4	-2.67485	4.76669	129.282	5.88417e-30
ARHGAP40	-3.52404	3.51955	129.263	5.94058e-30
NET1	-1.46306	7.54061	129.219	6.07369e-30
HEBP1	0.762606	5.43694	129.189	6.16694e-30
CTAGE7P	-1.3064	0.250374	129.171	6.22054e-30
IARS2	-0.870222	7.37738	129.141	6.31795e-30
LOC283104	-1.29397	2.65003	129.098	6.45406e-30
INTS7	-0.912264	5.19983	129.029	6.68455e-30
TMOD1	1.58861	2.26979	128.94	6.99021e-30
FKBP8	0.734286	7.80761	128.86	7.27812e-30
ELTD1	1.13401	4.43579	128.838	7.35914e-30
HSD17B4	0.876294	7.11438	128.818	7.43234e-30
PROS1	1.30378	5.93847	128.752	7.68266e-30
MRAS	0.997141	4.73406	128.721	7.80575e-30
EIF1B	0.685862	5.12871	128.71	7.84937e-30
WDR62	-2.1664	3.76871	128.702	7.88192e-30
SLC12A4	0.924574	5.91665	128.697	7.90108e-30
MYOZ1	2.05625	1.52822	128.588	8.34795e-30
TLR4	1.32824	4.88093	128.461	8.89884e-30
NTM	1.89681	4.55491	128.417	9.09532e-30
P4HA3	-2.23155	2.92202	128.389	9.2267e-30
MNF1	-1.09118	5.40475	128.372	9.30604e-30
PRICKLE2	1.06716	4.28643	128.296	9.67008e-30
TTC13	-0.97824	4.66928	128.208	1.01094e-29
ITLN1	3.61898	5.45586	128.199	1.01551e-29
LMO7	1.21399	8.35649	128.139	1.04625e-29
PRAME	-7.23107	4.68722	128.134	1.04899e-29
LAD1	-1.78295	7.32802	128.11	1.06177e-29
IL1RL1	2.70419	3.47887	128.062	1.08781e-29
IL11RA	1.12813	3.60728	128.03	1.10532e-29
PIAS3	-1.06506	6.17282	127.959	1.14577e-29
C11orf67	0.859	3.7545	127.959	1.14613e-29
CA3	1.97235	2.14001	127.953	1.14949e-29
KRT80	-2.22179	6.04692	127.865	1.2013e-29
C5orf46	-5.11777	-0.24301	127.844	1.21445e-29
BARX2	-3.76568	3.58302	127.842	1.21534e-29
PC	-1.54236	5.38047	127.778	1.2554e-29
PHF6	-0.9207	5.17136	127.749	1.2737e-29
PDE8B	1.34042	2.57873	127.696	1.30831e-29
SH3BGRL	0.870074	7.00756	127.639	1.34658e-29
ODZ4	-2.10908	4.18349	127.573	1.39178e-29
C20orf20	-0.961017	4.72565	127.569	1.39441e-29
PITX1	-3.90767	4.01715	127.461	1.47273e-29
SLC37A3	-0.834228	5.80358	127.374	1.53868e-29
C12orf32	-0.855377	5.19794	127.331	1.57256e-29
FEZF1	-5.72883	1.4886	127.323	1.57852e-29
COL5A1	-2.25439	8.47113	127.323	1.57909e-29
LOC100507377	-6.52122	-0.432756	127.233	1.65207e-29
DOPEY2	-1.04514	5.70169	127.115	1.75316e-29
WFDC3	-3.56065	3.50065	127.11	1.75767e-29
FGFR1OP	-0.96047	3.66044	127.053	1.80919e-29
C1orf126	-1.98551	1.55	127.032	1.82767e-29
EIF4G3	-0.753398	6.39358	127.001	1.85658e-29
IRAK1	-1.03952	7.56856	126.998	1.85953e-29
IKBKE	-1.11309	4.46841	126.953	1.90237e-29
FZD4	1.28206	5.64314	126.935	1.92003e-29
TM6SF1	1.12117	3.40033	126.92	1.93379e-29
ARHGAP44	1.52152	4.92811	126.874	1.97924e-29
SNHG1	-1.44853	5.10303	126.798	2.05632e-29
ZWILCH	-1.13998	4.05595	126.752	2.10525e-29
PTGER4	1.312	4.28066	126.715	2.14487e-29
KDELR2	-0.953048	8.68913	126.584	2.29153e-29
MGC12982	-1.52625	2.27991	126.568	2.30941e-29
TSPAN4	1.17889	6.19974	126.52	2.36626e-29
SLC5A3	-1.77236	6.28694	126.495	2.39579e-29
UGGT1	-0.894824	7.09067	126.354	2.57229e-29
AGBL1	2.40265	-0.824358	126.286	2.66239e-29
GON4L	-0.872603	6.02533	126.271	2.68293e-29
LOC387646	-1.5893	1.77646	126.244	2.71906e-29
NR1H2	0.703833	6.60981	126.107	2.91331e-29
IARS	-0.874016	7.09911	126.083	2.94924e-29
SORBS1	1.22156	5.04581	125.955	3.14486e-29
DUS4L	-1.11146	3.30142	125.8	3.40132e-29
LOC286190	-2.41157	-0.848313	125.725	3.53111e-29
C4orf21	-1.41888	2.47013	125.681	3.61055e-29
MYL6	0.77311	9.65096	125.667	3.63748e-29
PRDM11	1.07236	3.06037	125.664	3.64245e-29
C20orf72	-0.917136	4.52147	125.65	3.66856e-29
ETF1	0.61349	6.95401	125.42	4.11828e-29
C1orf98	-3.7965	-0.534227	125.36	4.24472e-29
TLCD1	-1.36044	4.54575	125.34	4.28843e-29
C18orf56	-2.21009	-0.234124	125.333	4.3029e-29
ID4	1.76249	5.0666	125.317	4.33851e-29
TOX2	1.55057	3.27633	125.296	4.38345e-29
IL31RA	-4.23868	1.96784	125.289	4.40014e-29
TMEM69	-0.785534	4.69789	125.245	4.49738e-29
C20orf94	-1.04205	1.11675	125.207	4.58619e-29
TAF2	-0.905078	5.38095	125.172	4.66695e-29
QSER1	-0.850911	5.54795	125.123	4.78334e-29
SLC16A11	1.93903	1.88711	124.998	5.09385e-29
DAB2IP	0.994081	6.20159	124.778	5.69322e-29
TNFSF11	-4.01216	1.4969	124.684	5.96794e-29
C10orf32	0.888054	4.66263	124.632	6.12718e-29
SEPT10	0.896815	6.02917	124.612	6.18789e-29
USP12	0.651262	5.36596	124.486	6.59585e-29
POC1A	-1.28884	3.37149	124.33	7.13354e-29
CKAP5	-0.957509	6.85358	124.286	7.29309e-29
AKR7A3	-4.72424	3.2296	124.152	7.80283e-29
C17orf108	1.02078	3.28156	124.096	8.02521e-29
ABHD5	0.750206	5.19564	124.039	8.26012e-29
F10	1.70211	2.19296	124.024	8.32471e-29
HELB	-1.32863	1.6533	123.996	8.44274e-29
GNL3L	-0.721588	5.42704	123.791	9.36228e-29
YBX2	-4.17253	2.28494	123.746	9.57355e-29
FLJ32224	-2.31066	-0.224012	123.716	9.72276e-29
PFKP	-1.89429	7.45245	123.675	9.92407e-29
SNORA72	-2.34449	0.528897	123.656	1.0019e-28
PDIK1L	-1.02375	4.53801	123.559	1.05212e-28
SBK1	-2.42134	5.07992	123.4	1.13995e-28
COCH	-3.81747	2.70188	123.367	1.15929e-28
AFF3	2.07756	3.52541	123.366	1.15981e-28
FOXP3	-1.85106	2.65953	123.338	1.17625e-28
XKRX	-3.10063	4.0733	123.276	1.21351e-28
FUT9	-6.51839	1.54376	123.27	1.21722e-28
PGM5	1.7352	3.79224	123.206	1.25671e-28
EGFL7	1.40403	5.90362	123.188	1.26866e-28
SLC5A6	-1.00265	5.26212	123.049	1.3604e-28
MGAT1	0.741821	7.74482	122.683	1.63569e-28
FBXO7	0.549129	6.65949	122.578	1.72517e-28
DNAJC10	-1.08343	7.30861	122.532	1.76578e-28
TRIM27	-0.688526	6.48062	122.524	1.77302e-28
TINF2	0.592191	5.92753	122.523	1.77363e-28
PSD3	-1.25536	5.55162	122.429	1.85915e-28
CLEC12A	1.81526	2.60884	122.374	1.91223e-28
ZBED6	-1.35017	3.93363	122.296	1.98822e-28
TSPAN12	1.24822	5.76689	122.25	2.03515e-28
DBI	0.830546	6.67441	122.204	2.0828e-28
ATP1A2	1.90213	1.83129	122.174	2.11481e-28
FLT4	1.28804	4.66368	122.147	2.14312e-28
IDE	-0.835688	5.89194	122.134	2.15709e-28
TAF1A	-0.983022	2.72248	122.084	2.21272e-28
SPP2	-7.24164	0.526442	122.081	2.21632e-28
PXDC1	1.13045	5.51235	122.062	2.23785e-28
B3GNT4	-3.06343	1.08508	122.047	2.25466e-28
PRRC2C	-0.822435	8.08405	122.021	2.28356e-28
SFTPA1	2.75966	12.2664	122.011	2.29563e-28
NES	1.51492	6.07337	122.008	2.29954e-28
FLVCR2	1.18631	4.57325	121.993	2.31692e-28
CA9	-5.31393	4.87212	121.953	2.36405e-28
SPINK1	-6.22917	7.78302	121.872	2.46241e-28
CRY2	1.03126	5.88011	121.633	2.7779e-28
SCARNA22	-4.40422	-1.83977	121.613	2.80504e-28
SNORD22	-2.79427	0.261085	121.559	2.88245e-28
PLAC1	-4.43452	-0.0103252	121.545	2.90375e-28
FAM72B	-2.22994	0.875135	121.525	2.93248e-28
ZSCAN20	-0.863944	1.85134	121.317	3.2562e-28
STX6	-0.687466	6.35821	121.301	3.28269e-28
MMP12	-4.04092	5.25563	121.274	3.32846e-28
SVEP1	1.49689	5.11237	121.257	3.35701e-28
TSPAN14	0.676812	7.1314	121.234	3.39546e-28
ORC2	-0.73467	4.76436	121.201	3.45245e-28
BRCA1	-1.6401	4.20012	121.17	3.50789e-28
TMEM62	-1.06743	5.7284	121.164	3.51822e-28
SNORD47	-2.1241	0.757792	121.103	3.62795e-28
GYG2	-2.07191	3.79394	120.937	3.94452e-28
PQLC1	0.813399	5.75901	120.934	3.95117e-28
TBXA2R	1.13969	1.69645	120.832	4.15896e-28
PIF1	-2.0564	2.01991	120.83	4.16258e-28
LOC641298	-1.24054	4.50293	120.768	4.29565e-28
LOC647946	-3.55585	-0.418844	120.768	4.29613e-28
COL22A1	-3.57783	2.59115	120.593	4.69255e-28
DUSP8	1.2981	4.14195	120.581	4.72012e-28
CLK2P	-1.02818	1.90465	120.577	4.72985e-28
FAM124A	1.25069	1.55671	120.516	4.87814e-28
LOC643650	2.34394	0.657287	120.494	4.93059e-28
KLHL12	-0.717037	5.4777	120.486	4.9519e-28
LENG1	0.664495	3.14377	120.382	5.21857e-28
BRIX1	-1.11647	5.60241	120.375	5.23542e-28
SLCO2A1	1.65908	6.524	120.332	5.35157e-28
LRP2BP	1.28911	2.62487	120.277	5.50197e-28
EPHB2	-2.32123	5.35137	120.275	5.5063e-28
PRMT3	-0.934515	4.22994	120.273	5.5114e-28
HLX	1.30843	3.51318	120.175	5.7914e-28
TUBA1A	1.07953	7.76315	120.074	6.09486e-28
ST14	-1.27822	8.37321	120.073	6.09796e-28
PAPSS2	1.28737	6.80387	120.063	6.12818e-28
TPPP3	2.13398	6.11006	120.044	6.18836e-28
FUT3	-2.1407	5.1052	119.997	6.33453e-28
NOSTRIN	1.48451	4.04964	119.921	6.58407e-28
UTP14A	-0.754092	4.59173	119.914	6.60687e-28
EMP3	1.22857	5.59859	119.899	6.65545e-28
APOC1	1.63876	7.19247	119.889	6.68995e-28
NEXN	1.2226	4.02611	119.799	6.99939e-28
LOC283481	1.5383	0.605266	119.784	7.05429e-28
SPDEF	-2.78161	5.44152	119.781	7.06519e-28
ANKRD36	-1.62478	3.353	119.745	7.1924e-28
ITIH3	1.47508	0.985994	119.72	7.28353e-28
ILF2	-0.882001	7.83277	119.701	7.35365e-28
IGF2BP3	-3.73869	4.63603	119.599	7.74226e-28
PTPLAD2	1.17623	3.5738	119.586	7.79338e-28
LILRB3	1.29585	3.5477	119.584	7.801e-28
NAT9	-0.810778	5.33289	119.533	8.00382e-28
BCL2L2	0.756081	5.62726	119.483	8.20857e-28
CRTAC1	2.41087	5.65204	119.428	8.44204e-28
DHTKD1	-1.07911	5.73862	119.301	9.00034e-28
CPSF3	-0.723245	5.68231	119.266	9.15743e-28
HIST1H3J	-5.46999	-0.919164	119.257	9.20053e-28
ARL6IP4	0.530865	6.89072	119.218	9.384e-28
FOSB	2.81692	7.6233	119.205	9.4465e-28
VIM	1.18555	10.1938	119.204	9.44863e-28
ZNF280C	-0.975068	3.00523	119.192	9.50908e-28
C10orf2	-1.12107	3.98432	119.041	1.02585e-27
HYOU1	-1.13524	8.31833	119.037	1.0279e-27
HECW1	-2.51681	0.949112	118.848	1.1307e-27
CLTC	-0.717286	9.33067	118.813	1.15093e-27
GOLGA7B	-2.62287	4.83015	118.793	1.1626e-27
AHCTF1	-0.783775	5.72978	118.757	1.18383e-27
HYAL1	1.93643	4.71244	118.682	1.22947e-27
IL7R	1.55294	4.66029	118.62	1.26822e-27
CHEK2	-1.38329	3.86966	118.567	1.30296e-27
ILK	0.625629	6.94747	118.517	1.33598e-27
C1orf38	1.10494	5.81561	118.474	1.36545e-27
VIL1	-6.76391	4.50059	118.455	1.37821e-27
FAM40B	-2.97468	3.7664	118.441	1.38819e-27
ARHGEF3	0.73699	5.53377	118.434	1.39341e-27
PARS2	-0.872493	2.91247	118.429	1.39672e-27
LOC648691	-3.65479	-0.0294051	118.412	1.40887e-27
VARS	-0.947885	7.14063	118.402	1.41576e-27
RUSC1	-0.946064	5.87939	118.298	1.4923e-27
PABPC1L	-2.14325	4.52027	118.281	1.50475e-27
WDR46	-0.68699	5.89113	118.197	1.57013e-27
HAVCR1	-5.21718	1.34049	118.142	1.61375e-27
TTI1	-0.783242	5.27081	118.138	1.61738e-27
GFOD1	1.18291	1.86544	118.134	1.62082e-27
GPC2	-3.26837	1.57436	118.032	1.70637e-27
P2RY1	1.24898	1.61891	118.014	1.72171e-27
NOL11	-0.768194	5.77693	117.971	1.75911e-27
MMAB	0.723642	4.98533	117.949	1.77881e-27
DAP3	-0.738823	7.00124	117.892	1.8305e-27
LOC100505666	-1.55988	1.27964	117.862	1.85842e-27
LOC100271836	-1.25394	2.37972	117.851	1.8696e-27
LIG3	-0.88073	5.13015	117.764	1.95305e-27
SLC2A5	-2.45192	3.24232	117.756	1.96037e-27
LY86	1.42843	3.69397	117.751	1.96605e-27
RNF13	0.732677	6.07528	117.72	1.99675e-27
LOC285629	-4.06403	1.14878	117.533	2.19368e-27
CCDC167	-0.97512	4.15858	117.521	2.20732e-27
SPICE1	-0.953833	4.46048	117.42	2.32303e-27
LGI2	-2.86828	3.97979	117.394	2.35337e-27
GYLTL1B	-2.084	5.24929	117.392	2.35629e-27
MAN1A2	-0.8882	5.44235	117.336	2.42343e-27
CEP85	-1.04874	4.5834	117.277	2.49709e-27
LOC100130894	-2.89257	-0.874779	117.263	2.51356e-27
KPNB1	-0.804397	8.00605	117.252	2.52864e-27
POLR2D	-0.790681	5.16798	117.218	2.57168e-27
ABP1	-4.64217	5.44356	117.133	2.68473e-27
NUP43	-0.737494	5.18186	117.129	2.68929e-27
TACC3	-1.4131	5.71185	117.092	2.74118e-27
ZMYND15	1.22606	2.96926	117.09	2.74325e-27
TMEM160	0.857312	2.35945	117.087	2.74794e-27
NIM1	2.15634	1.08008	117.079	2.75888e-27
CETP	1.17489	1.1483	117.07	2.77121e-27
NUP85	-0.760704	5.55785	117.045	2.80682e-27
L2HGDH	-1.0736	3.53097	117.02	2.84196e-27
CCDC85B	1.13243	4.0754	116.958	2.93212e-27
TXNDC17	-1.3394	6.3314	116.945	2.95115e-27
HPDL	-2.96756	1.17181	116.923	2.98376e-27
ARHGAP18	0.955843	6.00769	116.904	3.01333e-27
EFEMP1	1.44834	7.26222	116.902	3.01656e-27
CBX4	-0.935064	5.55095	116.886	3.04088e-27
WHSC1	-1.09941	6.60019	116.828	3.13051e-27
MXD4	0.848117	6.51539	116.749	3.25845e-27
FAM49A	1.15005	4.55025	116.729	3.29161e-27
C8orf73	-2.12275	5.51966	116.693	3.35092e-27
CDK12	-0.814609	6.26285	116.643	3.43613e-27
SNORD45C	-2.08739	-1.40449	116.618	3.48053e-27
ZMYM4	-0.563449	6.2617	116.612	3.491e-27
ABCA3	1.92744	8.53284	116.575	3.55716e-27
CST1	-5.75933	4.94839	116.55	3.60125e-27
TSPAN7	2.04743	5.54225	116.548	3.60459e-27
ZPLD1	-4.80548	-0.0601566	116.485	3.72208e-27
POLR1B	-0.772311	5.06596	116.44	3.80707e-27
ZNF365	1.64254	1.64514	116.429	3.82881e-27
RPE	-0.903286	4.72717	116.345	3.99346e-27
S100PBP	-0.724688	4.90737	116.319	4.0475e-27
SLC7A5	-2.27201	7.14826	116.318	4.04937e-27
BTK	1.29059	4.17666	116.299	4.0881e-27
BAIAP2L2	-3.39266	2.84879	116.259	4.17161e-27
C10orf137	-0.863514	4.2659	116.243	4.20472e-27
TMEM139	2.06207	3.26367	116.165	4.37243e-27
CENPH	-1.34327	3.17326	116.161	4.38167e-27
HSH2D	-1.1984	4.57454	116.155	4.39495e-27
OCLM	-1.79669	-0.629428	116.152	4.40163e-27
ZBED4	-0.741015	5.23385	116.113	4.48916e-27
HIST1H3D	-3.68892	0.854468	115.919	4.95028e-27
CPNE4	-3.42897	1.76442	115.893	5.01616e-27
LOC339894	-3.35359	0.622423	115.859	5.10354e-27
[truncated: 16,521 more rows]

## Sheet: PRAD
	logFC	logCPM	LR	PValue
[truncated: 16,736 more rows]

[truncated: 2 more sheets: THCA, UCEC]
