# Supplementary material for: Comprehensive analysis of normal adjacent to tumor transcriptomes
Source: Nat Commun. 2017 Oct 20;8:1077. doi: 10.1038/s41467-017-01027-z (PMC5651823; doi:10.1038/s41467-017-01027-z)
Supplement: Supplementary file 7 — Supplementary Data 5 [file 41467_2017_1027_MOESM7_ESM.xlsx]

## Sheet: Shared UD
Upstream Regulator	Molecule Type	p-value of overlap	Target molecules in dataset	Bladder	Breast	Colon	Liver	Lung	Prostate	Thyroid	Uterus	# <1e-5
leukotriene D4	chemical - endogenous mammalian	9e-15	ATF3,CYR61,EGR1,EGR2,EGR3,NR4A3,RCAN1	5.52e-18	0.00537	1	0.00988	3.32e-09	1	2.37e-16	7.76e-10	4
dalfampridine	chemical drug	7.81e-14	ATF3,CYR61,EGR1,EGR2,FOS,FOSB	2.15e-07	4.72e-07	1	1.69e-06	6.17e-05	1	1.04e-16	7.26e-16	5
CHRM1	g-protein coupled receptor	1.22e-13	CYR61,EGR1,EGR2,EGR3,FOS	1.4e-07	1.6e-06	1	4.16e-06	0.00285	1	2.63e-13	5.06e-09	5
bicuculline	chemical - endogenous non-mammalian	2.8e-13	ATF3,CYR61,EGR1,EGR2,FOS,FOSB	6e-07	1.07e-06	1	3.82e-06	0.000136	1	7.73e-16	4.21e-15	5
PDGF BB	complex	6.82e-13	ATF3,CNN1,CYR61,EGR1,EGR2,EGR3,FOS,FOSB,NR4A3	1.6e-19	0.000411	0.0236	2.48e-05	1.78e-06	1	2.03e-19	3.87e-13	4
NRG1	other	2.2e-12	CYR61,EGR1,EGR2,EGR3,FOS,FOSB,JUND,NR4A3	1.97e-09	7.1e-05	1	2.84e-05	1.79e-05	1	5.16e-13	2.98e-06	3
CREBBP	transcription regulator	3.54e-12	CXCL12,CYR61,EGR1,EGR2,EGR3,FOS,FOSB,JUND,NR4A3	6.97e-08	0.00691	0.0462	0.000599	0.000277	1	6.7e-08	4.49e-07	3
GnRH-A	chemical reagent	1.32e-11	ACE,ATF3,EGR1,EGR2,FOS,FOSB	0.00024	1.27e-05	1	0.0165	9.23e-06	1	4.2e-15	7.83e-13	3
formaldehyde	chemical - endogenous mammalian	1.51e-11	EGR1,EGR2,FOS,FOSB,JUND	5.5e-06	2.36e-09	1	9.73e-07	0.0152	1	1.04e-10	2.05e-07	5
EGF	growth factor	2.93e-11	ATF3,CYR61,EGR1,EGR2,EGR3,FOS,FOSB,JUND,NR4A3	1.46e-08	0.000374	0.0378	6.19e-06	2.58e-05	0.0368	2.96e-11	5.22e-11	4
Vegf	group	3.39e-11	ACE,ATF3,CNN1,CXCL12,CYR61,EGR1,FOSB,NR4A3,RCAN1	2.24e-10	0.0163	0.000954	5.48e-05	6.56e-09	1	6.17e-06	1.76e-08	4
CREB1	transcription regulator	6.57e-11	ATF3,CNN1,CYR61,EGR1,EGR2,FGL2,FOS,FOSB,NR4A3	5.68e-09	0.000604	1	0.0146	3.21e-06	1	9.81e-11	4.58e-07	4
carrageenan	chemical - endogenous non-mammalian	1e-10	EGR1,EGR2,FOS,FOSB,JUND	6.84e-07	1.19e-06	1	0.000177	0.0298	1	1.03e-09	9e-07	4
ELK4	transcription regulator	1.26e-10	EGR1,EGR2,EGR3,FOS	1.4e-07	1.6e-06	1	0.000473	0.00285	1	9.15e-11	5.06e-09	4
TGFB1	growth factor	1.75e-10	ACE,CNN1,CSRP1,CXCL12,CYR61,EGR1,EGR2,EGR3,FOS,FOSB,JUND,NR4A3	1.27e-16	5.77e-05	6.52e-13	0.012	1.77e-14	0.00281	6.06e-10	2.77e-05	4
TNF	cytokine	1.95e-10	ACE,ATF3,CNN1,CXCL12,CYR61,EGR1,EGR2,FOS,FOSB,JUND,NR4A3,RCAN1	3.96e-13	2.15e-06	7.97e-05	3.99e-08	4.76e-15	1.38e-05	1.28e-18	1.24e-07	6
lipopolysaccharide	chemical drug	1.99e-10	ACE,ATF3,CXCL12,CYR61,EGR1,EGR2,EGR3,FOS,FOSB,JUND,NR4A3,RCAN1	2.33e-09	0.0148	0.00939	4.11e-08	9.43e-19	0.0251	1.1e-25	8.79e-07	5
LDL	complex	2.95e-10	ATF3,EGR1,EGR3,FOS,FOSB,NR4A3,RCAN1	3.03e-10	0.000101	1	0.0263	7.58e-09	0.0232	4.69e-14	4.12e-10	4
leukotriene C4	chemical - endogenous mammalian	3.48e-10	EGR1,EGR2,EGR3,FOS	3.39e-09	3.29e-06	1	0.000749	0.00448	1	3.45e-10	1.39e-08	4
GFRA2	transmembrane receptor	3.95e-10	EGR1,EGR2,FOSB	5.2e-05	7.35e-09	1	0.00815	0.0201	1	1.83e-08	1.01e-05	2
beta-estradiol	chemical - endogenous mammalian	4.28e-10	ACE,ATF3,CNN1,CXCL12,CYR61,EGR1,EGR2,EGR3,FOS,FOSB,JUND,NR4A3	3.88e-13	0.000522	6.44e-07	5.67e-05	1.08e-12	0.000472	2.43e-09	1.12e-05	4
Ca2+	chemical - endogenous mammalian	5.22e-10	ATF3,CSRP1,CYR61,EGR1,FOS,JUND,NR4A3	1.28e-06	0.00164	0.0418	0.00516	2.01e-08	1	2.54e-08	7.32e-06	4
F2R	g-protein coupled receptor	6.93e-10	CXCL12,CYR61,EGR1,EGR3,FOS	4.6e-14	0.00596	0.0354	1.9e-05	0.00707	1	1.89e-10	7.43e-08	3
Calcineurin protein(s)	complex	7.57e-10	EGR1,EGR2,FOS,NR4A3,RCAN1	1.75e-07	0.000221	1	0.0113	0.00742	1	2.14e-10	4.37e-06	3
TP53	transcription regulator	7.73e-10	ACE,ATF3,CNN1,CSRP1,CXCL12,CYR61,EGR1,EGR2,EGR3,FOS,JUND	1.66e-12	0.00147	0.000696	0.00416	0.000169	4.64e-05	2.03e-09	1.15e-07	3
kainic acid	chemical toxicant	8.4e-10	ATF3,EGR1,EGR2,FOS,FOSB,JUND	3e-05	9.08e-06	1	0.000612	0.000411	1	1.47e-10	8.87e-14	3
2-amino-5-phosphonovaleric acid	chemical - other	8.4e-10	EGR1,EGR2,EGR3,FOS,FOSB,NR4A3	2.29e-06	0.000182	1	0.00687	0.00279	1	1.47e-10	2e-10	3
25-hydroxycholesterol	chemical reagent	9.77e-10	ATF3,FOS,FOSB,JUND,NR4A3	6.25e-06	0.00678	1	0.0124	8.86e-09	1	1.58e-08	1.63e-09	4
LY294002	chemical - kinase inhibitor	1.48e-09	ATF3,CYR61,EGR1,EGR2,EGR3,FOS,FOSB,NR4A3	8.72e-17	0.000417	1	0.0111	1.06e-09	1	4.86e-16	6.61e-11	4
IPMK	kinase	1.86e-09	CSRP1,CYR61,FOS,FOSB	0.0038	1.1e-05	7.78e-08	0.00163	1	1	3.3e-07	8.98e-06	3
Sch-23390	chemical drug	1.86e-09	EGR1,EGR2,FOS,FOSB	0.000104	9.74e-08	1	0.00163	1	1	3.3e-07	8.98e-06	3
thapsigargin	chemical toxicant	2.48e-09	ATF3,EGR1,EGR2,FOS,NR4A3,RCAN1	5.97e-07	0.00469	1	0.0112	2.45e-07	1	2.72e-11	2.63e-08	4
SRF	transcription regulator	3e-09	CNN1,CSRP1,EGR1,EGR2,EGR3,FOS,FOSB	3.38e-14	2.45e-07	9.76e-07	1	0.000399	1	6.18e-11	1.41e-07	5
PD98059	chemical - kinase inhibitor	3.16e-09	ACE,ATF3,EGR1,EGR2,EGR3,FOS,FOSB,JUND	9.6e-10	0.00437	0.00191	0.000677	5.15e-09	1	4.45e-14	1.12e-11	4
potassium chloride	chemical drug	4.34e-09	ATF3,EGR1,EGR2,FOS,NR4A3	5.85e-08	0.000605	1	0.0216	0.000248	1	9.29e-08	1.71e-10	3
P38 MAPK	group	4.8e-09	ATF3,CXCL12,EGR1,EGR2,FOS,NR4A3,RCAN1	6.64e-15	0.000643	0.00218	0.000383	2.62e-10	1	3.23e-17	3.51e-06	4
okadaic acid	chemical toxicant	5.52e-09	ACE,EGR1,FOS,FOSB,JUND	3.29e-05	0.000694	1	9.38e-05	0.00287	0.0215	3.66e-06	2.06e-05	1
6,7-dinitroquinoxaline-2,3-dione	chemical reagent	7.9e-09	EGR1,FOS,FOSB	0.0249	1.46e-07	1	0.000109	1	1	6.98e-10	1.55e-10	3
Pkc(s)	group	8.33e-09	ATF3,CYR61,EGR1,EGR2,FOS,NR4A3	1.2e-09	0.000771	1	0.0025	1.77e-07	1	2.88e-16	4.13e-09	4
bisindolylmaleimide I	chemical - kinase inhibitor	1.12e-08	ACE,EGR1,FOS,JUND,RCAN1	6.41e-05	0.0169	1	0.000161	0.00472	1	7.26e-06	0.000853	1
forskolin	chemical toxicant	1.31e-08	ACE,ATF3,CNN1,EGR1,FOS,FOSB,JUND,NR4A3	2.52e-11	0.00177	0.0063	0.00194	0.000498	1	1.49e-08	2.57e-06	3
phorbol myristate acetate	chemical drug	1.58e-08	ACE,CYR61,EGR1,EGR2,EGR3,FOS,FOSB,JUND,RCAN1	1.34e-07	0.0131	1	0.0176	5.4e-10	7.31e-06	4.73e-09	1.29e-10	5
A23187	chemical reagent	1.73e-08	ACE,EGR1,FOS,FOSB,RCAN1	6.64e-06	0.00133	1	0.0356	0.000869	1	1.11e-05	1.77e-06	2
aplidine	biologic drug	2.21e-08	FOS,FOSB,JUND	0.0331	0.000107	1	0.000202	1	1	6.52e-12	3.33e-07	2
VEGFA	growth factor	2.62e-08	ACE,CXCL12,CYR61,EGR1,FOS,RCAN1	4.61e-11	1	0.00188	0.00495	8.57e-06	0.00416	2.29e-08	0.000101	3
F2	peptidase	2.62e-08	CYR61,EGR1,FOS,FOSB,NR4A3,RCAN1	2.88e-12	0.0137	1	0.0314	0.00165	1	1.4e-16	6.84e-06	3
quinolinic acid	chemical - endogenous mammalian	3.41e-08	EGR1,FOS,FOSB,JUND	0.000835	1.75e-06	1	0.000235	0.0355	1	1.17e-07	1.33e-06	3
H89	chemical - kinase inhibitor	3.87e-08	ACE,EGR1,EGR2,EGR3,FOS	1.67e-05	0.00211	1	0.0476	0.000235	1	1.22e-06	1.31e-07	2
U0126	chemical - kinase inhibitor	4.13e-08	ATF3,EGR1,EGR3,FOS,FOSB,JUND,NR4A3	1.16e-13	0.000358	1	4.61e-05	4.47e-09	0.0015	3.7e-10	4.75e-11	4
EPHB1	kinase	4.73e-08	EGR1,EGR2,FOS	8.39e-06	8.74e-07	1	0.000324	1	1	9.7e-09	7.11e-07	4
omeprazole	chemical drug	4.88e-08	CNN1,CXCL12,EGR1,FOS	4.9e-05	0.000119	0.00189	0.000305	1	1	8.32e-06	0.0036	1
prostaglandin E2	chemical - endogenous mammalian	6.02e-08	ATF3,CXCL12,EGR1,EGR2,FOS,FOSB	2.62e-10	0.00261	1	0.00807	2.87e-05	1	2.93e-14	2.62e-09	3
CHRM3	g-protein coupled receptor	6.5e-08	CYR61,EGR1,FOS	0.000933	0.00021	1	3.13e-06	1	1	2.98e-06	0.000184	2
DRD1	g-protein coupled receptor	6.5e-08	EGR1,FOS,FOSB	0.0452	1.2e-06	1	0.000395	1	1	2.98e-06	9.76e-07	3
ST3-Hel2A-2	chemical reagent	6.5e-08	ATF3,EGR2,FOS	1.15e-05	0.00021	1	0.0296	0.00239	1	2.98e-06	9.76e-07	2
AFP	transporter	6.5e-08	EGR1,EGR2,FOS	0.000933	1.2e-06	1	0.000395	1	1	2.98e-06	0.000184	2
BDNF	growth factor	6.94e-08	CYR61,EGR1,EGR2,FOS,FOSB,NR4A3	3.61e-05	2.59e-05	1	0.00129	0.0156	1	6.23e-09	0.000218	1
CREM	transcription regulator	8.02e-08	ACE,ATF3,EGR1,EGR2,FOS	3.79e-05	0.00318	1	1	6.68e-05	0.00672	1.39e-07	1.01e-08	2
GNRH1	other	9.87e-08	EGR1,EGR2,FOS,FOSB	0.00177	9.62e-08	1	0.0106	1	1	4.41e-07	3.8e-06	3
IL1B	cytokine	9.95e-08	ATF3,CXCL12,EGR1,FOS,FOSB,JUND,NR4A3,RCAN1	3.94e-11	0.0259	0.00132	0.000459	1.75e-11	0.00619	4.83e-12	2.6e-09	4
dexamethasone	chemical drug	1.05e-07	ACE,CXCL12,CYR61,EGR1,EGR2,EGR3,FOS,FOSB,JUND,RCAN1	2.8e-11	0.00536	2.95e-07	1.72e-06	1.07e-10	0.000319	2.25e-11	7.23e-06	6
TLE1	transcription regulator	1.13e-07	ATF3,EGR1,FOS	0.00132	0.000297	1	0.000558	1	1	3.28e-08	1.69e-06	2
GNA13	enzyme	1.13e-07	CNN1,EGR1,FOS	2.02e-07	2.07e-06	3.56e-05	0.000558	1	1	0.000541	0.00026	2
NFATC3	transcription regulator	1.14e-07	ATF3,EGR2,EGR3,FOS	4.88e-06	0.00616	1	1	5.91e-09	1	2.14e-10	4.37e-06	4
nitric oxide	chemical - endogenous mammalian	1.15e-07	ACE,ATF3,CXCL12,EGR1,FOS	1.33e-09	0.0399	0.048	0.000933	0.0228	1	4.29e-06	0.000215	2
IFNG	cytokine	1.31e-07	ATF3,CXCL12,EGR1,EGR2,EGR3,FGL2,FOS,FOSB,JUND	4.83e-08	0.000153	0.00194	1	5.98e-13	0.00503	4.06e-10	2.12e-06	4
MAPK1	kinase	1.41e-07	ATF3,EGR1,EGR2,FOS,FOSB,JUND	1.63e-07	0.00052	8.66e-06	0.00218	1.79e-05	1	2.11e-13	3.42e-05	3
CSF3	cytokine	1.51e-07	CXCL12,EGR1,EGR2,EGR3,FOS	7.67e-05	0.00454	1	0.00114	2.17e-06	1	6.6e-10	6.54e-07	3
MAP2K1/2	group	1.58e-07	ATF3,EGR1,EGR2,FOS	2.86e-07	0.000281	1	0.0132	1	0.012	3.86e-10	6.06e-06	3
FOXO3	transcription regulator	1.6e-07	CYR61,EGR1,EGR2,FOS,FOSB	5.97e-07	2.17e-05	1	0.0112	0.0283	1	3.58e-07	0.000278	2
EGR1	transcription regulator	1.65e-07	ACE,ATF3,EGR1,EGR2,JUND	1.49e-10	0.00477	0.00186	0.0114	0.000165	1	3.72e-07	1.59e-05	2
NRG2	growth factor	1.68e-07	CYR61,EGR1,FOSB,NR4A3	7.9e-06	0.00743	1	0.0136	0.00968	1	2.11e-08	0.000241	2
cocaine	chemical drug	1.7e-07	EGR1,EGR2,FOS,FOSB,NR4A3	4.59e-08	2.29e-05	1	1	0.0293	1	8.13e-10	1.64e-05	2
MAPK3	kinase	1.91e-07	EGR1,FOS,FOSB,JUND	3.77e-07	0.000322	1	0.000814	0.0011	1	9.96e-07	7.28e-06	3
1-methyl-4-phenyl-1,2,3,6-tetrahydropyridine	chemical toxicant	2.02e-07	EGR1,EGR3,FOS,FOSB	9.87e-06	0.000337	1	0.0148	0.0109	1	1.07e-06	4.09e-11	3
cycloheximide	chemical reagent	2.05e-07	CYR61,EGR1,FOS,FOSB,JUND,RCAN1	3.33e-08	0.0339	0.0101	0.000419	5.82e-06	1	5.01e-13	2.69e-07	4
FOSL1	transcription regulator	2.28e-07	EGR1,EGR2,FOS,FOSB	4.9e-07	2.73e-07	1	0.0156	0.00129	1	3.31e-08	8.67e-06	4
FAS	transmembrane receptor	2.42e-07	EGR1,EGR2,FGL2,FOS,FOSB,JUND	3.3e-06	0.000785	1	6.15e-05	0.00353	1	2.25e-10	3.32e-07	3
DICER1	enzyme	2.44e-07	CYR61,EGR1,EGR2,EGR3,FOS	1.13e-06	0.000497	1	0.0141	1	1	3.36e-08	2.33e-05	2
(+)-MK-801	chemical drug	2.55e-07	EGR1,FOS,FOSB,JUND	1	1.27e-05	1	0.001	0.0128	1	3.93e-08	9.7e-06	2
ADRB3	g-protein coupled receptor	2.67e-07	CXCL12,EGR1,FOS	6.62e-07	0.000516	1	1.27e-05	1	1	1.08e-07	3.99e-06	3
IRAK4	kinase	2.7e-07	ATF3,EGR1,FOS,FOSB	2.38e-08	0.000415	1	0.0169	3.31e-08	1	9.93e-10	6.82e-11	4
SFTPA1	transporter	2.85e-07	CYR61,EGR1,FOS,FOSB	2.61e-08	0.000432	1	4.98e-05	0.0137	1	1.64e-06	2.55e-07	3
Jnk	group	3.09e-07	CXCL12,EGR1,FOS,FOSB,JUND	1.62e-06	0.00676	1	0.00194	7.02e-06	1	1e-10	1.51e-06	4
Pkg	group	3.2e-07	EGR1,FOS,FOSB	1	5.88e-06	1	0.00109	1	1	1.39e-07	3.1e-08	3
methylphenidate	chemical drug	3.2e-07	EGR1,FOS,FOSB	1	5.88e-06	1	0.00109	1	1	1.45e-05	4.78e-06	2
TREM1	transmembrane receptor	3.42e-07	ATF3,EGR1,EGR2,EGR3,RCAN1	7.15e-10	1	1	1	7.81e-11	1	2.81e-09	3.23e-05	3
NRTN	growth factor	3.8e-07	EGR1,EGR2,FOSB	6.59e-05	6.97e-06	1	1	0.00716	1	1.72e-05	0.000565	1
SP600125	chemical - kinase inhibitor	4.06e-07	ATF3,CYR61,EGR1,FOS,FOSB	1.54e-08	0.00786	1	0.00237	0.0128	1	7.43e-08	9.51e-08	3
5-O-mycolyl-beta-araf-(1->2)-5-O-mycolyl-alpha-araf-(1->1')-glycerol	chemical - endogenous non-mammalian	4.99e-07	ATF3,EGR2,NR4A3,RCAN1	2.52e-12	1	1	1	1.11e-07	1	6.82e-11	0.000531	3
haloperidol	chemical drug	4.99e-07	EGR1,FOS,FOSB,NR4A3	0.0496	2.46e-05	1	0.0225	0.0199	1	8.04e-05	5.12e-07	1
amphetamine	chemical drug	5.23e-07	ATF3,EGR1,FOS,FOSB	0.000474	0.000671	1	0.023	1	1	1.15e-07	5.43e-07	2
ESR2	ligand-dependent nuclear receptor	5.33e-07	ATF3,CNN1,CXCL12,EGR1,EGR3,FOS	2.42e-09	0.00143	0.0208	0.00098	0.000137	1	1.58e-05	0.00756	1
FBXO25	enzyme	5.72e-07	EGR1,FOS	0.00837	3.87e-06	1	7.3e-06	1	1	7.07e-06	3.37e-06	4
KISS1	other	6.03e-07	EGR1,FOS,RCAN1	0.0038	0.000871	1	0.00163	1	1	2.72e-05	0.000761	0
epigallocatechin-gallate	chemical drug	6.15e-07	CYR61,EGR1,FOS,FOSB,JUND	4.19e-07	0.000998	1	0.00321	2.14e-05	1	7.95e-09	3.39e-06	3
GNRH	group	7.92e-07	ATF3,EGR1,FOS	2.89e-06	0.00104	1	0.00194	1	1	4.79e-09	1.07e-07	3
MKNK1	kinase	9.99e-07	CYR61,FOS,FOSB,NR4A3	0.000868	0.00107	0.015	0.031	1	1	0.000157	0.0152	0
TGFB2	growth factor	9.99e-07	CNN1,EGR1,EGR2,FOS	6.73e-05	4.85e-05	0.015	0.031	0.031	1	7.62e-06	0.000878	1
TGFB3	growth factor	1.04e-06	CYR61,FOS,FOSB,JUND	7.05e-05	0.0176	0.000178	0.00273	0.0318	1	3.18e-07	0.000903	1

## Sheet: Bladder UD
Upstream Regulator	Molecule Type	p-value of overlap	Target molecules in dataset
PDGF BB	complex	1.6e-19	ATF3,CCL2,CNN1,CTGF,CXCL2,CYR61,EGR1,EGR2,EGR3,FOSL1,IER3,IL6,LIF,MYC,MYH11,NEXN,NR4A3,PTGS2,RND3,THBS1,TRIB1
leukotriene D4	chemical - endogenous mammalian	5.52e-18	ATF3,CCL2,CXCL2,CYR61,EGR1,EGR2,EGR3,IL6,NR4A3,PTGS2,RCAN1,SELE
LY294002	chemical - kinase inhibitor	8.72e-17	ATF3,CCL2,CSF3,CTGF,CXCL2,CYR61,EGR1,EGR2,EGR3,FOSL1,IER3,IL6,LIF,MYC,MYH11,NR4A3,PDE4B,PTGS2,RAP1A,RND3,THBS1,ZEB1
TGFB1	growth factor	1.27e-16	ACTG2,CCL2,CDC42EP3,CLIC4,CNN1,CPQ,CSRP1,CTGF,CXCL12,CXCL2,CYR61,DNAJB4,EGR1,EGR2,EGR3,FILIP1L,GSN,IER3,IL6,LIF,MGP,MYC,MYH11,MYLK,NR4A3,PTGS2,RAP1A,SDPR,SELE,SERTAD1,SLIT3,SMOC2,THBS1,TUBA1A,ZEB1
P38 MAPK	group	6.64e-15	ATF3,CCL2,CTGF,CXCL12,EGR1,EGR2,IER3,IL6,MYC,MYH11,NR4A3,PTGS2,RCAN1,RND3,SELE,SLC8A1,THBS1,TRIB1
F7	peptidase	7.09e-15	CTGF,CXCL2,CYR61,EGR1,FOSL1,IL6,LIF,MYC,RND3
SRF	transcription regulator	3.38e-14	ACTG2,CNN1,CSRP1,CTGF,DMD,DSTN,EGR1,EGR2,EGR3,FILIP1L,FOSL1,GSN,MYH11,MYLK,PTGS2,RND3,SLC8A1
F2R	g-protein coupled receptor	4.6e-14	CCL2,CTGF,CXCL12,CYR61,EGR1,EGR3,IL6,PTGS2,SELE,THBS1
U0126	chemical - kinase inhibitor	1.16e-13	ATF3,CCL2,CDC42EP3,CSF3,CTGF,CXCL2,EGR1,EGR3,FOSL1,GSN,IER3,IL6,LIF,MYC,NR4A3,PTGS2,RND3,THBS1,TRIB1
beta-estradiol	chemical - endogenous mammalian	3.88e-13	ATF3,C8orf4,CAP2,CCDC80,CCL2,CNN1,CTGF,CXCL12,CXCL2,CYR61,EGR1,EGR2,EGR3,FOSL1,IER3,IL17RD,IL6,LIF,MGP,MYC,MYLK,NR4A3,PDE4B,PPP1R12A,PTGS2,RAP1A,RND3,SELE,SLC8A1,THBS1,TRIB1,ZEB1
TNF	cytokine	3.96e-13	ATF3,CCDC80,CCL2,CLIC4,CNN1,CSF3,CTGF,CXCL12,CXCL2,CYR61,DMD,EGR1,EGR2,FOSL1,IER3,IL17RD,IL6,LIF,MGP,MYC,MYLK,NR4A3,PDE4B,PTGS2,RCAN1,RGS5,RND3,SELE,SLC8A1,THBS1,ZAK
ERK	group	7.86e-13	CCL2,CTGF,CXCL2,EGR1,EGR2,FOSL1,IER3,IL6,LIF,MYC,MYLK,PTGS2,THBS1,TUBA1A
TP53	transcription regulator	1.66e-12	ATF3,CCDC80,CCL2,CDC42EP3,CLIC4,CNN1,COL14A1,CSRP1,CTGF,CXCL12,CYR61,DSTN,EGR1,EGR2,EGR3,FOSL1,GSN,IER3,IL6,LIF,LPP,MYC,PDE4B,PTGS2,RND3,SSPN,THBS1,ZEB1
5-O-mycolyl-beta-araf-(1->2)-5-O-mycolyl-alpha-araf-(1->1')-glycerol	chemical - endogenous non-mammalian	2.52e-12	ATF3,CCL2,CXCL2,EGR2,IER3,NR4A3,PDE4B,PTGS2,RCAN1,RND3
F2	peptidase	2.88e-12	CCL2,CTGF,CYR61,EGR1,FOSL1,IER3,IL6,MYC,MYH11,NR4A3,PTGS2,RCAN1,SELE,THBS1
SB 216763	chemical toxicant	3.93e-12	CCL2,CTGF,CYR61,IL6,MYC,NR4A3,PTGS2,RND3
HRAS	enzyme	2.24e-11	CCDC80,CNN1,CSRP1,CTGF,CXCL12,CXCL2,EGR1,FOSL1,GSN,IL17RD,IL6,LPP,MAOB,MYC,MYH11,NEXN,PTGS2,THBS1
forskolin	chemical toxicant	2.52e-11	ACTG2,ATF3,CAP2,CNN1,CTGF,EGR1,FOSL1,IER3,IL6,MYC,NR4A3,PDE4B,PDLIM3,PTGS2,RGS5,THBS1,TRIB1,TUBA1A,ZEB1
dexamethasone	chemical drug	2.8e-11	ACTG2,C8orf4,CCL2,CDC42EP3,CLIC4,CTGF,CXCL12,CXCL2,CYR61,EGR1,EGR2,EGR3,FILIP1L,FOSL1,IER3,IL6,LIF,MAOB,MGP,MYC,PDE4B,PTGS2,RCAN1,RGS5,SDPR,SELE,SMOC2,THBS1,TSPAN2
IL1B	cytokine	3.94e-11	ATF3,CCL2,CSF3,CSRNP1,CTGF,CXCL12,CXCL2,EGR1,FOSL1,IER3,IL6,LIF,MYC,MYH11,MYLK,NR4A3,PDE4B,PTGS2,RCAN1,SELE,THBS1
VEGFA	growth factor	4.61e-11	CCL2,CLIC4,CTGF,CXCL12,CYR61,EGR1,IL6,MYLK,PTGS2,RCAN1,SELE,SYNM,THBS1
IL17A	cytokine	5.26e-11	CCL2,CSF3,CTGF,CXCL12,CXCL2,CYR61,FOSL1,IL6,LIF,MYC,PTGS2,SELE
Ras	group	1.06e-10	CCL2,CTGF,EGR1,FOSL1,LIF,MAOB,MYC,MYH11,PTGS2,ZEB1
lysophosphatidic acid	chemical - other	1.07e-10	CCL2,CTGF,CXCL2,CYR61,EGR1,IL6,LIF,MYC,PTGS2
EGR1	transcription regulator	1.49e-10	ATF3,CCL2,CXCL2,EGR1,EGR2,FOSL1,MAOB,MYC,PTGS2,PTRF,THBS1
F10	peptidase	1.72e-10	CCL2,CTGF,CYR61,EGR1,IL6,SELE
FGF2	growth factor	1.89e-10	CCL2,CSF3,CXCL12,CYR61,EGR1,FOSL1,IL6,MGP,MYC,PPP1R12A,PTGS2,SELE,THBS1,ZEB1
Vegf	group	2.24e-10	ATF3,CNN1,CXCL12,CYR61,EGR1,FOSL1,IL6,MAOB,MGP,MYC,NR4A3,PTGS2,RCAN1,SELE,TRIB1,ZEB1
prostaglandin E2	chemical - endogenous mammalian	2.62e-10	ATF3,CCL2,CTGF,CXCL12,EGR1,EGR2,FOSL1,IER3,IL6,MYC,PDE4B,PTGS2,THBS1
SMARCA4	transcription regulator	2.7e-10	ATP2B4,C8orf4,CCL2,CTGF,EGR1,HEPH,IER3,IL6,MAOB,MAP1B,MGP,MYC,MYH11,MYLK,NCALD,PDE4B,SERTAD1
LDL	complex	3.03e-10	ATF3,CCL2,CTGF,CXCL2,EGR1,EGR3,IL6,NR4A3,PTGS2,RCAN1,RND3,SELE
ESR1	ligand-dependent nuclear receptor	3.73e-10	ATF3,C8orf4,CAP2,CASQ2,CCL2,CDC42EP3,CFL2,CNN1,CXCL12,EGR1,EML1,FOSL1,GSN,IER3,IL6,MAP1B,MYC,PDLIM3,PPP1R12A,PTGS2,RND3,SELE,TRIB1,ZAK
MYD88	other	4.24e-10	CCL2,CLIC4,CSF3,CXCL12,CXCL2,CYR61,EGR1,IL6,MYC,PDE4B,PTGS2,SELE
AGT	growth factor	4.25e-10	ATF3,CCL2,CTGF,CXCL2,EGR1,IL6,LIF,LPP,MYC,NCALD,PTGS2,RCAN1,SELE,SLC8A1,ZEB1
EGFR	kinase	4.49e-10	CCL2,CTGF,CXCL12,EGR1,EGR3,FOSL1,IER3,IL6,MYC,PTGS2,THBS1,TNXB,ZEB1
IFNLR1	transmembrane receptor	6.17e-10	ATF3,CXCL2,IL6,LIF,MYC,PTGS2,THBS1
TREM1	transmembrane receptor	7.15e-10	ATF3,CXCL2,EGR1,EGR2,EGR3,FOSL1,IL6,LIF,PTGS2,RCAN1,THBS1
FSH	complex	8.17e-10	ACTG2,CAP2,CTGF,FILIP1L,FOSL1,IL6,MYC,PDLIM3,PTGS2,RGS5,THBS1,TRIB1,TUBA1A,ZEB1
PD98059	chemical - kinase inhibitor	9.6e-10	ATF3,CCL2,CTGF,CXCL2,EGR1,EGR2,EGR3,FOSL1,IER3,IL6,MYC,MYH11,PTGS2,SELE,SLC8A1,THBS1
CHUK	kinase	9.81e-10	ATF3,CCL2,CXCL12,CXCL2,IL6,MGP,MYC,PTGS2,RCAN1,SELE,SMOC2
Pkc(s)	group	1.2e-09	ATF3,CCL2,CTGF,CYR61,EGR1,EGR2,FOSL1,IL6,MAOB,NR4A3,PTGS2
nitric oxide	chemical - endogenous mammalian	1.33e-09	ATF3,CTGF,CXCL12,EGR1,IER3,IL6,MYC,PTGS2,SELE,THBS1
Mek	group	1.6e-09	CTGF,EGR1,EGR2,EGR3,IL6,MYC,PTGS2,RND3,THBS1,ZEB1
resiquimod	chemical drug	1.8e-09	ATF3,CCL2,CSF3,CXCL12,CXCL2,IER3,IL6,LIF,PTGS2,RAP1A
NRG1	other	1.97e-09	CTGF,CYR61,EGR1,EGR2,EGR3,IER3,MYC,NR4A3,PTGS2,PTRF,SELE
NR3C1	ligand-dependent nuclear receptor	2.02e-09	C8orf4,CCL2,CDC42EP3,CSRNP1,CXCL2,CYR61,EGR1,IER3,IL6,LIF,MYC,PDE4B,PTGS2,SDPR,SELE,THBS1,ZAK
lipopolysaccharide	chemical drug	2.33e-09	ATF3,CCL2,CDC42EP3,CLIC4,CSF3,CTGF,CXCL12,CXCL2,CYR61,EGR1,EGR2,EGR3,GSN,IER3,IL6,LIF,MYC,NFIX,NR4A3,PDE4B,PTGS2,RCAN1,RND3,SELE,THBS1,TRIB1
sphingosine-1-phosphate	chemical - endogenous mammalian	2.39e-09	CCL2,CTGF,CXCL2,EGR1,IL6,PTGS2,SELE,THBS1
ESR2	ligand-dependent nuclear receptor	2.42e-09	ATF3,CCL2,CNN1,CTGF,CXCL12,EGR1,EGR3,EPHA3,MYC,PDLIM3,PPP1R12A,PTGS2,SELE,TRIB1
PTX3	other	2.54e-09	CCL2,CTGF,CXCL2,EGR2,EGR3,IL6
paclitaxel	chemical drug	2.72e-09	ATF3,CCL2,CDC42EP3,CTGF,CXCL2,EGR1,FOSL1,IER3,IL6,MYC,PTGS2,THBS1
MAP2K1	kinase	2.86e-09	ATF3,CCL2,CTGF,EGR2,FOSL1,IL6,MAOB,MYC,PTGS2,THBS1
N-nitro-L-arginine methyl ester	chemical drug	2.89e-09	ATF3,CCL2,CTGF,CXCL2,IL6,MAP1B,PTGS2,SELE
PDGFB	growth factor	3.15e-09	CNN1,EGR1,IL6,MYC,PTGS2,RGS5,THBS1
leukotriene C4	chemical - endogenous mammalian	3.39e-09	CCL2,EGR1,EGR2,EGR3,PTGS2
PTAFR	g-protein coupled receptor	3.39e-09	CCL2,CXCL2,IL6,PTGS2,ZEB1
Akt	group	3.46e-09	CCL2,CTGF,CXCL12,EGR2,FOSL1,IER3,IL6,MYC,PTGS2,SLC8A1,THBS1
IL1R1	transmembrane receptor	3.58e-09	CXCL12,CXCL2,EGR1,IL6,MYH11,PTGS2,SELE
SU6656	chemical toxicant	4.69e-09	ATF3,CTGF,EGR1,IER3,MYC,PTGS2
CSF2	cytokine	5.51e-09	CCL2,CSF3,CXCL2,EGR1,EGR2,EGR3,FOSL1,IER3,IL6,MYC,PDE4B,PTGS2,THBS1,ZAK
NOS3	enzyme	5.68e-09	ATF3,CCL2,CXCL12,IL6,PDE5A,PTGS2
CREB1	transcription regulator	5.68e-09	ATF3,ATP2B4,CNN1,CSRNP1,CXCL2,CYR61,EGR1,EGR2,FGL2,IER3,IL6,MYC,NR4A3,PTGS2,SERTAD1
E. coli serotype 0127B8 lipopolysaccharide	chemical - endogenous non-mammalian	5.77e-09	CCL2,CTGF,CXCL12,CXCL2,EGR2,IL6,LIF,NCALD,PTGS2,SYNM
Y 27632	chemical drug	5.89e-09	CCL2,CTGF,IL6,MYC,MYH11,PTGS2,THBS1
wortmannin	chemical - kinase inhibitor	6.4e-09	CCL2,CTGF,EGR1,IL6,MYC,MYH11,NR4A3,PTGS2,RAP1A,SELE
EDN1	cytokine	9.1e-09	CCL2,CTGF,EGR1,FOSL1,IL6,MYC,PTGS2,SELE,SLC8A1,THBS1
IKBKB	kinase	9.34e-09	ATF3,CCL2,CXCL12,CXCL2,EGR1,IL6,MGP,MYC,PTGS2,RCAN1,SELE
let-7	microrna	9.78e-09	DMD,FOSL1,IL6,MYC,PPP1R12B,PTGS2,RCAN1,THBS1,TRIB1
Ap1	complex	1.17e-08	ATF3,CCL2,CXCL12,FOSL1,IL6,MYC,PTGS2,SELE,SLC8A1
atorvastatin	chemical drug	1.34e-08	C8orf4,CCL2,CTGF,CYR61,EGR1,IER3,IL17RD,IL6,PTGS2,SELE
TSC22D3	transcription regulator	1.35e-08	CCL2,EGR2,EGR3,IL6,PTGS2,SELE
5-N-ethylcarboxamido adenosine	chemical reagent	1.42e-08	CCL2,CTGF,EGR1,EGR2,IL6,NR4A3,PDE5A,THBS1
EGF	growth factor	1.46e-08	ATF3,CTGF,CYR61,EGR1,EGR2,EGR3,FOSL1,IER3,IL6,MYC,NR4A3,PTGS2,SDPR,THBS1
SP600125	chemical - kinase inhibitor	1.54e-08	ATF3,CCL2,CTGF,CXCL2,CYR61,EGR1,IL6,PTGS2,SELE,THBS1
5-hydroxytryptamine	chemical - endogenous mammalian	1.59e-08	CCL2,CTGF,EGR1,IL6,MYC,PTGS2,THBS1
HGF	growth factor	1.66e-08	ATF3,CCL2,CTGF,CXCL2,CYR61,EGR1,FOSL1,IL6,MYC,NR4A3,PTGS2,THBS1,TRIB1,ZEB1
BAPTA-AM	chemical reagent	1.85e-08	ATF3,CCL2,EGR1,IL6,PTGS2,SELE
fingolimod phosphate	chemical - endogenous mammalian	2.01e-08	CCL2,CTGF,IL6,THBS1
ponesimod	chemical drug	2.01e-08	CCL2,CTGF,IL6,THBS1
tosylphenylalanyl chloromethyl ketone	chemical - protease inhibitor	2.25e-08	CCL2,CXCL2,IL6,MYC,PTGS2
IRAK4	kinase	2.38e-08	ATF3,CSRNP1,CXCL2,EGR1,IL6,LIF,PDE4B
SFTPA1	transporter	2.61e-08	CTGF,CXCL2,CYR61,EGR1,IL6,MAP1B,MYC
NFkB (complex)	complex	2.7e-08	ATF3,CCL2,CSF3,CTGF,CXCL12,CXCL2,CYR61,EGR1,IER3,IL6,LIF,MYC,MYLK,PTGS2,SELE
FGF1	growth factor	2.72e-08	CTGF,CYR61,EGR1,FZD7,MYC,PTGS2,SELE,THBS1
SB203580	chemical - kinase inhibitor	2.85e-08	ATF3,CCL2,CTGF,EGR1,IER3,IL6,MYC,MYH11,PDE4B,PTGS2,SELE,THBS1
C5	cytokine	2.91e-08	ATF3,CCL2,CSF3,CXCL2,EGR1,IL6,NFIX,SELE
STAT3	transcription regulator	3.1e-08	CCL2,CSF3,CTGF,CXCL12,CXCL2,EGR1,EGR2,EGR3,FGL2,IL6,LIF,MYC,PTGS2,THBS1
NFKBIA	transcription regulator	3.24e-08	CCL2,CSF3,CXCL12,CXCL2,FZD7,IER3,IL6,LIF,MGP,MYC,PTGS2,RCAN1,SELE
cycloheximide	chemical reagent	3.33e-08	ATP2B4,CCL2,CTGF,CXCL2,CYR61,EGR1,IL6,MYC,PTGS2,RCAN1,SELE,THBS1
cyclosporin A	biologic drug	3.42e-08	ATF3,CCL2,CTGF,EGR1,EGR2,IER3,IL6,MYC,MYH11,PTGS2,RCAN1,SELE,SLC8A1
BQ 123	chemical drug	3.6e-08	CCL2,CTGF,CXCL2,IL6
Rock	group	3.8e-08	CCL2,CTGF,LPP,MYC,PPP1R12A,PTRF
Salmonella enterica serotype abortus equi lipopolysaccharide	chemical toxicant	4.15e-08	CSF3,CXCL2,DNAJB4,EGR1,EGR3,FOSL1,IL6,PTGS2,THBS1
DUSP1	phosphatase	4.52e-08	CCL2,CXCL2,FOSL1,IER3,IL6,PTGS2,SELE
Tgf beta	group	4.58e-08	CCL2,CTGF,CXCL2,CYR61,EGR2,IL6,LIF,MYC,PTGS2,SELE
cocaine	chemical drug	4.59e-08	CCL2,CXCL2,EGR1,EGR2,FOSL1,IL6,NR4A3,SERTAD1,THBS1
WNT3A	cytokine	4.77e-08	CTGF,CXCL12,CYR61,EGR2,IL6,MYC,NCALD,PTGS2,THBS1,TNXB
IFNG	cytokine	4.83e-08	ATF3,CCL2,CLIC4,CSF3,CTGF,CXCL12,CXCL2,EGR1,EGR2,EGR3,FGL2,IER3,IL6,LIF,MYC,NCALD,PTGS2,SELE,SLC8A1,SYNM,THBS1
PDX1	transcription regulator	5.32e-08	ATF3,CXCL2,EGR1,IER3,IL6,MAOB,MYC,PDE4B,SLIT3
ELK1	transcription regulator	5.61e-08	EGR1,EGR2,FOSL1,MYLK,PTGS2,THBS1

## Sheet: Breast UD
Upstream Regulator	Molecule Type	p-value of overlap	Target molecules in dataset
formaldehyde	chemical - endogenous mammalian	2.36e-09	EGR1,EGR2,FOS,FOSB,NGFR
GFRA2	transmembrane receptor	7.35e-09	EGR1,EGR2,FOSB
GNRH1	other	9.62e-08	EGR1,EGR2,FOS,FOSB,NES
Sch-23390	chemical drug	9.74e-08	EGR1,EGR2,FOS,FOSB
6,7-dinitroquinoxaline-2,3-dione	chemical reagent	1.46e-07	EGR1,FOS,FOSB
SRF	transcription regulator	2.45e-07	CNN1,CSRP1,EGR1,EGR2,FGF1,FOS,FOSB,GSTM5
FOSL1	transcription regulator	2.73e-07	EGR1,EGR2,FOS,FOSB,HPGD
dalfampridine	chemical drug	4.72e-07	EGR1,EGR2,FOS,FOSB
CTNNB1	transcription regulator	6.51e-07	COL4A6,FOS,FZD7,GLTSCR2,LAMC2,NES,NGFR,PRX,SFRP1,WIF1
EPHB1	kinase	8.74e-07	EGR1,EGR2,FOS
bicuculline	chemical - endogenous non-mammalian	1.07e-06	EGR1,EGR2,FOS,FOSB
carrageenan	chemical - endogenous non-mammalian	1.19e-06	EGR1,EGR2,FOS,FOSB
DRD1	g-protein coupled receptor	1.2e-06	EGR1,FOS,FOSB
AFP	transporter	1.2e-06	EGR1,EGR2,FOS
CHRM1	g-protein coupled receptor	1.6e-06	EGR1,EGR2,FOS
ELK4	transcription regulator	1.6e-06	EGR1,EGR2,FOS
quinolinic acid	chemical - endogenous mammalian	1.75e-06	EGR1,FOS,FOSB,NGFR
GNA13	enzyme	2.07e-06	CNN1,EGR1,FOS
TNF	cytokine	2.15e-06	ALOX15B,CNN1,DUSP2,EGR1,EGR2,FOS,FOSB,HPGD,IL17RD,LAMB3,LAMC2,NGFR,SFRP1,WLS
leukotriene C4	chemical - endogenous mammalian	3.29e-06	EGR1,EGR2,FOS
FBXO25	enzyme	3.87e-06	EGR1,FOS
pilocarpine	chemical drug	4.04e-06	FOS,FOSB,NGFR
PDGFB	growth factor	4.33e-06	CNN1,EGR1,FGF1,FOS
Pkg	group	5.88e-06	EGR1,FOS,FOSB
methylphenidate	chemical drug	5.88e-06	EGR1,FOS,FOSB
ADCYAP1	other	6.87e-06	DCDC2,EGR1,EGR2,FOS,TTYH1,TUBB2B
NRTN	growth factor	6.97e-06	EGR1,EGR2,FOSB
HTT	transcription regulator	8.16e-06	EGR1,EGR2,FGF1,FOLR1,FOS,GNG7,NGFR,SCGB3A1,SFRP1
ETS	group	8.19e-06	EGR1,FOS,HPGD
kainic acid	chemical toxicant	9.08e-06	EGR1,EGR2,FOS,FOSB,NGFR
IPMK	kinase	1.1e-05	CSRP1,FOS,FOSB
Hdac	group	1.11e-05	EGR1,FOS,HPGD,SFRP1,WIF1
RAB7A	enzyme	1.16e-05	EGR1,FOS
atipamezole	chemical drug	1.16e-05	EGR1,FOS
yohimbine	chemical drug	1.16e-05	EGR1,FOS
2-amino-3-phosphonopropionic acid	chemical - endogenous mammalian	1.16e-05	EGR1,FOS
(+)-MK-801	chemical drug	1.27e-05	EGR1,FOS,FOSB,NGFR
GnRH-A	chemical reagent	1.27e-05	EGR1,EGR2,FOS,FOSB
mifepristone	chemical drug	2.01e-05	EGR1,EGR2,FOS,HPGD,LAMB3,LAMC2
FOXO3	transcription regulator	2.17e-05	EGR1,EGR2,FOS,FOSB,GSTM5
cocaine	chemical drug	2.29e-05	EGR1,EGR2,FOS,FOSB,LAMC2
sGC	complex	2.31e-05	EGR1,FOS
haloperidol	chemical drug	2.46e-05	EGR1,FOS,FOSB,NGFR
BDNF	growth factor	2.59e-05	EGR1,EGR2,FOS,FOSB,NGFR,SFRP1
CAMK4	kinase	3.18e-05	CSRP1,FOS,FOSB
E. coli serotype 0127B8 lipopolysaccharide	chemical - endogenous non-mammalian	3.25e-05	EGR2,FGF1,GNG7,LAMC2,NCALD
ADRA1	group	3.85e-05	EGR1,FOS
ghrelin	biologic drug	3.85e-05	EGR1,FOS
UTS2	other	3.85e-05	FOS,HPGD
KIDINS220	transcription regulator	3.85e-05	EGR1,FOS
F2RL3	g-protein coupled receptor	3.85e-05	EGR1,FOS
quisqualic acid	chemical - endogenous non-mammalian	3.85e-05	EGR1,FOS
APP	other	4e-05	EGR1,FOLR1,FOS,FOSB,FZD7,NES,NGFR,TPPP,TUBB2B
FOSB	transcription regulator	4.21e-05	FOS,FOSB,HPGD
FASLG	cytokine	4.6e-05	EGR1,EGR2,FOS
TGFB2	growth factor	4.85e-05	CNN1,EGR1,EGR2,FOS
AGR2	other	5.77e-05	EGR1,FOS
KLB	enzyme	5.77e-05	EGR1,FOS
6-cyano-7-nitroquinoxaline-2,3-dione	chemical reagent	5.77e-05	EGR1,FOS
TGFB1	growth factor	5.77e-05	CNN1,COL4A6,CSRP1,EGR1,EGR2,FOS,FOSB,GNG7,HPGD,LAMB3,LAMC2,SFRP1
RARG	ligand-dependent nuclear receptor	6.9e-05	EGR1,EGR2,FOS
NRG1	other	7.1e-05	EGR1,EGR2,FGF1,FOS,FOSB
FGF1	growth factor	7.78e-05	EGR1,FOS,FZD7,GSTM5
EGR4	transcription regulator	8.07e-05	EGR1,EGR2
ADCYAP1R1	g-protein coupled receptor	8.07e-05	EGR2,FOS
volinanserin	chemical drug	8.07e-05	EGR1,FOS
SNAI2	transcription regulator	8.58e-05	EGR2,HPGD,NES
estrogen receptor	group	9.33e-05	COL4A6,EGR1,FGF1,FOS,LAMC2
LDL	complex	0.000101	DUSP2,EGR1,FOS,FOSB,LAMB3
CD244	transmembrane receptor	0.000107	EGR1,FOS
acetic acid	chemical - endogenous mammalian	0.000107	EGR1,FOS
aplidine	biologic drug	0.000107	FOS,FOSB
oleoylethanolamide	chemical - endogenous mammalian	0.000107	FOS,FOSB
ADRA1B	g-protein coupled receptor	0.000112	EGR1,EGR2,FOS
ADRA1D	g-protein coupled receptor	0.000112	EGR1,EGR2,FOS
Growth hormone	group	0.000118	EGR1,FOS,FZD7,GSTM5
omeprazole	chemical drug	0.000119	CNN1,EGR1,FOS
IL27	cytokine	0.000122	EGR1,EGR2,FOS,HPGD
MKL1	transcription regulator	0.000126	CNN1,EGR1,FOS,GSTM5
ELK1	transcription regulator	0.000127	EGR1,EGR2,FOS
ADRA1A	g-protein coupled receptor	0.000135	EGR1,EGR2,FOS
Ck2	complex	0.000138	FOS,NGFR
DGCR8	enzyme	0.000138	CNN1,FOS
astressin 2B	biologic drug	0.000138	FOS,HPGD
platelet activating factor	chemical - endogenous mammalian	0.000152	EGR1,EGR2,FOS
IFNG	cytokine	0.000153	EGR1,EGR2,FGF1,FOS,FOSB,GNG7,LAMC2,NCALD,SCGB3A1,SFRP1
pCPT-cAMP	chemical - kinase inhibitor	0.000172	EGR1,FOS
calmidazolium	chemical drug	0.000172	EGR1,FOS
2-amino-5-phosphonovaleric acid	chemical - other	0.000182	EGR1,EGR2,FOS,FOSB
di(2-ethylhexyl) phthalate	chemical toxicant	0.000189	EGR1,FOS,FOSB
EGR2	transcription regulator	0.000202	EGR1,EGR2,FOS,PRX
CHRM3	g-protein coupled receptor	0.00021	EGR1,FOS
ST3-Hel2A-2	chemical reagent	0.00021	EGR2,FOS
ELK3	transcription regulator	0.00021	EGR1,FOS
clonidine	chemical drug	0.00021	EGR1,FOS
ERK1/2	group	0.000218	EGR1,FOS,FOSB,HPGD,IL17RD
Calcineurin protein(s)	complex	0.000221	EGR1,EGR2,FOS
PTH	other	0.000236	EGR2,FOS,FOSB,WIF1
F3	transmembrane receptor	0.000256	DUSP2,EGR1,FOS
ETS2	transcription regulator	0.000256	FGF1,FOS,HPGD

## Sheet: Colon UD
Upstream Regulator	Molecule Type	p-value of overlap	Target molecules in dataset
TGFB1	growth factor	6.52e-13	ACE,ACTG2,AQP1,CAV1,CLU,CNN1,CPQ,CSRP1,CXCL12,DCN,DDR2,DES,FBLN2,FLNA,FXYD6,GNG2,KCNMB1,MGP,MYH11,MYL6,MYLK,PBX1,PKIG,PTGS1,RAP1A,RSAD2,SDPR,SFRP1,SLIT3,TAGLN,TAX1BP3,TPM2,VIP,XPNPEP2
motexafin gadolinium	chemical drug	1.75e-10	MT1E,MT1F,MT1G,MT1X,MT2A
IPMK	kinase	7.78e-08	CSRP1,FLNA,FLNC,MYL6,MYL9
MYOCD	transcription regulator	1.6e-07	CNN1,DES,KCNMB1,MYH11,MYLK,PDLIM3,TAGLN
ERBB2	kinase	1.63e-07	CCDC80,CLEC3B,CLU,CXCL12,DPT,FBLN2,HSPB8,MYL9,PBX1,PTGS1,PTRF,SDPR,SFRP1,TAGLN,TAX1BP3,THBS4
ERBB3	kinase	2.08e-07	CLU,CXCL12,FBLN2,HBA1/HBA2,PTGS1,SFRP1,TNXB
dexamethasone	chemical drug	2.95e-07	ACE,ACTG2,ALDOB,ANK2,AQP1,CAV1,CCL21,CXCL12,DCN,EGLN3,FAM129A,FBLN2,MAOB,MFAP5,MGP,MT1G,MT1M,MT1X,PER3,PTGS1,SDPR,SEPP1,SFRP1,TAGLN,TPM2,TSPAN2
IL10RA	transmembrane receptor	5.26e-07	ALDOB,COL14A1,DCN,DPT,FOLR2,MAOB,RSAD2,SECTM1,SORBS2,THBS4,WFDC2
beta-estradiol	chemical - endogenous mammalian	6.44e-07	ACE,AMOTL1,AQP1,CAV1,CBX6,CCDC80,CCL21,CLU,CNN1,COLEC12,CXCL12,DCN,FBLN2,HBB,HSPB8,MGP,MYLK,PBX1,PSD,PTGIS,PTGS1,RAP1A,SFRP1,SLC8A1,THBS4,WFDC2
SRF	transcription regulator	9.76e-07	ACTG2,CNN1,CSRP1,DES,DMD,FLNA,MYH11,MYL9,MYLK,SLC8A1,TAGLN
HRAS	enzyme	1.24e-06	CAV1,CCDC80,CLU,CNN1,CSRP1,CXCL12,FBLN2,FLNA,MAOB,MYH11,MYL9,PCDHGC3,PTGS1,TAGLN
triamcinolone acetonide	chemical drug	1.34e-06	AQP1,MT1E,MT1F,MT1G,MT1M,MT1X,MT2A,PALLD,PER3
miR-199a-5p (and other miRNAs w/seed CCAGUGU)	mature microrna	1.56e-06	ACTG2,DCN,MYH11,MYL9,RSAD2,TAGLN
DMD	other	2.89e-06	CFL2,DMD,HSPB6,KCNMA1,MAOB,SEPP1,SYNM,WFDC1
EGFR	kinase	3.58e-06	CAV1,CXCL12,FBLN2,MT1F,MT1M,PBX1,PTGIS,PTGS1,SFRP1,TNXB
MED28	other	4.46e-06	ACTG2,MYH11,TAGLN
miR-320b (and other miRNAs w/seed AAAGCUG)	mature microrna	4.46e-06	AQP1,HSPB6,TAGLN
fluocinolone acetonide	chemical drug	5.59e-06	AQP1,MT1E,MT1F,MT1X,PER3
PDLIM2	other	7.72e-06	FXYD6,GNG2,KCTD12,MYL9,SCARA3,TAGLN
MAPK1	kinase	8.66e-06	CAV1,EGLN3,FLNC,GNG2,HBA1/HBA2,HBB,MAOB,OLFML2A,PDLIM3,SECTM1
CHUK	kinase	1.02e-05	CCL21,CLU,CXCL12,DCN,MFAP5,MGP,PCDH7,SFRP1
Ap1	complex	1.06e-05	ACE,CLU,CXCL12,HBB,MT2A,SLC8A1,VIP
IFNA2	cytokine	1.76e-05	CAV1,EGLN3,MT1F,MT1G,MT1M,MT1X,MT2A,RSAD2
SP1	transcription regulator	1.81e-05	CAV1,CXCL12,CYBRD1,DMD,FLNA,FOLR2,HBB,MAOB,MYH11,MYLK,PTGS1,TAGLN
RET	kinase	2.39e-05	CLU,CXCL12,DCN,PER3,SCARA3,VIP
FOXF1	transcription regulator	2.75e-05	ACTG2,MYH11,MYLK
FOXF2	transcription regulator	2.75e-05	ACTG2,MYH11,TAGLN
GNA13	enzyme	3.56e-05	CNN1,MYH11,TAGLN
IKBKG	kinase	3.87e-05	CLU,CXCL12,DCN,MGP,PCDH7,SFRP1
GNA12	enzyme	4.11e-05	CFL2,CNN1,DDR2,MYH11,TAGLN
MKL1	transcription regulator	5.29e-05	CNN1,FLNA,MYH11,MYL9,MYLK,TAGLN
VCAN	other	5.76e-05	AOC3,CBX6,CLU,CXCL12,DCN,PTGIS
FOXA1	transcription regulator	6.01e-05	ACTG2,CNN1,MGP,MYH11,MYL9,TAGLN
RASSF1	other	7.09e-05	CAV1,CLU,MYL9,PCDH7,SEPP1
PRL	cytokine	7.12e-05	CAV1,CLU,DCN,DES,MGP,PKIG,RSAD2,TMEM140
LPXN	transcription regulator	7.71e-05	MYH11,TAGLN
HOXB8	transcription regulator	7.71e-05	MYLK,TAGLN
MYH11	other	7.71e-05	CNN1,MYH11
Yap1	transcription regulator	7.71e-05	MYH11,TAGLN
SCT	other	7.71e-05	AQP1,VIP
ERBB4	kinase	7.94e-05	CXCL12,FBLN2,HBA1/HBA2,PTGIS,SFRP1
TNF	cytokine	7.97e-05	ACE,AOC3,AQP1,CAV1,CCDC80,CLU,CNN1,CXCL12,DCN,DMD,EGLN3,MGP,MYL6,MYLK,PCDH7,PTGS1,SEPP1,SFRP1,SLC8A1,TAGLN,VIP
LTBR	transmembrane receptor	0.000105	CCL21,CLU,CNN1,CXCL12
mifepristone	chemical drug	0.000106	ACE,AQP1,CAV1,CLEC3B,CLU,FBLN2,PTGIS,PTGS1
Hdac	group	0.000113	MT1E,MT1F,PBX1,SFRP1,SLC8A1,THBS4
OLFM2	other	0.000154	MYH11,TAGLN
SGCB	other	0.000154	SGCE,SSPN
CYP11B2	enzyme	0.000154	KCNMA1,KCNMB1
GATA4	transcription regulator	0.000168	ACTG2,DES,PDLIM3,SLC8A1,TAGLN,THBS4
TGFB3	growth factor	0.000178	ACTG2,MGP,PALLD,TAGLN,TSPAN2
INHA	growth factor	0.000186	ACTG2,CNN1,MYH11,MYL9,PCDH7
ITGA1	other	0.000242	CAV1,DCN,PTGS1
HTT	transcription regulator	0.000245	AQP1,DCN,FXYD6,HBA1/HBA2,MGP,NCS1,RASD2,SEPP1,SFRP1,SLMAP,TAGLN,VIP
TAZ	enzyme	0.000251	CAV1,MFAP5,SORBS2,TAGLN
SGCD	other	0.000255	SGCE,SSPN
SPRY4	other	0.000255	CNN1,TAGLN
FOXA2	transcription regulator	0.000317	ACTG2,ALDOB,CNN1,MYH11,MYL9,TAGLN
butyric acid	chemical - endogenous mammalian	0.000353	AQP1,ATP2B4,CLU,HBA1/HBA2,HBB,MT2A,PTGS1,SEPP1,THBS4
E. coli serotype 0127B8 lipopolysaccharide	chemical - endogenous non-mammalian	0.000378	AQP1,CAV1,CXCL12,GNG2,RSAD2,SYNM
mir-320	microrna	0.000382	AQP1,HSPB6
DES	other	0.000382	ACE,DCN
SF1	transcription regulator	0.000382	CNN1,MYL6
FGF2	growth factor	0.000398	ACE,CAV1,CXCL12,DCN,FLNA,MGP,SFRP1,TAGLN
HDAC2	transcription regulator	0.00044	DPT,SDPR,SFRP1,SLC8A1,TAGLN
VHL	transcription regulator	0.000457	CAV1,CNN1,CXCL12,EGLN3,TAGLN
HOXC8	transcription regulator	0.000524	CNN1,GREM2,TAGLN
KCNMA1	ion channel	0.000533	KCNMA1,KCNMB1
captopril	chemical drug	0.000591	ACE,CLU,SLC8A1,THBS4
spironolactone	chemical drug	0.000653	ACE,DES,KCNMA1,KCNMB1
SP3	transcription regulator	0.000667	DMD,MAOB,MYH11,MYLK,PTGS1,TAGLN
trichostatin A	chemical drug	0.000668	CLEC3B,CLU,COLEC12,HBA1/HBA2,HBB,PBX1,PTGS1,SFRP1,SLC8A1,TAGLN
TP53	transcription regulator	0.000696	ACE,CAV1,CCDC80,CLU,CNN1,COL14A1,CSRP1,CXCL12,EDIL3,FBLN2,KCNMA1,MYL9,PALLD,PCDH7,PTGS1,SFRP1,SSPN
ACTG1	other	0.000708	CNN1,TAGLN
SMARCA4	transcription regulator	0.000764	ATP2B4,DES,HBB,MAOB,MGP,MYH11,MYLK,PER3,SEPP1,TAGLN
DGCR8	enzyme	0.000907	CNN1,TAGLN
DKK3	cytokine	0.000907	MYH11,TAGLN
STK17A	kinase	0.000907	MT1M,MT1X
PKN1	kinase	0.000907	MYH11,TAGLN
astressin 2B	biologic drug	0.000907	KCNMA1,KCNMB1
Vegf	group	0.000954	ACE,CNN1,CXCL12,FLNA,MAOB,MGP,MT1G,PTPRR,SFRP1
corticosteroid	chemical drug	0.00111	ACE,AQP1,PTGS1
SQSTM1	transcription regulator	0.00111	EGLN3,FGL2,RSAD2
MTF1	transcription regulator	0.00113	MT1G,MT2A
MAPKAPK3	kinase	0.00113	HSPB6,HSPB8
RCE1	peptidase	0.0012	CXCL12,MGP,SLIT3
IL1B	cytokine	0.00132	CXCL12,DCN,EGLN3,FAM129A,MT2A,MYH11,MYLK,PCDH7,PTGIS,PTGS1,RSAD2,SEPP1
HIST2H3C	other	0.00138	HBB,THBS4
D-glucose	chemical - endogenous mammalian	0.00138	ACE,ALDOB,AQP1,CAV1,CLU,DCN,PTGIS,SEPP1,SLC8A1
PPIF	enzyme	0.00143	CSRP1,CXCL12,MGP,SFRP1
TSC2	other	0.00149	FAM129A,MAOB,MGP,TAGLN
metoprolol	chemical drug	0.00165	AQP1,THBS4
YY1	transcription regulator	0.00177	CHRDL1,CLU,CXCL12,DMD,MYH11,TAGLN
EGR1	transcription regulator	0.00186	ACE,CAV1,CLU,MAOB,PTRF
VEGFA	growth factor	0.00188	ACE,CAV1,CXCL12,MYLK,PTGS1,SYNM
omeprazole	chemical drug	0.00189	CNN1,CXCL12,WFDC1
PD98059	chemical - kinase inhibitor	0.00191	ACE,CAV1,CLU,DES,MT1F,MT1M,MYH11,SEPP1,SLC8A1
IKBKB	kinase	0.00191	CLU,CXCL12,DCN,MGP,PCDH7,SFRP1
IFNG	cytokine	0.00194	AQP1,CAV1,CXCL12,DDR2,EGLN3,FGL2,GNG2,KCNMA1,KCTD12,RSAD2,SEPP1,SFRP1,SLC8A1,SYNM,TACR2
Actin	group	0.00194	FLNA,PTRF
PKD1	ion channel	0.00195	EDIL3,JPH2,PCDH7,PTRF,SLC8A1

## Sheet: Liver UD
Upstream Regulator	Molecule Type	p-value of overlap	Target molecules in dataset
FGF2	growth factor	3.03e-08	BGN,CXCL12,CYR61,DCN,EGR1,FOS,IGFBP3,MGMT,NR3C2,SHBG
TNF	cytokine	3.99e-08	APOA1,ARSI,BGN,CXCL12,CYR61,DCN,DUSP10,DUSP6,EGR1,FCGRT,FOS,GHR,HERC5,IGFBP3,JUND,MGMT,RNF125,SHBG,SLC27A5
lipopolysaccharide	chemical drug	4.11e-08	APOA1,APOC1,BGN,CCNF,CXCL12,CXCL14,CYR61,DCN,EGR1,FCGRT,FOS,GHR,HERC5,IGFBP3,JDP2,JUND,PROC,SIGIRR,TRIB1
L-triiodothyronine	chemical - endogenous mammalian	3.83e-07	AHSG,APOA1,APOC1,CXCL12,EGR1,FOS,FUOM,IGFBP3,SHBG
formaldehyde	chemical - endogenous mammalian	9.73e-07	EGR1,FOS,GHR,JUND
dalfampridine	chemical drug	1.69e-06	CYR61,DUSP6,EGR1,FOS
dexamethasone	chemical drug	1.72e-06	ALDOB,APOA1,BGN,CXCL12,CXCL14,CYR61,DCN,DHRS1,DUSP10,EGR1,FOS,GHR,IGFBP3,JUND,MGMT,SHBG,ZFP1
LEP	growth factor	2.33e-06	ALDOB,APOA1,CYR61,DUSP6,EGR1,FOS,IGFBP3,JUND,SLC27A5
HMGA1	transcription regulator	2.77e-06	CYR61,EGR1,FOS,GHR,IGFBP3,SHC3
CHRM3	g-protein coupled receptor	3.13e-06	CYR61,EGR1,FOS
RASSF1	other	3.33e-06	EGR1,FOS,GHR,IGFBP3,MGMT
bicuculline	chemical - endogenous non-mammalian	3.82e-06	CYR61,DUSP6,EGR1,FOS
CHRM1	g-protein coupled receptor	4.16e-06	CYR61,EGR1,FOS
EGF	growth factor	6.19e-06	APOA1,CXCL14,CYR61,DCN,DUSP6,EGR1,FOS,IGFBP3,JUND
FBXO25	enzyme	7.3e-06	EGR1,FOS
ADRB3	g-protein coupled receptor	1.27e-05	CXCL12,EGR1,FOS
RET	kinase	1.37e-05	CXCL12,DCN,DUSP6,EGR1,FOS
PPARA	ligand-dependent nuclear receptor	1.58e-05	ALDOB,APOA1,CXCL12,FOS,FTCD,IGFBP3,LECT2,MGMT
IL6	cytokine	1.75e-05	APOA1,BGN,DCN,DUSP6,EGR1,F12,FCGRT,FOS,IGFBP3,JUND
F2R	g-protein coupled receptor	1.9e-05	CXCL12,CYR61,EGR1,FOS
IL10RA	transmembrane receptor	2.02e-05	ALDOB,CYR61,DCN,DPT,ECM1,GHR,HGFAC
IKBKG	kinase	2.07e-05	CLDN23,CXCL12,DCN,DUSP6,FOS
F10	peptidase	2.12e-05	CYR61,DUSP10,EGR1
BMP1	peptidase	2.19e-05	DCN,IGFBP3
RAB7A	enzyme	2.19e-05	EGR1,FOS
atipamezole	chemical drug	2.19e-05	EGR1,FOS
yohimbine	chemical drug	2.19e-05	EGR1,FOS
2-amino-3-phosphonopropionic acid	chemical - endogenous mammalian	2.19e-05	EGR1,FOS
NFKBIA	transcription regulator	2.22e-05	APOA1,CXCL12,DCN,DUSP6,FCGRT,FOS,JDP2,MGMT
INS	other	2.41e-05	APOA1,EGR1,FOS,IGFBP3,JUND
F3	transmembrane receptor	2.47e-05	CYR61,DUSP6,EGR1,FOS
PDGF BB	complex	2.48e-05	CYR61,DCN,DUSP6,EGR1,FOS,GHR,TRIB1
NRG1	other	2.84e-05	CYR61,DUSP6,EGR1,FOS,JUND,SHBG
APOE	transporter	3.47e-05	APOA1,BGN,CYR61,ECM1,EGR1,FOS
YAP1	transcription regulator	4e-05	CCNF,CYR61,FOS,PPP1R3B
sGC	complex	4.36e-05	EGR1,FOS
U0126	chemical - kinase inhibitor	4.61e-05	DUSP10,DUSP6,EGR1,FOS,JDP2,JUND,NR3C2,TRIB1
SFTPA1	transporter	4.98e-05	CYR61,ECM1,EGR1,FOS
TWIST1	transcription regulator	5.22e-05	CCDC3,CXCL12,DCN,FOS,OLFML3
Vegf	group	5.48e-05	CCNF,CXCL12,CYR61,DUSP6,EGR1,IGFBP3,RNF125,TRIB1
beta-estradiol	chemical - endogenous mammalian	5.67e-05	APOA1,CXCL12,CYR61,DCN,DUSP10,DUSP6,EGR1,F12,FCGRT,FOS,GHR,IGFBP3,JUND,NR3C2,TRIB1
MAPK9	kinase	5.74e-05	EGR1,FGL2,FOS,JUND,NR3C2
FAS	transmembrane receptor	6.15e-05	BGN,DUSP10,EGR1,FGL2,FOS,JUND,TRIB1
HIF1A	transcription regulator	6.48e-05	BGN,CXCL12,CYR61,FOS,GHR,IGFBP3,MGMT
PTGS2	enzyme	6.91e-05	CXCL12,CXCL14,EGR1,FOS,IGFBP3
fulvestrant	chemical drug	7.24e-05	APOA1,CXCL12,CYR61,EGR1,FOS,GHR
ADRA1	group	7.26e-05	EGR1,FOS
ghrelin	biologic drug	7.26e-05	EGR1,FOS
KIDINS220	transcription regulator	7.26e-05	EGR1,FOS
F2RL3	g-protein coupled receptor	7.26e-05	EGR1,FOS
DSPP	other	7.26e-05	BGN,DCN
quisqualic acid	chemical - endogenous non-mammalian	7.26e-05	EGR1,FOS
ERBB3	kinase	7.44e-05	BGN,CXCL12,EGR1,GHR
deferoxamine	chemical drug	8.25e-05	DUSP10,ECM1,EGR1,FOS,IGFBP3
PRL	cytokine	8.92e-05	DCN,ECM1,EGR1,FOS,HERC5,IGFBP3
F7	peptidase	9.02e-05	CYR61,EGR1,FOS
Histone h3	group	9.14e-05	DUSP10,EGR1,FOS,GHR,IGFBP3,MGMT,TRIB1
lysophosphatidic acid	chemical - other	9.38e-05	CYR61,EGR1,FOS,PPP1R3B
okadaic acid	chemical toxicant	9.38e-05	APOA1,EGR1,FOS,JUND
SP1	transcription regulator	9.45e-05	APOA1,CXCL12,EGR1,FOS,GHR,IGFBP3,SIGIRR,TRIB1
IGF1	growth factor	0.000102	BGN,CYR61,EGR1,FOS,GHR,IGFBP3,SHBG
AGR2	other	0.000109	EGR1,FOS
KLB	enzyme	0.000109	EGR1,FOS
6,7-dinitroquinoxaline-2,3-dione	chemical reagent	0.000109	EGR1,FOS
6-cyano-7-nitroquinoxaline-2,3-dione	chemical reagent	0.000109	EGR1,FOS
thyroid hormone	chemical - endogenous mammalian	0.000142	ALDOB,EGR1,FOS,GHR,IGFBP3
DACH1	transcription regulator	0.000152	EGR1,FOS,IGFBP3
steroid	chemical - endogenous mammalian	0.000152	CYR61,FOS,SHBG
volinanserin	chemical drug	0.000152	EGR1,FOS
Muscarinic cholinergic receptor	group	0.000152	CYR61,FOS
bisindolylmaleimide I	chemical - kinase inhibitor	0.000161	APOA1,EGR1,FOS,JUND
EGFR	kinase	0.000174	CXCL12,EGR1,FOS,GHR,IGFBP3,JUND
RARG	ligand-dependent nuclear receptor	0.000177	APOA1,EGR1,FOS
carrageenan	chemical - endogenous non-mammalian	0.000177	EGR1,FOS,JUND
sphingosylphosphocholine	chemical - endogenous non-mammalian	0.000202	DUSP6,FOS
CD244	transmembrane receptor	0.000202	EGR1,FOS
acetic acid	chemical - endogenous mammalian	0.000202	EGR1,FOS
aplidine	biologic drug	0.000202	FOS,JUND
simvastatin	chemical drug	0.00022	AHSG,APOA1,CYR61,FOS,IGFBP3
calcitriol	chemical drug	0.000229	APOA1,CYR61,DUSP10,EGR1,FOS,GHR,IGFBP3
quinolinic acid	chemical - endogenous mammalian	0.000235	EGR1,FOS,JUND
CHUK	kinase	0.000235	CLDN23,CXCL12,DCN,DUSP6,FOS
FGF1	growth factor	0.000266	CYR61,DUSP6,EGR1,FOS
triamcinolone acetonide	chemical drug	0.000269	DUSP10,EGR1,FOS,IGFBP3,TRIB1
MECP2	transcription regulator	0.000284	EGR1,FXYD1,IGFBP3,MGMT
HNF1B	transcription regulator	0.000294	ALDOB,BGN,HGFAC,IGFBP3
omeprazole	chemical drug	0.000305	CXCL12,EGR1,FOS
nitroprusside	chemical drug	0.000305	DUSP6,EGR1,FOS
pCPT-cAMP	chemical - kinase inhibitor	0.000324	EGR1,FOS
EPHB1	kinase	0.000324	EGR1,FOS
calmidazolium	chemical drug	0.000324	EGR1,FOS
SMAD3	transcription regulator	0.000327	APOA1,BGN,EGR1,FOS,JUND
anisomycin	chemical - endogenous non-mammalian	0.000344	EGR1,FOS,SIGIRR
HGF	growth factor	0.000359	CCNF,CYR61,DUSP6,EGR1,FOS,IGFBP3,TRIB1
Cg	complex	0.000366	DPT,DUSP6,EGR1,FGL2,IGFBP3,NR3C2
P38 MAPK	group	0.000383	BGN,CCNF,CXCL12,EGR1,FOS,TRIB1
DRD1	g-protein coupled receptor	0.000395	EGR1,FOS
AFP	transporter	0.000395	EGR1,FOS
ELK3	transcription regulator	0.000395	EGR1,FOS
clonidine	chemical drug	0.000395	EGR1,FOS

## Sheet: Lung UD
Upstream Regulator	Molecule Type	p-value of overlap	Target molecules in dataset
lipopolysaccharide	chemical drug	9.43e-19	ABCG1,ACE,AGER,ALDH2,ALOX15,APLNR,APOC1,AQP4,ATF3,BMP2,CAV1,CCDC170,CD69,CD83,CSF3,CX3CL1,CXCL16,CYBB,EDN1,EGR2,EGR3,ENPP2,FABP4,GBP4,GJA1,GPD1,HBEGF,HCAR2,IL33,IL6,JUND,KRT4,LIFR,LIPA,MAFF,MARCO,MME,MSR1,NR4A3,OASL,OLR1,PCOLCE2,RCAN1,RGS16,SCNN1G,SOCS2,STX11,TNNC1
TNF	cytokine	4.76e-15	ACE,AGER,ALDH2,APLN,ATF3,BMP2,BTG2,CAV1,CD69,CD83,CPA3,CSF3,CX3CL1,CXCL16,CYBB,EDN1,EGR2,EMP2,ENPP2,FABP4,GJA1,GPD1,HBEGF,HLA-DRA,IL33,IL6,JUND,LDLR,LIFR,MAFF,MSR1,NR4A3,OASL,OLR1,PDZD2,RCAN1,RGS16,RND1,RRAD,SCNN1G,SOCS2,STAC,TNNC1
TGFB1	growth factor	1.77e-14	ABCG1,ACE,ALDH2,ALOX15,APLN,APLNR,BMP2,CADM1,CAV1,CAV2,CD69,CD83,CDKN2B,CX3CL1,CYBB,EDN1,EGR2,EGR3,GJA1,GPRC5A,HBEGF,HCAR2,HLA-DRB5,HSD17B6,IL33,IL6,JUND,LDLR,LIFR,MFAP4,MGAT3,MS4A8,MSR1,NR4A3,OLR1,PCOLCE2,PHACTR1,PKIG,RND1,RRAD,SERTAD1,ZFYVE9
IFNG	cytokine	5.98e-13	AGER,ALOX15,ATF3,CAV1,CD83,CDKN2B,CLIC5,CSF3,CX3CL1,CXCL16,CYBB,EDN1,EGR2,EGR3,FBP1,GBP4,GJA1,GLIPR2,HBEGF,HCAR2,HLA-DRA,HLA-DRB1,HLA-DRB5,IL6,JUND,LIFR,MAFF,MSR1,NTRK2,OASL,PCDH17,PHACTR1,SCNN1G,SOCS2,STX11
beta-estradiol	chemical - endogenous mammalian	1.08e-12	ACE,ADIRF,AGER,ALOX15,AMOTL1,ATF3,BMP2,BTG2,CAV1,CAV2,CCDC170,CD69,CDKN2B,COL6A6,CYBB,EDN1,EGR2,EGR3,ENPP2,FABP4,FOLR1,GJA1,GPRC5A,HBEGF,HLA-DRB1,HLA-DRB5,HSD17B6,IL6,JUND,KRT4,LDLR,LEPR,LMO7,MME,NR4A3,RND1,SOCS2,SPN,SPOCK2,SUSD2,TNNC1
IL1B	cytokine	1.75e-11	AGER,ALOX15,AQP4,ATF3,BMP2,BTG2,CD69,CD83,CSF3,CX3CL1,CYBB,EDN1,ENPP2,GJA1,HBEGF,HLA-DRA,IL33,IL6,JUND,LDLR,LIFR,NR4A3,OLR1,RCAN1,RGS16,SCNN1G,SOCS2
TREM1	transmembrane receptor	7.81e-11	ATF3,CD83,CDKN2B,EDN1,EGR2,EGR3,GPRC5A,HBEGF,IL6,MAFF,OASL,RCAN1,RGS16,RRAD
dexamethasone	chemical drug	1.07e-10	ACE,ANOS1,APLN,BMP2,BTG2,CAV1,CD69,CD83,CDKN2B,CLDN18,CRIP1,CTNNAL1,CX3CL1,CYBB,EDN1,EGR2,EGR3,FABP4,GJA1,HBEGF,HLA-DRB1,IL33,IL6,JUND,LDLR,MARCO,MATN3,MME,MSR1,N4BP2L1,OLR1,RBP4,RCAN1,RFX2,SCNN1G,SOCS2,SPOCK2
ciglitazone	chemical drug	1.4e-10	ABCG1,CAV1,CAV2,CYBB,GPD1,HLA-DRA,IL6,OLR1,SCGB1A1,SULT2B1
P38 MAPK	group	2.62e-10	AGER,AQP4,ATF3,BMP2,CAV1,CD69,CD83,CYBB,EDN1,EGR2,FABP4,GJA1,IL6,NR4A3,RCAN1,RRAD,TNNC1
phorbol myristate acetate	chemical drug	5.4e-10	ACE,AGER,AQP4,BTG2,CAV1,CAV2,CD52,CD69,CDKN2B,CSF3,CYBB,EGR2,EGR3,GJA1,HBEGF,HLA-DRA,IL6,ITM2A,JUND,LDLR,LEPR,LIPA,MME,MSR1,OLR1,RCAN1,SPN
LY294002	chemical - kinase inhibitor	1.06e-09	ATF3,BMP2,CD69,CD83,CDKN2B,CSF3,CXCL16,EGR2,EGR3,GJA1,GPD1,HBEGF,HLA-DRB1,HSD17B6,IL6,NR4A3,SLC1A1,SOCS2,SPN
leukotriene D4	chemical - endogenous mammalian	3.32e-09	ATF3,BMP2,EGR2,EGR3,HBEGF,IL6,NR4A3,RCAN1
U0126	chemical - kinase inhibitor	4.47e-09	APLNR,ATF3,CAV1,CD69,CSF3,CYBB,EDN1,EGR3,ENPP2,FABP4,FOLR1,GJA1,HBEGF,IL6,JUND,LDLR,LIFR,NR4A3
PD98059	chemical - kinase inhibitor	5.15e-09	ACE,ATF3,BMP2,CAV1,CD69,CD83,CDKN2B,EDN1,EGR2,EGR3,FABP4,GJA1,HBEGF,IL6,JUND,LDLR,LIFR,MSR1,SOCS2
troglitazone	chemical drug	5.79e-09	ABCG1,AGER,ATF3,CAV1,CAV2,CTNNAL1,FABP4,GPD1,HBA1/HBA2,HLA-DRA,IL6,ITM2A,MME,MSR1,NR4A3,SULT2B1
NFATC3	transcription regulator	5.91e-09	ATF3,BMP2,CD69,EDN1,EGR2,EGR3,GJA1,IL6
Vegf	group	6.56e-09	ACE,APLN,APLNR,AQP4,ATF3,BMP2,CALCRL,CPA3,EDN1,EMP2,ENPP2,FABP4,HBEGF,IL6,LDLR,NR4A3,RCAN1,SOCS2
AGT	growth factor	7.43e-09	ACE,AGER,ALOX15,APLN,ATF3,CAV1,CYBB,EDN1,GJA1,HBEGF,IL6,LDLR,LEPR,MSR1,OLR1,RCAN1,SLC1A1
LDL	complex	7.58e-09	ABCG1,ATF3,BMP2,CYBB,EGR3,FABP4,IL6,LDLR,MSR1,NR4A3,OLR1,OSBPL6,RCAN1
mifepristone	chemical drug	8.58e-09	ACE,ALOX15,ATF3,CAV1,CLEC3B,CYBB,DLC1,EGR2,GJA1,HBEGF,IL6,LDLR,MME,RFX2
25-hydroxycholesterol	chemical reagent	8.86e-09	ABCG1,ATF3,IL6,JUND,LDLR,MAFF,NR4A3,SULT2B1
pioglitazone	chemical drug	1.2e-08	ABCG1,AGER,CAV1,FABP4,FBP1,IL6,LDLR,LEPR,NR4A3,RBP4,SCNN1G
atorvastatin	chemical drug	1.32e-08	ABCG1,AGER,BMP2,CAV1,CD69,CYBB,EDN1,GJA1,HBA1/HBA2,IL6,LDLR,OLR1
D-glucose	chemical - endogenous mammalian	1.5e-08	ABCG1,ACE,AGER,APLN,ATF3,BMP2,CAV1,CX3CL1,CYBB,EDN1,FBP1,GABARAPL3,GJA1,GPD1,IL6,LDLR,MSR1,NR4A3
Ca2+	chemical - endogenous mammalian	2.01e-08	AGER,ATF3,CD83,EDN1,FABP4,GUCY1A2,IL33,IL6,JUND,MSR1,NR4A3,NTRK2,SCGB1A1
IRAK4	kinase	3.31e-08	ATF3,BTG2,CXCL16,EDN1,IL6,MARCO,OLR1,RGS16
ERK1/2	group	5.32e-08	APLN,BMP2,CAV1,CYBB,EDN1,FABP4,GJA1,HBEGF,IL6,JUND,LDLR,LEPR,NR4A3
CSF2	cytokine	6.65e-08	ABCG1,ACE,CD69,CD83,CDKN2B,CSF3,CYBB,EDN1,EGR2,EGR3,HBEGF,HCAR2,IL6,MARCO,MME,SOCS2
5-O-mycolyl-beta-araf-(1->2)-5-O-mycolyl-alpha-araf-(1->1')-glycerol	chemical - endogenous non-mammalian	1.11e-07	ATF3,CD83,EGR2,FABP4,HBEGF,NR4A3,RCAN1,RGS16
mycophenolic acid	chemical drug	1.11e-07	ATF3,CYBB,EDN1,HBEGF,IL6,LDLR,MME,OLR1
N-nitro-L-arginine methyl ester	chemical drug	1.21e-07	ACE,APLN,ATF3,CD83,CYBB,GJA1,IL6,OLR1
S100A9	other	1.39e-07	ABCG1,APLN,ATF3,ENPP2,GPRC5A,IL33,IL6,NR4A3,OLR1,ROBO2
ammonium chloride	chemical drug	1.41e-07	AQP4,EDN1,IL6,LDLR,RCAN1
cholesterol	chemical - endogenous mammalian	1.53e-07	ABCG1,ATF3,CAV1,CAV2,HBEGF,HLA-DRB5,IL6,LDLR,LEPR,NR4A3,RGS16
aldosterone	chemical - endogenous mammalian	1.56e-07	ACE,APLN,BMP2,CYBB,EDN1,FABP4,IL6,OLR1,SCNN1G
Pkc(s)	group	1.77e-07	APLN,AQP4,ATF3,CYBB,EDN1,EGR2,FABP4,IL6,LIPA,MSR1,NR4A3
10E,12Z-octadecadienoic acid	chemical - endogenous mammalian	2.23e-07	ATF3,CAV1,FABP4,IL6,LDLR,NR4A3,SOX7
thapsigargin	chemical toxicant	2.45e-07	ATF3,CAV1,CD83,EDN1,EGR2,IL6,LIFR,NR4A3,OLR1,RCAN1
S100A8	other	2.59e-07	ABCG1,APLN,ATF3,ENPP2,GPRC5A,IL33,IL6,NR4A3,OLR1,ROBO2
ADIPOQ	other	4.17e-07	BMP2,CYBB,FABP4,GPD1,HBEGF,IL6,LDLR,LEPR,MSR1
isoproterenol	chemical drug	4.44e-07	ACE,ALOX15,APLN,APLNR,AQP4,ATF3,CAV1,EDN1,IL6
progesterone	chemical - endogenous mammalian	5.2e-07	ACE,ALOX15,ATF3,BMP2,CADM1,CAV1,CDKN2B,DLC1,ENPP2,GJA1,HBEGF,IL6,LEPR,LMO7,MME,RBP4,SCNN1G
NFATC2	transcription regulator	6.72e-07	EDN1,EGR2,EGR3,ENPP2,GBP4,OASL,PDZD2,RCAN1,SOCS2
Cg	complex	7.27e-07	APLN,APLNR,BMP2,BTG2,DPT,ENPP2,FABP4,GJA1,IL33,IL6,LDLR,LEPR,LIMCH1
TLR2	transmembrane receptor	8.92e-07	ATF3,BMP2,CD69,CSF3,CYBB,GJA1,HLA-DRB5,IL33,IL6
metoprolol	chemical drug	9.44e-07	AQP4,EDN1,GJA1,IL6
INSR	kinase	9.98e-07	ALDH2,ATF3,CD83,EDN1,EGR2,FABP4,FBP1,HBEGF,IL6,LEPR,OLR1,RGS16,SOCS2
anisomycin	chemical - endogenous non-mammalian	1.06e-06	ATF3,CYBB,GJA1,IL6,LDLR,NTRK2
simvastatin	chemical drug	1.14e-06	ABCG1,BMP2,CYBB,EDN1,GJA1,HBA1/HBA2,IL6,LDLR,NTRK2,OLR1
IKBKB	kinase	1.24e-06	AGER,ATF3,BMP2,CX3CL1,EDN1,ENPP2,IL6,LIFR,RCAN1,RGS16,SOCS2
IL4	cytokine	1.3e-06	ALDH2,ALOX15,CD69,CD83,CRIP1,CSF3,CX3CL1,CXCL16,EGR2,FABP4,GJA1,GLIPR2,IL33,IL6,JUND,LIFR,MARCO,MSR1,SOCS2
PTPRJ	phosphatase	1.34e-06	CD69,EDN1,HBEGF,IL6,MARCO,OASL
APP	other	1.35e-06	ABCG1,AGER,CD69,CYBB,EDN1,ENPP2,FOLR1,GBP4,HBA1/HBA2,HCAR2,IL6,JUND,LDLR,MAFF,MGAT3,MME,MSR1,OLR1,RCAN1,TPPP
trichostatin A	chemical drug	1.57e-06	BMP2,CDKN2B,CLEC3B,CPA3,CYBB,DLC1,ENPP2,FABP4,HBA1/HBA2,HLA-DRA,HLA-DRB1,IL6,LDLR,LEPR,SCNN1G,SPN
PDGF BB	complex	1.78e-06	ATF3,CAV2,EDN1,EGR2,EGR3,GJA1,HBEGF,IL6,LDLR,NR4A3,OLR1,SLC1A1
pravastatin	chemical drug	1.88e-06	AGER,CAV1,GJA1,HBA1/HBA2,IL6,LDLR
LIPE	enzyme	1.91e-06	AQP4,ATF3,EDN1,FABP4,GJA1,MSR1,RBP4,RRAD
STAT6	transcription regulator	2.09e-06	ALDH2,ALOX15,CD69,CRIP1,CTSW,EGR2,FABP4,IL33,IL6,LIFR,SOCS2
CSF3	cytokine	2.17e-06	CYBB,EDN1,EGR2,EGR3,ENPP2,GJA1,HLA-DRA,HLA-DRB1,IL6
Salmonella enterica serotype abortus equi lipopolysaccharide	chemical toxicant	2.39e-06	CDKN2B,CSF3,EDN1,EGR3,GPRC5A,ICAM4,IL6,MAFF,OASL
ionomycin	chemical reagent	2.39e-06	BMP2,CD69,CSF3,GBP4,IL6,ITM2A,LDLR,RCAN1,SOCS2
IL3	cytokine	2.69e-06	ALDH2,BMP2,BTG2,CD69,CD83,CSF3,EGR2,EGR3,HBA1/HBA2,HBEGF,IL33,IL6
CREB1	transcription regulator	3.21e-06	ATF3,BTG2,EDN1,EGR2,HLA-DRA,IL6,LDLR,MDGA1,NR4A3,RASGEF1B,RBP4,SERTAD1,SOCS2,ST6GALNAC5,SULT2B1
HOXA10	transcription regulator	3.65e-06	CDKN2B,CYBB,EGR2,ENPP2,GJA1,HLF,KRT4,LEPR,ZFYVE9
ERK	group	3.69e-06	AGER,BTG2,CAV1,EDN1,EGR2,FABP4,HBEGF,IL6,LDLR,MAFF
resveratrol	chemical drug	3.92e-06	AGER,ATF3,BMP2,CD69,CX3CL1,CYBB,EDN1,FABP4,IL6,JUND,LDLR
GATA2	transcription regulator	4.63e-06	CD69,CLDN18,CPA3,CYBB,EDN1,FABP4,HBA1/HBA2,ICAM4,IL6,RCAN1,SPN
PTGER4	g-protein coupled receptor	5.02e-06	CD69,CYBB,EDN1,GBP4,HCAR2,IL6,MAFF,OLR1
tributyrin	chemical drug	5.07e-06	ATF3,EDN1,HBEGF,IL6,MME,OLR1
wortmannin	chemical - kinase inhibitor	5.22e-06	CDKN2B,CX3CL1,CXCL16,GPD1,IL6,MSR1,NR4A3,SLC1A1,SOCS2
HNRNPA2B1	other	5.58e-06	CADM1,CRIP1,GJA1,IL6,KRT4,LEPR,PHACTR2,SLC1A1
PAEP	other	5.65e-06	CD83,CXCL16,EDN1,HBEGF
cycloheximide	chemical reagent	5.82e-06	AQP4,BTG2,CAV1,EDN1,GJA1,HBEGF,IL6,JUND,MME,OLR1,RCAN1,SULT2B1
INSIG1	other	5.98e-06	ABCG1,FABP4,IL6,LDLR,LIPA,MARCO,OLR1
TLR3	transmembrane receptor	6.01e-06	ATF3,CD69,CSF3,CX3CL1,EDN1,GBP4,IL33,IL6,LIPA,OASL
tyrphostin AG 1478	chemical - kinase inhibitor	6.06e-06	ACE,CAV1,EDN1,HBEGF,IL6,MME
propylthiouracil	chemical drug	6.8e-06	AQP4,BTG2,CD69,GBP4,HCAR2,NTRK2,PCOLCE2
Jnk	group	7.02e-06	AGER,APLN,CD69,CD83,EDN1,FABP4,GJA1,IL6,JUND
Hdac	group	7.57e-06	ATF3,BMP2,CX3CL1,EDN1,EGR3,HLA-DRA,IL6,ROBO2
IL2	cytokine	7.64e-06	BMP2,CD69,CD83,CSF3,CTSW,EDN1,ENPP2,IL6,JUND,LDLR,LIFR,MME,RGS16,SOCS2
IL10RA	transmembrane receptor	8.18e-06	ABCG1,ALDH2,BMP2,CD69,DPT,EDN1,EMP2,HCAR2,IL6,OLR1,VSIG2
losartan potassium	chemical drug	8.21e-06	ACE,CAV1,CYBB,EDN1,GJA1,IL6,OLR1
VEGFA	growth factor	8.57e-06	ACE,ALDH2,CAV1,CD83,EDN1,FABP4,GJA1,HBEGF,IL6,RCAN1
tretinoin	chemical - endogenous mammalian	8.93e-06	ABCG1,APLN,APLNR,BMP2,BTG2,CD52,CDKN2B,CSF3,CYBB,DLC1,EDN1,ENPP2,FABP4,GBP4,GJA1,GPRC5A,HBEGF,HSD17B6,IL6,LEPR,LIPA,NTRK2,OASL,RTKN2,SOX7
PTH	other	9.2e-06	ALOX15,BMP2,CGNL1,EGR2,GJA1,IL33,IL6,MME
GnRH-A	chemical reagent	9.23e-06	ACE,ATF3,BTG2,EGR2,RFX2,RRAD
E. coli B5 lipopolysaccharide	chemical - endogenous non-mammalian	1.02e-05	ALDH2,CD69,CD83,CSF3,CX3CL1,CYBB,IL6,LDLR,OASL,SOCS2
NPC1	transporter	1.02e-05	ABCG1,CAV1,CAV2,LDLR,LIPA
CHUK	kinase	1.05e-05	ATF3,BMP2,CX3CL1,ENPP2,GBP4,IL6,LIFR,RCAN1,RGS16
nifedipine	chemical drug	1.08e-05	AGER,BMP2,EDN1,IL6,LDLR,NTRK2
lipid A	chemical toxicant	1.15e-05	CSF3,IL6,MARCO,MSR1,OLR1
LPL	enzyme	1.28e-05	CX3CL1,FABP4,IL6,LDLR,MSR1
chloroquine	chemical drug	1.43e-05	CD69,GJA1,IL6,LIFR,RCAN1
FOS	transcription regulator	1.5e-05	APLN,ATF3,CADM1,CSF3,CXCL16,EDN1,EGR2,FABP4,GJA1,HBA1/HBA2,IL6,SEMA6D,STX11,SULT2B1
VAV3	cytokine	1.59e-05	CAV1,CAV2,HBEGF,IL6
ESR1	ligand-dependent nuclear receptor	1.61e-05	ACE,ATF3,BMP2,CAV1,CAV2,CD69,CD83,CDKN2B,EDN1,ENPP2,FOLR1,GJA1,HBEGF,IL6,JUND,LDLR,LEPR,OLR1,RBP4,RGS16,RND1,ROBO2,SOCS2
AQP4	transporter	1.64e-05	AQP4,IL6,SLC1A1
IL33	cytokine	1.7e-05	ABCG1,CD69,EGR2,IL6,LEPR,MSR1
NRG1	other	1.79e-05	CAV1,EDN1,EGR2,EGR3,JUND,LIFR,MSR1,NR4A3,SLC1A1

## Sheet: Prostate UD
Upstream Regulator	Molecule Type	p-value of overlap	Target molecules in dataset
KLF4	transcription regulator	1.81e-06	CRABP2,DUSP4,EPHA2,KLF5,KRT13,KRT19,SLPI
phorbol myristate acetate	chemical drug	7.31e-06	ACE,APOBEC3G,CAPG,CD52,DUSP2,EPHA2,GATA3,KLF5,PAQR7,PRSS16,SLPI,SNCG
TNF	cytokine	1.38e-05	ABCG2,ACE,AKR1B1,ASS1,CDO1,DUSP2,DUSP4,EPHA2,IRF5,KLF5,LAMB3,MECOM,SLC14A1,SLPI,SNCG
TP53	transcription regulator	4.64e-05	ABCG2,ACE,AKR1B1,ASS1,CHEK1,DUSP2,DUSP4,EPHA2,FAT2,IRF5,SLPI,SPATA18,UNC5B
GW501516	chemical drug	0.000133	KRT19,LAMB3,SLPI,SNCG
SOX2	transcription regulator	0.00015	ABCG2,CRABP2,DUSP4,EPHA2,GATA3,KRT19
HOXA1	transcription regulator	0.000294	PRLR,SLC14A1
dexamethasone	chemical drug	0.000319	ACE,ANO1,ARHGEF19,CRABP2,DUSP4,FOXQ1,GATA3,IRF5,KLF5,LAMB3,SLC14A1,SLPI,ZNF750
estrogen receptor	group	0.000332	ABCG2,CAPG,GATA3,KRT19,PRLR
toremifene	chemical drug	0.000358	ABCG2,PRLR
3-deazaneplanocin	chemical drug	0.000395	DUSP4,LAMB3,SLPI
beta-estradiol	chemical - endogenous mammalian	0.000472	ABCG2,ACE,CDK18,CHEK1,CRABP2,DUSP4,KRT13,KRT19,PAQR7,PRLR,SLC14A1,SLPI,SNCG
STAT5A	transcription regulator	0.000782	CHEK1,FOXQ1,LAMB3,PIP,PRLR
STAT5B	transcription regulator	0.000891	CDO1,CHEK1,PIP,PRLR
KMT2D	transcription regulator	0.00109	DUSP2,FOXQ1,LAMB3,PRSS16
DUSP5	phosphatase	0.00122	DUSP2,SLPI
FBXO32	enzyme	0.00136	ISYNA1,KLF5,KRT19
DLL4	other	0.00148	GATA3,UNC5B
U0126	chemical - kinase inhibitor	0.0015	ABCG2,APOBEC3G,CDK18,DUSP4,EPHA2,KLF5
ESR1	ligand-dependent nuclear receptor	0.00154	ABCG2,ACE,ASS1,CHEK1,CRABP2,DUSP4,GATA3,KRT13,KRT19,PRLR
FGF8	growth factor	0.00161	AIF1L,LAMB3,SLPI
D-glucose	chemical - endogenous mammalian	0.00222	ACE,AKR1B1,ANO1,ASS1,DUOX1,SEMG1
diethylstilbestrol	chemical drug	0.00228	ABCG2,CRABP2,KRT13,SLPI
CDX2	transcription regulator	0.00251	ELF5,FOXQ1,KLF5
LRP6	transmembrane receptor	0.00257	GATA3,PRLR
acyclovir	chemical drug	0.00259	DUSP2
WSX1-gp130	complex	0.00259	GATA3
Prl7d1	cytokine	0.00259	PRLR
miR-615-5p (and other miRNAs w/seed GGGGUCC)	mature microrna	0.00259	KRT19
CRABP1	transporter	0.00259	CRABP2
ZC3H8	transcription regulator	0.00259	GATA3
TAK-779	chemical drug	0.00259	APOBEC3G
SFRP1	transmembrane receptor	0.00275	GATA3,PRLR
TGFB1	growth factor	0.00281	ABCG2,ACE,AIF1L,ARHGEF19,ASS1,DUSP4,EPHA2,GATA3,GGT6,KRT19,LAMB3
HOXC8	transcription regulator	0.00293	ASS1,KRT19
sulforafan	chemical drug	0.00412	ABCG2,AKR1B1,GATA3
VEGFA	growth factor	0.00416	ACE,DUSP4,SNCG,UNC5B
CAV1	transmembrane receptor	0.00421	KRT19,PRLR,SLC14A1
CEBPA	transcription regulator	0.00436	AKR1B1,ASS1,CRABP2,KLF5,PRLR
EP300	transcription regulator	0.00436	CAPG,CRABP2,DUSP4,GATA3,PRLR
cyclic AMP	chemical - endogenous mammalian	0.00439	AFAP1L2,ASS1,GATA3,PRLR
poly rI:rC-RNA	biologic drug	0.00473	APOBEC3G,DUOX1,IRF5,KRT19,SLPI
corticosteroid	chemical drug	0.00484	ACE,SLPI
IFNG	cytokine	0.00503	AIF1L,APOBEC3G,ASS1,GATA3,IRF5,KRT19,SLC14A1,SLPI,UNC5B
KCNK9	ion channel	0.00508	SLC14A1,SNCG
MCPH1	other	0.00518	CHEK1
afatinib	chemical drug	0.00518	ABCG2
ADI PEG20	biologic drug	0.00518	ASS1
miR-519a-3p (and other miRNAs w/seed AAGUGCA)	mature microrna	0.00518	ABCG2
miR-16-1-3p (miRNAs w/seed CAGUAUU)	mature microrna	0.00518	CHEK1
NBR1	other	0.00518	GATA3
temocapril	chemical reagent	0.00518	ACE
Ro 32-0432	chemical - kinase inhibitor	0.00518	APOBEC3G
thiamine	chemical - endogenous mammalian	0.00518	AKR1B1
ZEB1	transcription regulator	0.00533	GATA3,KRT19
ETV5	transcription regulator	0.00558	KRT13,KRT19
isobutylmethylxanthine	chemical toxicant	0.00577	ACE,CRABP2,PRLR
PPARG	ligand-dependent nuclear receptor	0.00613	ABCG2,CRABP2,KRT19,LAMB3,SNCG
IL1B	cytokine	0.00619	ABCG2,AKR1B1,ASS1,GATA3,KRT19,LAMB3,SLC14A1
paclitaxel	chemical drug	0.0064	ABCG2,CDK18,DUSP4,EPHA2
EGR2	transcription regulator	0.00648	ASS1,GATA3,PIP
CREM	transcription regulator	0.00672	ACE,DUSP4,KLF5
WISP2	growth factor	0.00719	GATA3,LAMB3
benfotiamine	chemical drug	0.00776	AKR1B1
NAB1	transcription regulator	0.00776	DUSP4
miR-520g-3p (and other miRNAs w/seed CAAAGUG)	mature microrna	0.00776	ABCG2
miR-424-3p (miRNAs w/seed AAAACGU)	mature microrna	0.00776	CHEK1
miR-328-3p (and other miRNAs w/seed UGGCCCU)	mature microrna	0.00776	ABCG2
CYP4A11	enzyme	0.00776	ACE
WWP1	enzyme	0.00776	KLF5
IGF2BP3	translation regulator	0.00776	ABCG2
EEF2K	kinase	0.00776	KLF5
USP21	peptidase	0.00776	GATA3
methacholine	chemical drug	0.00776	SLPI
fosinopril	chemical drug	0.00776	ACE
raffinose	chemical - endogenous mammalian	0.00776	AKR1B1
PIM1	kinase	0.00837	ABCG2,EPHA2
Mek	group	0.00861	ABCG2,EPHA2,SNCG
DKK1	growth factor	0.00868	GATA3,PRLR
diphenyleneiodonium	chemical reagent	0.00899	DUOX1,DUSP2
CINP	other	0.0103	CHEK1
CELA2A	peptidase	0.0103	SLPI
Nppb	other	0.0103	ACE
LPAR3	g-protein coupled receptor	0.0103	KLF5
VCAM1	transmembrane receptor	0.0103	ABCG2
ACP1	phosphatase	0.0103	EPHA2
salicylamide	chemical drug	0.0103	ABCG2
Pro-inflammatory Cytokine	group	0.011	AKR1B1,ASS1
HIC1	transcription regulator	0.011	CDO1,EPHA2
sodium chloride	chemical - endogenous mammalian	0.0113	ACE,AKR1B1
MAP2K1/2	group	0.012	DUSP4,KLF5
dihydrotestosterone	chemical - endogenous mammalian	0.0121	ANO1,CDO1,FOXQ1,KRT19,PIP
SP1	transcription regulator	0.0122	ASS1,CRABP2,KRT19,PRLR,SNCG
TP63	transcription regulator	0.0123	CDK18,EPHA2,IRF5,SPATA18
darusentan	chemical drug	0.0129	ACE
6-formylindolo[3,2-b]carbazole	chemical reagent	0.0129	GATA3
cefditoren	chemical drug	0.0129	ABCG2
TDG	enzyme	0.0129	CRABP2
HIVEP2	transcription regulator	0.0129	GATA3
Interferon alpha	group	0.0129	APOBEC3F,APOBEC3G,GATA3,IRF5

## Sheet: Thyroid UD
Upstream Regulator	Molecule Type	p-value of overlap	Target molecules in dataset
lipopolysaccharide	chemical drug	1.1e-25	ATF3,BMP2,CCDC170,CCL19,CCL2,CD37,CD3E,CD48,CTGF,CXCR4,CYR61,CYTIP,DNAJB1,DUSP1,EGR1,EGR2,EGR3,FOS,FOSB,GBP1,GPR183,IL16,IRF8,JUN,JUND,KLF6,LCK,NFATC1,NR4A3,PLA2G7,PPP1R15A,PTPRCAP,RCAN1,RGS16,SELL,SEPT1
PDGF BB	complex	2.03e-19	ATF3,CCL2,CTGF,CYR61,DUSP1,EGR1,EGR2,EGR3,FHL1,FOS,FOSB,GPR183,IER2,JUN,KLF6,NR4A3,PPP1R15A,SRF
TNF	cytokine	1.28e-18	ATF3,BMP2,CCL19,CCL2,CD3E,CITED2,CTGF,CXCR4,CYR61,CYTIP,DUSP1,DUSP14,EGR1,EGR2,FOS,FOSB,GBP1,IER2,IL16,IRF8,JUN,JUND,KLF6,NFATC1,NR4A3,PPP1R15A,RCAN1,RGS16,RRAD,SELL
P38 MAPK	group	3.23e-17	ATF3,BMP2,CCL2,CTGF,CXCR4,DUSP1,EGR1,EGR2,FOS,GBP1,JUN,NFATC1,NR4A3,PLA2G7,RCAN1,RRAD,SRF
dalfampridine	chemical drug	1.04e-16	ATF3,CYR61,DUSP1,EGR1,EGR2,FOS,FOSB,IER2,JUN
F2	peptidase	1.4e-16	CCL2,CTGF,CXCR4,CYR61,DUSP1,EGR1,FHL1,FOS,FOSB,IER2,JUN,KLF6,NR4A3,RCAN1,SRF
leukotriene D4	chemical - endogenous mammalian	2.37e-16	ATF3,BMP2,CCL2,CYR61,DUSP1,EGR1,EGR2,EGR3,NR4A3,RCAN1
Pkc(s)	group	2.88e-16	ATF3,CCL2,CTGF,CXCR4,CYR61,DUSP1,EGR1,EGR2,FOS,JUN,KLF6,MS4A1,NR4A3,PPP1R15A
LY294002	chemical - kinase inhibitor	4.86e-16	ATF3,BMP2,CCL2,CTGF,CYR61,DLG2,DUSP1,EGR1,EGR2,EGR3,FOS,FOSB,GBP1,GPR183,IER2,JUN,NR4A3,SRF
bicuculline	chemical - endogenous non-mammalian	7.73e-16	ATF3,CYR61,DUSP1,EGR1,EGR2,FOS,FOSB,IER2,JUN
GnRH-A	chemical reagent	4.2e-15	ATF3,EGR1,EGR2,FOS,FOSB,IER2,JUN,KLF6,PPP1R15A,RRAD
prostaglandin E2	chemical - endogenous mammalian	2.93e-14	ATF3,BMP2,CCL2,CTGF,CXCR4,CYTIP,DUSP1,EGR1,EGR2,FOS,FOSB,IL16,JUN,SRF
PD98059	chemical - kinase inhibitor	4.45e-14	ATF3,BMP2,CCL19,CCL2,CD37,CTGF,CXCR4,DUSP1,EGR1,EGR2,EGR3,FOS,FOSB,JUN,JUND,PPP1R15A,SELL
LDL	complex	4.69e-14	ATF3,BMP2,CCL2,CTGF,DUSP1,EGR1,EGR3,FOS,FOSB,GPR183,JUN,NR4A3,RCAN1
IL3	cytokine	1.79e-13	BMP2,CCL19,CCL2,CD48,CITED2,CXCR4,EGR1,EGR2,EGR3,FOS,JUN,NFATC1,PLA2G7,SELL
MAPK1	kinase	2.11e-13	ATF3,CCL2,CTGF,DUSP1,EGR1,EGR2,FCMR,FOS,FOSB,GBP1,JUN,JUND,NFATC1,RGS16
CHRM1	g-protein coupled receptor	2.63e-13	CYR61,EGR1,EGR2,EGR3,FOS,JUN
cycloheximide	chemical reagent	5.01e-13	CCL2,CITED2,CTGF,CXCR4,CYR61,DUSP1,EGR1,FOS,FOSB,GBP1,JUN,JUND,RCAN1,SRF
NRG1	other	5.16e-13	CTGF,CXCR4,CYR61,DUSP1,EGR1,EGR2,EGR3,FOS,FOSB,IER2,JUND,NR4A3
IL4	cytokine	1.12e-12	CCL2,CITED2,CTGF,CXCR4,EGR2,FOS,FOSB,IER2,IL16,IRF8,JUN,JUND,KLF6,MS4A1,NFATC1,POU2AF1,PTPRCAP,SELL
CD40LG	cytokine	1.17e-12	ATF3,CCL19,CCL2,CTGF,CXCR4,CYTIP,DUSP1,EGR1,FOS,FOSB,GPR183,JUN,JUND,SELL
IL1B	cytokine	4.83e-12	ATF3,BMP2,CCL2,CTGF,CXCR4,CYTIP,DUSP1,EGR1,FOS,FOSB,GBP1,IER2,IL16,JUN,JUND,NR4A3,RCAN1,RGS16
atorvastatin	chemical drug	5.89e-12	BMP2,CCL19,CCL2,CTGF,CXCR4,CYR61,DUSP1,EGR1,FOS,FOSB,JUN
aplidine	biologic drug	6.52e-12	DUSP1,FOS,FOSB,JUN,JUND
tributyrin	chemical drug	7.45e-12	ATF3,CCL2,CTGF,CXCR4,CYR61,DUSP1,DUSP14,GBP1
dexamethasone	chemical drug	2.25e-11	BMP2,CCL2,CD3E,CTGF,CXCR4,CYR61,DUSP1,EGR1,EGR2,EGR3,FOS,FOSB,GBP1,IER2,IL16,JUN,JUND,MS4A1,NFATC1,POU2AF1,RCAN1,SELL,SRF
thapsigargin	chemical toxicant	2.72e-11	ATF3,EGR1,EGR2,FOS,IER2,JUN,MLF1,NR4A3,PPP1R15A,RCAN1
EGF	growth factor	2.96e-11	ATF3,CTGF,CXCR4,CYR61,DUSP1,EGR1,EGR2,EGR3,FOS,FOSB,IER2,JUN,JUND,NR4A3
SRF	transcription regulator	6.18e-11	BMP2,CTGF,CXCR4,EGR1,EGR2,EGR3,FHL1,FOS,FOSB,IER2,JUN,SRF
IRF8	transcription regulator	6.21e-11	ATF3,CD37,EGR1,EGR2,FOS,GBP1,IRF8,KLF6,MS4A1
5-O-mycolyl-beta-araf-(1->2)-5-O-mycolyl-alpha-araf-(1->1')-glycerol	chemical - endogenous non-mammalian	6.82e-11	ATF3,CCL2,DUSP1,EGR2,NR4A3,PLA2G7,RCAN1,RGS16
mycophenolic acid	chemical drug	6.82e-11	ATF3,CCL2,CTGF,CXCR4,CYR61,DUSP1,DUSP14,GBP1
lysophosphatidic acid	chemical - other	8.24e-11	CCL2,CTGF,CYR61,DUSP1,EGR1,FOS,JUN,SRF
ELK4	transcription regulator	9.15e-11	EGR1,EGR2,EGR3,FOS,SRF
CREB1	transcription regulator	9.81e-11	ATF3,CAMK1D,CXCR4,CYR61,DUSP1,DUSP14,EGR1,EGR2,FOS,FOSB,IER2,JUN,NR4A3,PPP1R15A
Jnk	group	1e-10	CCL2,CTGF,CXCR4,DUSP1,EGR1,FOS,FOSB,JUN,JUND,KLF6
tacrolimus	chemical drug	1e-10	CCL2,CD48,CXCR4,EGR1,FOS,FOSB,IL16,JUN,NFATC1,SELL
formaldehyde	chemical - endogenous mammalian	1.04e-10	EGR1,EGR2,FOS,FOSB,JUN,JUND
cyclosporin A	biologic drug	1.11e-10	ATF3,BMP2,CCL2,CTGF,CXCR4,EGR1,EGR2,FOS,IL16,JUN,NFATC1,RCAN1,SELL
kainic acid	chemical toxicant	1.47e-10	ATF3,DUSP1,EGR1,EGR2,FOS,FOSB,JUN,JUND,PPP1R15A
2-amino-5-phosphonovaleric acid	chemical - other	1.47e-10	DUSP1,EGR1,EGR2,EGR3,FHDC1,FOS,FOSB,JUN,NR4A3
PTX3	other	1.63e-10	CCL2,CTGF,EGR2,EGR3,FOS,JUN
ERK1/2	group	1.76e-10	BMP2,CCL2,CTGF,CXCR4,DUSP1,EGR1,FOS,FOSB,JUN,JUND,NR4A3
F2R	g-protein coupled receptor	1.89e-10	CCL2,CTGF,CYR61,DUSP1,EGR1,EGR3,FOS
Calcineurin protein(s)	complex	2.14e-10	DUSP1,DUSP14,EGR1,EGR2,FOS,NR4A3,RCAN1
NFATC3	transcription regulator	2.14e-10	ATF3,BMP2,EGR2,EGR3,FOS,JUN,NFATC1
FAS	transmembrane receptor	2.25e-10	CCL2,CD48,CTGF,EGR1,EGR2,FOS,FOSB,GBP1,IL16,JUN,JUND,PPP1R15A
PTH	other	2.71e-10	BMP2,CCL2,CTGF,CXCR4,DUSP1,EGR2,FOS,FOSB,JUN
RELA	transcription regulator	2.79e-10	BMP2,CCL19,CCL2,CTGF,CXCR4,DUSP1,EGR1,FOS,GBP1,IER2,JUN,SRF
TCR	complex	3.43e-10	CXCR4,CYTIP,EGR1,EGR2,FOS,IL16,JUN,LCK,NFATC1,SELL,SRF
leukotriene C4	chemical - endogenous mammalian	3.45e-10	CCL2,EGR1,EGR2,EGR3,FOS
U0126	chemical - kinase inhibitor	3.7e-10	ATF3,CCL2,CTGF,DUSP1,EGR1,EGR3,FOS,FOSB,IER2,JUN,JUND,NFATC1,NR4A3
MAP2K1/2	group	3.86e-10	ATF3,CTGF,DUSP1,EGR1,EGR2,FOS,JUN
IFNG	cytokine	4.06e-10	ATF3,CCL19,CCL2,CTGF,CXCR4,DUSP1,EGR1,EGR2,EGR3,FOS,FOSB,GBP1,IER2,IRF8,JUN,JUND,KLF6,PLA2G7,SELL
EGFR	kinase	4.55e-10	CCL2,CTGF,CXCR4,DUSP1,EGR1,EGR3,FOS,GBP1,IER2,JUN,JUND
IgG	complex	5.62e-10	CCL2,DUSP1,DUSP14,FOSB,IER2,IL16,JUND,MS4A1,PPP1R15A
IL2	cytokine	5.93e-10	BMP2,CCL2,CXCR4,CYTIP,FCMR,FOS,JUN,JUND,KLF6,LCK,LRMP,RGS16,SELL
TGFB1	growth factor	6.06e-10	BMP2,CCL2,CITED2,CTGF,CXCR4,CYR61,DUSP1,EGR1,EGR2,EGR3,FHL1,FOS,FOSB,GBP1,IER2,JUN,JUND,NFATC1,NR4A3,RRAD,SRF
CSF3	cytokine	6.6e-10	CXCR4,EGR1,EGR2,EGR3,FOS,GPR183,JUN,NFATC1,SELL
6,7-dinitroquinoxaline-2,3-dione	chemical reagent	6.98e-10	EGR1,FOS,FOSB,JUN
ionomycin	chemical reagent	7.33e-10	BMP2,DUSP1,EGR1,FOS,FOSB,IKZF1,NFATC1,POU2AF1,RCAN1
cocaine	chemical drug	8.13e-10	CCL2,DUSP1,DUSP14,EGR1,EGR2,FOS,FOSB,JUN,NR4A3
SB 216763	chemical toxicant	8.8e-10	CCL2,CTGF,CYR61,DLG2,FOSB,NR4A3
IRAK4	kinase	9.93e-10	ATF3,EGR1,FOS,FOSB,IER2,JUN,RGS16
RARG	ligand-dependent nuclear receptor	1.03e-09	BMP2,DUSP1,EGR1,EGR2,FOS,JUN
carrageenan	chemical - endogenous non-mammalian	1.03e-09	EGR1,EGR2,FOS,FOSB,JUN,JUND
BCR (complex)	complex	1.03e-09	CXCR4,EGR1,FCMR,FOS,FOSB,LCK,POU2AF1,SELL
FOXO1	transcription regulator	1.44e-09	CITED2,CTGF,EGR1,EGR2,FOS,FOSB,IKZF1,JUN,NFATC1,PPP1R15A,SELL
SOX11	transcription regulator	1.45e-09	BMP2,CXCR4,EGR1,FCMR,IER2,LCK,MS4A1
F10	peptidase	1.76e-09	CCL2,CTGF,CYR61,DUSP14,EGR1
TP53	transcription regulator	2.03e-09	ATF3,CCL2,CITED2,CTGF,CYR61,DUSP1,EGR1,EGR2,EGR3,FHL1,FOS,GBP1,IL16,IRF8,JUN,JUND,PPP1R15A,RGS16,RRAD
IL10	cytokine	2.13e-09	BMP2,CCL19,CCL2,CXCR4,DUSP1,FOS,JUN,NFATC1,NR4A3,RGS16,SELL
SB203580	chemical - kinase inhibitor	2.2e-09	ATF3,BMP2,CCL2,CTGF,DUSP1,EGR1,FOS,FOSB,JUN,JUND,PPP1R15A
CDKN2A	transcription regulator	2.41e-09	CCL19,CCL2,CITED2,CTGF,DUSP1,EGR1,FOS,JUN,MS4A1,POU2AF1
beta-estradiol	chemical - endogenous mammalian	2.43e-09	ATF3,BMP2,CCDC170,CCL2,CITED2,CTGF,CXCR4,CYR61,DLG2,DUSP1,EGR1,EGR2,EGR3,FHL1,FOS,FOSB,IER2,JUN,JUND,KLF6,NR4A3
INSR	kinase	2.62e-09	ATF3,CCL2,CTGF,CXCR4,DUSP1,EGR1,EGR2,FHL1,FOS,IER2,RGS16
Pka	complex	2.67e-09	CTGF,DUSP1,EGR1,FOS,JUN,KLF6,NR4A3,POU2AF1
TREM1	transmembrane receptor	2.81e-09	ATF3,CXCR4,DUSP14,EGR1,EGR2,EGR3,RCAN1,RGS16,RRAD
IL6	cytokine	3.4e-09	ATF3,BMP2,CCL2,CD48,CTGF,CXCR4,CYTIP,DUSP1,EGR1,EGR2,FOS,JUN,JUND,PPP1R15A
paclitaxel	chemical drug	4.2e-09	ATF3,CCL2,CTGF,EGR1,GPR132,IER2,JUN,JUND,NFATC1,SRF
triamcinolone acetonide	chemical drug	4.71e-09	ATF3,BMP2,CYTIP,DUSP1,EGR1,FOS,IER2,JUN,RGS16
phorbol myristate acetate	chemical drug	4.73e-09	CCL2,CTGF,CXCR4,CYR61,DUSP1,EGR1,EGR2,EGR3,FOS,FOSB,JUN,JUND,NFATC1,POU2AF1,RCAN1,SELL
GNRH	group	4.79e-09	ATF3,DUSP1,EGR1,FOS,JUN
platelet activating factor	chemical - endogenous mammalian	5.34e-09	CCL2,EGR1,EGR2,FOS,PLA2G7,SELL
colchicine	chemical drug	5.34e-09	ATF3,CTGF,FOS,JUN,JUND,SRF
HGF	growth factor	5.76e-09	ATF3,BMP2,CCL2,CTGF,CXCR4,CYR61,EGR1,FOS,FOSB,IRF8,NFATC1,NR4A3
Hdac	group	5.85e-09	ATF3,BMP2,CXCR4,EGR1,EGR3,FOS,JUN,KLF6
BDNF	growth factor	6.23e-09	BMP2,CXCR4,CYR61,DUSP1,EGR1,EGR2,FOS,FOSB,JUN,NR4A3
MAPK9	kinase	6.85e-09	CCL2,EGR1,FOS,IER2,JUN,JUND,KLF6,PPP1R15A
epigallocatechin-gallate	chemical drug	7.95e-09	CCL2,CTGF,CYR61,EGR1,FOS,FOSB,JUN,JUND,NFATC1
EPHB1	kinase	9.7e-09	EGR1,EGR2,FOS,JUN
ERK	group	1e-08	CCL2,CTGF,DUSP1,EGR1,EGR2,FOS,JUN,MS4A1,SELL
Mek	group	1.19e-08	CTGF,EGR1,EGR2,EGR3,FOS,IER2,JUN,MS4A1
phenylephrine	chemical drug	1.29e-08	DUSP1,EGR1,FOS,JUN,RCAN1,RRAD
5-N-ethylcarboxamido adenosine	chemical reagent	1.3e-08	CCL2,CTGF,EGR1,EGR2,IER2,KLF6,NR4A3
AKT1	kinase	1.3e-08	BMP2,CCL2,CXCR4,EGR1,FOS,FOSB,JUND,NFATC1,SRF
IGF2	growth factor	1.31e-08	BMP2,CTGF,CXCR4,DUSP1,EGR1,EGR2,IER2,RGS16
poly rI:rC-RNA	biologic drug	1.44e-08	ATF3,CCL2,CXCR4,DUSP1,EGR1,FOS,GBP1,JUN,KLF6,NR4A3,PPP1R15A
forskolin	chemical toxicant	1.49e-08	ATF3,CTGF,CXCR4,DUSP1,DUSP14,EGR1,FOS,FOSB,GBP1,IER2,JUN,JUND,NR4A3
25-hydroxycholesterol	chemical reagent	1.58e-08	ATF3,FOS,FOSB,JUN,JUND,NR4A3

## Sheet: Uterus UD
Upstream Regulator	Molecule Type	p-value of overlap	Target molecules in dataset
dalfampridine	chemical drug	7.26e-16	ATF3,BTG2,EGR1,FOS,FOSB,JUN,NR4A1,NR4A2
bicuculline	chemical - endogenous non-mammalian	4.21e-15	ATF3,BTG2,EGR1,FOS,FOSB,JUN,NR4A1,NR4A2
kainic acid	chemical toxicant	8.87e-14	ATF3,BTG2,EGR1,FOS,FOSB,HBEGF,JUN,NR4A1,NR4A2,PPP1R15A
PDGF BB	complex	3.87e-13	ATF3,EGR1,EGR3,FOS,FOSB,HBEGF,HLA-E,JUN,NR4A1,NR4A2,PPP1R15A,VCAM1
GnRH-A	chemical reagent	7.83e-13	ATF3,BTG2,EGR1,FOS,FOSB,JUN,NR4A1,PPP1R15A
PD98059	chemical - kinase inhibitor	1.12e-11	APOBEC3G,ARRB1,ATF3,EGR1,EGR3,FOS,FOSB,HBEGF,JUN,NR4A1,PPP1R15A,VCAM1,VEGFC
1-methyl-4-phenyl-1,2,3,6-tetrahydropyridine	chemical toxicant	4.09e-11	EGR1,EGR3,FOS,FOSB,JUN,NR4A1,NR4A2
U0126	chemical - kinase inhibitor	4.75e-11	APLNR,APOBEC3G,ATF3,EGR1,EGR3,FOS,FOSB,HBEGF,JUN,NR4A1,NR4A2,VCAM1
EGF	growth factor	5.22e-11	ATF3,BTG2,EGR1,EGR3,FOS,FOSB,HBEGF,JUN,NR4A1,NR4A2,VCAM1,VEGFC
LY294002	chemical - kinase inhibitor	6.61e-11	ATF3,EGR1,EGR3,FLRT2,FOS,FOSB,HBEGF,JUN,NR4A1,NR4A2,VCAM1,VEGFC
IRAK4	kinase	6.82e-11	ATF3,BTG2,EGR1,FOS,FOSB,JUN,NR4A1
K+	chemical - endogenous mammalian	8.93e-11	ATF3,EGR1,FOS,JUN,NR4A1,NR4A2
BAPTA-AM	chemical reagent	1.23e-10	ATF3,EGR1,FOS,JUN,NR4A1,VCAM1
phorbol myristate acetate	chemical drug	1.29e-10	APOBEC3G,BTG2,CA11,EGR1,EGR3,FOS,FOSB,FOXP1,HBEGF,JUN,LEPR,NR4A1,NR4A2,VCAM1,VEGFC
6,7-dinitroquinoxaline-2,3-dione	chemical reagent	1.55e-10	EGR1,FOS,FOSB,JUN
potassium chloride	chemical drug	1.71e-10	ATF3,BTG2,EGR1,FOS,JUN,NR4A1,NR4A2
2-amino-5-phosphonovaleric acid	chemical - other	2e-10	EGR1,EGR3,FOS,FOSB,HDAC5,JUN,NR4A1,NR4A2
LDL	complex	4.12e-10	ATF3,EGR1,EGR3,FOS,FOSB,JUN,NR4A1,NR4A2,VCAM1
SB203580	chemical - kinase inhibitor	7.18e-10	APOBEC3G,ATF3,EGR1,FOS,FOSB,JUN,NR4A1,PPP1R15A,VCAM1,VEGFC
leukotriene D4	chemical - endogenous mammalian	7.76e-10	ATF3,EGR1,EGR3,HBEGF,NR4A1,NR4A2
mitomycin C	chemical drug	1.33e-09	ATF3,BTG2,EGR1,HBEGF,JUN,PPP1R15A
FGF1	growth factor	1.63e-09	EGR1,FOS,JUN,NR4A2,TCF4,VCAM1,VEGFC
25-hydroxycholesterol	chemical reagent	1.63e-09	ATF3,FOS,FOSB,JUN,NR4A1,NR4A2
leucine	chemical - endogenous mammalian	1.66e-09	ATF3,FOS,LEPR,NR4A1,PPP1R15A
pCPT-cAMP	chemical - kinase inhibitor	2.15e-09	EGR1,FOS,JUN,NR4A1
IL1B	cytokine	2.6e-09	ATF3,BTG2,CTSF,EGR1,FOS,FOSB,HBEGF,HLA-E,JUN,NR4A1,NR4A2,VCAM1,VEGFC
prostaglandin E2	chemical - endogenous mammalian	2.62e-09	ATF3,EGR1,FOS,FOSB,JUN,NR4A1,NR4A2,TCF4,VEGFC
methamphetamine	chemical drug	4.09e-09	EGR1,FOS,FOSB,JUN,NR4A1,VCAM1
poly rI:rC-RNA	biologic drug	4.1e-09	APOBEC3G,ATF3,EGR1,FOS,HLA-E,JUN,NR4A1,NR4A2,PPP1R15A,VCAM1
Pkc(s)	group	4.13e-09	ATF3,EGR1,FOS,JUN,NR4A1,NR4A2,PPP1R15A,VCAM1
CHRM1	g-protein coupled receptor	5.06e-09	EGR1,EGR3,FOS,JUN
ELK4	transcription regulator	5.06e-09	EGR1,EGR3,FOS,NR4A1
AGT	growth factor	5.85e-09	ATF3,EGR1,FOS,HBEGF,JUN,LEPR,NR4A1,NR4A2,VCAM1,VEGFC
carbamylcholine	chemical drug	8.36e-09	BTG2,EGR1,FOS,JUN,NR4A1
Insulin	group	8.95e-09	ARRB1,EGR1,FOS,FOSB,JUN,LEPR,NR4A1,NR4A2,PPP1R15A
CREM	transcription regulator	1.01e-08	ATF3,BTG2,EGR1,FOS,NR4A1,NR4A2,PPP1R15A
FGF2	growth factor	1.19e-08	BTG2,EGR1,FOS,HBEGF,JUN,NR4A1,NR4A2,VCAM1,VEGFC
leukotriene C4	chemical - endogenous mammalian	1.39e-08	EGR1,EGR3,FOS,VCAM1
HGF	growth factor	1.67e-08	ATF3,EGR1,FOS,FOSB,HBEGF,HDAC5,NR4A1,NR4A2,VCAM1,VEGFC
Vegf	group	1.76e-08	APLNR,ATF3,EGR1,FOSB,HBEGF,LPAR6,NR4A1,NR4A2,VCAM1,VEGFC
POMC	other	2.07e-08	FOS,JUN,NR4A1,NR4A2,TCF4,VCAM1
Pdgf (complex)	complex	2.2e-08	EGR1,FOS,FOSB,JUN,NR4A2,VCAM1
ADRA1B	g-protein coupled receptor	2.52e-08	EGR1,FOS,JUN,NR4A1,NR4A2
ADRA1D	g-protein coupled receptor	2.52e-08	EGR1,FOS,JUN,NR4A1,NR4A2
thapsigargin	chemical toxicant	2.63e-08	ATF3,EGR1,FOS,JUN,NR4A1,PPP1R15A,VCAM1
Pkg	group	3.1e-08	EGR1,FOS,FOSB,JUN
FSH	complex	3.12e-08	BTG2,FOS,FOSB,GNLY,HDAC5,JUN,NR4A1,TYRO3,VEGFC
ADRA1A	g-protein coupled receptor	3.47e-08	EGR1,FOS,JUN,NR4A1,NR4A2
anisomycin	chemical - endogenous non-mammalian	3.47e-08	ATF3,EGR1,FOS,JUN,NR4A1
ERK1/2	group	3.85e-08	ARRB1,EGR1,FOS,FOSB,HBEGF,JUN,LEPR,VCAM1
NGF	growth factor	4.21e-08	APOBEC3G,ATF3,BTG2,EGR1,FOS,JUN,NR4A1
apamin	chemical toxicant	5.96e-08	FOS,JUN,VCAM1
EDN1	cytokine	6.53e-08	EGR1,FOS,FOSB,JUN,LEPR,VCAM1,VEGFC
HDAC4	transcription regulator	6.58e-08	ATF3,FOS,HDAC5,NR4A1,NR4A2,VCAM1
F2R	g-protein coupled receptor	7.43e-08	EGR1,EGR3,FOS,NR4A1,VCAM1
KN-62	chemical - kinase inhibitor	8.92e-08	ATF3,EGR1,PPP1R15A,VCAM1
salmonella minnesota R595 lipopolysaccharides	chemical - endogenous non-mammalian	9.4e-08	EGR1,FOS,FOSB,JUN,MDFIC,VCAM1
SP600125	chemical - kinase inhibitor	9.51e-08	ATF3,EGR1,FOS,FOSB,JUN,NR4A1,VCAM1
GNRH	group	1.07e-07	ATF3,EGR1,FOS,JUN
camptothecin	chemical drug	1.1e-07	ATF3,BTG2,FOS,FOSB,HBEGF,HLA-E,JUN,NR4A1,NR4A2,VCAM1
CSF2	cytokine	1.11e-07	ARRB1,EGR1,EGR3,FOS,HBEGF,NR4A1,NR4A2,PPP1R15A,TCF4
TP53	transcription regulator	1.15e-07	ADCK3,ATF3,BTG2,CTSF,EGR1,EGR3,FLRT2,FOS,GATM,HBEGF,HDAC5,JUN,PPP1R15A,TCF4
SERCA	group	1.19e-07	BTG2,EGR1,JUN
fluphenazine	chemical drug	1.19e-07	FOS,NR4A1,NR4A2
6-cyano-7-nitroquinoxaline-2,3-dione	chemical reagent	1.19e-07	EGR1,FOS,JUN
TNF	cytokine	1.24e-07	ATF3,BTG2,CTSF,EGR1,FOS,FOSB,HBEGF,HLA-E,JUN,LPAR6,NR4A1,NR4A2,PPP1R15A,VCAM1,VEGFC
H89	chemical - kinase inhibitor	1.31e-07	EGR1,EGR3,FOS,NR4A1,NR4A2,VCAM1
SRF	transcription regulator	1.41e-07	EGR1,EGR3,FOS,FOSB,JUN,LEPR,NR4A1,NR4A2
5-hydroxytryptamine	chemical - endogenous mammalian	1.79e-07	EGR1,FOS,HBEGF,NR4A1,VCAM1
formaldehyde	chemical - endogenous mammalian	2.05e-07	EGR1,FOS,FOSB,JUN
ADIPOQ	other	2.05e-07	EGR1,FOS,HBEGF,LEPR,VCAM1,VEGFC
raclopride	chemical drug	2.08e-07	FOS,NR4A1,NR4A2
isoproterenol	chemical drug	2.14e-07	APLNR,ATF3,FOS,JUN,NR4A1,TYRO3
SFTPA1	transporter	2.55e-07	EGR1,FOS,FOSB,HBEGF,TCEA3
cycloheximide	chemical reagent	2.69e-07	BTG2,EGR1,FOS,FOSB,HBEGF,JUN,NR4A1,VCAM1
GAST	other	2.92e-07	EGR1,FOS,HBEGF,JUN,VCAM1
Hdac	group	3.1e-07	ATF3,EGR1,EGR3,FOS,JUN,NR4A1
FAS	transmembrane receptor	3.32e-07	EGR1,FOS,FOSB,JUN,NR4A1,NR4A2,PPP1R15A,VCAM1
acetic acid	chemical - endogenous mammalian	3.33e-07	EGR1,FOS,JUN
aplidine	biologic drug	3.33e-07	FOS,FOSB,JUN
CREBBP	transcription regulator	4.49e-07	EGR1,EGR3,FOS,FOSB,JUN,NR4A1,NR4A2,VCAM1
ATF2	transcription regulator	4.55e-07	ATF3,EGR1,FOS,JUN,VCAM1
CREB1	transcription regulator	4.58e-07	ATF3,BTG2,EGR1,FOS,FOSB,JUN,NR4A1,NR4A2,PPP1R15A
sphingosine-1-phosphate	chemical - endogenous mammalian	4.83e-07	EGR1,FOS,JUN,VCAM1,VEGFC
Pde	group	4.98e-07	FOS,NR4A1,NR4A2
haloperidol	chemical drug	5.12e-07	EGR1,FOS,FOSB,NR4A1,NR4A2
Mek	group	5.28e-07	EGR1,EGR3,FOS,JUN,NR4A1,VEGFC
amphetamine	chemical drug	5.43e-07	ATF3,EGR1,FOS,FOSB,JUN
CSF3	cytokine	6.54e-07	EGR1,EGR3,FOS,GNLY,JUN,VCAM1
EPHB1	kinase	7.11e-07	EGR1,FOS,JUN
calmidazolium	chemical drug	7.11e-07	EGR1,FOS,VCAM1
mifepristone	chemical drug	8.61e-07	ATF3,CTSF,EGR1,FOS,HBEGF,JUN,NR4A1
lipopolysaccharide	chemical drug	8.79e-07	APLNR,APOBEC3G,ATF3,EGR1,EGR3,FOS,FOSB,HBEGF,JUN,NR4A1,NR4A2,PPP1R15A,VCAM1,VEGFC
carrageenan	chemical - endogenous non-mammalian	9e-07	EGR1,FOS,FOSB,JUN
DRD1	g-protein coupled receptor	9.76e-07	EGR1,FOS,FOSB
ST3-Hel2A-2	chemical reagent	9.76e-07	ATF3,FOS,NR4A2
olanzapine	chemical drug	9.9e-07	ATF3,FOS,HDAC5,NR4A1,NR4A2
EIF2AK3	kinase	1.04e-06	ATF3,BTG2,EGR1,JUN,PPP1R15A
methyl methanesulfonate	chemical toxicant	1.21e-06	ATF3,BTG2,EGR1,JUN
wortmannin	chemical - kinase inhibitor	1.22e-06	ARRB1,EGR1,FOS,JUN,NR4A1,VCAM1
