# Supplementary material for: Comprehensive analysis of normal adjacent to tumor transcriptomes
Source: Nat Commun. 2017 Oct 20;8:1077. doi: 10.1038/s41467-017-01027-z (PMC5651823; doi:10.1038/s41467-017-01027-z)
Supplement: Supplementary file 8 — Supplementary Data 6 [file 41467_2017_1027_MOESM8_ESM.xlsx]

## Sheet: TumorExpr-NAT_TASA
	BLCA	BRCA	COAD	LIHC	LUAD	PRAD	THCA	UCEC	Average
SERPINE1	0.5351	0.2043	0.3491	0.186	0.1472	0.1165	0.2625	0.4575	0.282275
HBEGF	0.4912	0.2568	0.1598	-0.1949	0.1639	0.2839	0.5541	0.5198	0.279325
NR4A1	0.293	0.2904	0.3	-0.0048	0.2377	0.2861	0.4978	0.3202	0.27755
NR4A3	0.3509	0.2348	0.3221	0.0307	0.1702	0.1549	0.5467	0.4081	0.2773
ADAMTS4	0.3825	0.1767	0.2399	0.0181	0.033	0.09	0.3491	0.8034	0.261588
NR4A2	0.2684	0.1965	0.312	-0.0303	0.3748	0.2134	0.5535	0.1472	0.254437
IL6	0.5579	0.234	0.0713	0.0341	0.1551	0.1696	0.3669	0.4289	0.252225
MAFF	0.3912	0.1779	0.199	-0.1558	0.3522	0.1901	0.3897	0.416	0.245037
FOSB	0.3404	0.2961	0.2946	0.0917	0.1917	0.1501	0.3679	0.1591	0.23645
DLC1	0.4614	0.198	0.185	0.2444	0.1152	0.1868	0.2096	0.2866	0.235875
LATS2	0.3228	0.0747	0.3042	0.0497	0.1722	0.3812	0.0321	0.5445	0.235175
TMOD2	0.4737	0.3265	0.303	0.1044	-0.0403	0.1614	0.0221	0.4733	0.228013
NCOA7	0.5368	0.2132	0.2331	0.099	0.0109	0.201	0.2765	0.251	0.227687
AMZ1	0.407	-0.083	0.2955	0.1868	0.1639	0.2223	0.0375	0.5909	0.227612
MEF2D	0.4123	0.0082	0.2117	-0.0411	0.2597	0.3864	0.1641	0.3933	0.224325
RNF125	0.5719	0.0861	0.1531	0.2473	0.1552	0.4099	-0.1096	0.2806	0.224312
EGR3	0.3491	0.1656	0.1494	0.1186	0.2182	0.3106	0.3459	0.1334	0.22385
SIK1	0.3772	0.0302	0.1826	-0.1373	0.4318	0.249	0.4054	0.249	0.223488
FLJ41200	-0.086	0.3306	0.3787	0.2046	-0.073	0.2421	0.1079	0.6627	0.22095
GPR183	0.3614	0.1432	0.1502	0.051	0.1389	0.2792	0.2589	0.3646	0.218425
MYADM	0.2193	0.301	0.4314	-0.0252	0.1006	0.2435	0.2286	0.2411	0.217537
FAM63B	0.6035	0.0795	0.301	0.0139	0.2151	0.3398	-0.0906	0.2777	0.217488
CD93	0.2474	0.151	0.2557	-0.0757	0.3232	0.1655	0.0086	0.6512	0.215862
SCEL	0.0965	0.0239	0.3731	0.0386	0.1842	0.3874	0.0485	0.5727	0.215613
DUSP5	0.1632	0.1583	0.2429	-0.1781	0.061	0.2113	0.3236	0.7273	0.213687
RGS1	0.2404	0.1405	0.2568	0.171	0.1511	0.191	0.1392	0.416	0.21325
SLC2A3	0.1842	0.2321	0.1784	0.064	0.0719	0.1865	0.2784	0.503	0.212313
ETS1	0.3825	0.1137	0.378	-0.0444	0.0404	0.2329	-0.0661	0.6522	0.21115
PDE4D	0.2456	0.1474	0.1868	0.0017	0.4523	0.2157	0.0205	0.414	0.2105
FRY	0.2	0.1224	0.2889	0.3889	0.0922	0.2048	0.0162	0.3666	0.21
OSM	0.1263	0.1953	-0.1387	0.0399	0.1751	0.1396	0.489	0.6423	0.2086
FAM46A	0.6579	0.1347	0.0406	0.2571	0.2681	-0.0618	0.2527	0.1176	0.208362
RCAN1	0.4544	-0.0056	0.284	-0.0327	0.022	0.25	0.1327	0.5524	0.20715
JRKL	0.3632	0.1317	0.4862	0.2058	0.1034	0.3044	0.0597	0	0.2068
RAD9B	0.5246	0.1134	0.2289	0.0577	0.139	0.2989	-0.0296	0.3202	0.206637
STC1	0.6649	-0.0193	0.2763	-0.01	-0.0314	-0.0208	0.2817	0.5109	0.206537
MPZL3	0.5123	0.0844	-0.0348	0.19	0.2729	0.3121	0.0189	0.2935	0.206162
LOC100507194	0.0074	0.1334	0.3957	0.3988	0.1754	0.2924	0.0351	0.2025	0.205087
SH2B3	0.2632	0.1566	0.0679	0.2748	0.0841	0.2663	-0.0408	0.5652	0.204662
MAML2	0.4737	0.1411	0.238	0.0873	0.0568	0.4225	0.0033	0.2134	0.204513
MAFK	0.5018	-0.1074	-0.0514	0.032	0.2303	0.3725	0.2486	0.4081	0.204313
ZFP36	0.3895	0.2114	0.0807	-0.1034	0.259	0.219	0.2659	0.3123	0.2043
CDKL5	0.4877	0.0241	0.1741	0.0499	0.3075	0.2907	-0.0576	0.3399	0.202037
TICAM1	0.3158	0.0199	0.289	0.1915	-0.0465	0.3111	0.2257	0.3063	0.2016
LNPEP	0.486	0.0405	0.3833	-0.1249	0.2764	0.344	-0.1113	0.3182	0.201525
PCDHA3	0.1383	0.1333	0.2644	0.1817	0.0764	0.3597	0.1597	0.2962	0.201212
PPP1R3B	0.0632	0.0266	-0.0146	0.3363	0.1397	0.2226	0.2597	0.5751	0.201075
ATF7	0.2649	0.1659	0.2014	-0.0081	0.2411	0.3015	-0.0129	0.4536	0.200925
SOCS3	0.207	0.1166	0.1495	0.112	0.0725	0.1976	0.2978	0.4486	0.2002
FLT1	0.4684	0.1075	0.2028	-0.0522	0.2026	0.0925	-0.0868	0.665	0.199975
SERINC1	0.3368	0.234	0.3916	0.097	0.3617	0.1353	-0.049	0.0771	0.198063
TPP1	0.2333	0.1193	0.4265	0.1468	0.0128	0.1095	0.0719	0.4575	0.1972
SLC2A10	0.2246	0.1253	0.2855	0.3889	0.0452	0.3218	-0.1467	0.333	0.1972
REL	0.5737	0.08	0.1538	0.1007	0.2747	0.3811	-0.0563	0.0672	0.196862
SOX7	0.3825	0.1747	0.2632	0.0115	0.3111	0.103	0.1074	0.2174	0.19635
GPR116	0.3702	0.1838	0.228	-0.0816	0.0499	-0.0205	0.1745	0.665	0.196163
ANO6	0.4877	0.1542	0.3906	-0.0294	0.0325	0.1939	-0.0433	0.3824	0.196075
PALMD	0.4368	-0.0342	0.4483	0.2493	0.0177	0.3132	0.1253	0.0099	0.195788
ATP11B	0.3368	0.2099	0.2129	0.1504	0.2919	0.2025	-0.1895	0.3508	0.195712
EGR1	0.3228	0.2805	0.0659	0.1124	0.0791	0.2391	0.1252	0.3399	0.195612
DUSP1	0.2877	0.2148	0.1023	-0.1219	0.177	0.0764	0.2455	0.58	0.195225
ZNF331	0.3649	0.2723	0.2078	0.2606	0.0987	0.1987	0.2675	-0.1097	0.1951
KLF6	0.4825	0.2766	0.1854	-0.2341	0.1594	0.2796	0.2296	0.1798	0.19485
MOSPD2	0.4684	0.2193	0.2963	0.1842	0.0349	0.1939	-0.1085	0.2688	0.194662
INHBA	0.1982	0.0736	0.3037	0.2212	0.0302	0.0245	0.2266	0.4783	0.194537
SELE	0.1912	0.1765	0.0979	0.3365	0.177	0.2038	0.0767	0.2964	0.1945
NFAT5	0.5649	0.1847	0.1544	0.0814	-0.0456	0.2469	-0.1206	0.4881	0.194275
BHLHE40	0.0018	0.0732	0.2756	0.2763	-0.026	0.1246	0.3755	0.4427	0.192962
SECISBP2L	0.5579	0.1442	0.1425	0.2417	0.2544	0.2361	-0.1038	0.0692	0.192775
PICALM	0.1088	0.2087	0.3997	0.0618	0.1735	0.1555	0.0399	0.3844	0.191538
NID1	0.586	0.1025	0.0134	0.0074	0.0339	0.1525	0.1025	0.5316	0.191225
LYVE1	0.4298	0.1015	0.1272	-0.0381	0.2306	0.1982	0.0337	0.4437	0.190825
PCDHGA12	0.3526	0.0932	0.3821	-0.1048	0.1866	0.3997	-0.0511	0.2678	0.190763
SSFA2	0.4333	0.1632	0.051	0.1396	0.4135	0.2074	-0.0908	0.2055	0.190338
MCL1	0.5404	0.0281	0.3641	-0.0107	0.0987	0.2131	0.1635	0.1235	0.190087
C2CD2L	0.1421	0.0332	0.3024	0.3659	0.1497	0.2511	0.1293	0.1453	0.189875
SWAP70	0.1053	0.1422	0.4038	0.0202	0.1401	0.3893	-0.1615	0.4792	0.189825
ABCC9	0.1684	0.1354	0.3841	0.1089	0.2613	0.214	-0.0891	0.335	0.18975
CAST	0.4719	0.0861	0.3085	0.0518	-0.0452	0.1387	0.0404	0.4654	0.1897
PTPN11	0.3386	0.1169	0.293	0.1147	0.1611	0.2674	-0.0321	0.253	0.189075
SIK2	0.3368	0.0152	0.2509	0.0109	0.3538	0.2423	-0.0971	0.3982	0.188875
ZDHHC5	0.4035	0.1754	0.4075	0.0046	0.0548	0.2017	-0.0399	0.3024	0.18875
FAM174A	0.3035	0.0707	0.2657	0.0918	0.1993	-0.1454	0.3518	0.3725	0.188738
KLF4	0.2877	0.0466	0.034	0.0235	0.2247	0.2938	0.2611	0.3379	0.188663
MAP1LC3B2	0.6228	0.1169	0.1873	0.0336	0.3079	-0.0061	-0.1422	0.3874	0.18845
RBL2	0.2789	0.2507	0.296	0.0591	0.3005	0.3364	-0.1072	0.087	0.187675
CTGF	0.0053	0.2786	0.4174	0.0577	0.124	0.2519	0.2874	0.0791	0.187675
BCL9L	0.3456	-0.1396	0.3404	0.0345	0.0168	0.3265	-0.0635	0.6393	0.1875
ARCN1	0.4649	0.1216	0.4017	0.2552	0.0417	0.0116	0.0072	0.1957	0.18745
PXDNL	0.4877	0.0996	0.0949	0.0523	0.0465	0.2359	0.1136	0.3686	0.187388
PKP1	0.3246	0.1745	0.1812	-0.2482	0.0986	0.0934	0.1415	0.7273	0.186613
SERINC3	0.3807	0.0837	0.3671	0.0503	0.1902	0.2203	-0.0355	0.2352	0.1865
MOB4	0.4632	-0.0044	0.5002	0.1167	0.2932	0.2143	-0.0608	-0.0306	0.186475
CCDC144B	0.5491	0.0801	0.2738	0.1573	0.0819	0.1162	0.0021	0.2302	0.186338
ATF3	0.2	0.1452	0.3284	-0.0216	0.1287	0.1532	0.5037	0.0514	0.186125
BIRC2	0.3667	0.2664	0.1484	0.0882	0.1792	0.1304	0.0199	0.2816	0.1851
TREML2P1	0.0425	0.1434	0.4552	0.1622	0.2035	0.249	0.1631	0.0606	0.184937
RGS16	0.3193	0.2764	0.2111	0.1516	0.0455	0.1807	0.0579	0.2362	0.184838
IL1B	0.0754	0.2095	-0.1977	0.2108	0.2162	0.2245	0.3146	0.4249	0.184775
C1orf55	0.3561	0.2333	0.1845	0.1729	0.0882	0.1406	-0.0399	0.3399	0.18445
VGLL3	0.2351	0.0891	0.3596	-0.0222	0.116	0.3541	-0.016	0.3587	0.1843
HIPK3	0.2842	0.0995	0.3709	-0.038	0.277	0.2987	-0.0486	0.2273	0.183875
PCDHGB3	0.6386	0.0198	0.1636	0.2617	-0.0193	0.2263	-0.0603	0.2364	0.18335
PLK3	0.2544	0.0947	0.0056	-0.0321	-0.0101	0.1463	0.409	0.5988	0.183325
EEA1	0.5281	0.1503	0.1946	0.0143	0.142	0.1468	-0.1034	0.3933	0.18325
SERPINB9	0.3421	0.0617	-0.0218	0.2134	0.1106	0.3374	0.0793	0.3419	0.183075
PCDHGA11	0.5404	0.0313	0.2392	0.021	-0.0076	0.3344	-0.0456	0.3488	0.182737
MTMR2	0.1772	0.1212	0.315	0.2013	0.3207	0.33	0.006	-0.0099	0.182688
ITPRIP	0.2632	0.1029	0.2756	-0.0158	0.0513	0.2565	0.1624	0.3626	0.182337
CTNND1	0.3298	0.0278	0.3686	-0.0519	0.3984	0.2363	-0.0065	0.1522	0.181837
MCTP1	0.3702	0.128	0.2136	-0.0411	0.2139	0.0344	0.1115	0.4239	0.1818
DPP8	0.3509	0.1817	0.0725	0.0533	0.3508	0.2687	-0.1221	0.2974	0.18165
TAOK3	0.2018	0.0357	0.173	0.1694	0.0878	0.2861	0.007	0.4901	0.181362
IQGAP1	0.4632	0.0568	0.2906	-0.0031	0.1478	0.2747	-0.0369	0.254	0.180888
B3GNT2	0.393	0.2076	0.2239	0.1112	0.0605	0.2716	0.0262	0.1502	0.180525
NBR1	0.1632	0.1903	0.303	-0.0048	0.1698	0.3651	-0.0617	0.3152	0.180012
JUNB	0.1544	0.0212	-0.1078	0.0502	0.1904	0.167	0.4427	0.5208	0.179863
WASL	0.1877	0.3149	0.3655	0.1112	0.1051	0.1419	0.0106	0.1996	0.179562
AKAP2	0.5098	0.0801	0.3062	-0.089	0.0654	0.3082	-0.0186	0.2728	0.179363
PPP1R15A	0.2368	0.0851	0.2667	0.0208	0.1313	0.0891	0.4402	0.164	0.17925
RSU1	0.4316	0.1357	0.3956	0.099	0.0482	0.1124	-0.0405	0.252	0.17925
SBDS	0.5351	0.1384	0.316	-0.1655	0.0911	0.1421	0.0579	0.3172	0.179037
PCDHGB7	0.1895	0.1514	0.4652	-0.0774	0.1476	0.2274	-0.0303	0.3543	0.178463
DLEU7	0.6053	0.2251	0.2774	0.0606	0.024	0.0045	-0.052	0.2823	0.1784
ATXN1L	0.414	-0.0344	0.2638	0.0649	0.1973	0.243	-0.1573	0.4338	0.178138
BDP1	0.4561	0.1136	0.2641	0.0157	0.1166	0.2612	0.0345	0.1611	0.177863
ITGA1	0.2491	0.1581	0.0848	0.1218	0.2252	0.2462	-0.1212	0.4585	0.177812
ITGA4	0.3825	0.2125	-0.0148	0.0571	0.1508	0.2195	-0.0669	0.4812	0.177738
BACH1	0.214	0.087	0.1784	-0.0656	0.2542	0.4275	-0.038	0.3626	0.177512
NCAPD3	0.4561	0.1302	0.1775	0.2234	0.1592	0.2996	-0.1104	0.084	0.17745
ZBTB38	0.3035	0.1402	0.2598	0.0643	0.2731	0.2384	-0.1236	0.2638	0.177438
SCN9A	0.0158	0.196	0.2775	0.2308	0.1485	0.069	0.0472	0.4328	0.1772
COQ10B	0.5456	0.0739	0.4483	-0.0306	0.2246	0.0336	-0.0263	0.1482	0.177163
GEM	0.1947	0.189	0.4141	-0.0878	0.004	0.1115	0.1871	0.4032	0.176975
ST3GAL1	0.5982	0.0218	0.2803	-0.0847	0.3764	0.0421	-0.1769	0.3547	0.176487
NDEL1	0.1719	0.1204	0.2758	0.1016	0.1665	0.0698	0.3004	0.2036	0.17625
ANGPT2	0.507	0.1226	0.0655	0.0803	0.0923	-0.0462	0.0262	0.5603	0.176
HFE	0.2386	0.0223	0.0561	0.1939	0.306	0.2716	-0.144	0.4634	0.175987
TLN1	0.4	0.0627	0.2704	-0.1045	0.0919	0.2685	-0.1894	0.5998	0.174925
TNS4	0.2561	0.0245	0.1164	0.1835	0.0715	0.1061	0.1005	0.5385	0.174638
MFSD6	0.4947	0.0848	0.3798	0.1848	0.1142	0.0368	-0.0518	0.1532	0.174563
RAB6A	0.5298	0.2433	0.3995	0.1539	0.2058	-0.0347	-0.1758	0.0731	0.174363
PTK2B	0.4754	-0.1514	-0.1463	0.4097	0.105	0.2607	0.0852	0.3557	0.17425
SNX9	0.2211	0.2335	0.2251	0.0231	0.1431	-0.0329	0.0501	0.5296	0.174088
TMEM217	0.5158	0.093	0.4397	-0.0001	-0.0785	-0.0263	0.2068	0.2421	0.174063
EGR2	0.3105	0.237	0.2016	0.0806	0.102	0.2315	0.1074	0.1206	0.1739
CSRNP1	0.3193	0.1172	0.1275	0.02	0.0994	0.2464	0.3374	0.1225	0.173713
GTF2A1	0.207	-0.0013	0.3352	0.1289	0.2543	0.2685	-0.0769	0.2688	0.173062
CD300E	0.0965	0.0951	0.1338	0.0895	0.0212	0.2327	0.1689	0.5464	0.173013
LMBRD1	0.5298	0.3586	0.2566	0.2002	0.2748	-0.0216	-0.0347	-0.1828	0.172612
CD36	0.4965	-0.1752	0.2977	-0.0307	0.311	0.3032	-0.0717	0.247	0.172225
LINC00518	0.2561	0.0401	0.2033	0.2064	0.0998	0.2041	0.0089	0.3586	0.172162
DOCK9	0.3386	0.0849	0.1911	0.0412	0.1974	0.1351	0.0113	0.3775	0.172137
PPTC7	0.4702	0.1078	0.0026	-0.0473	0.2723	0.3646	-0.0065	0.2115	0.1719
ANKS1A	0.3368	0.1782	0.3463	0.0278	0.2115	0.1753	-0.0174	0.1166	0.171887
CMIP	0.4684	0.2043	0.2611	0.0747	0.1161	0.1816	0.0107	0.0573	0.171775
MYO9A	0.3509	0.0515	0.2021	0.1143	0.1714	0.2874	-0.0672	0.2589	0.171162
SETD7	0.2491	-0.0936	0.3725	0.1966	0.2035	0.2177	-0.0243	0.247	0.171063
SRFBP1	0.2772	0.2474	0.3223	0.1064	0.0692	0.0192	0.0318	0.2945	0.171
STK17B	0.4561	0.1381	0.0988	0.0938	0.0387	0.1953	0.0534	0.2905	0.170587
THBS1	0.3404	0.2147	0.1312	0.0404	0.0895	0.0983	0.2771	0.1729	0.170562
ERRFI1	0.5263	-0.0479	0.0596	0.1253	-0.1113	0.1757	0.1425	0.4941	0.170538
LIPK	0.4432	0.0961	0.038	0.0199	-0.0021	0.0282	0.1769	0.5627	0.170363
PIAS4	0.2474	-0.0614	0.3404	0.1606	0.047	0.276	0.1383	0.2134	0.170213
ADAMTS1	-0.0684	0.2073	0.296	0.1475	0.1822	0.2166	0.2914	0.0879	0.170063
CDH5	0.2649	0.1581	0.107	-0.0509	0.2702	0.1009	-0.1062	0.6156	0.16995
GPR4	0.3123	0.1708	0.0611	-0.1143	0.1226	-0.0515	0.1489	0.7075	0.169675
LAMA4	0.6333	0.107	0.2289	-0.0255	0.0474	0.1416	0.0179	0.2065	0.169637
CCR1	0.2193	-0.0009	0.1812	0.0696	0.0739	0.251	0.0828	0.4783	0.1694
CAV1	0.3667	0.082	0.1467	0.0234	0.1669	0.0926	0.068	0.4081	0.1693
PCGEM1	-0.0197	0.1089	0.1283	0.2326	0.3023	0.1799	0.0248	0.392	0.168637
SPRY1	0.2789	0.084	0.3455	-0.013	-0.1646	0.1325	0.0431	0.6403	0.168338
PLCG2	0.3596	0.0504	0.0523	0.0287	0.1461	0.3698	0.0003	0.3389	0.168262
AVPI1	0.107	-0.1242	-0.0118	0.0999	0.2501	0.0433	0.4652	0.5158	0.168162
HINT3	0.3088	0.3659	0.1064	0.2007	0.2324	-0.0311	0.0485	0.1126	0.168025
EMP1	0.2123	0.1901	0.2483	-0.0755	-0.0948	0.2805	0.1436	0.4397	0.168025
LOC100286793	0.2053	0.0423	0.1758	0.0781	0.1942	0.3322	0.108	0.2075	0.167925
TEAD3	0.293	0.0814	0.2265	0.1585	0.165	-0.0645	0.2231	0.2599	0.167862
ZMAT3	0.2298	0.1209	0.2052	0.073	0.003	0.4409	-0.0387	0.3073	0.167675
SCIN	0.3491	0.097	0.0699	0.1651	0.1417	0.3458	0.0314	0.1413	0.167663
AOC4	0.2475	0.0296	0.3072	0.1514	0.0233	0.1973	0.098	0.2863	0.167575
COL5A3	0.0579	-0.1102	0.1617	0.1804	-0.0204	0.2643	0.151	0.6532	0.167237
BTBD19	0.3456	0.1307	-0.0916	0.0064	0.0884	0.2415	0.1718	0.4447	0.167187
KCTD16	0.1386	0.1636	0.203	0.3616	0.1774	0.2317	-0.0456	0.107	0.167162
SEC24A	0.3246	0.1777	0.18	0.2087	0.088	0.0533	-0.0936	0.3972	0.166987
SRF	0.3088	0.148	0.0876	0.0801	0.1212	0.2967	0.1191	0.1739	0.166925
IL1RAPL2	0.1491	-0.0906	0.3471	0.0338	-0.0924	0.178	0.4077	0.4018	0.166813
AHNAK	0.2105	0.009	0.2986	-0.0446	0.2133	0.3265	-0.0646	0.3854	0.166763
AREG	0.5702	0.0618	0.1082	-0.1165	0.1065	0.2028	0.396	0.0049	0.166737
OR4D10	0.377	0.1006	0.2067	0.2852	0.1484	-0.0557	0.1342	0.1369	0.166663
GOLGA4	0.3175	0.1807	0.4174	0.2442	0.114	0.1186	-0.0902	0.0287	0.166362
CDK12	0.1491	0.2191	0.4498	-0.0041	0.2588	0.2269	-0.0979	0.1275	0.16615
TNFRSF21	0.4825	0.1378	0.3338	-0.0328	0.0521	0.1055	0.1745	0.0751	0.166063
MFSD1	0.5561	0.122	0.2713	0.0461	0.1887	0.0437	-0.0608	0.1611	0.166025
ARL5B	0.4123	0.202	0.1709	-0.0089	0.051	0.2852	0.0276	0.1877	0.165975
CCL8	0.2684	0.1533	0.1105	0.1317	-0.0206	0.2238	0.2681	0.1917	0.165863
LOC729506	0.3382	-0.0399	0.3339	0.3511	0.0806	0.1961	0.0403	0.0264	0.165837
RASA2	0.5263	0.1379	0.2094	0.0145	0.1593	0.351	-0.1296	0.0573	0.165763
PRRG1	0.3368	0.13	0.3953	0.0899	0.0704	0.2984	0.0585	-0.0534	0.165737
BIVM-ERCC5	0.3121	0.1213	0.0654	0.1652	0.0943	0.2165	0.0287	0.3214	0.165612
KDM5A	0.514	0.1941	0.1824	-0.1316	0.1815	0.1877	-0.0968	0.2925	0.165475
DHX29	0.193	0.1244	0.278	0.1316	0.2393	0.1909	-0.1978	0.3636	0.165375
PPFIBP1	0.2439	0.2353	0.2779	0.0435	0.0568	0.3039	-0.0221	0.1828	0.16525
SOX15	0.3526	0.0701	0.2009	0.084	0.2139	-0.0355	0.1541	0.2816	0.165213
ANKRD42	-0.1737	-0.0083	0.4516	0.1719	0.4355	0.3345	0.0519	0.0573	0.165087
PLEKHM3	0.2982	0.1405	0.2983	0.023	0.2342	0.2595	-0.1022	0.169	0.165063
SAMD4B	0.4088	0.124	0.2981	-0.0963	0.1352	0.1667	0.0023	0.2787	0.164687
THBD	0.2018	0.0457	0.1249	-0.129	0.4049	0.1659	0.0753	0.4279	0.164675
DAB2	0.1877	0.1635	0.1636	0.167	0.074	0.3455	-0.0359	0.252	0.164675
HECA	0.2737	0.2107	0.0463	0.1416	0.1097	0.412	-0.0004	0.1225	0.164513
CALD1	0.0561	0.1948	0.324	0.2124	-0.0026	0.1532	0.0622	0.3152	0.164412
HTR7	0.3018	0.078	-0.0061	0.0585	0.178	0.1863	0.0114	0.5065	0.1643
SYNJ2	0.2895	0.282	0.1375	0.1093	0.0142	0.3161	-0.0628	0.2263	0.164012
MED1	0.1982	0.2554	0.3948	0.0288	0.1569	0.2583	-0.1198	0.1393	0.163988
BDKRB2	0.1	0.1245	0.0005	0.1386	0.0767	0.2328	0.1315	0.5059	0.163812
FAM106A	0.3263	0.1858	0.2033	0.1819	0.1944	0.2585	0.0246	-0.0657	0.163637
KLC2	0.1509	0.1533	0.3571	0.1011	0.0924	-0.1371	0.3781	0.2125	0.163538
PDE4B	0.0737	0.1596	-0.0551	-0.0679	0.1743	0.2152	0.1444	0.664	0.163525
MARK2	0.3702	0.1085	0.1791	0.1134	0.0711	0.2664	-0.0703	0.2698	0.163525
LOC100507632	0.1527	0.1145	0.3098	0.2093	0.1684	0.2297	-0.2094	0.3317	0.163337
LINC00442	0.3443	0.0874	0.0176	0.2879	0.0402	0.0797	0.1647	0.2826	0.16305
DENND4A	0.2982	0.2495	0.2021	0.0556	0.3684	0.316	-0.2161	0.0306	0.163038
MTAP	0.2912	0.2412	0.3963	-0.0867	0.035	0.3156	0.0105	0.1008	0.162988
RNF169	0.3737	0.2075	0.2873	-0.0698	0.206	0.2671	-0.1191	0.1512	0.162987
SLC39A6	0.2842	0.0193	0.4181	-0.0088	0.0921	0.1719	0.1451	0.1798	0.162712
DPYD	0.2035	0.0485	0.1479	0.2838	0.1086	0.2599	-0.0033	0.252	0.162612
ELK3	0.2211	0.1765	0.2437	-0.1356	-0.0179	0.2314	-0.0112	0.5929	0.162612
MAP2K1	0.4491	0.0724	0.1488	0.1303	0.2194	0.0893	-0.013	0.2045	0.1626
ATP2A2	0.3614	-0.0172	0.2169	-0.0547	0.2947	0.2909	-0.1275	0.336	0.162563
C10orf62	0.1484	0.0077	0.405	-0.1505	0.3413	-0.0347	0.1369	0.4457	0.162475
SBDSP1	0.1263	0.1359	0.3401	0.0763	0.0014	0.1771	0.0224	0.42	0.162438
TGFBR2	0.5035	0.0735	0.2397	-0.0483	0.2403	0.2274	-0.1116	0.1729	0.162175
CALU	0.3246	0.1373	0.2613	0.1852	-0.0869	0.1256	0.0271	0.3231	0.162163
ISY1-RAB43	0.2555	0.1626	0.0231	0.2041	0.161	0.0524	0.1167	0.3214	0.1621
CD2AP	0.4561	0.2789	0.4118	-0.0006	0.0883	0.1213	-0.1656	0.1057	0.161988
BCHE	0.2509	0.1517	0.4051	0.3768	-0.0521	0.0662	-0.0144	0.1105	0.161838
ARSB	0.2825	0.0116	0.2596	-0.0028	-0.0008	0.1813	-0.0568	0.6196	0.161775
NIPAL2	0.293	0.0515	0.1923	0.065	0.2307	0.396	-0.1578	0.2233	0.16175
SHPRH	0.2316	0.2281	0.1385	0.1468	0.2622	0.2884	-0.0534	0.0504	0.161575
OVCH2	-0.0544	0.042	0.3126	0.0984	0.1554	0.2148	0.2825	0.2397	0.161375
YAP1	0.4105	0.1227	0.1289	0.0267	0.1866	0.1987	-0.0417	0.2579	0.161288
TAF3	0.386	0.2721	0.4333	0.0087	0.0532	0.2364	-0.004	-0.0958	0.161237
TRIB1	0.2772	0.1765	0.3199	-0.0031	-0.1088	0.2497	0.1703	0.2065	0.161025
KIAA0240	0.2579	0.3214	0.2186	0.1251	0.143	0.3229	-0.2059	0.1047	0.160963
ZNF354C	-0.0035	0.1114	0.2366	0.3477	0.1674	0.2421	-0.1207	0.3063	0.160913
NLGN4Y	0.6178	0.124	0.2908	0.1779	0.1121	0.119	-0.0395	-0.1161	0.16075
ZNF217	0.5105	0.1037	0.2697	0.0469	-0.0694	0.291	-0.0341	0.167	0.160662
LPPR4	0.007	0.2007	0.1134	0.2838	0.1205	0.2127	0.0788	0.2668	0.160463
SKAP2	0.5474	-0.044	0.2655	0.2134	-0.1289	0.158	-0.1553	0.4269	0.160375
DSG2	0.1842	0.194	0.1704	0.1832	0.0264	0.1235	0.0137	0.3874	0.16035
DDX3Y	0.5719	-0.0131	0.1446	0.0705	0.1578	0.2548	-0.1741	0.2658	0.159775
GOLGA2	0.4561	0.0294	0.3486	0.1563	0.2127	0.1355	0.1172	-0.1789	0.159612
SNX18	0.1509	0.1613	0.1693	0.007	0.0419	0.2921	0.0639	0.3903	0.159587
SYPL1	0.5211	0.0379	0.3314	0.2125	-0.0358	0.0567	-0.1935	0.3449	0.1594
RICTOR	0.4088	0.1843	0.2598	0.0244	0.288	0.2875	-0.135	-0.0435	0.159287
MPZL2	0.4526	0.1873	-0.0875	0.3082	-0.084	0.0174	0.163	0.3172	0.159275
UBE2V1	0.6526	-0.1314	0.3106	0.0047	0.1674	0.3218	-0.0255	-0.0267	0.159187
CFH	0.4123	0.0911	0.172	0.0911	-0.0126	0.2151	0.1172	0.1858	0.159
PCDHGB5	0.2579	-0.013	0.3812	0.0589	0.054	0.0796	0.0264	0.4259	0.158862
KRT77	0.307	0.0395	0.1887	0.0919	0.0583	0.1295	0.1504	0.3047	0.15875
PCDH17	0.2298	0.2557	0.0568	-0.0406	0.2963	0.1401	0.0393	0.2925	0.158738
HERC1	0.2754	0.0507	0.0566	0.1807	0.3145	0.2881	-0.1257	0.2283	0.158575
KDM2A	0.2368	0.1603	0.3777	0.0133	0.0704	0.3078	-0.0702	0.1719	0.1585
MIR202	0.464	0.0601	0.1759	-0.1728	-0.026	0.4105	0.1305	0.225	0.1584
N4BP1	0.0123	0.1871	0.2605	0.168	-0.0254	0.2429	-0.1524	0.5741	0.158388
LOC649133	0.3606	0.0502	0.1226	-0.0525	0.0123	0.232	0.1956	0.3459	0.158337
PCDH12	0.1474	0.0681	0.2387	-0.2536	0.3209	0.2256	0.0461	0.4733	0.158313
FOS	0.2754	0.1848	-0.0401	0.0194	0.2449	0.1735	0.1476	0.2609	0.1583
TRAF3IP1	0.0228	0.107	0.4436	0.1086	0.2508	0.2007	-0.0174	0.1502	0.158288
LMO7	-0.2281	0.1664	0.242	0.1519	0.2214	0.2813	0.085	0.3458	0.158212
PRDM1	0.1368	0.0178	-0.0127	-0.0406	0.1963	0.3481	0.0573	0.5613	0.158037
RPTN	0.3029	-0.0187	0.0736	0.074	0.1478	0.0464	0.3225	0.3153	0.157975
MMP19	0.1982	-0.0081	0.1017	0.1334	0.1648	0.1434	0.2417	0.2875	0.157825
BECN1	0.2211	0.0681	0.3547	-0.0357	0.2983	-0.0016	0.1161	0.2401	0.157638
ARRDC3	0.2281	0.1465	0.1347	0.0917	-0.037	0.1752	0.044	0.4773	0.157562
TBL1Y	0.3207	0.1601	0.1898	0.2742	0.2784	0.1004	-0.2167	0.1533	0.157525
KIAA2026	0.1193	0.3214	0.2822	0.1179	0.1085	0.1851	0.0234	0.0998	0.1572
PTGS2	0.3035	0.1993	-0.1035	-0.0507	0.0436	0.1439	0.2404	0.4802	0.157087
TMF1	0.2561	0.1771	0.3077	0.1515	0.2189	0.2134	-0.1675	0.0988	0.157
TMEM30A	0.5632	0.2416	0.2361	0.1945	0.0424	-0.0499	-0.1607	0.1887	0.156988
TOPORS	0.1649	0.2701	0.2915	0.1283	0.1761	0.1964	-0.1101	0.1383	0.156937
KIAA0754	0.2596	0.0832	0.2749	-0.0825	0.2234	0.2451	-0.0786	0.3281	0.15665
KRT4	0.4175	-0.0117	0.1887	-0.0968	-0.003	0.2177	0.1394	0.4012	0.156625
CEBPB	0.2123	-0.0029	0.134	-0.0348	0.0851	0.0884	0.3761	0.3943	0.156562
ACTRT2	0.283	0.1426	0.2186	0.3622	0.0616	0.1383	0.0983	-0.0524	0.156525
MIR331	0.6814	-0.0199	-0.0364	0.1331	0.0419	0.2027	0.0714	0.1779	0.156512
MAGEB2	0.1406	0.209	0.2283	0.1421	0.131	0.0793	0.0451	0.2763	0.156463
FAM208B	0.7018	0.1684	0.2272	0.0181	0.0691	0.2046	-0.1309	-0.0069	0.156425
APAF1	0.3456	0.2283	0.0772	0.0709	0.0207	0.2677	-0.0208	0.2589	0.156063
TNKS1BP1	0.2351	-0.1657	0.4375	-0.1216	0.0526	0.2998	0.1155	0.3933	0.155813
EDEM1	0.3895	-0.0445	0.0474	-0.0833	0.3944	0.2515	-0.0139	0.3053	0.1558
PRKCH	0.5737	0.0465	0.0894	-0.0177	0.0918	0.3245	-0.1741	0.3123	0.1558
ACLY	0.2263	0.0293	0.5085	0.13	0.0189	0.2159	0.0684	0.0484	0.155713
PLD1	0.1737	-0.0231	0.1662	-0.0208	0.1631	0.3327	-0.0724	0.5257	0.155637
IER3	-0.1491	0.0996	0.1172	0.021	0.1226	0.1085	0.361	0.5642	0.155625
CEP170	0.5439	0.2181	0.2794	0.1044	0.0899	0.146	0.0043	-0.1413	0.155587
OR2A7	0.2966	0.0512	0.2669	0.1368	0.0309	0.2499	-0.124	0.3353	0.15545
FAM59A	0.2912	-0.0867	0.1416	-0.0585	0.2811	0.3293	-0.0253	0.3706	0.155412
NPAT	0.2175	0.1447	0.3735	0.0522	0.1504	0.2956	-0.1798	0.1887	0.15535
VCL	0.3175	0.0938	0.3357	0.0491	-0.0245	0.1877	-0.0399	0.3231	0.155312
PTBP3	0.4526	0.2027	0.2301	0.0852	0.1797	0.0891	-0.1732	0.1759	0.155262
COL24A1	-0.0632	0.1564	0.2883	0.2643	-0.1004	0.0137	0.1719	0.5099	0.155112
PLA2G2E	0.2762	0.068	0.102	0.0455	0.0593	-0.0586	0.1956	0.5526	0.155075
LATS1	0.1982	0.2147	0.1545	0.1114	0.208	0.2597	-0.0669	0.1601	0.154963
MRE11A	0.2877	0.1947	0.25	0.066	0.1808	0.2746	-0.1008	0.086	0.154875
ZBTB22	0.0684	0.0945	0.0894	0.1558	0.2501	0.2839	0.3145	-0.0188	0.154725
COL4A1	0.4123	0.0988	0.192	-0.1171	0.1386	0.0541	-0.0284	0.4872	0.154688
ADAM9	0.2316	0.1516	0.2003	0.0382	0.196	0.2035	-0.0527	0.2688	0.154663
CCL2	0.1807	0.2312	0.0657	0.1366	0.0205	0.1032	0.3361	0.1611	0.154387
LRCH1	0.0877	0.1326	0.2138	0.32	-0.0021	0.1618	0.0305	0.2895	0.154225
FAM129B	0.2386	-0.0322	-0.0908	0.1115	0.1374	0.2612	0.0762	0.5316	0.154187
DENND4C	-0.0333	0.2332	0.1535	0.166	0.2732	0.2509	-0.1767	0.3666	0.154175
C18orf26	-0.0204	0.1652	0.2768	0.2962	-0.0367	-0.0475	-0.0405	0.6398	0.154113
TREM1	-0.0614	0.0151	0.1761	0.0571	0.0345	0.2441	0.2611	0.5059	0.154062
MANEA	0.4579	0.3113	0.2328	0.213	0.0984	0.0487	-0.2646	0.1334	0.153863
SPTY2D1	0.1158	0.2488	0.3585	0.0565	0.1789	0.1421	-0.139	0.2688	0.1538
C9orf102	0.0596	0.248	0.3394	0.0242	0.2307	0.2136	-0.087	0.2016	0.153762
FIGN	0.3456	0.0238	0.1106	0.3414	0.0481	0.2209	0.049	0.0899	0.153663
PTPN1	0.1193	0.0967	0.2666	0.059	0.0548	0.1451	-0.0894	0.5771	0.15365
NUP153	0.3807	0.2361	0.2035	-0.0174	0.1872	0.257	-0.1278	0.1097	0.153625
HEG1	0.3053	0.0919	0.2702	-0.0121	0.1936	0.2151	-0.0241	0.1887	0.153575
SON	0.3649	0.1087	0.2244	-0.0398	0.2647	0.2484	-0.1013	0.1571	0.153387
C8orf4	0.1193	0.1158	0.2503	0.0964	0.2379	0.1243	0.3016	-0.0188	0.15335
DDX3X	0.2825	0.1719	0.2486	-0.0425	0.123	0.1228	0.0495	0.2708	0.153325
CYR61	0.1316	0.3248	0.2145	0.0493	0.0003	0.2373	0.3161	-0.0474	0.153313
FOXO1	0.3035	0.0389	0.2564	0.0241	0.2373	0.1254	-0.2835	0.5237	0.153225
CBFB	0.4421	0.2265	0.3331	0.0863	-0.076	-0.1449	-0.0357	0.3933	0.153087
MIR31HG	0.4105	0.029	0.0648	0.1935	-0.0169	0.0286	0.1754	0.3398	0.153087
MAN1A1	0.3667	0.0888	0.1629	0.1067	0.0281	0.3472	-0.0487	0.1719	0.15295
KRTAP3-3	0.3443	0.0574	0.2151	0.0382	0.0333	0.1261	0.2379	0.1705	0.15285
XRN1	0.5263	0.1466	0.1151	0.0606	0.2402	0.2455	-0.1698	0.0583	0.15285
PEAK1	0.1421	0.1578	0.1953	0.0199	0.1054	0.258	0.0146	0.3291	0.152775
ETV3	0.493	0.0062	0.0787	-0.0203	0.2351	0.2821	-0.0648	0.2115	0.152688
VCAM1	0.2965	0.1596	0.1298	0.1595	-0.1033	0.2009	-0.0032	0.3814	0.15265
MRGPRX2	-0.1094	0.0636	0.3207	0.0215	0.0718	0.4521	0.0618	0.339	0.152638
ABHD2	0.4035	0.107	0.1915	-0.0808	0.2266	0.3184	-0.1921	0.246	0.152513
SLC9A2	0.1649	-0.0658	0.142	0.1537	0.254	0.3631	0.063	0.1443	0.1524
ARL10	0.0333	0.1361	0.1892	0.0893	0.0405	0.3101	-0.0151	0.4348	0.152275
KLF10	0.3579	0.1546	0.1181	0.2972	-0.0289	0.1629	0.1641	-0.0079	0.15225
CXCR1	0.0596	0.0195	-0.1277	0.3465	0.2735	0.3042	-0.1486	0.4898	0.1521
MARCH8	0.3018	-0.0054	0.1615	0.0652	0.1581	0.3803	-0.1146	0.2698	0.152088
ZBTB44	0.3421	0.0679	0.4068	0.0068	0.1784	0.2765	-0.1144	0.0524	0.152062
AP4E1	0.1632	0.092	0.2214	0.1729	0.3251	0.1641	-0.1218	0.1986	0.151938
CALCOCO1	-0.0842	0.0764	0.1497	0.2268	0.3142	0.2863	0.0641	0.1808	0.151763
IBSP	-0.1097	-0.0348	0.3866	0.0728	-0.005	0.2254	0.1578	0.5189	0.1515
DDX21	0.3667	0.1665	0.3084	0.0259	0.1705	0.1207	-0.0288	0.082	0.151488
GAN	0.3491	0.0144	0.373	-0.1618	0.2792	0.0881	-0.0456	0.3152	0.15145
JAK2	0.4263	0.0122	0.1709	0.0412	0.1767	0.2827	-0.1427	0.2431	0.1513
IGSF11	0.4596	0.069	0.3281	0.1411	0.2608	-0.093	-0.215	0.259	0.1512
PLEKHA8P1	0.1842	0.0547	0.3692	0.1305	0.158	0.3124	-0.1359	0.1364	0.151188
FCAR	0.0333	-0.0096	-0.0382	0.1561	0.2382	0.4266	0.1627	0.2392	0.151038
PPARD	0.1825	0.1922	0.0589	0.0089	-0.0425	0.1565	0.1033	0.5474	0.1509
OSBPL3	0.4947	0.0782	0.1061	0.0364	-0.0191	0.2642	0.0042	0.2421	0.15085
FUT9	0.1264	0.139	0.117	0.043	0.0465	0.2158	0.2343	0.2841	0.150762
SORCS1	0.1125	0.0899	0.2505	0.2314	0.1069	0.2641	-0.0371	0.1877	0.150737
ENOX2	0.1035	0.1596	0.2409	0.0035	0.092	0.1731	0.2142	0.2174	0.150525
OBFC2A	0.5246	-0.0428	0.1159	0.0648	0.1668	0.174	0.0783	0.1225	0.150512
BTBD8	0.3719	0.0964	0.2315	-0.0251	0.2622	0.3619	-0.0816	-0.0138	0.150425
ATF6B	0.0123	0.2028	0.2749	0.1514	0.145	0.225	0.0744	0.1166	0.1503
ASAH2	0.1439	0.0394	0.3764	0.3331	0.1752	0.0781	0.0422	0.0139	0.150275
KIAA1462	0.1579	0.0834	0.2683	-0.1443	0.1065	0.2292	0.0552	0.4457	0.150238
SRPR	0.5228	-0.1011	0.038	0.1875	0.1315	0.1237	0.0246	0.2747	0.150212
FAM73A	0.1491	0.1359	0.2376	0.0291	0.3781	0.3066	-0.1687	0.1334	0.150138
TXNDC5	0.3509	-0.0374	0.1385	0.1873	0.3381	0.0686	-0.0876	0.2421	0.150063
ACTBL2	0.0352	0.1103	0.2507	0.0181	-0.1173	0.2372	0.2022	0.4638	0.150025
HIPK1	0.3263	0.1252	0.1425	0.0888	0.1687	0.2508	-0.212	0.3083	0.149825
ITGA5	0.0246	0.0152	0.3826	0.1701	0.06	-0.0568	0.0186	0.584	0.149788
PAR5	0.2526	0.0967	0.2009	-0.0313	0.2491	0.3412	-0.0745	0.1631	0.149725
ZW10	0.3018	0.0559	0.2895	0.1605	0.1926	0.1404	-0.0408	0.0978	0.149713
MAP3K3	0.0386	-0.0398	0.2239	0.1303	0.0337	0.4428	0.0351	0.333	0.1497
CEP120	0.1684	0.185	0.338	0.0901	0.1007	0.2631	-0.0349	0.087	0.149675
FKBP14	0.6211	0.0783	0.1345	0.2504	0.0011	0.2091	0.0727	-0.17	0.14965
ACTN4	0.3	0.0788	0.0639	0.0027	0.0151	0.0751	0.231	0.4298	0.14955
HYALP1	0.5331	0.0814	0.1395	-0.1487	0.1561	0.1493	0.1594	0.1253	0.149425
PARP4	0.1491	0.0735	0.1929	0.1668	0.1891	0.2573	-0.1055	0.2717	0.149363
RGS2	0.0719	0.1459	0.3375	-0.0755	0.2258	0.0854	0.2865	0.1166	0.149263
ITGB1	0.4544	0.1782	0.3488	-0.0243	0.207	0.039	-0.0031	-0.0059	0.149262
KCNT2	0.3509	0.1344	0.141	0.2753	0.1038	0.1673	0.0142	0.0054	0.149037
PCDHA8	0.0723	0.0397	-0.0109	0.2796	-0.0588	0.275	0.2679	0.3257	0.148813
ADAM10	0.5632	0.0072	0.1345	-0.0305	0.1993	0.1544	-0.1237	0.2856	0.14875
CDCP1	0.1281	0.1076	0.223	0.0353	-0.0671	0.2716	0.0982	0.3933	0.14875
TTC3P1	0.3947	0.1603	0.3456	0.08	0.1748	0.2254	-0.0597	-0.1324	0.148587
MIR614	0.2053	0.0761	0.3188	-0.0741	0.049	0.1354	0.0823	0.3958	0.148575
PDGFB	0.1596	0.1021	0.203	0.0921	0.1033	0.0812	-0.0812	0.5277	0.148475
HSPG2	0.3596	0.0293	-0.1089	-0.0342	0.1781	0.2805	0.0167	0.4664	0.148438
STK32A	0.2509	0.1293	0.1081	0.2216	-0.2661	0.1326	0.094	0.5161	0.148313
BCL6B	0.2754	0.0943	0.1859	-0.0955	0.2493	0.0863	-0.0232	0.414	0.148312
TMEM140	0.3123	-0.1522	0.2451	0.1719	0.1121	0.1713	-0.1844	0.5099	0.14825
ERMP1	0.4281	0.1403	-0.0024	0.1293	0.2184	0.3085	-0.102	0.0652	0.148175
FRG1B	0.1895	0.0506	0.1929	0.1593	0.2216	0.2758	0.0026	0.0929	0.14815
EAF1	0.0842	0.0082	0.3462	0.1743	0.283	0.0803	-0.0718	0.2806	0.148125
KAT6A	0.3193	0.2088	0.1829	0.1203	0.0747	0.4312	-0.1416	-0.0109	0.148088
MACC1	0.3	0.1608	0.2463	0.0358	-0.2079	0.3338	0.1298	0.1858	0.14805
TBC1D2B	0.3684	-0.0692	0.0098	0.0326	0.1262	0.3073	-0.1434	0.5524	0.148012
FAM18B1	0.4228	0.1354	0.296	0.1025	0.1171	-0.0236	-0.002	0.1354	0.14795
APOLD1	0.5035	0.199	-0.0876	-0.0921	0.0758	0.2093	0.0205	0.3538	0.147775
SHB	0.3316	0.0642	0.1383	-0.1486	-0.0641	0.0672	0.152	0.6403	0.147612
SGMS2	0.1351	0.0055	0.2531	0.0199	0.1734	0.1795	0.0373	0.3765	0.147537
BCLAF1	0.4456	0.2865	0.1728	0.0975	0.1907	0.1119	-0.0648	-0.0613	0.147363
RUNX2	0.4263	0.0612	0.1953	0.1248	-0.1359	0.3873	0.0403	0.0791	0.1473
KCNE3	0.1123	0.0648	0.1387	0.0701	0.3509	0.0852	-0.042	0.3982	0.147275
HEATR7B2	0.2855	-0.0318	0.291	0.0971	0.097	0.3452	-0.1091	0.2031	0.14725
SCAF11	0.3912	0.1798	0.2469	-0.1181	0.1373	0.1602	-0.1506	0.33	0.147088
LIG4	-0.0544	0.2015	0.1859	0.407	0.3091	0.0639	0.0547	0.0089	0.147075
RBP2	0.5064	0.0482	-0.0252	0.1211	0.0765	0.2615	0.1124	0.0752	0.147012
ELTD1	0.2404	0.1426	0.2775	0.0388	0.1285	0.0096	-0.0124	0.3508	0.146975
CCDC102B	0.193	0.2074	0.1573	-0.0823	0.157	0.0657	0.0142	0.4634	0.146962
SAMD4A	0.6737	-0.0351	0.2259	0.274	-0.083	0.1137	0.0395	-0.0336	0.146888
TCP11L2	0.2456	0.1053	0.1024	-0.0262	0.2673	0.3061	-0.0381	0.2125	0.146862
EHF	0.1175	0.0573	0.3141	-0.1139	0.019	0.1594	0.2746	0.3468	0.14685
RAB7A	0.2456	0.1477	0.4049	0.21	0.0825	-0.1653	0.1129	0.1354	0.146712
APBB1IP	0.3474	-0.0654	0.1087	0.0595	0.1218	0.2792	0.0615	0.2609	0.1467
ARNTL	0.0211	0.0153	0.0821	0.1877	0.0117	0.3113	0.1941	0.3498	0.146637
MORC3	0.5368	0.2688	0.1172	-0.0628	0.1201	0.4192	-0.0929	-0.1334	0.146625
LOX	0.0421	-0.0045	0.3233	0.0168	0.0201	-0.0466	0.1736	0.6482	0.146625
IL4R	0.2772	-0.0602	0.3775	-0.0099	0.0547	0.1371	0.0386	0.3577	0.146587
RAPGEF3	0.2246	-0.0587	0.0204	-0.095	0.2518	0.1252	0.0724	0.6314	0.146512
PVRL1	0.1895	-0.0613	0.1779	0.0462	0.0136	0.2533	0.1065	0.4457	0.146425
ARHGEF12	0.1263	0.069	0.3256	-0.0818	0.2319	0.3402	-0.0587	0.2174	0.146238
MYOF	0.2053	-0.049	0.3045	-0.0669	0.035	0.2718	0.0453	0.4239	0.146237
DDI2	0.3772	-0.027	0.1368	0.0389	0.2771	0.2609	-0.0719	0.1769	0.146113
ARFGEF2	0.1	0.0977	0.2077	0.0784	0.3998	0.2933	-0.1681	0.1596	0.14605
DDR1	0.1877	0.0714	0.107	-0.0489	0.1196	0.0542	0.1779	0.499	0.145987
ITGB3	0.3789	0.0396	0.0695	0.113	0.0726	0.1418	-0.1124	0.4644	0.145925
KIAA1432	0.3211	0.1634	0.0312	0.1114	0.1341	0.3188	-0.1027	0.1897	0.145875
IL12RB2	0.1667	0.1953	0.138	0.0703	-0.1207	0.3453	-0.085	0.4565	0.1458
TNFAIP6	0.1404	0.1388	0.1951	0.0845	-0.087	0.0289	0.2071	0.4585	0.145788
MTMR6	0.0649	0.1892	0.2495	0.2329	0.1677	0.12	-0.1623	0.3034	0.145663
SP1	0.3316	0.0823	0.2166	0.0398	0.2064	0.2154	-0.264	0.337	0.145637
LIPH	0.2211	0.0762	0.1591	-0.1605	0.1579	0.4068	-0.0033	0.3076	0.145613
CLIP1	0.3158	0.0155	0.2779	-0.0746	0.1983	0.2364	-0.1162	0.3113	0.14555
CUL5	0.293	0.0878	0.4197	0.015	0.4269	0.1321	-0.2116	0.001	0.145487
NCOA3	0.4421	0.0369	0.2613	0.0912	0.2023	0.2187	-0.2355	0.1462	0.1454
RPL7L1	0.4123	0.2413	0.3622	-0.0917	0.208	0.1587	-0.1852	0.0573	0.145363
HES2	0.4649	-0.0837	-0.0307	-0.0376	-0.0506	0.284	0.222	0.3943	0.145325
AFF4	-0.0228	0.109	0.1294	0.1841	0.1828	0.2393	-0.0174	0.3577	0.145263
LOC100302650	0.1421	0.1506	0.2263	-0.0945	0.2195	0.0902	0.4579	-0.0316	0.145062
SNAI1	-0.0228	0.0268	0.2751	-0.0133	-0.0094	0.1851	0.1279	0.5909	0.145037
SLC6A2	0.7175	0.0596	0.0093	0.0227	0.0462	0.201	0.0727	0.0311	0.145012
SLC46A2	0.3018	-0.0839	0.0002	0.3403	0.119	0.2819	-0.0771	0.2777	0.144988
TMEM123	0.5561	0.0501	0.3829	0.0202	0.1196	-0.0799	-0.1147	0.2253	0.14495
C14orf166B	0.0437	0.0801	0.0574	0.1451	0.2019	0.0612	0.0843	0.485	0.144838
ARHGEF6	0.186	0.2231	0.0148	0.1236	-0.013	0.2789	-0.0711	0.416	0.144787
S100A8	0.2246	-0.074	0.1207	0.2481	0.0111	0.1629	0.1026	0.3617	0.144713
C10orf118	0.2544	0.138	0.1774	0.0204	0.1586	0.3323	-0.0737	0.1502	0.1447
ESYT2	0.2088	0.0578	0.4817	0.0631	0.099	0.2315	-0.0614	0.0771	0.1447
GPATCH8	0.2614	0.1775	0.1939	0.1202	0.0272	0.2174	-0.0248	0.1848	0.1447
FCRLB	0.3386	0.0544	0.0564	0.24	-0.0085	-0.0161	-0.0085	0.501	0.144663
DOCK7	0.0632	0.2062	0.0949	0.0082	0.2833	0.2369	0.0619	0.2026	0.14465
KLHL20	0.1158	0.0732	0.3728	0.0061	0.3684	0.1314	0.0113	0.0781	0.144638
OSTM1	0.1614	0.1309	0.2953	0.2303	0.1724	-0.0984	-0.1213	0.3864	0.144625
LRRC8C	0.3439	0.1775	0.1754	-0.0039	-0.0175	0.0984	-0.1636	0.5464	0.144575
IFFO2	0.2509	0.0642	-0.0847	0.062	0.0303	0.275	-0.1274	0.6838	0.144262
TIPARP	0.2596	0.1073	0.2756	0.2536	-0.0449	0.2412	0.0508	0.0109	0.144262
EDEM3	0.5316	0.0456	0.1706	0.1464	0.1998	0.1795	-0.254	0.1344	0.144237
PTP4A1	0.3596	0.1421	0.099	-0.1069	0.2093	0.0733	0.2338	0.1433	0.144188
PLBD2	0.4912	-0.0947	0.2507	-0.0168	-0.0075	0.1818	-0.0387	0.3874	0.144175
TNFSF12-TNFSF13	0.4531	-0.0315	0.0351	-0.0716	0.0862	0.2503	0.0152	0.4163	0.144138
REST	0.2316	0.0927	0.2181	0.1683	0.1822	0.1918	-0.197	0.2648	0.144062
PLDN	0.2316	0.1801	0.1953	0.183	0.1642	0.2452	-0.1845	0.1374	0.144037
TAOK1	0.0684	0.148	0.2901	0.1051	0.2589	0.2357	-0.0517	0.0978	0.144037
ZNF267	0.6526	0.0794	0.2199	0.1024	-0.1201	0.1317	0.0185	0.0672	0.14395
HSPA13	0.4368	0.1569	0.2507	-0.0334	0.0799	0.0097	-0.1406	0.3913	0.143912
DCAF8L2	0.5719	0.0543	0.2443	0.1461	0.051	0.2286	-0.0737	-0.0721	0.1438
OCRL	0.3632	0.1457	0.1026	0.097	0.1821	0.2029	-0.1041	0.1601	0.143688
VGLL4	-0.0912	0.1679	0.322	-0.0468	0.1495	0.3259	0.0139	0.3083	0.143687
DYNC1LI2	0.5053	0.1339	0.3333	0.156	0.0208	-0.0484	-0.1658	0.2144	0.143687
PTPRE	0.3211	0.0664	0.1148	-0.0423	-0.0575	0.312	0.0918	0.3429	0.14365
YWHAH	0.4053	0.1753	0.3463	-0.1525	-0.0376	-0.0515	0.122	0.3419	0.14365
JMY	0.1421	0.2481	0.3179	0.076	0.0034	0.3518	-0.0783	0.0879	0.143613
S100A9	0.1754	-0.0934	-0.2071	0.1166	0.1668	0.2136	0.1126	0.664	0.143563
AKIRIN2-AS1	0.1105	0.3084	0.2605	0.1082	0.1226	0.1007	0.0021	0.1344	0.143425
GNAQ	0.086	0.1873	0.2737	-0.0097	0.0703	0.2623	-0.0438	0.3211	0.1434
SCARB2	0.2895	0.2028	0.2925	-0.2188	0.1344	0.1913	-0.058	0.3123	0.14325
ANKRD11	0.1702	0.0331	0.2047	0.0732	0.2461	0.3121	-0.0289	0.1354	0.143237
C1orf116	0.1491	0.0129	0.3484	-0.1844	-0.0814	0.2046	0.1611	0.5356	0.143237
ARHGAP23	0.3404	0.0245	0.0939	-0.0916	0.0195	0.1174	0.1286	0.5128	0.143188
MST4	0.3386	0.1827	0.2225	0.3872	-0.2281	0.1848	-0.0965	0.1542	0.143175
TNFSF18	0.1349	0.2388	-0.0616	-0.0974	0.0883	0.4033	0.1118	0.3267	0.1431
IKZF2	0.3228	0.102	0.2256	0.2409	0.0086	0.1156	-0.0794	0.2085	0.143075
PCDH20	0.1524	0.1842	0.1416	0.0695	-0.089	0.3017	0.2461	0.138	0.143063
B3GNT3	0.4018	0.014	-0.0542	0.1383	-0.057	0.0183	0.1158	0.5672	0.143025
GLUD2	0.1982	0.041	0.3108	0.093	0.2043	0.285	-0.1941	0.2055	0.142963
MIR4720	0.2842	0.1323	0.1415	0.1815	0.2142	0.2096	-0.0859	0.0661	0.142937
PDK4	0.3474	-0.0368	0.0115	0.0755	0.2145	0.1296	-0.0065	0.4071	0.142788
PCDHA7	-0.0456	0.0396	0.0716	0.2637	0.0741	0.2145	0.2088	0.3152	0.142737
ZBTB7A	0.2439	-0.0288	0.1038	-0.0352	0.1335	0.1782	0.3304	0.2154	0.14265
WIPF1	0.1404	0.0061	0.2965	0.0203	-0.0436	0.1886	0.0615	0.4704	0.142525
PLAC1	0.3088	-0.0333	0.2893	0.1618	-0.2557	0.147	0.3264	0.1956	0.142487
SLC39A8	0.2351	0.0827	0.1826	0.2755	0.1215	0.0335	-0.1289	0.3379	0.142487
YWHAG	0.3035	-0.0862	0.3822	-0.0126	0.0299	0.1032	0.1489	0.2708	0.142462
CDKN2B	0.4877	-0.0162	0.096	-0.0524	0.1847	-0.0881	0.1966	0.331	0.142412
CCDC144A	0.4335	-0.0359	0.2498	0.2713	-0.0044	0.0178	-0.0208	0.2273	0.142325
MYO1D	-0.2088	0.178	0.2599	0.2614	0.1104	0.0995	0.0951	0.3429	0.1423
KIAA0494	0.2035	0.1869	0.074	0.0224	0.1443	0.2633	-0.1525	0.3962	0.142263
IVNS1ABP	0.3175	0.1758	0.0049	-0.0096	0.0929	0.102	0.3518	0.1028	0.142262
MILR1	0.207	-0.0068	0.0843	0.0012	0.0807	0.1818	0.1677	0.4219	0.142225
LIF	0.2544	0.0855	-0.1552	-0.06	0.0779	0.1987	0.2226	0.5138	0.142213
BCAS1	0.1333	0.0244	0.1524	0.0461	0.2495	0.3179	-0.0885	0.3024	0.142188
CXorf36	0.2912	0.1721	0.1836	-0.0834	0.2402	0.1583	-0.0591	0.2342	0.142137
ARHGAP20	0.2667	0.0428	0.2192	0.1852	-0.1463	0.2447	0.1876	0.1369	0.1421
GNB4	0.0596	0.1506	0.2519	-0.0099	-0.0158	0.1627	0.097	0.4407	0.1421
CBL	0.2544	0.0322	0.2153	0.0188	0.0905	0.3002	-0.0621	0.2866	0.141988
CPEB4	0.1544	0.1408	0.1268	-0.0213	0.2632	0.1506	-0.0513	0.3725	0.141962
RPE65	0.4705	0.152	-0.061	0.3369	0.1507	0.1017	-0.0939	0.0767	0.1417
ARHGAP31	0.2246	0.0921	0.2521	-0.0635	0.0045	0.2388	-0.1162	0.501	0.141675
ADORA2B	0.2298	0.0578	0.1439	-0.0073	-0.0411	0.2691	0.1233	0.3577	0.14165
PCDHGB8P	0.6719	0.0455	0.1147	0.1576	-0.0368	0.065	0.1418	-0.0267	0.141625
CACNA2D1	0.4018	0.0003	0.2536	-0.029	-0.0029	0.2916	-0.1487	0.3662	0.141613
ZNF366	0.4281	0.0574	0.1447	0.0056	0.0955	0.2284	-0.2379	0.4111	0.141613
SLC10A6	0.4088	0.1458	0.0475	0.0257	0.3084	0.1585	-0.0539	0.092	0.1416
SNX19	0.1404	0.0365	0.422	0.036	0.1736	0.2707	-0.1915	0.2451	0.1416
PIK3R4	0.2386	0.0562	0.4096	-0.0717	0.314	0.1621	-0.1688	0.1927	0.141588
RAB8B	0.3807	-0.0019	0.0371	0.2429	0.1824	0.0594	-0.0646	0.2955	0.141437
LMBRD2	0.2211	0.0759	0.1983	0.1093	0.1523	0.2565	-0.1134	0.2312	0.1414
USO1	0.3123	0.2051	0.3408	0.0121	0.3525	0.1193	-0.2249	0.0138	0.141375
FOSL2	0.2649	-0.0675	0.1125	-0.0923	0.1719	0.2841	0.3022	0.1551	0.141363
LMLN	0.2842	-0.004	0.2389	0.127	0.1915	0.3777	-0.0637	-0.0208	0.14135
LOC338579	-0.0937	0.1519	0.2469	0.1405	0.1173	0.287	0.0247	0.2553	0.141238
SPATA13	0.2912	0.1215	0.1432	0.1194	0.0894	0.3382	-0.2011	0.2273	0.141137
BROX	0.3246	0.0536	0.0639	-0.01	0.3615	0.1954	-0.1438	0.2836	0.1411
ZNRF4	0.3345	0.1393	-0.0397	0.193	0.0082	0.1338	0.0836	0.2761	0.1411
TMOD3	0.3035	0.0577	0.2436	0.0068	0.1635	0.1683	-0.0477	0.2322	0.140988
LINC00239	0.0456	-0.0412	0.1127	0.1978	0.0537	0.2237	0.0938	0.4417	0.140975
OTUD4	0.2105	0.0988	0.1622	0.1382	0.1245	0.2583	-0.1553	0.2905	0.140962
SERTAD2	0.3158	0.1085	0.2625	0.0487	-0.0683	0.2531	0.1019	0.1047	0.140863
NPTN	0.214	0.0682	0.3287	0.063	0.1607	0.0591	-0.0513	0.2836	0.14075
REXO2	0.3123	0.0934	0.2183	0.0572	0.1651	-0.0022	0.1307	0.1512	0.14075
DOPEY2	0.4421	0.0629	0.2111	-0.076	0.2317	0.2912	-0.0582	0.0198	0.140575
PERP	0.3316	0.0747	0.1831	0.097	0.1238	0.0682	0.1504	0.0958	0.140575
SLK	0.2491	0.1226	0.3465	-0.1739	0.0942	0.3526	-0.125	0.2579	0.1405
ASAP1	0.4316	0.1709	0.1746	-0.1125	-0.0033	0.2744	0.1161	0.0721	0.140488
TMCO7	0.2088	0.0669	0.2821	0.2442	0.007	0.1941	-0.1672	0.2875	0.140425
FCHO2	0.2018	0.147	0.1449	0.0847	0.1373	0.1972	0.0535	0.1551	0.140187
BRPF3	0.1877	0.1297	0.1667	0.0332	0.1894	0.2713	-0.0799	0.2233	0.140175
ELL2	0.4439	-0.0489	0.1094	0.0468	0.1516	0.1199	-0.003	0.3014	0.140137
KLHL28	0.5053	0.135	0.1467	0.2816	0.064	0.0914	-0.1653	0.0623	0.140125
LOC100287559	0.5158	-0.0227	0.0915	0.0219	0.0629	0.0508	-0.0324	0.4324	0.140025
ELMO1	0.1421	0.0708	0.3479	0.2463	0.0453	0.1011	-0.182	0.3478	0.139912
ZNF534	0.2867	0.0621	0.3481	0.361	0.0628	-0.0556	0.0343	0.0198	0.1399
P2RX7	0.1982	-0.0061	0.1481	0.3218	-0.0091	0.2859	0.0103	0.17	0.139887
CLPX	0.2421	0.1385	0.135	0.0294	0.2584	0.2845	-0.2071	0.2381	0.139863
C5orf51	0.2632	0.0729	0.3829	-0.0549	0.0662	0.2363	-0.1349	0.2866	0.139788
LPHN2	0.0579	0.1055	0.1441	0.2419	0.154	0.4486	-0.0687	0.0346	0.139738
WIPF2	0.0877	0.1391	0.2943	0.0236	0.1338	0.2443	-0.1091	0.3034	0.139637
GJB2	0.2947	-0.0634	0.1054	0.4608	-0.0775	-0.2137	0.1795	0.4308	0.139575
CAV2	0.2842	0.1028	0.1967	-0.005	0.1276	0.1065	0.057	0.246	0.139475
KIAA0355	0.2509	0.2386	-0.1047	0.0733	0.0873	0.2461	0.0036	0.3202	0.139413
ASCC3	0.3825	0.083	-0.0678	0.2056	0.1188	0.1563	-0.0279	0.2648	0.139412
SCG2	-0.2684	0.2592	0.4502	-0.0024	0.0379	0.0492	0.1103	0.4792	0.1394
ATP13A3	0.2404	0.1598	0.1277	-0.0408	0.1153	0.3913	-0.2281	0.3488	0.1393
SERPINB5	0.0123	0.1108	0.231	0.0526	0.1781	0.096	0.0571	0.3765	0.1393
GNS	0.4193	0.0324	0.1695	-0.0251	0.2953	0.1734	-0.1485	0.1976	0.139238
POLK	0.2649	0.1634	0.2991	0.0689	0.0335	0.3289	-0.1861	0.1413	0.139238
PAPD5	0.2421	0.2799	0.2261	0.0362	0.2197	0.1225	-0.166	0.1532	0.139213
FABP9	0.5608	0.0359	0.029	0.0394	-0.1016	0.2331	0.0563	0.2608	0.139212
UTY	0.6088	0.1264	0.1991	0.0345	0.2411	0.1777	-0.1489	-0.1251	0.1392
LIPN	-0.0991	0.1469	0.0744	0.1681	0.1686	0.226	0.2138	0.2149	0.1392
ARHGAP18	0.4649	0.1193	0.2148	0.1208	0.0379	-0.0718	0.103	0.1225	0.138925
NAB1	0.4474	0.134	0.2441	0.0271	0.0392	0.0838	-0.0741	0.2095	0.138875
EPAS1	0.3368	-0.0748	0.0294	0.0276	0.2802	0.1437	-0.1134	0.4812	0.138838
PTPRM	0.1772	-0.0137	0.2564	-0.1947	0.3398	0.2239	0.1141	0.2075	0.138813
CWC27	0.2702	0.0412	0.3449	0.0619	-0.1261	0.1857	0.2091	0.1225	0.138675
B4GALT1	0.186	0.0191	0.1153	0.077	0.0937	0.1698	0.0759	0.3725	0.138662
PCDHGA6	0.2228	-0.0595	0.2529	0.2676	0.0734	0.2536	-0.1238	0.2223	0.138662
NEDD4	0.1754	0.0408	0.2195	0.0815	0.0502	0.1741	-0.1455	0.5128	0.1386
CMTM6	0.1386	0.1944	0.3382	0.2376	-0.0627	0.0119	-0.1271	0.3775	0.13855
YRDC	0.2404	0.2113	-0.0497	0.0817	0.054	0.1038	0.2096	0.2569	0.1385
EPHA2	0.2877	0.0557	-0.0282	-0.2032	0.0628	0.2373	0.2414	0.4536	0.138387
UBL3	0.1351	0.1041	0.2732	0.1194	0.1425	0.2154	-0.1565	0.2737	0.138362
KLF5	0.1053	0.055	0.1875	0.1517	0.2051	-0.0124	0.1783	0.2362	0.138338
CCL24	0	-0.1034	0.1314	0.0029	0.1943	0.3403	0.0032	0.5374	0.138263
CDK6	0.2614	-0.0061	0.1944	0.0383	0.1735	0.2622	-0.1684	0.3508	0.138263
CASS4	0.2228	0.0583	-0.1064	0.0284	0.0895	0.3076	-0.0179	0.5237	0.13825
ITPR1	0.7281	0.0324	0.1456	-0.0944	0.1452	0.222	-0.2034	0.1304	0.138237
TNKS	0.2088	0.1063	0.0387	0.2573	0.1529	0.2135	-0.0458	0.1739	0.1382
CCDC132	0.2158	0.0896	0.3226	0.1915	0.0444	0.333	-0.1394	0.0474	0.138113
SLC41A1	0.1649	0.1384	0.3655	0.0485	0.1205	0.1847	0.0138	0.0682	0.138063
MEGF10	0.293	0.2305	0.1395	0.0214	-0.2519	0.2658	0.2402	0.1656	0.138012
TAF1L	0.3439	0.1058	0.3469	0.0335	0.0718	0.2533	-0.0622	0.0109	0.137987
LINC00189	0.0633	-0.0567	0.1835	0.0779	0.1406	0.4014	0.0862	0.2073	0.137938
CYLD	0.093	0.1317	0.2929	0.1759	0.0679	0.2842	-0.2221	0.2796	0.137887
TRIM29	-0.086	0.0662	0.0382	0.1442	0.1571	0.0809	0.2953	0.4071	0.137875
DLL4	0.3123	0.183	-0.0953	-0.0542	-0.0116	0.0876	0.1712	0.5089	0.137738
FOSL1	0.1719	0.1569	0.1636	-0.0237	-0.0291	0.114	0.3486	0.1996	0.137725
CREB3L2	0.1123	-0.0013	0.2483	0.2335	-0.0054	0.3176	0.0129	0.1838	0.137713
CYTIP	0.0649	-0.014	0.0892	0.163	0.0592	0.2505	0.0783	0.4091	0.137525
RAB21	0.4579	0.1715	0.2094	0.0549	0.0603	-0.1069	-0.0109	0.2638	0.1375
MAN1A2	0.2509	0.1388	0.2634	0.0099	0.2841	0.2363	-0.1824	0.0988	0.137475
CYYR1	0.1807	0.2081	0.3085	0.0704	0.1894	0.1505	-0.1247	0.1166	0.137438
NFATC2	0.3105	0.0562	-0.0134	0.13	-0.0004	0.305	-0.1194	0.4308	0.137413
LOC284080	0.0632	-0.0062	0.0134	-0.0535	0.1559	0.3149	0.0123	0.5988	0.13735
ATL1	0.0877	0.1181	0.2657	0.2365	0.0182	0.2186	-0.1042	0.2579	0.137313
ITSN2	0.1965	0.0704	0.1716	0.0176	0.1599	0.2799	-0.124	0.3261	0.13725
KCNQ3	0.214	0.1378	0.2688	-0.0059	-0.1685	0.1053	0.1482	0.3982	0.137238
LOC440518	0.344	-0.1687	0.3131	0.0612	0.2043	0.2567	0.1635	-0.0764	0.137212
CEACAM6	0.2105	0.1356	0.2341	-0.1223	0.0979	0.1976	0.1101	0.2332	0.137088
SLC12A6	-0.0596	0.0792	0.1923	0.2116	0.3452	0.308	-0.1531	0.1729	0.137063
ZNF750	0.4404	0.2469	0.0427	-0.1627	-0.054	0.0692	0.2105	0.3034	0.13705
CHMP2B	0.193	0.2285	0.2382	0.2086	0.1356	0.1868	-0.0757	-0.0188	0.137025
TPM4	0.3702	0.0738	0.4343	-0.1202	-0.1365	-0.1186	0.1188	0.4743	0.137012
UTRN	0.0333	0.1072	0.2056	0.0191	0.134	0.2305	0.0431	0.3231	0.136988
CD86	0.0965	0.0235	0.272	0.0327	-0.0142	0.1588	0.1115	0.415	0.136975
MYC	0.5018	0.1059	0.2378	-0.172	0.2047	0.3067	0.0517	-0.1413	0.136912
SLC6A17	0.165	-0.0387	0.2944	0.0365	0.0995	0.1837	-0.069	0.4239	0.136912
DIXDC1	-0.0561	-0.0298	0.4362	0.24	0.1361	0.3666	-0.2037	0.2055	0.13685
DSCR10	-0.0276	0.0271	0.1256	0.2065	0.1114	0.0589	0.134	0.4585	0.1368
CHSY1	0.0982	0.1727	0.2105	0.0146	0.0197	0.2359	0.043	0.2994	0.13675
MYCT1	0.2439	0.1882	0.3334	0.0116	0.2143	0.0797	-0.1373	0.1601	0.136737
INA	-0.0421	0.0984	0.4405	0.0349	0.0986	0.0301	0.1593	0.2737	0.136675
FMR1-AS1	0.42	0.0904	0.0153	0.0882	-0.0328	0.2103	0.2277	0.0738	0.136612
TNFRSF11B	0.4298	0.2255	-0.0533	0.0471	0.0725	0.0351	-0.1154	0.4516	0.136612
CPEB2	0.2579	0.0825	0.3667	0.0349	0.1174	0.1897	0.0931	-0.0494	0.1366
DYNLT3	0.386	0.18	0.2463	0.1422	0.0087	-0.3481	0.1424	0.335	0.136563
SNRK	0.0947	0.1746	0.3479	0.09	0.1006	0.0184	0.1237	0.1423	0.136525
MAS1L	-0.017	0.1181	0.0787	-0.2296	0.1153	0.3278	0.3545	0.3435	0.136412
GPRIN3	0.307	0.1567	0.0153	-0.0042	0.1912	0.3081	-0.0395	0.1561	0.136338
C6orf174	0.2667	0.1852	0.049	0.1516	-0.0996	0.3129	0.0952	0.1294	0.1363
CAPNS2	0.2614	0.1083	0.2095	0.0432	0.0372	0.091	0.0562	0.2836	0.1363
NEDD1	0.4351	0.1762	0.3003	0.1354	-0.0747	0.1643	-0.1085	0.0623	0.1363
SLC1A3	0.4474	-0.0297	0.2028	0.1098	-0.0476	0.1369	0.0808	0.1897	0.136263
HAS2	0.3421	0.1813	0.249	0.0306	-0.0286	0.1547	-0.026	0.1868	0.136238
FAM190B	0.0368	0.2551	0.2448	-0.0822	0.1396	0.2682	-0.0819	0.3093	0.136213
AQP9	0.1298	-0.0903	0.1423	0.0588	0.0852	0.3282	-0.0159	0.4516	0.136212
BRD2	0.0158	0.2043	0.2923	0.1799	0.3473	0.0812	-0.1773	0.1462	0.136212
MBD5	0.3754	0.1596	0.215	0.0083	0.0828	0.204	-0.0079	0.0524	0.1362
WEE1	0.1421	0.234	0.2998	0.1847	0.1162	0.1481	0.2189	-0.2549	0.136112
LRP12	0.1614	0.128	0.4136	0.164	-0.0033	0.1725	0.0617	-0.0099	0.136
MLANA	0.4351	0.0892	0.1929	0.0927	0.1095	0.1948	-0.1697	0.1433	0.135975
C9orf41	0.2158	0.2548	0.2017	0.0244	0.1359	0.17	-0.2034	0.2885	0.135962
TMEM87B	0.3579	-0.0123	0.2551	0.1535	0.1891	0.1778	-0.1089	0.0751	0.135912
MBNL2	0.3088	0.1508	0.253	0.1402	0.1335	0.0498	-0.1241	0.1749	0.135862
CLCA3P	0.5035	-0.1025	0.0863	0.022	0.0634	0.2442	-0.0259	0.2942	0.13565
ADSS	0.4491	0.1098	0.1392	0.0309	0.1055	0.0896	0.0789	0.081	0.1355
CHKB-CPT1B	0.1509	0.1832	0.2473	0.3042	0.1422	-0.0191	0.0228	0.0524	0.135488
RC3H2	0.2175	0.1601	0.1049	0.0503	0.2848	0.249	-0.1008	0.1176	0.135425
AVPR1A	0.2912	0.0554	0.1277	0.3218	0.0662	0.2781	-0.1154	0.0583	0.135413
LIMS1	0.2947	0.0873	0.4122	0.0064	0.0625	0.2349	-0.0838	0.0682	0.1353
APC	0.2456	0.1482	0.2523	0.0406	0.1299	0.1894	-0.2133	0.2895	0.135275
TAAR3	-0.0124	-0.1504	-0.0654	0.2152	0.2209	0.2685	0.1824	0.4221	0.135112
WWC1	-0.0175	-0.1173	0.3861	0.0428	0.019	0.305	-0.0015	0.4634	0.135
LARP4	0.2842	0.0761	0.2498	0.024	0.2552	0.1064	-0.1757	0.2599	0.134988
C10orf12	0.1491	-0.0818	0.2138	-0.0391	0.1558	0.3566	0.0386	0.2866	0.13495
CSGALNACT2	0.2491	0.2468	0.1967	-0.1691	0.2242	0.3125	0.0084	0.0109	0.134937
AKAP12	0.1895	0.0726	0.3064	-0.0766	0.0436	0.1416	-0.0497	0.4516	0.134875
PAR-SN	0.0544	0.0363	0.237	0.0921	0.1738	0.3728	-0.1151	0.2273	0.134825
SSH1	0.1614	-0.022	0.1049	0.0386	-0.0241	0.2647	0.0591	0.496	0.134825
SLIT3	0.6228	0.1025	0.0793	-0.1635	0.0727	0.2791	-0.0658	0.1512	0.134788
CD55	0.0614	0.121	0.2246	0.0273	0.0835	0.2197	0.1854	0.1542	0.134638
AOC3	0.3719	0.0239	0.3153	0.0313	0.0821	0.1459	0.1057	0.001	0.134637
CD300LB	-0.0667	0.0618	-0.0798	0.2413	0.1476	0.2054	0.1127	0.4545	0.1346
FGFBP1	0.0684	0.1053	0.1974	-0.1839	-0.0836	0.2856	0.1719	0.5153	0.13455
RNF38	0.3947	0.2676	0.1326	0.0873	-0.1186	0.3044	-0.2022	0.2105	0.134538
KCTD20	0.1789	0.1266	0.1667	-0.0254	0.3625	0.2606	-0.2233	0.2292	0.134475
LOC100287314	0.6456	0.0495	0.1638	-0.0289	0.0202	0.2358	0.11	-0.1209	0.134387
GRB7	0.2211	0.2228	0.0733	0.0676	-0.0174	0.0969	0.249	0.1611	0.1343
SAA4	0.0577	-0.0031	-0.0133	0.3289	0.0739	-0.0651	0.1588	0.5357	0.134188
STX11	0.293	-0.0221	0.0282	0.0531	0.0346	0.2752	-0.0652	0.4763	0.134137
PDE3B	0.286	-0.0054	0.2554	0.041	0.247	-0.0357	-0.0278	0.3103	0.13385
PHC3	0.5351	0.0921	0.1732	-0.045	0.1983	0.0782	-0.1549	0.1927	0.133713
LONRF1	0.1579	0.1373	0.0333	0.2343	0.2581	0.1267	0.0446	0.0771	0.133662
FLJ31662	0.2188	-0.0712	0.1492	0.0983	0.4258	0.2265	0.0176	0.0042	0.13365
FNIP2	0.2386	0.0829	0.1887	0.0868	-0.1058	0.1718	-0.0674	0.4733	0.133612
SCAPER	0.1614	0.263	0.0064	0.1893	0.1158	0.2568	-0.003	0.0791	0.1336
SYNE1	0.0667	-0.0044	0.351	0.2109	0.0261	0.3883	-0.2174	0.2471	0.133537
IGFBP3	0.3982	-0.0524	0.251	0.267	-0.067	-0.0745	-0.0208	0.3666	0.133512
FLJ46066	0.1229	0.0957	0.0761	0.2538	0.0129	0.1509	0.0261	0.3289	0.133413
SNORD116-24	0.4136	0.0072	0.0815	-0.0333	0.0464	0.337	-0.0658	0.2807	0.133413
KATNAL1	0.0333	0.1883	0.3958	0.1233	-0.028	0.2738	-0.1277	0.2085	0.133412
CDK17	0.5298	0.1179	0.0944	-0.0129	0.0497	0.0678	-0.0714	0.2915	0.13335
FKBP1A-SDCBP2	0.3199	0.1983	0.2344	0.1857	0.1488	0.07	-0.0217	-0.0691	0.133288
IKZF3	0.6053	0.1041	-0.1115	0.0963	-0.0497	0.3099	-0.1381	0.25	0.133288
PLCB1	0.3263	0.2404	0.1209	0.1662	0.005	0.3514	-0.1057	-0.0385	0.13325
ABL2	0.4351	0.1222	0.316	-0.0507	0.0158	0.201	0.0605	-0.0346	0.133163
ATF1	0.1667	0.1897	0.2077	-0.0503	0.3228	0.052	-0.0677	0.2441	0.133125
TMEM38B	0.2018	-0.0447	0.3192	0.1913	0.0525	0.0642	-0.0336	0.3142	0.133112
HOOK3	0.5421	0.2674	0.1153	0.1128	-0.0907	0.3256	-0.0232	-0.1848	0.133062
SASH1	0.2772	0.1385	0.0726	0.1259	0.1917	0.2961	-0.0504	0.0128	0.13305
USP44	0.1456	0.0705	0.2379	0.2512	-0.0478	0.1094	0.0756	0.2213	0.132963
TRIM44	0.0684	0.1503	0.215	-0.0055	0.2013	0.2747	-0.1004	0.2599	0.132962
MNT	0.1684	-0.1131	0.1441	-0.1102	0.0305	0.3672	0.1377	0.4387	0.132912
LOC283299	0.1982	0.0918	0.178	-0.0297	0.2072	0.1429	0.1572	0.1173	0.132862
PLEKHA7	0.3123	0.1	0.1443	0.1653	0.123	0.1573	-0.0788	0.1393	0.132837
MGC14436	-0.0526	0.0891	0.1225	0.1513	-0.0059	0.0908	0.1646	0.5024	0.132775
ROCK2	0.2754	0.1355	0.1821	-0.0275	0.1758	0.2852	-0.1469	0.1818	0.132675
VAT1L	0.2018	0.2696	-0.0073	-0.1813	-0.0891	0.0611	0.0713	0.7352	0.132663
RSPH3	0.2053	0.0537	0.3166	0.0122	0.2804	0.2573	-0.0215	-0.043	0.132625
JARID2	0.3649	0.1574	0.0685	0.0832	0.1124	0.3165	-0.1736	0.1314	0.132587
KCNK6	0.5491	-0.1382	0.1456	0.0057	0.065	0.2717	0.0324	0.1294	0.132587
ABCA6	0.393	0.0682	0.138	0.0495	0.0831	0.3356	0.0039	-0.0109	0.13255
CPD	0.1474	0.0777	0.2733	0.0056	0.0939	0.0545	0.0116	0.3962	0.132525
NCKAP1	0.3053	0.1647	0.2521	-0.092	0.102	0.149	-0.0841	0.2628	0.132475
ITFG1	0.1895	0.2441	0.2922	-0.1021	0.3325	0.0766	-0.0907	0.1176	0.132462
PIK3CB	0.3123	0.0946	0.2211	0.0369	0.1282	0.1874	-0.1642	0.2431	0.132425
CSNK1G3	0.1298	0.1931	0.3401	0.0926	0.0659	0.1428	-0.0418	0.1364	0.132363
SNORD116-21	0.1447	0.1255	0.221	-0.1147	0.123	0.2477	-0.0817	0.3933	0.13235
C6orf132	0.2246	-0.0249	0.1883	0.0577	0.1179	0.3243	0.1244	0.0464	0.132337
SNORD116-20	0.0537	0.0304	0.2323	0.1294	0.1624	0.3608	0.017	0.0722	0.132275
BBX	0.1526	0.1943	0.3488	0.174	0.107	0.1904	-0.0971	-0.0119	0.132263
ERICH1	0.2	0.0275	0.1458	0.159	0.1156	0.244	0.1273	0.0385	0.132213
SLAMF9	0.1491	0.0314	0.0478	0.2242	0.0553	-0.0163	0.0225	0.5435	0.132188
SCAMP1	0.4175	0.153	0.4108	-0.0505	0.1043	0.08	-0.0284	-0.0296	0.132138
TOB1	0.2982	-0.0804	0.304	-0.0199	0.1465	0.197	0.08	0.1314	0.1321
ZNF221	0.2175	0.106	0.1871	0.1649	0.2191	0.3503	-0.1268	-0.0613	0.1321
GOLGA5	0.2368	-0.0738	0.1338	0.3846	0.1912	0.1338	-0.0571	0.1067	0.132
TM4SF19	0.3958	-0.1594	0.461	0.2776	-0.0277	0.0766	0.008	0.0239	0.131975
FAM135A	0.286	0.1789	0.1676	0.2725	-0.0741	0.1182	-0.1423	0.249	0.131975
SERPINB8	0.0789	0.0641	0.1596	0.0698	0.2458	-0.0353	0.0478	0.4249	0.13195
FAR2	0.5281	0.1273	0.1253	0.0099	-0.025	0.3365	-0.0684	0.0217	0.131925
NOTCH2	0.3158	-0.0305	0.1587	-0.0204	0.062	0.2955	0.0717	0.2026	0.131925
SPAG17	0.1614	0.0359	0.3886	0.1375	-0.0883	0.1508	0.2869	-0.0178	0.131875
PLAG1	0.1491	0.0259	0.0453	0.3903	0.0551	0.3469	-0.0094	0.0514	0.131825
MNDA	0.0491	0.0786	0.1631	0.0613	-0.0424	0.3494	0.0529	0.3419	0.131738
S1PR1	-0.1474	0.0655	0.2653	0.1281	0.177	0.0601	0.0784	0.4269	0.131738
IFNA21	0.0461	0.236	0.2905	0.1304	0.366	-0.1854	0.0974	0.0727	0.131713
UNC5D	0.1305	0.0982	0.3445	0.0004	0.1687	0.1043	0.032	0.1739	0.131562
KCTD5	0.2877	-0.0066	0.4159	0.084	-0.1819	-0.082	-0.0558	0.5909	0.131525
ASH1L	0.3211	0.1162	0.2094	0.0436	0.0232	0.2359	-0.0709	0.1729	0.131425
PRB2	0.0025	0.159	0.159	0.2582	0.0494	0.0732	0.0718	0.2783	0.131425
LOXHD1	-0.0439	0.0814	0.2564	-0.026	0.2266	0.2041	0.0229	0.3299	0.131425
RPL23AP53	0.2772	0.1151	0.2618	0.2305	0.1844	0.1077	-0.2222	0.0968	0.131412
HECW2	0.4421	0.0278	0.2523	-0.0865	0.037	0.1192	-0.2033	0.4625	0.131387
SLC31A2	0.2456	-0.0025	0.1429	0.3464	-0.0347	0.3743	-0.1655	0.1443	0.13135
HGSNAT	0.4632	0.1218	0.1598	-0.0529	0.1003	0.2634	-0.0789	0.0721	0.1311
FCHSD2	0.3053	0.1035	0.2915	-0.04	0.1338	0.2129	-0.0027	0.0445	0.1311
ANGPT1	0.1772	0.0681	0.0552	0.0549	0.2395	0.1582	-0.1788	0.4743	0.131075
PEG10	0.1246	0.0653	0.1206	0.3266	-0.2963	0.1702	0.2714	0.2658	0.131025
ARID4A	0.4719	0.1612	0.1885	0.0972	0.1536	0.2524	-0.0397	-0.2372	0.130987
FPR2	0.0386	0.1156	0.0436	0.1564	0.0246	0.3077	0.0042	0.3571	0.130975
PTHLH	0.1053	0.092	0.2122	-0.0248	-0.1296	0.2729	0.0935	0.4259	0.130925
RAB27A	0.0333	0.0913	0.2054	0.0449	-0.027	0.2912	-0.0097	0.418	0.130925
MDFIC	0.4386	0.1417	0.1582	0.1385	-0.1408	0.1084	0.1503	0.0524	0.130912
SIDT2	0.2351	0.0299	0.0653	0.245	0.1175	0.2305	-0.143	0.2668	0.130888
LOC100132352	-0.0053	0.0639	0.3397	0.1776	0.2346	0.125	0.0256	0.086	0.130887
LEMD3	0.3632	0.2095	0.1545	0.1928	0.2242	0.1922	-0.2222	-0.0672	0.130875
IL8	0.0561	-0.0161	-0.1542	0.0222	0.1399	0.3132	0.3478	0.337	0.130738
AFF1	0.2912	0.0499	0.1977	-0.0401	0.2059	0.2231	-0.1247	0.2421	0.130637
PTPRC	0.2579	0.0606	0.0197	0.1	0.0379	0.2924	-0.0614	0.3379	0.130625
CD84	0.1298	-0.0284	0.1563	0.1023	0.0793	0.2224	-0.0012	0.3844	0.130612
KDM3B	0.0579	0.1077	0.2314	0.0558	0.0451	0.2258	-0.0671	0.3883	0.130612
ANXA10	0.3474	-0.0223	0.1464	0.1242	0.1828	0.1648	-0.0179	0.1191	0.130562
RAB6C	0.3649	0.2303	0.5201	0.0313	0.1557	0.041	-0.1655	-0.1334	0.13055
FUBP3	0.2579	0.2359	0.2481	0.133	0.17	0.1347	-0.0556	-0.08	0.1305
OSBP	0.3175	0.1458	0.3005	0.1276	0.0972	0.119	-0.193	0.1294	0.1305
NOTCH4	0.1544	0.0969	0.1098	-0.0631	0.1735	0.0418	0.0146	0.5158	0.130462
ELOVL2	0.4018	0.0261	0.1904	0.3079	-0.0187	0.0414	-0.016	0.1107	0.13045
IFNAR1	0.4737	0.1895	0.1404	-0.2083	0.2204	0.2014	-0.2299	0.2559	0.130387
ACBD3	0.5526	0.16	0.1953	0.0616	0.1332	-0.0783	-0.0487	0.0672	0.130362
MAP3K5	0.4596	-0.012	0.0476	-0.0614	0.2381	0.0161	0.077	0.2777	0.130337
PDCD6IP	-0.0228	0.1837	0.366	0.0783	0.2937	0.2612	-0.0957	-0.0217	0.130337
CHSY3	0.2404	0.0846	0.392	0.0068	-0.1589	-0.0835	0.1165	0.4447	0.130325
CASC4	0.2754	0.3053	0.1775	-0.0008	0.1895	0.066	-0.2486	0.2777	0.13025
ZNF808	0.3754	0.1394	0.0899	0.0549	0.2316	0.2962	-0.1435	-0.002	0.130238
SRPK1	0.5509	0.1691	0.1831	0.0567	0.2539	0.0753	-0.2254	-0.0217	0.130237
NFIL3	-0.0386	0.1631	0.1744	0.0046	0.0374	0.2216	0.232	0.247	0.130188
LOC254312	0	-0.0164	0.2114	0.1534	0.2367	-0.0024	0.0187	0.4396	0.130125
DUSP4	0.1614	-0.0335	-0.0718	-0.1104	0.293	0.0879	0.3326	0.3814	0.130075
OSBPL8	0.3789	0.2448	0.1732	0.0291	-0.0539	0.0797	-0.1156	0.3043	0.130062
ZBTB4	0.1947	-0.0148	0.3829	-0.0189	0.0862	0.1968	0.0086	0.2036	0.129887
COL19A1	0.0412	0.0843	0.1313	0.3642	0.0736	0.1437	0.0573	0.143	0.129825
ITGA2	0.3596	0.1203	0.1329	-0.0889	-0.003	0.2493	0.0579	0.2105	0.129825
LINC00312	0.2211	0.1342	0.334	-0.0038	-0.0721	0.2085	0.0369	0.1798	0.129825
ARL6	0.1579	0.1608	0.3409	0.1888	0.1364	0.1951	-0.0048	-0.1374	0.129713
DSE	0.1684	0.1036	0.1869	0.1494	0.0587	0.1638	0.019	0.1877	0.129688
LHFPL2	0.3772	0.1192	0.3261	0.0577	-0.0178	0.1009	-0.1551	0.2292	0.129675
ATP7A	0.4474	0.0735	0.1404	0.0352	0.1525	0.2916	-0.1462	0.0425	0.129613
PTPRB	-0.0474	0.0984	0.1564	0.0695	0.3139	0.1418	-0.1196	0.4239	0.129612
ITGA8	0.2842	0.002	0.0239	0.0316	0.1421	0.2784	-0.1153	0.3893	0.129525
AKAP13	-0.0509	0.0212	0.17	0.0082	0.1452	0.2371	0.0358	0.4694	0.1295
ST8SIA4	0.2281	0.0915	0.0657	0.1553	-0.0405	0.2064	-0.1102	0.4397	0.1295
SAMSN1	0.1632	0.0389	0.142	0.1114	0.0253	0.2303	0.112	0.2125	0.12945
MIR4534	0.2582	0.2038	0.2408	0.1847	-0.1768	0.2731	-0.0222	0.0739	0.129437
TMEM170A	0.4053	0.1945	0.0822	0.1087	0.0903	0.1742	-0.1653	0.1453	0.1294
IL1A	0.0561	0.0877	-0.2423	0.1211	0.1095	0.0482	0.2784	0.5757	0.1293
VPS35	0.4474	0.3263	0.2523	-0.0888	0.1504	-0.0214	-0.0755	0.0435	0.129275
CHST11	0.314	0.0191	0.0655	0.0856	0.11	0.1775	0.0101	0.252	0.129225
BAZ2A	0.4386	0.0226	0.1402	-0.0299	0.1003	0.2769	-0.0472	0.1314	0.129112
GBP1	0.3368	0.0699	0.0828	0.1236	0.0214	0.1947	0.0711	0.1324	0.129087
TC2N	0.4158	-0.1024	0.1382	0.1236	0.3202	-0.1067	-0.0442	0.2875	0.129
PRKCI	0.1228	0.2496	0.1077	0.16	0.1557	0.0394	-0.094	0.2905	0.128963
NBEAL1	0.2719	0.0808	0.2618	-0.1147	0.2878	0.2228	-0.1368	0.1581	0.128962
WFDC13	0.2319	0.0937	0.4185	-0.0206	-0.111	0.0422	0.0984	0.2784	0.128938
ACAP2	0.3386	0.2094	0.0655	0.0595	0.2344	0.3677	-0.2114	-0.0326	0.128888
ARHGAP32	0.2351	0.0767	0.2861	0.2456	0.0878	0.2624	0.0674	-0.2302	0.128863
DGKB	-0.0193	0.1789	0.4006	0.4264	0.0868	-0.0562	-0.1777	0.1914	0.128863
KDR	0.1316	0.129	0.1664	-0.0355	0.0265	0.2407	-0.1565	0.5287	0.128862
LOC154822	-0.1789	0.1318	0.1098	0.2159	0.379	0.1577	-0.0511	0.2665	0.128837
PPM1L	0.0175	0.0889	0.347	0.0644	0.2965	0.1977	-0.1123	0.1294	0.128638
ZNF365	0.0579	0.1643	0.3236	0.0171	-0.0683	0.0996	0.1749	0.2599	0.128625
IGFBP1	0.4098	-0.032	0.348	-0.1539	0.187	0.1873	0.0198	0.0628	0.1286
LOC286135	0.1754	-0.0512	0.2605	0.1161	0.1815	0.0066	0.0781	0.2609	0.128488
KIAA0947	0.1772	0.1424	0.2962	0.0401	0.1087	0.3058	-0.1341	0.0909	0.1284
RAPGEF2	-0.007	0.1121	0.2517	0.1007	0.1277	0.3651	-0.0756	0.1522	0.128362
LOC100329109	0.2175	0.294	0.2582	0.1185	0.1525	0.0612	-0.1947	0.1196	0.12835
GRHL3	0.2632	0.0893	-0.0843	-0.1555	-0.2554	0.2574	0.2308	0.6808	0.128287
G0S2	0.3895	-0.0878	0.0986	0.4019	-0.1893	-0.01	0.0929	0.33	0.128225
SRGN	0.207	0.0994	0.1646	-0.0292	0.0727	0.1115	0.0757	0.3241	0.128225
SYTL2	0.1404	0.0649	0.2587	0.1285	-0.1253	0.2833	-0.0192	0.2945	0.128225
CD163	0.0719	0.0199	0.147	0.0536	0.1716	0.2539	0.0161	0.2915	0.128188
PTPRG	0.4316	0.1364	0.1564	-0.032	-0.0155	0.3348	-0.1226	0.1364	0.128187
DEFB1	0.3825	-0.0219	-0.3078	0.0978	0.3042	0.0396	0.062	0.4684	0.1281
PHF13	0.3298	-0.0198	0.3308	0.0554	-0.1445	0.1166	0.1271	0.2292	0.128075
PRDM10	0.307	0.0817	0.246	0.1279	0.2588	0.1907	-0.1219	-0.0662	0.128
RAB11FIP2	0.0228	0.2351	0.2172	0.0004	0.2206	0.3358	-0.1276	0.1186	0.127863
LOC401321	0.1579	0.1529	0.4091	0.0911	-0.1036	0.1241	0.048	0.1433	0.12785
GALNT3	0.3561	0.0107	0.2261	0.271	0.0405	-0.0657	-0.0265	0.2105	0.127837
MYH9	0.1509	0.0948	0.1298	-0.0525	-0.0256	0.3221	-0.0189	0.4219	0.127812
GLUL	0.193	-0.2184	0.1986	0.0732	0.3701	0.1567	0.1089	0.1403	0.1278
PPP1R12A	0.2737	0.1929	0.1605	0.1033	-0.0233	0.1579	-0.062	0.2194	0.1278
RSC1A1	0.3842	0.0434	0.2012	0.1392	0.2112	0.2197	-0.2282	0.0514	0.127763
FLJ35282	0.0351	0.01	0.1946	0.3608	0.2667	0.0528	0.086	0.016	0.12775
HIVEP2	0.3702	0.0833	0.2819	-0.0035	0.0004	0.2766	-0.0582	0.0711	0.127725
ERO1L	0.1789	-0.0823	0.0341	0.1849	0.1062	0.2107	0.0529	0.336	0.127675
SYTL5	0.1789	-0.0483	0.1584	-0.0098	0.2742	0.0148	0.1775	0.2757	0.127675
HYOU1	0.2386	-0.0025	0.3561	0.102	0.2386	-0.0786	-0.1881	0.3547	0.1276
SYDE2	0.2281	0.039	0.2812	0.2739	0.0784	0.3704	-0.1751	-0.0751	0.1276
CLOCK	0.0281	0.0131	0.2683	-0.1014	0.3085	0.2472	-0.1522	0.4091	0.127587
TTC7B	0.2158	-0.0325	0.0204	0.3224	0.0569	0.1323	0.2172	0.0879	0.12755
LOC642236	0.0246	-0.0366	0.3246	0.201	0.283	0.2221	0.2137	-0.2125	0.127488
IL7R	0.2614	0.0066	0.0298	0.1648	0.1328	0.2811	-0.038	0.1798	0.127287
LINC00460	0.3062	0.0483	0.0552	0.3044	-0.0136	0.0131	0.1286	0.1759	0.127263
DCDC1	0.0861	0.0581	0.2011	0.1264	0.1182	0.3895	-0.0143	0.0524	0.127188
MGA	0.2228	0.1024	0.2139	0.0768	0.2922	0.2268	-0.2005	0.083	0.127175
MAGI2-AS3	0.0807	0.1224	0.2261	0.1219	0.0556	0.1391	0.2112	0.0603	0.127163
COL15A1	0.1053	0.0603	0.2939	-0.1092	-0.0301	0.1412	0.0479	0.5079	0.12715
ZFY	0.6264	0.0665	0.0971	0.0345	0.0447	-0.0205	-0.2267	0.3945	0.127062
LRRK2	-0.1965	0.0357	0.1234	0.3522	0.153	0.2804	0.0388	0.2292	0.127025
LACC1	0.1737	-0.0296	0.1193	0.3855	0.0513	0.0508	0.0613	0.2036	0.126988
SH2D1B	0.1561	0.1033	0.0552	0.132	0.0851	0.3708	-0.1517	0.2648	0.12695
KCNK13	0.1614	-0.0565	0.2528	0.312	-0.0412	-0.0846	0.2231	0.248	0.126875
GCLM	0.1807	0.1824	0.2307	-0.1889	0.3816	-0.0447	-0.0383	0.3113	0.12685
DNAJB4	-0.0912	0.2527	0.2976	0.0267	0.1626	0.2083	-0.0278	0.1858	0.126837
FER	-0.1351	0.0563	0.4889	0.122	0.0997	0.1329	0.0493	0.2006	0.126825
GPN3	0.3667	0.0963	-0.135	0.1545	0.1246	0.2175	0.0762	0.1136	0.1268
PTPLB	0.2579	0.052	0.2517	-0.0541	0.2598	0.2487	-0.0916	0.0899	0.126787
CLU	-0.1982	-0.1095	0.2951	0.2854	0.0756	-0.0316	0.2791	0.418	0.126738
VAMP3	0.5228	0.0561	0.0796	-0.1805	0.1732	0.1251	-0.1104	0.3478	0.126713
CSNK1G1	0.3351	0.0481	0.197	0.0545	0.268	0.2319	-0.1895	0.0682	0.126663
LACTB	0.4982	-0.1053	0.1319	0.2158	0.1321	0.0011	-0.0068	0.1462	0.12665
BCL2L13	0.4175	0.159	0.2298	-0.2434	0.174	0.1958	-0.1182	0.1986	0.126637
MBNL1	0.2544	0.1279	0.2596	-0.043	0.1065	0.1472	-0.1491	0.3093	0.1266
ZNF844	0.3035	0.0924	0.0256	0.2809	0.0163	0.1804	-0.0425	0.1561	0.126587
LOC100129550	0.0684	-0.0173	0.1253	0.0973	0.1891	0.3028	-0.0119	0.2589	0.126575
LOC100505619	0.1697	0.1379	0.3239	-0.0399	-0.0694	0.1278	0.2015	0.1607	0.126525
PHLDB2	0.0123	0.0965	0.2105	0.1157	0.0881	0.0767	0.1165	0.2955	0.126475
AGPAT1	0.0579	0.3574	0.1078	0.1789	0.1381	0.0246	-0.1181	0.2648	0.126425
SLC7A11	0.0246	-0.0098	0.2157	-0.0412	0.3939	0.1188	-0.0128	0.3221	0.126412
ALPK2	0.0263	0.008	0.0772	0.2545	-0.0828	0.1332	0.0547	0.5395	0.126325
TNS1	0.0737	0.0256	0.278	0.029	0.0488	0.1678	0.0049	0.3824	0.126275
OR51Q1	0.0467	-0.0253	0.16	0.2665	0.3152	-0.0273	-0.0838	0.3581	0.126262
TGOLN2	0.4158	0.0551	0.1603	-0.0174	0.2478	0.2257	-0.1801	0.1028	0.12625
SMAD7	-0.1088	0.2137	-0.0134	0.1113	0.0295	0.214	0.131	0.4318	0.126138
ZFP91	0.186	0.1494	0.3296	0.0494	0.1533	0.0691	-0.1503	0.2223	0.1261
MAP9	0.0895	0.1276	0.3521	0.163	0.1238	0.145	0.034	-0.0267	0.126038
PHKB	0.2667	0.2432	0.2071	0.0005	0.2253	0.0595	-0.2055	0.2115	0.126037
IFNAR2	0.5175	0.0823	-0.0047	-0.0024	0.0157	0.0925	-0.0054	0.3123	0.125975
FTO	0.0982	0.1185	0.419	-0.0092	0.062	0.2455	-0.0973	0.1709	0.12595
HSD3BP4	0.1667	0.1019	0.1998	0.1676	-0.1331	0.186	0.0753	0.2433	0.125938
TENC1	0.0965	-0.0044	0.1031	0.067	0.1097	0.3389	0.0347	0.2619	0.125925
MAML3	0.1263	-0.0063	0.0842	0.2562	0.1156	0.2544	-0.0263	0.2026	0.125837
LOC100132077	0.2298	0.0511	0.1538	0.0512	0.134	0.2821	-0.0091	0.1136	0.125812
SLC9B2	0.0667	0.1274	0.2437	0.3101	-0.0001	0.3923	-0.1435	0.0099	0.125812
TRAM2	0.2158	-0.0543	0.2538	-0.0796	0.2106	0.3667	-0.2113	0.3043	0.12575
OSMR	0.0772	-0.0119	0.1819	-0.0585	-0.0817	0.1801	0.1237	0.5949	0.125713
CYFIP1	0.1895	0.1399	-0.0274	0.0915	0.2883	0.2496	-0.0138	0.0879	0.125688
LASP1	0.1561	0.0332	0.2056	0.0732	0.0809	0.0954	-0.0855	0.4466	0.125688
ATF7IP	0.4404	0.2293	0.3157	-0.159	0.0194	0.3403	-0.1237	-0.0573	0.125638
OAS3	0.3947	-0.0014	0.0686	-0.1323	0.0038	0.3288	0.0079	0.335	0.125638
LOC728377	-0.1333	0.0274	0.2725	0.0963	0.0708	0.1999	-0.0434	0.5148	0.125625
UBQLN2	0.2228	0.2518	0.3728	0.1082	0.0095	0.0894	-0.0822	0.0326	0.125612
SLC38A7	0.007	0.1308	0.3272	0.1474	0.1115	0.1996	-0.1057	0.1868	0.125575
TIMD4	0.2352	0.0195	-0.0193	0.1449	-0.0137	0.4056	0.0358	0.1962	0.125525
ARHGEF15	0.1509	0.0821	0.1639	-0.1109	0.2641	0.1227	-0.1647	0.496	0.125512
SEC23A	0.3789	0.077	0.1071	0.3284	-0.0921	0.0945	-0.0117	0.1215	0.12545
FOXC2	-0.0719	0.1001	0.5134	-0.0893	-0.1006	0.0893	0.0908	0.4715	0.125413
MYO1E	0.3439	0.0619	0.1803	-0.0856	0.0238	0.0707	0.0243	0.3834	0.125337
ZFP28	0.386	0.0456	0.1955	0.1768	0.1899	0.2347	-0.1117	-0.1146	0.125275
KIAA1199	0.2877	0.0432	0.1261	-0.1453	0.1381	0.2349	0.0546	0.2628	0.125262
ENPEP	0.4246	0.1821	0.0939	0.0869	0.1076	0.1004	-0.0459	0.0524	0.12525
CLIP4	0.2316	0.1242	0.2141	-0.0199	0.0784	0.2116	0.0067	0.1551	0.125225
SIGLEC5	0.1579	-0.0536	0.0054	0.1673	0.0366	0.1865	-0.1705	0.6719	0.125188
SNORA50	0.4748	0.1373	-0.0204	0.0655	0.0667	0.1053	-0.0031	0.1749	0.125125
A2M	0.1965	0.1177	0.1868	-0.0019	0.102	0.2099	-0.0579	0.247	0.125012
LINC00471	0.1772	-0.0177	0.3124	0.0435	0.0043	0.1385	0.08	0.2619	0.125012
RASGRP3	0.2754	0.0886	0.1066	0.0068	0.1388	0.2236	-0.1629	0.3231	0.125
OR8G5	0.1629	0.0292	0.1069	0.1428	-0.0345	0.1728	0.1548	0.2647	0.12495
FAM190A	0.3386	0.1769	0.2059	0.1013	-0.1408	0.2711	-0.1441	0.1907	0.12495
GUCY2GP	0.2485	0.0185	-0.0735	0.1344	0.2366	0.1069	-0.0214	0.3495	0.124938
CEP170P1	0.2561	0.2368	0.1534	0.0479	0.0977	0.2154	-0.0012	-0.0069	0.1249
TRIM23	0.1561	0.0962	0.3943	-0.0818	0.0825	0.1916	-0.0187	0.1779	0.124762
PIK3C3	0.0404	0.2127	0.2117	0.0704	0.1771	0.3815	-0.0347	-0.0613	0.124725
OR5H6	0.3873	0.1281	0.2567	0.2737	-0.2626	-0.0947	-0.0122	0.3214	0.124713
HIPK2	0.0561	-0.0899	0.2099	0.0544	0.1926	0.3891	0.0105	0.1739	0.124575
C5AR1	-0.0123	0.0603	0.0611	-0.0388	0.1268	0.1772	0.2038	0.418	0.124512
MAP2	-0.1509	0.1906	0.378	-0.0538	0.0543	0.2625	0.0821	0.2332	0.1245
S1PR3	-0.1211	0.1046	0.2075	-0.0656	0.1273	0.1643	0.0388	0.5395	0.124413
SAMHD1	0.4105	0.113	0.3049	0.0383	-0.0283	0.241	-0.1346	0.0504	0.1244
ODF3	0.0591	0.2036	0.3823	-0.1194	0.1295	0.1614	0.2248	-0.0465	0.12435
TOB2	0.3316	0.0369	0.1091	0.0914	0.0994	0.1205	-0.1034	0.3093	0.12435
PCDHGA1	0.3158	0.0562	0.2794	0.2146	0.0815	-0.1054	0.0803	0.0722	0.124325
TM4SF1	0.214	0.2593	0.3446	-0.2077	0.0507	0.122	0.0985	0.1126	0.12425
ENTPD4	0.1281	-0.0639	-0.0016	0.4444	0.1804	0.1851	-0.0783	0.1996	0.124225
LRRFIP1	0.3228	0.0944	0.3812	-0.0221	0.1159	0.1505	-0.0268	-0.0227	0.12415
SLC16A7	0.393	0.1606	0.1188	-0.0688	0.1394	0.276	-0.1091	0.0831	0.124125
FGD4	0.3702	0.2251	0.1467	-0.1494	0.1514	0.2761	-0.0698	0.0425	0.1241
LONP2	0.4561	0.1053	0.2087	-0.0309	0.1305	0.1334	-0.0489	0.0385	0.124087
KRT80	-0.0947	0.0828	0.2028	-0.0354	-0.0796	0.384	0.1234	0.4091	0.12405
APLN	0.293	0.0299	0.1336	0.0215	0.1497	0.0463	-0.005	0.3231	0.124012
LDLR	0.0491	0.0957	0.2864	-0.0089	0.1442	0.1137	0.0678	0.2441	0.124012
BMPR2	0.1614	0.1217	0.35	0.0855	0.027	0.1844	-0.1435	0.2055	0.124
TAX1BP1	0.3456	0.1226	0.1667	0.0649	0.0521	0.2853	-0.0499	0.004	0.123912
FYCO1	0.1965	-0.0305	0.3051	0.0213	0.0248	0.3478	-0.1815	0.3073	0.12385
SAA2	0.2789	0.037	-0.0503	0.0968	0.0133	0.0281	0.0415	0.5455	0.12385
ANKRD36BP1	0.3404	0.0445	0.0618	-0.0287	0.2078	0.3222	-0.1843	0.2263	0.12375
STT3A	0.386	0.0016	0.5493	0.0866	0.0983	0.067	-0.0951	-0.1038	0.123738
LIPI	0.193	0.2314	0.2322	0.123	-0.1404	0.1689	0.0308	0.1508	0.123713
TBCEL	0.1544	0.0909	0.2911	0.1049	0.125	0.2067	-0.176	0.1927	0.123712
NET1	0.5491	0.2324	0.3934	0.0536	-0.2528	0.0264	0.007	-0.0198	0.123663
PPT2	0.3298	0.2235	0.2359	0.0523	0.0724	-0.0715	-0.0392	0.1858	0.123625
DOK7	0.093	0.0293	0.1172	-0.1689	0.1648	0.36	0.1228	0.2708	0.123625
CPOX	0.0105	0.0631	0.3059	0.2448	0.2042	0.0819	-0.1415	0.2194	0.123538
ARID1B	0.0456	0.2609	0.1449	0.1707	0.0293	0.2548	-0.1274	0.2095	0.123537
NSFP1	-0.0719	0.0898	0.2638	0.227	0.1524	0.2532	-0.1237	0.1976	0.123525
SMA4	0.2965	0.0645	0.053	0.2455	0.0991	0.4346	-0.1958	-0.0094	0.1235
KIAA1671	0.2368	0.1061	0.1108	-0.0252	0.1517	0.2753	-0.0218	0.1542	0.123488
KLHL15	0.2807	0.1419	0.3732	0.0613	-0.012	0.2833	-0.1555	0.0148	0.123463
ZDHHC9	0.1772	0.2229	0.2524	-0.0582	-0.0863	0.1071	0.0878	0.2846	0.123438
SUN5	0.0905	0.0672	0.2481	0.155	0.2701	0.2277	-0.0526	-0.0188	0.1234
IGSF11-AS1	0.7199	0.0583	0.2018	0.1845	-0.0495	-0.192	0.0066	0.0575	0.123387
UEVLD	0.0386	0.1566	0.2458	-0.0424	0.2256	0.2799	-0.0961	0.1789	0.123362
ZEB2	0.0667	0.083	0.1639	0.0208	0.1059	0.2205	-0.0627	0.3883	0.1233
BIRC3	0.193	-0.0675	0.1453	-0.0126	0.0719	0.2188	0.0402	0.3972	0.123288
MUT	0.5158	0.1221	0.1148	-0.0438	0.3022	0.1641	-0.0741	-0.1156	0.123187
FAM199X	0.4298	0.1403	0.2087	0.0543	0.1491	0.0287	-0.2029	0.1769	0.123113
FGF5	0.1263	0.1239	0.3425	0.0517	-0.0894	-0.3641	0.0017	0.7923	0.123112
TLCD2	0.0404	-0.1646	0.2314	-0.213	0.3618	0.2788	0.0265	0.4229	0.123025
STEAP4	0.2561	-0.1402	0.0721	0.1074	-0.0854	0.1317	0.0443	0.5978	0.122975
TMTC2	0.093	-0.0121	0.3392	-0.0025	0.1908	0.1281	0.1347	0.1126	0.122975
C11orf96	0.2193	0.1845	0.0122	-0.0496	0.0879	0.0102	0.3817	0.1374	0.12295
ITM2A	0.114	0.0171	0.2716	0.1236	0.0688	0.3873	-0.1154	0.1166	0.12295
KIAA1191	-0.1193	0.2979	0.1916	0.13	-0.084	0.3871	-0.062	0.2421	0.122925
NEK7	0.5088	0.1274	0.2469	-0.0119	0.1726	0.1295	-0.1843	-0.0059	0.122887
TIGIT	0.1754	-0.0381	0.1423	0.1332	-0.1078	0.3198	0.0723	0.2856	0.122838
MAGI2	0.1158	0.2254	0.4146	0.0094	0.0473	0.3028	-0.0016	-0.1314	0.122787
MMS22L	0.3333	0.1815	0.1557	0.1735	-0.0521	0.0954	0.0215	0.0731	0.122737
MLL	0.2491	0.1039	0.2627	0.0773	0.0775	0.2745	-0.1261	0.0623	0.12265
C3orf43	0.4661	0.0063	0.2308	0.0319	0.1299	0.0458	0.1249	-0.0546	0.122638
C2CD3	-0.007	0.1101	0.3179	0.0278	0.2781	0.2439	-0.0343	0.0445	0.122625
APLP2	0.4509	-0.0634	0.1084	0.1321	0.0444	-0.039	-0.018	0.3656	0.122625
LUZP1	0.3281	-0.0681	0.0646	-0.0579	0.1633	0.2427	-0.1764	0.4842	0.122562
C17orf57	0.4018	0.1984	-0.035	0.1766	0.1576	0.2056	-0.0061	-0.1186	0.122537
CHM	0.2684	0.0944	0.1531	0.0994	-0.0115	0.3351	-0.019	0.0603	0.122525
CXCL16	-0.1491	0.0521	0.3068	-0.0544	0.0933	0.1102	0.1704	0.4506	0.122487
AKAP11	0.1351	0.1167	0.1808	0.2045	0.0394	0.1988	-0.0478	0.1522	0.122463
EXOC6B	0.0351	0.0405	0.2439	-0.0314	0.2238	0.2087	0.0121	0.247	0.122463
C21orf54	0.0704	-0.0629	0.0854	0.1563	0.3078	0.1571	-0.0809	0.3459	0.122388
LCP2	0.2263	0.0196	0.1172	0.0016	-0.0575	0.2472	0.007	0.417	0.1223
PER2	0.0614	0.1786	0.0854	0.1613	0.2006	0.2425	-0.111	0.1591	0.122237
AKR1B10	0.2263	-0.067	-0.0868	-0.1138	0.3845	0.2323	0.0317	0.3706	0.122225
SEC14L6	0.4429	0.0715	0.0477	0.0806	-0.0596	0.1392	0.0467	0.2085	0.122187
SH3TC2	0.2053	-0.0159	0.1511	-0.0982	0.1754	0.2654	0.0977	0.1966	0.122175
C1QL3	-0.1649	0.2969	-0.0539	0.106	0.1636	0.3926	0.0226	0.2144	0.122162
PCDHGC3	0.1158	-0.0322	0.2801	0.0206	-0.015	0.375	0.0015	0.2312	0.122125
PYGO1	0.3596	0.1089	0.2042	-0.0358	-0.0622	0.2437	-0.0777	0.2362	0.122112
RIF1	0.4579	0.1737	0.224	-0.0824	0.1188	0.1668	-0.1481	0.0662	0.122112
TNKS2	0.214	0.0924	0.0279	0.0798	0.2007	0.2878	-0.0673	0.1413	0.122075
CEP97	0.3211	0.0427	0.199	0.0902	0.1765	0.3191	-0.1681	-0.004	0.122063
FILIP1L	0.3035	0.071	0.2739	0.1046	-0.0865	0.2006	0.1063	0.003	0.12205
CASP14	0.2035	-0.0366	0.1706	-0.0486	0.1723	0.094	0.0102	0.4109	0.122037
KDELC2	0.3561	0.0312	0.2606	-0.0794	0.0114	0.0254	0.0409	0.3291	0.121913
STAT3	-0.1	0.1013	0.253	-0.0672	0.2334	0.1889	-0.0303	0.3962	0.121912
CDYL	0.2877	0.0578	0.3625	-0.0721	0.1492	0.1342	0.0874	-0.0316	0.121887
LOC139201	-0.0421	0.006	0.4005	0.0251	0.1725	0.3348	-0.085	0.163	0.12185
GSDMC	0.0632	0.1051	0.0303	0.0106	0.1002	0.1021	0.081	0.4822	0.121838
TIE1	0.1439	0.0446	0.1895	0.0453	0.2287	0.0652	-0.0928	0.3498	0.121775
PPP1R15B	0.2368	0.1413	0.0605	0.0655	0.2563	0.3404	-0.2294	0.1028	0.121775
PUS7L	0.2982	0.1538	0.1726	-0.0127	0.1266	0.0808	-0.1546	0.3093	0.12175
PAPPA	0.1298	0.0876	0.026	-0.186	-0.0296	0.2883	0.1625	0.4951	0.121713
STX12	0.3018	0.2653	0.1108	0.0727	0.1755	0.0769	-0.1402	0.1107	0.121687
EIF2AK3	0.2561	0.0634	0.2148	0.1497	0.1189	0.1656	-0.1029	0.1077	0.121662
TNFSF15	-0.1947	0.0508	0.0636	0.057	0.1089	0.3815	0.0595	0.4466	0.12165
RNF141	0.0667	0.2617	0.2936	-0.0299	0.1872	0.0199	-0.0923	0.2658	0.121588
IPP	0.2509	0.165	0.0315	-0.1134	0.3156	0.2152	-0.1821	0.2895	0.121525
MIR197	-0.0018	0.0663	0.3099	0.2144	-0.0819	0.2601	0.0388	0.1654	0.1214
ALG11	0.0509	0.1129	0.2023	0.2649	0.1919	0.2282	-0.1898	0.1097	0.121375
MIR150	0.2632	0.0291	0.3057	-0.0643	-0.1068	0.07	0.3253	0.1485	0.121338
CCR8	0.1491	0.0471	-0.0204	0.0534	-0.0445	0.2644	0.149	0.3725	0.121325
MIRLET7G	0.4015	-0.0721	0.0165	0.3035	0.1547	0.2246	-0.1376	0.0792	0.121288
P2RY4	0.2	0.0116	-0.0315	0.0695	0.0095	0.2742	0.1548	0.282	0.121262
C8orf80	0.1123	0.0655	-0.2057	0.2569	0.1594	0.3928	-0.003	0.1917	0.121237
ASXL2	0.1965	0.007	0.2422	-0.1226	0.243	0.248	-0.0828	0.2381	0.121175
FAM21A	0.0895	-0.0428	0.3528	0.0132	0.2006	0.2406	-0.042	0.1571	0.121125
TMED8	0.4035	-0.1029	0.1087	0.0121	0.2321	0.2649	-0.1032	0.1532	0.12105
SLC30A5	0.3561	0.1723	0.2613	0.0432	0.0721	0.0382	-0.1252	0.1502	0.121025
UBE2G1	0.3509	0.0943	0.2838	-0.1035	0.2277	0.1099	-0.1818	0.1868	0.121012
HNRNPH2	0.1193	-0.0875	0.2629	-0.0154	0.3452	0.2635	0.0493	0.0306	0.120988
WDFY3	0.293	0.0558	0.2195	-0.0834	0.1899	0.2894	-0.0902	0.0939	0.120988
ZCCHC5	-0.0509	0.1638	0.2551	-0.0009	-0.0659	0.1466	0.1552	0.3648	0.120975
NEMF	0.2421	0.1847	0.226	0.2257	0.1104	0.2274	-0.0174	-0.2312	0.120963
B3GNT5	0.1018	0.1352	0.2007	0.0049	0.0726	0.0796	0.2137	0.1591	0.12095
PCDHGA9	0.2316	0.0276	0.1825	0.2546	-0.0943	0.3645	-0.1357	0.1364	0.1209
MICALCL	0.2263	0.0062	0.142	-0.0689	-0.007	0.2005	0.05	0.418	0.120888
S100A1	0.3702	0.1475	0.049	-0.061	-0.0502	-0.0049	0.0873	0.4289	0.12085
NXPH2	0.2224	0.0141	0.3685	0.1051	0.0387	0.0588	0.0416	0.1171	0.120787
NHLRC2	0.1772	0.1323	0.1873	-0.0612	0.2558	0.3365	-0.1193	0.0573	0.120738
ANXA1	0.3018	0.0537	0.1737	0.1527	-0.1576	0.145	0.0871	0.2095	0.120737
NPC1	0.1772	0.0967	0.2545	0.0144	0.0824	0.0611	0.0809	0.1986	0.120725
URB1	0.2386	-0.0369	0.2056	-0.1378	0.1648	0.2805	0.0484	0.2026	0.120725
SRGAP2P2	0.2544	0.085	0.2195	-0.016	0.0695	0.249	-0.0154	0.1196	0.1207
TM4SF18	0.2965	0.1033	0.1854	-0.0875	0.0978	0.1	-0.1136	0.3834	0.120662
ATP10B	0.3474	0.1425	-0.0193	-0.0936	0.1581	0.0462	-0.0051	0.3889	0.120638
MTUS1	0.2053	-0.013	0.0399	0.0257	0.1239	0.1956	-0.1055	0.4931	0.120625
C16orf80	0.3404	0.1585	0.2502	0.0894	0.0258	-0.0096	0.1108	-0.001	0.120563
MTM1	0.0298	0.0847	0.1692	0.1515	0.1925	0.3056	-0.0397	0.0702	0.120475
PPP3CA	0.2263	0.0885	0.3016	0.1176	0.0352	0.069	-0.1394	0.2648	0.12045
STX7	-0.0228	0.1915	0.1861	0.269	0.1516	0.1363	-0.0748	0.1265	0.120425
FLJ13224	0.3105	0.1073	0.1349	-0.0429	-0.091	-0.0296	0.3418	0.2322	0.1204
ATMIN	0.4965	0.0725	0.2193	0.068	-0.0022	0.1807	-0.317	0.2451	0.120363
SOS2	0.2614	0.217	0.1828	0.3544	0.0335	0.221	-0.1892	-0.1186	0.120288
FAM91A1	0.4105	0.1861	0.3092	0.045	0.0045	0.0075	-0.1172	0.1166	0.120275
LINC00313	0.4211	-0.1478	-0.0039	-0.1345	0.2636	-0.0868	0.3112	0.3393	0.120275
PDCD1LG2	0.2211	0.0528	0.1892	-0.0131	-0.0269	0.2524	-0.086	0.3725	0.12025
IRAK3	0.1684	0.0515	-0.0157	-0.0036	0.3091	0.1316	-0.1153	0.4358	0.120225
WNT9B	0.1469	0.0113	0.0986	0.2156	0.2474	0.2033	-0.095	0.1333	0.120175
CHD1	0.0877	0.1486	0.2725	0.0929	0.031	0.1193	-0.0261	0.2352	0.120137
VWF	0.0982	0.0635	-0.0019	-0.0457	0.157	0.2741	-0.0805	0.496	0.120087
SMARCA2	0.1877	0.223	0.2962	0.0784	0.1661	0.0978	-0.156	0.0672	0.12005
C16orf70	0.5632	0.0315	0.2122	0.2255	-0.0951	0.1059	-0.1911	0.1077	0.119975
AP1AR	0.1123	0.0708	0.3061	-0.0137	0.2766	0.0708	0.008	0.1285	0.119925
CLDN4	0.286	0.0345	0.0551	0.0074	-0.2868	0.2851	0.2766	0.3014	0.119913
C7orf58	0.3018	0.1067	0.2343	0.1838	0.0701	0.1925	-0.1745	0.0445	0.1199
LOC644669	-0.2189	0.0239	0.1848	0.321	-0.0617	0.2675	-0.0255	0.4681	0.1199
KIAA1737	0.4018	0.0513	0.1507	0.197	0.1895	0.2025	-0.1613	-0.0726	0.119863
CDC14C	0.0474	0.1777	0.3666	0.0371	0.1278	0.2511	-0.1726	0.1235	0.119825
PPFIBP2	-0.0579	0.0924	0.0483	0.3371	-0.0198	0.3414	0.1527	0.0642	0.1198
RECQL	0.4018	0.2408	0.1476	-0.0646	-0.0329	0.1597	-0.0297	0.1354	0.119763
OXSR1	0.3772	0.2088	0.288	0.1371	-0.0788	0.1215	-0.1115	0.0158	0.119762
MAP7	0.2316	0.1706	0.1167	0.0184	0.3078	-0.0911	0.093	0.1107	0.119712
SLC38A2	0.3386	-0.0131	0.2706	-0.0903	0.2768	0.1807	-0.1717	0.166	0.1197
CASP8AP2	0.2807	0.2737	0.203	0.1841	-0.017	0.1683	-0.0897	-0.0455	0.1197
CAB39	0.0439	0.2048	0.3899	-0.1201	0.2018	0.1415	-0.104	0.1996	0.119675
HPS5	-0.2474	0.2895	0.224	0.2636	0.1287	0.2242	-0.0541	0.1285	0.119625
RSF1	-0.0526	0.1568	0.4948	0.1115	0.166	0.2483	-0.0217	-0.1462	0.119612
FER1L6-AS1	0.533	0.0703	-0.0162	-0.0102	0.044	0.1656	-0.1123	0.2826	0.1196
HRH1	0.1895	0.0616	0.3615	0.0343	0.0029	-0.0497	0.0356	0.3211	0.1196
DPCR1	-0.2618	0.0441	0.291	-0.0172	0.0309	0.1719	0.1787	0.5192	0.1196
ITCH	0.4895	0.2789	0.2906	-0.0232	0.1549	0.1167	-0.2371	-0.1136	0.119587
PTPN14	0.214	0.0561	0.2601	-0.1944	0.1596	0.2989	-0.0067	0.169	0.119575
IER2	-0.1386	0.0499	0.1751	0.2407	-0.0836	0.1682	0.194	0.3508	0.119562
GMCL1P1	0.2386	0.1559	0.4481	-0.0496	0.1484	0.2047	-0.1057	-0.084	0.11955
PCDHAC2	-0.1133	0.0452	0.1802	0.0957	0.0323	0.3092	0.0869	0.3202	0.11955
LTBP2	0.486	0.07	0.0481	-0.0293	-0.008	0.0347	0.1372	0.2174	0.119513
GNA12	0.4596	-0.0908	0.1251	-0.0281	-0.1271	0.2877	-0.1172	0.4466	0.119475
DYNC2H1	0.4281	0.0324	0.3136	0.0056	-0.0287	0.4009	-0.1373	-0.0593	0.119413
AMOTL2	-0.0175	0.0539	0.1681	-0.0632	0.006	0.3403	0.1288	0.3389	0.119413
FAM18B2-CDRT4	-0.065	0.0648	0.4801	0.2657	0.1691	0.1819	0.0424	-0.1837	0.119413
LOC100271836	0.186	0.173	0.1402	-0.0916	0.1378	0.3808	0.0064	0.0227	0.119413
TTF2	0.2702	0.1125	0.0927	0.1839	0.0239	0.2669	0.0312	-0.0267	0.119325
LARP1	0.2596	0.1433	0.1416	-0.0699	0.0675	0.3229	-0.115	0.2045	0.119313
ENDOD1	0.3351	0.009	0.0845	-0.0355	-0.1417	0.183	0.178	0.3419	0.119288
OR10S1	0.306	0.2362	0.0802	-0.008	-0.0564	0.1744	0.1904	0.0314	0.119275
ZNF460	0.2947	0.2205	-0.039	-0.0803	0.1666	0.1226	0.1125	0.1561	0.119213
MAP1LC3B	0.3491	0.195	0.2204	0.029	0.1605	-0.1328	-0.1209	0.253	0.119163
ATXN1	0.2386	0.0446	0.254	0.0929	-0.0291	0.3093	-0.1885	0.2312	0.119125
KCNAB1	0.0018	0.0981	0.543	0.2938	0.0635	0.2533	-0.1231	-0.1779	0.119063
BSCL2	0.3509	0.0296	0.2169	-0.0267	0.2352	0.1766	-0.0083	-0.0217	0.119062
PHLDA1	0.3456	0.2372	-0.1902	-0.0943	0.0391	0.1664	0.0408	0.4071	0.118962
LOC646214	0.1439	0.0639	0.3437	-0.1842	0.165	0.4212	-0.0911	0.0889	0.118913
RHOJ	0.2404	0.1747	0.1913	-0.0208	0.1181	0.1456	-0.0809	0.1828	0.1189
DAAM1	0.286	0.1503	0.2681	0.0196	0.1345	0.2114	0.0271	-0.1462	0.11885
SUCNR1	0.1957	-0.0556	0.25	0.2428	-0.001	0.1337	-0.0387	0.2238	0.118838
HERC3	0.1035	0.0198	0.201	0.1464	0.178	0.2116	-0.145	0.2352	0.118813
C1orf192	0.3246	0.0261	0.2793	-0.0417	0.0564	0.3278	0.0154	-0.0375	0.1188
MYO5A	0.1088	-0.0946	0.1557	0.1475	0.1446	0.3119	-0.0373	0.2134	0.11875
SIRPB2	0.0421	0.0015	0.02	0.1563	0.0431	0.2472	0.0007	0.4387	0.1187
ZCCHC2	-0.1035	0.0011	0.2251	0.1599	0.2077	0.3514	-0.0534	0.1611	0.118675
TGFB1	0.4509	-0.1129	0.0936	-0.0642	-0.1101	0.1323	0.1565	0.4032	0.118663
C20orf144	0.2877	0.0897	0.2464	0.0102	0.0887	0.1773	0.1115	-0.0623	0.11865
HECTD2	0.193	0.1487	0.3361	0.0061	0.1915	0.2525	-0.1425	-0.0366	0.1186
GXYLT1	0.1386	0.0883	0.2493	-0.0565	0.1047	0.1544	-0.1186	0.3883	0.118562
ZKSCAN1	0.0175	0.0513	0.1774	0.1061	0.2102	0.2895	-0.0718	0.168	0.118525
MPDZ	0.2193	0.2271	0.2657	0.1909	0.0265	0.2116	-0.0387	-0.1542	0.118525
SLC9B1	-0.1158	0.0753	0.138	0.2911	0.225	0.1817	-0.0609	0.2135	0.118488
HTR7P1	0.1982	0.0419	0.2368	-0.0255	0.1134	0.1732	-0.1044	0.3142	0.118475
SIPA1L3	0.1719	0.0449	0.0855	0.1279	0.1066	0.2578	0.0839	0.0692	0.118462
TBC1D8B	0.3684	0.1389	-0.0045	0.2833	-0.0428	0.1409	-0.1067	0.17	0.118438
PAEP	0.3475	0.0083	0.2042	-0.0338	-0.0257	0.0219	0.0533	0.3718	0.118438
TUFT1	0.3474	-0.0373	0.0491	0.1262	-0.0857	0.2525	0.2101	0.085	0.118412
CCL4	0.0404	0.103	0.0997	0.1382	-0.0833	0.2612	0.1311	0.2569	0.1184
SLC2A14	0.1456	0.2344	0.1183	-0.1499	-0.0073	0.131	0.1586	0.3162	0.118363
BHLHA15	0.0491	-0.0765	0.1585	-0.0581	0.235	0.328	0.028	0.2826	0.118325
NUPL1	-0.0789	0.1061	0.253	0.2784	0.2126	0.0769	-0.0972	0.1957	0.118325
FEM1C	0.1965	0.0211	0.1362	0.1499	-0.0136	0.2109	-0.1014	0.3468	0.1183
ITPRIPL2	0.1123	-0.0245	0.2679	-0.2691	0.106	0.1486	-0.0075	0.6126	0.118288
KCTD11	0.1088	-0.1233	0.3606	0.0587	0.0117	0.1245	-0.0167	0.4209	0.11815
MEF2A	0.0474	0.1789	0.2747	0.0532	0.0662	0.1929	-0.2091	0.3409	0.118138
THSD7A	0.1895	0.0511	0.3639	0.1627	-0.0867	0.2074	0.0312	0.0257	0.1181
LOC641364	-0.023	-0.0408	-0.0354	0.0899	0.3992	0.1454	0.0911	0.318	0.11805
PPP4R1L	-0.0614	0.164	0.3556	-0.1206	0.2401	0.2894	0.1036	-0.0267	0.118
UBR2	0.3018	0.1946	0.1627	0.0458	0.0978	0.2799	-0.3323	0.1937	0.118
BCKDHB	0.3614	0.0135	0.2735	0.1506	0.1433	0.0762	-0.0105	-0.0642	0.117975
KRTAP5-6	0.1723	0.0517	0.2916	0.2869	0.0029	0.0629	0.072	0.0033	0.11795
FAM82A2	0.5053	-0.0173	0.0436	0.1123	0.2284	0.0667	-0.029	0.0336	0.11795
BVES-AS1	0.3146	0.0703	0.3449	0.0556	-0.004	0.0995	-0.0066	0.0691	0.117925
HCFC2	0.5544	0.1491	-0.0213	0.1327	0.0434	0.1858	-0.2086	0.1077	0.1179
MGLL	-0.0316	0.0172	0.2686	-0.0325	-0.1398	0.2589	0.1505	0.4516	0.117862
PELO	0.393	-0.0331	0.1261	-0.2081	0.1593	0.1744	-0.1265	0.4575	0.117825
STT3B	0.3439	0.1615	0.1138	0.0424	0.2594	0.1545	-0.1421	0.0089	0.117788
MB21D1	0.4298	0.1042	-0.0125	0.0386	-0.0508	0.2389	-0.0909	0.2846	0.117738
TWSG1	0.2035	0.1269	0.3226	0.1913	-0.0099	-0.088	-0.0191	0.2144	0.117713
MLIP	0.3585	0.0468	0.064	0.3735	-0.0681	-0.0219	-0.0687	0.2574	0.117688
GNE	0.086	0.3453	0.2145	-0.0163	0.1069	0.1137	-0.2193	0.3103	0.117638
MACF1	-0.1105	0.1236	0.3012	-0.0297	0.0922	0.3109	-0.0381	0.2915	0.117637
HSD17B4	0.1456	0.0451	0.0659	0.1787	0.2836	0.1505	-0.1853	0.2569	0.117625
KL	0.2877	0.0189	0.2472	0.0419	0.1122	-0.0531	-0.0932	0.3794	0.117625
HAPLN1	0.2298	0.1213	-0.1577	0.2952	0.0135	0.2232	0.0921	0.1235	0.117613
TAGLN2	0.3614	0.004	0.226	0.0485	-0.1145	0.0991	0.2112	0.1047	0.11755
MBTPS2	0.3211	0.1152	0.2875	-0.0851	-0.0287	0.3058	-0.0063	0.0306	0.117513
BVES	0.414	0.161	0.266	-0.0013	-0.0339	0.1124	-0.3586	0.3804	0.1175
TNFAIP3	0.2088	0.0559	0.0019	-0.0345	0.1164	0.3081	0.0619	0.2213	0.117475
PIEZO2	0.0018	0.0339	0.1925	-0.1188	0.1943	0.1621	-0.038	0.5119	0.117462
MMRN1	0.1737	0.1804	0.2071	0.1841	0.2058	0.2342	-0.4031	0.1571	0.117413
SLC35B2	0.4965	0.0987	0.3481	-0.0551	0.0969	-0.1033	-0.03	0.087	0.11735
RNF152	0.086	0.1342	-0.0164	-0.0571	0.2234	0.2694	0.0649	0.2332	0.1172
SLC30A1	0.2649	0.0021	0.0111	0.193	0.2525	0.2472	-0.1895	0.1561	0.117175
S100A12	0.0123	0.0013	0.0112	0.1662	0.2875	0.0733	-0.1041	0.4894	0.117138
CYP26C1	0.0162	0.0804	0.4749	-0.0851	-0.1775	0.3209	0.1314	0.1758	0.117125
SLC38A9	0.507	0.0774	0.0777	0.0838	0.1196	0.303	-0.2427	0.0109	0.117088
SOD2	0.1842	0.0364	-0.0923	-0.1253	0.2115	0.1013	0.1258	0.4951	0.117087
PVR	0.6351	-0.0154	0.0793	0.0079	-0.0254	-0.001	0.1493	0.1067	0.117063
ZNF20	0.2382	-0.0348	0.012	0.185	0.0867	0.2312	-0.0104	0.2286	0.117062
DYSF	0.1228	0.0467	0.1294	-0.3798	0.1197	0.2245	0.0358	0.6374	0.117062
CLDN1	0.1158	0.0422	0.3343	0.0042	-0.0955	0.0853	0.1575	0.2925	0.117037
RB1	-0.014	0.1934	0.1042	0.2391	0.2311	0.0208	-0.2049	0.3666	0.117037
FNDC3B	0.4982	0.0618	0.1084	0.0891	0.1419	0.056	-0.1102	0.0909	0.117012
PEX3	0.2842	0.1553	0.1223	0.2724	0.0416	0.2385	-0.0717	-0.1067	0.116987
CD80	0.1684	0.0743	0.1385	0.0275	-0.1146	0.0834	0.0636	0.4947	0.116975
SUN2	0.3526	-0.0493	0.003	0.069	0.1233	0.2288	-0.098	0.3063	0.116963
C6orf89	0.1298	0.138	0.2977	-0.0375	0.2232	0.2717	-0.214	0.1265	0.116925
USP8	0.3561	0.1375	0.1397	0.053	0.2944	0.2626	-0.268	-0.0405	0.11685
TMED5	0.3614	0.1877	0.0857	0.1045	0.257	0.0237	-0.298	0.2125	0.116812
MFAP3	0.1632	0.1398	0.1793	0.0412	0.0905	0.1782	-0.1819	0.3241	0.1168
SPRY4	0.3246	0.1477	0.0592	-0.051	-0.0297	0.0213	-0.0268	0.4891	0.1168
UFL1	0.2158	0.2116	0.3077	0.1504	0.3107	-0.001	-0.1839	-0.0771	0.116775
PSME3	0.2333	0.1358	0.3369	-0.0361	0.0845	0.0305	-0.1712	0.3202	0.116737
C5orf46	0.0649	0.0307	0.3901	0.0682	-0.1326	0.0122	0.0638	0.4365	0.116725
DCUN1D3	-0.0193	0.0276	0.0972	0.1163	-0.0336	0.2788	-0.0315	0.498	0.116687
C2	0.1509	0.0465	0.0057	0.1256	0.2616	0.1597	0.0638	0.1196	0.116675
DCC	-0.1703	0.1738	-0.0963	0.2172	0.1931	0.085	0.0719	0.459	0.116675
CREBL2	0.4123	0.1348	0.301	-0.2052	0.1182	0.1957	-0.2252	0.2016	0.11665
TMEM182	0.1737	0.1164	0.1615	0.209	0.0104	0.2721	-0.0892	0.0791	0.116625
KDM1B	0.1947	0.1993	0.284	-0.0805	0.2179	0.3253	-0.1278	-0.08	0.116612
CCND1	0.207	-0.0152	0.3606	0.0567	-0.0863	0.0356	0.071	0.3034	0.1166
ZNRF3	0.1561	0.2378	-0.1132	0.0483	-0.0461	0.4142	0.1404	0.0949	0.11655
PALM2-AKAP2	0.1322	0.1114	0.3219	0.1102	0.0034	0.0967	-0.1022	0.2585	0.116512
C1QTNF9B-AS1	-0.0807	-0.007	0.138	0.1805	0.1424	0.1899	0.1327	0.2362	0.1165
PRRC1	0.0509	0.142	0.3855	0.0824	0.0409	-0.0022	-0.0907	0.3231	0.116488
PKN2	0.293	0.1697	0.1505	0.1083	0.207	0.0772	-0.1758	0.1018	0.116462
CGA	0.1853	0.1421	0.3449	0.0237	0.0594	-0.1607	0.1001	0.2367	0.116437
FNTB	0.2965	-0.0153	0.2979	0.1478	0.0013	0.1735	0.0397	-0.0099	0.116437
PSKH2	0.2073	0.0399	-0.0731	0.1843	0.028	0.1696	0.0785	0.2963	0.11635
SLC30A4	-0.1544	0.2382	0.1864	0.072	0.2021	0.3687	-0.1877	0.2055	0.11635
RASSF3	0.3316	0.0831	0.2263	0.1934	0.0518	0.0647	-0.1248	0.1047	0.11635
ZFP106	0.207	-0.0151	0.0923	0.0091	0.3984	0.3471	-0.1903	0.082	0.116312
CYSLTR2	0.5684	-0.0279	-0.0652	0.0761	-0.0206	0.1392	-0.0532	0.3132	0.11625
FAM168A	0.2544	0.0012	0.2195	0.0298	0.1327	0.2719	-0.0735	0.0939	0.116237
C22orf34	-0.0912	0.0071	0.3523	0.0789	0.1375	0.0146	0.1815	0.249	0.116212
LIPA	0.2018	0.0023	0.2077	0.0291	0.0086	0.3002	0.0109	0.169	0.1162
HNRNPUL1	0.4053	0.0763	0.4195	-0.0396	0.0405	0.0843	0.0776	-0.1344	0.116188
PALB2	0.1404	0.0852	0.3922	-0.0004	0.1414	0.1491	-0.0226	0.0435	0.1161
TAL1	0.0579	0.1489	0.1326	0.0764	0.259	0.1917	-0.1126	0.1749	0.1161
DYX1C1-CCPG1	0.1947	0.0876	0.2282	0.0242	0.095	0.1366	-0.1591	0.3214	0.116075
TJP2	0.3386	0.0834	0.107	0.0973	0.095	0.1388	0.0239	0.0445	0.116063
PRKAR1A	0.1193	0.1695	0.3185	0.1395	0.0348	-0.0099	-0.0186	0.1749	0.116
PIP4K2C	0.0175	-0.0231	0.4115	0.0578	0.132	0.1111	0.0086	0.2125	0.115988
ASXL3	0.2316	0.0975	0.1103	0.1806	0.0835	0.2549	-0.0149	-0.0158	0.115962
FBXO32	0.0526	0.143	0.4711	-0.0494	-0.2622	0.0382	0.1282	0.4061	0.11595
CLIC4	0.1246	0.2435	0.3869	0.0595	-0.071	0.0853	-0.1211	0.2194	0.115888
MLL3	0.1298	0.0759	0.2239	0.1155	0.083	0.2954	-0.1231	0.1265	0.115863
ADAM12	0.186	-0.0588	0.2136	-0.0769	-0.0539	0.1638	0.2397	0.3132	0.115838
MCM3AP-AS1	0.3246	0.1464	0.2884	-0.0403	0.1057	0.2519	-0.0897	-0.0603	0.115837
ENPP4	0.2965	0.1807	0.1624	0.1488	0.0688	0.0917	-0.128	0.1057	0.115825
BIRC8	0.2351	0.0696	0.215	-0.0736	0.1338	0.2472	-0.066	0.1654	0.115812
GNG2	0.1702	0.0968	0.0789	-0.0602	0.0363	0.1875	-0.0861	0.503	0.1158
LOC100506321	0.4467	-0.0699	0.0084	0.0983	0.1216	0.2226	0.0845	0.014	0.115775
PCDHA4	-0.2614	0.0348	0.1106	0.1265	0.2205	0.2781	0.1077	0.3093	0.115763
CCDC88A	0.2982	0.1287	0.1373	0.2305	-0.0261	0.295	-0.1259	-0.0119	0.115725
SIGLEC12	0.1281	-0.0024	0.1397	0.001	0.1463	0.1761	-0.1304	0.4674	0.115725
CTAGE1	0.1789	0.1396	0.1023	0.2531	0.2128	0.2485	-0.1304	-0.0791	0.115712
SNORD116-1	0.3488	-0.0234	0.1745	-0.0574	0.1863	0.225	-0.0894	0.1612	0.1157
LRRC8B	0.2579	0.102	0.2772	0.1034	0.2228	-0.0025	-0.1825	0.1472	0.115688
TTTY15	0.529	-0.0139	0.1591	0.0618	0.0817	0.1324	-0.2579	0.2333	0.115687
KIAA1609	0.414	-0.0312	0.1711	-0.2826	-0.009	0.0373	0.0912	0.5346	0.115675
ZNF192	0.0702	0.2905	0.1343	0.1023	0.1153	0.255	-0.1469	0.1047	0.115675
RNF13	0.3088	0.1916	0.3117	-0.0435	0.182	0.1603	-0.24	0.0543	0.11565
OR8A1	0.1519	0.0907	0.092	0.1243	0.1384	0.0994	0.2502	-0.0217	0.11565
NCOA6	0.2228	0.1296	0.2889	0.0058	0.1052	0.2614	-0.1294	0.0405	0.1156
EMR2	0.1053	0.0474	0.0617	0.0033	0.1445	0.2063	-0.0895	0.4457	0.115587
SCAF8	-0.0018	0.3462	0.181	0.0803	0.1137	0.3086	-0.1046	0.001	0.11555
SUMO1P1	0.2393	-0.143	0.1863	0.1358	-0.0557	0.2738	0.0256	0.2615	0.11545
KCNK3	0.0193	0.053	0.2273	-0.0255	0.1134	0.0046	-0.0745	0.6057	0.115413
SPTLC3	0.0351	0.019	0.0286	0.3336	0.135	0.2396	0.0254	0.1067	0.115375
SVIL	0.207	0.0736	0.2789	-0.1884	-0.0179	0.2272	0.057	0.2856	0.115375
ZNF665	0.186	0.2637	0.15	0.1862	0.0288	0.0976	-0.0251	0.0356	0.11535
RAP2C	0.2474	-0.0168	0.1111	0.1688	-0.0928	0.2233	-0.1274	0.4091	0.115338
ABCA9	0.2053	0.0761	0.1256	0.3806	0.144	0.2722	-0.1174	-0.164	0.1153
SEMA3G	0.2158	0.0004	0.2826	0.0971	0.2369	0.1537	-0.1441	0.08	0.1153
MMP1	0.1386	0.0414	0.0171	0.1224	0.0176	0.1133	0.1241	0.3478	0.115288
KLF16	-0.0316	-0.1314	0.3632	0.0103	0.1018	0.0699	0.3699	0.17	0.115263
MALL	0.3316	0.1081	0.0908	0.0842	-0.1129	-0.0381	-0.0536	0.5119	0.11525
RALGAPB	0.1596	0.042	0.2951	0.0591	0.1031	0.2473	-0.167	0.1828	0.11525
TAF1A	0.214	0.054	0.058	0.2768	0.1091	0.1307	-0.0096	0.0889	0.115237
GGNBP2	0.0754	0.1255	0.1375	0.0515	0.2989	0.1564	0.1003	-0.0237	0.115225
PLAU	0.2474	-0.0552	0.0605	-0.0087	-0.1813	0.127	0.1705	0.5613	0.115188
MIR3197	0.3318	-0.0233	0.1389	0.1326	0.1508	0.083	0.1104	-0.0028	0.115175
UHMK1	0.3404	0.087	0.2836	0.0085	0.2151	0.0663	-0.135	0.0553	0.11515
LRRTM3	-0.0816	0.1804	0.2597	-0.1215	0.1391	0.2056	0.2983	0.0408	0.1151
LOC399708	0.0467	0.0905	0.1009	0.1587	0.2696	0.1283	-0.0339	0.16	0.1151
KLRC4	0.5368	-0.0195	0.0375	0.2601	-0.1692	0.3732	-0.1819	0.0835	0.115062
SNX1	0.0965	-0.0399	0.185	0.0241	0.2947	0.0471	-0.0115	0.3241	0.115013
KIF13A	0.2719	0.0526	0.2627	0.1425	0.0627	0.3098	-0.1268	-0.0553	0.115012
LONRF3	0.1281	0.0519	0.0237	0.0888	0.2641	0.267	0.0055	0.0909	0.115
LOC728323	-0.0632	0.2279	0.4331	-0.028	0.1298	0.2494	0.0282	-0.0573	0.114988
COL13A1	0.2526	-0.045	0.0864	-0.1689	0.059	0.3338	0.0185	0.3834	0.114975
STK10	0.1684	-0.0694	0.1146	-0.1709	0.0285	0.221	-0.0068	0.6344	0.114975
ROCK1	0.1105	0.0477	0.346	-0.0275	0.0682	0.2209	-0.0559	0.2095	0.114925
SCFD2	0.0982	0.171	0.1998	0.0359	0.027	0.1181	-0.0528	0.3221	0.114913
RAPGEF4	0.1386	0.2131	0.1134	0.3414	0.1279	0.1872	-0.0911	-0.1117	0.11485
DNAJC13	0.2421	0.0025	0.2779	0.045	0.2195	0.1873	-0.1793	0.1235	0.114813
ZNF471	0.5912	-0.0036	0.1363	0.2074	0.0192	0.2225	-0.0934	-0.1611	0.114812
JOSD1	0.3404	0.076	-0.0073	-0.0957	0.0237	0.2284	0.0889	0.2638	0.114775
MIR29A	-0.0461	-0.0564	0.1587	0.1259	0.1494	0.2603	0.0901	0.2363	0.114775
AP1G1	0.4737	0.1048	0.2866	0.0717	0.2819	-0.041	-0.3466	0.087	0.114762
TMEM184A	0.3912	-0.2464	-0.0789	0.0063	0.0371	0.0779	0.1735	0.5573	0.11475
NDFIP2	0.1474	0.1241	0.1321	0.1612	0.0766	0.0469	-0.059	0.2885	0.114725
DPY19L4	0.5211	0.1614	0.1984	-0.0406	0.0923	0.1935	-0.1709	-0.0375	0.114713
ZNF141	0.4175	0.1241	0.0906	0.0803	0.0919	0.2069	-0.1549	0.0613	0.114713
LOC100289511	0.2105	-0.0042	-0.1145	0.132	0.156	0.264	0.061	0.2125	0.114663
WNT3A	-0.0175	-0.0002	0.3629	-0.049	0.1757	-0.0262	0.2364	0.2352	0.114662
LY6G6C	-0.2491	0.2222	0.1615	-0.161	0.3014	0.1097	0.1422	0.3899	0.1146
OR2AG2	0.2467	0.0696	0.1868	0.1439	0.0099	0.2957	-0.0468	0.0109	0.114588
CXCL3	-0.0158	-0.0046	-0.0707	-0.0122	0.2048	0.131	0.3599	0.3241	0.114563
CTSB	0.1404	-0.0722	-0.0824	0.3155	-0.0069	-0.0503	0.1388	0.5336	0.114562
KRT25	0.4006	-0.005	0.352	-0.0803	-0.0011	-0.0188	-0.1813	0.4503	0.11455
XIRP1	0.4211	-0.0324	0.3626	-0.162	-0.028	0.1596	0.067	0.1285	0.11455
ATL3	0.4439	0.0456	0.0563	-0.1042	0.2946	0.2615	-0.199	0.1176	0.114538
SVIP	-0.0053	0.2406	0.3521	0.2951	0.1226	-0.0365	0.0967	-0.1492	0.114513
GBP1P1	0.2912	0.0242	0.1019	0.0236	-0.0641	0.1899	0.1594	0.1897	0.114475
BTC	0.4035	0.0428	0.1723	0.0642	0.0457	0.2127	-0.071	0.0455	0.114463
LOC100507470	-0.076	0.0555	0.2369	0.037	0.2519	0.087	0.0765	0.2469	0.114463
NLRP14	0.0846	0.1145	0.079	0.1993	0.2542	0.3658	-0.1972	0.0155	0.114462
ANKRD50	0.2018	-0.0551	0.3122	0.2586	-0.0988	0.1283	-0.0429	0.2115	0.11445
STEAP2	0.1158	0.029	0.0707	0.1566	0.0313	0.1812	0.077	0.254	0.11445
ZC3H18	0.1825	0.0079	0.4127	0.1381	-0.0831	0.1119	0.0488	0.0968	0.11445
MAPK6	0.3368	0.0017	0.0582	0.1679	0.1682	0.0904	0.0092	0.083	0.114425
CERS2	0.5	-0.0453	0.3418	-0.0065	0.0471	0.2679	-0.1947	0.0049	0.1144
LOC100506422	0.0071	0.1086	0.0962	0.1783	0.3522	-0.075	0.0424	0.2053	0.114388
BCAR1	0.0088	-0.0703	-0.0591	0.0269	-0.0523	-0.0402	0.3621	0.7391	0.114375
FOXF1	-0.0719	0.2779	0.0517	0.0203	0.1215	0.0995	0.0967	0.3192	0.114363
SENP2	0.1947	0.0427	0.2516	0.0826	0.1276	0.3792	-0.0628	-0.1008	0.11435
GALNT13	0.2965	0.0158	0.0764	0.1079	0.0304	0.1906	0.1476	0.0494	0.114325
PCDHB2	0.0649	0.0358	0.339	0.0812	-0.001	0.0931	0.2195	0.082	0.114312
MIR421	0.3363	-0.1629	0.0552	0.047	-0.0729	0.2165	0.0374	0.4572	0.114225
BBS1	0.1544	0.1029	0.1007	0.1403	0.0931	0.3287	-0.0136	0.0069	0.114175
DSC3	0.1877	0.0267	0.2936	0.062	-0.2469	0.0448	0.1393	0.4061	0.114163
PRRC2A	-0.0807	0.1858	0.2087	-0.0047	0.1166	0.2852	-0.097	0.2994	0.114163
KANK2	0.1368	-0.0672	0.1596	0.0434	-0.1329	0.2037	0.1397	0.4298	0.114113
LOC100288069	0.2	0.0181	0.1824	-0.0471	0.2604	0.2852	-0.091	0.1047	0.114088
PPIP5K2	0.3439	0.1199	0.2817	0.0968	0.0455	-0.0015	-0.032	0.0583	0.114075
CD14	0.0105	0.1512	-0.0427	-0.0124	0.0643	0.1482	0.1673	0.4259	0.114037
SLC16A6	0.3386	-0.0085	0.0564	-0.1228	0.078	0.2052	0.1585	0.2065	0.113987
USP12	-0.0211	0.1263	0.2232	0.2112	0.0078	0.2411	-0.1794	0.3024	0.113938
SGTB	0.2649	0.2335	0.3117	0.0012	-0.0422	0.2425	-0.1051	0.0049	0.113925
WWC3	0.3088	-0.2452	0.2718	-0.1261	-0.0029	0.4272	-0.0443	0.3221	0.113925
NPAS4	-0.1265	0.0388	0.2714	0.041	0.0263	0.3188	0.3222	0.019	0.113875
CD34	0.1333	0.1408	0.2772	-0.076	0.0738	0.1288	-0.1919	0.4249	0.113863
EMCN	0.3035	0.1527	0.2552	-0.0612	0.3247	0.0007	-0.103	0.0381	0.113838
C14orf49	0.1649	-0.0218	0.0287	0.2838	0.0828	0.3104	-0.0469	0.1087	0.113825
MAGEA10-MAGEA5	-0.0566	0.0241	-0.1169	0.229	0.0733	0.2491	0.1166	0.392	0.113825
ZNF800	0.1246	0.1704	0.2178	0.1663	0.1092	0.1274	-0.1824	0.1769	0.113775
FPR1	-0.014	0.1311	-0.0617	0.0877	0.0753	0.2309	-0.052	0.5128	0.113763
HUS1B	0.1789	0.1161	0.1489	-0.0115	0.0416	0.0476	0.1885	0.1996	0.113712
FGD6	0.4456	-0.0568	0.1286	-0.0503	-0.0429	0.2817	-0.0157	0.2194	0.1137
PLXDC2	0.193	0.0114	0.369	0.0388	-0.0059	0.1337	-0.0679	0.2372	0.113663
SAA1	0.2719	0.0353	-0.0458	0.059	-0.011	0.045	0.0875	0.4674	0.113662
SYVN1	0.3807	0.0834	0.2786	0.1654	0.1166	0.1363	-0.2103	-0.0415	0.11365
PATL1	0.2912	0.0331	0.0659	0.0593	0.039	0.1159	-0.0019	0.3063	0.1136
FABP4	0.5561	-0.0858	0.3247	-0.1652	0.1305	-0.0244	-0.1681	0.3409	0.113587
SHANK3	-0.093	0.1465	0.0138	-0.0339	0.1983	0.2515	0.114	0.3113	0.113563
AFAP1	-0.0544	0.1192	0.3564	-0.087	0.0088	0.2471	-0.0741	0.3923	0.113537
GLS	0.5474	0.2236	0.2488	0.1496	-0.5586	-0.0411	0.1074	0.2312	0.113537
SGK110	0.239	0.0052	0.2511	-0.0344	0.1044	-0.0547	0.0527	0.3446	0.113488
VHLL	0.2123	0.0373	0.2867	0.0423	0.1848	0.1734	-0.1182	0.0893	0.113488
IL21	0.141	0.0627	-0.0733	0.2985	0.1849	0.141	-0.0209	0.1738	0.113462
SLIT2	-0.0491	0.1123	0.3453	0.0263	0.0803	0.2799	0.0159	0.0968	0.113462
SPOCD1	0.2614	0.0512	0.0157	0.0951	-0.1482	-0.0735	0.3035	0.4022	0.113425
RNGTT	0.1947	0.2674	0.2585	0.2247	0.0614	-0.0583	-0.079	0.0375	0.113363
C5orf41	0.2316	0.1548	0.1824	0.0486	0.0858	0.2822	-0.1645	0.086	0.113362
SLC37A1	0.0895	0.0854	0.0232	-0.0708	0.1751	0.0683	0.1763	0.3597	0.113338
LOC729852	0.1737	0.0149	0.2089	0.1446	-0.0119	0.207	-0.0736	0.2431	0.113337
CHD9	0.086	0.2025	0.1331	0.1068	0.1797	0.2816	-0.0959	0.0128	0.113325
ATP8B4	0.2246	0.1396	0.0291	0.1984	0.0791	0.1582	-0.1265	0.2036	0.113263
PRDM2	0.0947	0.1343	0.1415	-0.0403	0.0003	0.3633	-0.0031	0.2154	0.113263
MAGT1	0.6351	0.2005	0.1446	-0.0815	0.2326	-0.0691	-0.2363	0.08	0.113238
LOC440900	0.1695	0.1333	0.2989	0.1972	0.032	-0.0412	-0.0362	0.152	0.113187
NIPAL1	0.3614	-0.0131	-0.1329	0.1799	0.0574	0.3115	-0.0652	0.2065	0.113187
ZNF430	0.0842	0.1263	0.324	0.2503	-0.232	0.1601	-0.0372	0.2292	0.113112
CR1	0.0298	0.0339	0.1068	0.1095	0.1169	0.3152	-0.0188	0.2115	0.1131
ANTXR2	0.2281	0.1398	0.2956	0.0908	-0.0371	0.0781	-0.1598	0.2688	0.113037
PDLIM5	0.2211	0.1383	0.3378	-0.0301	0.1338	0.2194	-0.1784	0.0623	0.113025
SYT1	0.2439	0.1403	0.1321	0.1954	-0.181	0.1769	0.1023	0.0939	0.112975
ETV1	0.1333	0.08	0.2941	0.3265	-0.0771	0.1553	-0.0154	0.0069	0.11295
YPEL2	0.0526	-0.0883	0.1549	0.2313	0.0895	0.2698	0.0584	0.1354	0.11295
SLC1A6	0.0561	-0.0756	-0.011	0.3114	0.1148	0.2272	0.0018	0.2786	0.112912
SV2C	0.2729	0.167	0.2546	0.2084	-0.1216	-0.0011	-0.0519	0.1749	0.1129
OXR1	0.3614	0.1473	0.2092	0.1094	-0.0792	0.1991	0.1049	-0.1492	0.112862
NBR2	0.2807	0.1622	-0.1758	0.1266	0.044	0.0406	0.0805	0.3439	0.112837
PCDHB12	0.3193	0.0926	0.3885	0.0994	0.0435	0.0064	0.0627	-0.1097	0.112837
CDR2	0.0719	0.1908	0.5005	0.1062	-0.1733	-0.0627	0.0298	0.2391	0.112787
RGP1	0.2175	-0.0457	0.1422	-0.1734	0.2698	0.3044	-0.1297	0.3172	0.112787
CDC40	0.2351	0.251	0.2171	0.1673	0.1764	0.0255	-0.1871	0.0168	0.112763
SH2D4A	0.2825	-0.1806	-0.03	0.1444	0.1071	0.141	0.0227	0.415	0.112762
MIR186	-0.036	0.0662	0.052	0.2443	0.2472	0.3367	-0.0224	0.0139	0.112738
CCDC83	0.3401	0.0896	0.2795	-0.1371	-0.0581	0.0727	0.0986	0.2165	0.112725
MAL2	0.4386	0.1212	0.0984	0.1517	-0.094	0.1643	0.053	-0.0316	0.1127
TNFRSF10A	0.4105	-0.0274	-0.1878	-0.0095	0.2235	0.3809	0.0043	0.1067	0.11265
LOC643802	0.2246	0.0419	0.298	0.3733	0.0795	-0.0036	-0.0827	-0.0298	0.11265
SYNJ1	0.3649	0.2165	0.1397	0.0309	0.1113	0.2122	-0.2407	0.0662	0.112625
INSR	0.4123	0.0273	0.1672	-0.1134	0.0368	0.1334	-0.066	0.3034	0.112625
MS4A13	0.1786	-0.0568	-0.0029	0.1161	0.2507	0.1327	0.0891	0.1928	0.112537
LYST	0.3404	0.1226	0.0538	0.0816	-0.1528	0.3049	-0.0421	0.1917	0.112512
ERCC4	0.2526	0.1058	0.27	0.049	0.1911	0.2397	-0.2374	0.0287	0.112437
INTS2	0.0404	0.0206	0.3035	0.1644	0.1963	0.2213	-0.06	0.0128	0.112412
PIK3C2A	-0.1228	0.2871	0.2213	0.1738	0.2502	0.1859	-0.1536	0.0573	0.1124
RNF170	0.3421	0.139	0.0584	0.0376	0.1343	0.4148	-0.1756	-0.0514	0.1124
CD200R1L	0.4478	0.129	-0.022	0.1965	0.1713	-0.1128	0.0171	0.0719	0.11235
MDN1	0.2333	0.1233	0.224	0.1163	0.1134	0.2483	-0.1124	-0.0474	0.11235
A2LD1	0.186	0.0519	-0.0368	0.061	0.0926	0.1691	0.2029	0.1719	0.112325
FLT4	0.2754	0.0516	0.0627	-0.1188	0.3043	0.1294	-0.0583	0.252	0.112287
GLP2R	0.1404	0.0881	-0.0778	0.0146	0.1762	0.0231	0.1867	0.3468	0.112263
SLC6A1	0.3772	0.0979	0.0162	0.1992	-0.0515	0.0473	-0.0552	0.2668	0.112237
TMEM66	0.3316	-0.081	0.0094	0.2465	0.1202	0.054	-0.0882	0.3053	0.112225
CD46	0.4614	0.1249	-0.022	0.023	0.2979	0.0884	-0.1761	0.0998	0.112162
DSP	0.1772	0.0886	0.3098	0.0472	0.1531	0.1071	-0.0975	0.1117	0.11215
PIK3CA	0.1035	0.0854	0.3512	-0.094	0.2097	0.3344	-0.0446	-0.0484	0.11215
LINC00336	0.3832	-0.1014	-0.026	0.2238	0.0969	-0.038	0.0459	0.3123	0.112088
BBS7	-0.0825	0.1713	0.3423	0.1976	0.0537	0.0513	0.1086	0.0543	0.112075
SHC4	0.193	0.1353	0.2483	0.1485	-0.1036	0.0356	0.1521	0.087	0.112025
FOXN3	0.2404	0.0494	0.172	0.1915	0.0977	0.2952	-0.0854	-0.0652	0.11195
CYP4F3	-0.114	-0.1408	0.1394	-0.0716	0.4334	0.1424	-0.0664	0.573	0.111925
OR1J4	0.285	-0.0005	0.219	0.1085	-0.0048	0.2136	0.1187	-0.0442	0.111912
ATCAY	-0.0731	0.0861	0.211	0.0439	0.1807	0.1216	0.0132	0.3116	0.111875
TMEM194A	0.3772	0.1263	0.18	-0.0588	0.0733	0.3149	-0.1348	0.0168	0.111863
ISOC1	0.2754	0.0905	0.3575	0.2372	0.0047	-0.1577	0.0111	0.0761	0.11185
USP15	0.5649	0.1082	0.1331	0.1306	0.1151	0.1205	-0.2628	-0.0148	0.11185
PADI4	-0.0316	-0.0157	-0.0579	0.177	0.2326	0.1924	0.0258	0.3718	0.1118
SLPI	-0.0035	-0.0841	0.0786	0.1267	0.114	-0.0036	0.1899	0.4763	0.111788
LOC647979	0.3544	0.0387	0.2908	-0.1095	0.1138	0.2521	-0.0354	-0.0109	0.11175
KIAA0408	0.4398	0.0408	0.1589	-0.1546	0.1167	0.269	0.0273	-0.004	0.111738
MIR130B	0.5239	-0.0852	0.0584	0.1557	0.0508	-0.0545	0.0566	0.188	0.111712
POLH	0.2333	0.2601	0.1185	-0.1483	0.1681	0.2639	-0.1169	0.1146	0.111663
IBTK	0.2561	0.0694	0.0904	0.1861	0.2999	-0.1299	-0.0615	0.1828	0.111662
EVI2A	0.2246	0.0848	0.0889	0.1055	-0.1186	0.1443	0.0188	0.3449	0.11165
ERCC5	0.2439	-0.0386	0.1995	0.1111	0.2039	0.2555	-0.1889	0.1067	0.111638
CXCL9	0.1965	-0.0447	0.1298	0.3875	-0.0813	0.0534	-0.0312	0.2826	0.111575
UHRF1BP1	0.2158	0.0301	0.153	-0.0189	0.3109	0.2684	-0.1854	0.1186	0.111563
BPIFB4	-0.1206	-0.029	0.3831	0.156	0.1429	-0.0683	-0.0917	0.5198	0.111525
GBP2	0.1702	0.0248	0.1988	0.0205	-0.0354	0.1133	0.1182	0.2816	0.1115
LMNA	0.2579	-0.0197	-0.0728	-0.1479	-0.0405	0.0749	0.4251	0.415	0.1115
SMARCC1	0.1316	0.1774	0.3629	0.0201	0.0081	0.1084	-0.0964	0.1798	0.111487
PIM1	0.4088	0.1442	0.023	-0.0853	-0.0301	0.0375	0.2266	0.167	0.111462
LOC100128531	0.0825	0.1284	0.2341	0.0223	0.1903	0.3581	-0.0874	-0.0366	0.111462
HAS1	0.1632	0.0651	0.0552	-0.0901	-0.0151	0.0522	0.3844	0.2767	0.11145
SGK223	0.6211	-0.0885	-0.0956	-0.1629	0.0195	0.4346	-0.0658	0.2292	0.11145
KLHL3	0.0351	0.1818	-0.0356	0.3407	0.187	0.305	-0.1986	0.0761	0.111437
ZNF813	0.5105	0.1804	0.1272	0.2239	0.0139	0.1979	-0.333	-0.0296	0.1114
PSD3	0.1912	-0.0443	0.1125	-0.0318	0.1362	0.1554	0.0498	0.3221	0.111388
FCGR2A	-0.0263	0.1958	0.251	-0.0583	-0.0465	0.0212	0.0846	0.4694	0.111363
CDC42EP1	0.2702	-0.0076	-0.0404	0.0482	-0.2118	0.1319	0.2012	0.499	0.111338
CDRT4	0.253	-0.0427	-0.008	-0.0207	0.233	0.2839	-0.0701	0.2622	0.111325
FAM66E	0.3656	-0.0338	0.0056	0.0327	0.2138	0.2073	0.0541	0.0451	0.1113
MIR4257	0.2903	-0.1002	-0.0999	0.1692	-0.0649	0.2265	0.1662	0.3032	0.1113
LOC152024	0.1932	-0.0051	0.1553	0.2472	-0.0145	0.1542	-0.0197	0.1797	0.111287
SGCE	0.214	-0.0017	0.2544	0.3219	-0.2871	-0.0457	0.2191	0.2154	0.111287
PCDHGB4	0.0947	-0.0272	0.2758	0.1892	0.1743	-0.1669	0.0163	0.334	0.111275
RALGAPA2	-0.0702	-0.1041	0.116	0.1392	0.1594	0.1691	-0.0313	0.5119	0.11125
GABARAPL2	0.3316	0.2535	0.2134	-0.0776	0.0667	-0.1217	0.0343	0.1897	0.111237
ALAS1	0.2579	0.0493	0.2936	-0.0893	-0.1513	0.1091	-0.0014	0.4219	0.111225
RIOK2	0.4702	0.0199	0.2474	0.086	0.0052	0.0824	-0.3191	0.2974	0.111175
KCTD10	0.1088	0.0101	0.1439	-0.0041	0.0094	0.0811	-0.0124	0.5524	0.11115
CNGB1	0.2737	-0.0845	0.0827	0.013	0.0868	-0.1568	0.2107	0.4631	0.111088
CCDC90B	-0.3316	0.1894	0.4251	0.2684	0.079	0.2169	0.0793	-0.0385	0.111
NAF1	-0.0123	-0.0547	0.278	-0.0332	0.1304	0.3581	0.0735	0.1482	0.111
PDE10A	0.2368	0.0458	-0.0559	0.0263	0.1352	0.0865	-0.0264	0.4397	0.111
OR2Z1	-0.3012	-0.0906	0.2083	0.0247	0.203	-0.0824	0.3851	0.541	0.110988
RABGEF1	0.2649	-0.0326	0.3197	0.0386	0.1375	0.2175	-0.1171	0.0593	0.110975
LYSMD3	0.3579	0.1289	0.2713	0.0387	-0.042	0.0925	-0.2846	0.3251	0.110975
BRD7	0.1614	0.2318	0.0547	-0.0113	0.1212	0.1673	0.0885	0.0741	0.110962
LOC100505622	-0.2509	0.0752	0.3991	0.0883	0.0279	0.3113	0.0205	0.216	0.110925
C19orf69	0.295	-0.0625	-0.0833	0.1819	0.1841	0.1863	-0.0358	0.2215	0.1109
PSG11	-0.0917	0.0001	0.2446	0.212	0.1	-0.0836	0.1452	0.3606	0.1109
PAG1	0.4123	-0.0455	-0.0861	0.1054	-0.2061	0.3636	-0.0004	0.3439	0.110887
PLCXD3	0.3684	0.1302	0.2766	-0.0218	0.185	0.2427	-0.149	-0.1451	0.110875
ZBTB11	0.2018	0.1194	0.2049	0.1662	0.2099	0.1087	-0.1299	0.0049	0.110737
DGKI	0.2421	0.0073	0.3509	0.038	-0.0257	0.1503	-0.1797	0.3024	0.1107
INTS4L2	0.0456	0.0794	0.2087	0.1155	0.1199	0.2359	-0.1567	0.2372	0.110687
PTPN3	0.4281	0.0551	-0.1091	0.3102	-0.0465	0.3294	-0.0452	-0.0366	0.110675
IL1RN	-0.4491	-0.0001	0.0591	0.05	0.1967	0.1965	0.2008	0.6314	0.110662
C21orf62	0.0984	0.1572	0.0999	0.0353	-0.041	0.1859	-0.1445	0.494	0.11065
ACTN3	-0.0789	0.0349	0.238	0.1238	0.173	-0.0333	0.2182	0.2095	0.11065
FGD5	0.0895	0.059	0.2848	-0.0678	0.1681	0.2726	-0.1141	0.1927	0.1106
TSC22D1	-0.0807	-0.0516	0.1324	0.1005	0.07	0.0662	0.1776	0.4704	0.1106
LOC100128750	0.2281	-0.0198	0.0833	-0.0406	0.1222	0.1813	0.0362	0.294	0.110588
SNX30	0.2053	0.0406	0.0949	0.2098	-0.0347	0.1636	0.0231	0.1818	0.11055
ZNF662	0.3263	0.0288	0.0826	0.268	0.0504	0.0956	-0.0197	0.0524	0.11055
TMEM45A	0.1684	0.107	0.2225	0.1218	0.0462	0.0271	0.0746	0.1166	0.110525
COBLL1	0.3158	0.0683	-0.0087	0.0851	0.1949	0.2326	-0.0185	0.0138	0.110413
ARHGAP42	0.0719	0.1758	0.1704	-0.0439	0.1102	0.1887	0.0372	0.1729	0.1104
DAPP1	0.2105	0.084	-0.1308	0.1159	-0.0276	0.2491	0.0418	0.3399	0.11035
KLHL24	-0.0456	0.1318	0.2564	0.0783	0.1128	0.2659	-0.0031	0.086	0.110312
TOR1AIP1	0.4193	0.0282	0.2798	-0.0736	0.0862	0.1924	-0.2181	0.168	0.110275
CCL20	-0.1614	0.0056	-0.0127	0.1925	0.111	0.1026	0.2651	0.3794	0.110263
LOC100505865	0.293	-0.0069	0.0059	0.1459	0.1426	0.0861	-0.014	0.2295	0.110262
FAM66B	-0.0456	-0.0526	0.0655	0.0566	0.2	0.4194	-0.0067	0.2453	0.110237
KAT2B	0.4	0.104	0.1528	-0.0223	0.1121	0.4571	-0.1934	-0.1285	0.110225
PJA2	0.1123	0.1444	0.2136	0.0508	0.1467	0.0215	-0.0723	0.2648	0.110225
OR52J3	0.2803	0.0794	0.0107	-0.1459	0.1217	0.152	0.1263	0.2571	0.1102
GALC	0.1772	-0.0901	0.0672	0.2887	0.3225	0.2676	-0.0898	-0.0618	0.110188
CLMP	0.3228	-0.0082	0.1507	0.0757	0.0446	0.274	-0.1659	0.1877	0.110175
CEACAM5	0.114	0.071	0.2875	-0.2742	0.0457	0.0972	0.1783	0.3617	0.11015
RBFOX2	0.0895	0.1381	0.1343	0.0456	-0.0398	0.198	0.0131	0.3024	0.11015
SLC4A7	0.1982	0.0115	0.292	0.1558	0.0075	0.167	-0.0004	0.0494	0.110125
FANCE	0.0386	0.1264	0.0012	0.0179	0.1623	0.1865	0.1431	0.2045	0.110063
INCA1	0.1544	0.0658	0.2329	-0.2014	0.092	0.2297	0.0825	0.2243	0.110025
RANBP17	0.3544	0.0674	-0.0483	0.3173	-0.1538	0.0126	0.1417	0.1887	0.11
CAMK2N1	0.4404	0.1131	0.0655	-0.1608	-0.1429	0.1312	0.2101	0.2233	0.109988
VPS37A	0.3175	0.081	0.101	0.2598	0.1311	0.0042	-0.1639	0.1492	0.109988
FAM123A	0.2087	-0.1612	0.298	0.0415	0.1763	0.1396	0.0773	0.0997	0.109987
KRTAP4-9	0.3146	0.1422	-0.0851	0.1834	-0.0493	0.0585	-0.1987	0.5142	0.109975
PIM3	-0.0825	0.064	-0.05	-0.0852	0.3593	0.1713	0.3771	0.1255	0.109937
C3orf64	0.2018	0.2479	0.2021	-0.1663	0.1326	0.1563	-0.0789	0.1838	0.109912
KCNK5	0.3105	-0.0105	0.0666	-0.1298	-0.0829	0.07	0.1254	0.5296	0.109863
MITF	-0.1035	-0.0231	0.413	0.0982	0.0357	0.2229	-0.0096	0.2451	0.109837
KLF7	0.0719	0.0344	0.3416	-0.046	0.1404	0.3025	-0.0077	0.0415	0.109825
APOOL	0.4544	0.1173	0.2214	0.0364	0.1338	0.2151	-0.2199	-0.08	0.109813
TRAF3IP2	0.4684	0.0672	-0.1598	0.1598	0.0616	0.2238	0.0305	0.0267	0.109775
LOC100288615	0.2737	0.2058	0.0683	0.2458	0.2803	0.1947	-0.096	-0.2945	0.109763
BTG2	-0.093	0.1106	0.0291	0.0776	0.1314	0.1346	0.2763	0.2115	0.109762
ANKRD20A11P	0.0234	0.0679	-0.1553	0.3205	0.2032	0.1016	0.0847	0.2312	0.10965
GALNT5	0.2105	0.057	0.4436	0.1311	-0.0651	0.0796	0.0667	-0.0464	0.109625
PRF1	0.2281	-0.018	-0.0068	0.1989	-0.1823	0.2518	-0.0251	0.4304	0.109625
PPFIA1	-0.0982	0.1698	0.3174	0.0384	0.2481	0.2138	-0.0459	0.0336	0.109625
MMP13	0.2298	0.0409	0.1447	0.0313	-0.1923	0.1203	0.1233	0.3789	0.109613
BAZ1B	0.1035	-0.0129	0.3089	0.0772	-0.1119	0.2683	-0.0923	0.336	0.1096
DOCK5	0.2825	-0.0883	-0.1125	0.1871	0.2782	0.2806	-0.1912	0.2401	0.109562
FAM13C	0.1263	0.0128	0.0908	0.1027	0.0995	0.2469	0.1588	0.0385	0.109538
ZNF697	-0.0596	0.1679	0.0767	0.1631	0.0665	0.2525	0.0847	0.1245	0.109538
CCDC112	-0.0193	0.2662	0.3204	0.3739	-0.0622	0.0458	0.0107	-0.0593	0.109525
STAU1	0.2316	0.1497	0.3159	0.1173	0.0778	0.0298	-0.2222	0.1759	0.109475
FCGR2C	-0.014	0.0391	0.2218	0.2276	-0.0095	-0.0144	0.0624	0.3626	0.10945
PCDHA6	0.0652	0.0825	-0.0861	0.244	0.0233	0.2697	0.1533	0.1231	0.109375
TNFSF13	0.2263	-0.1667	0.1174	0.032	0.2448	0.0124	-0.0171	0.4259	0.109375
SPINK6	0.1301	0.0835	0.1915	-0.023	0.0982	0.0001	0.1371	0.2574	0.109363
KLF11	0.2509	0.1132	0.1887	0.0055	0.0032	0.3145	-0.1691	0.168	0.109362
C3orf80	0.0053	0.164	0.2089	0.1505	-0.1883	0.0008	0.2485	0.2846	0.109287
SGCZ	0.2851	0.0519	0.2427	0.1687	-0.0095	0.1826	-0.019	-0.0285	0.10925
TERF2IP	0.3211	0.1259	0.3838	0.1764	-0.0799	-0.0501	0.0925	-0.0958	0.109238
TXNIP	0.2158	-0.0262	0.3003	0.3581	0.0479	0.0246	-0.2581	0.2115	0.109237
LOC653653	0.2684	0.085	0.3571	-0.0238	0.0392	0.1913	-0.0385	-0.0049	0.109225
GPR137B	0.4404	0.024	0.2495	-0.1491	-0.0163	-0.1867	-0.077	0.5889	0.109212
PTCHD4	0.0614	0.2484	-0.061	-0.1209	0.1005	0.2653	0.0237	0.3557	0.109138
TM4SF5	0.3508	0.108	0.2671	0.0013	0.0249	0.107	-0.2271	0.2411	0.109137
FBXO8	0.2632	0.0602	0.3618	0.0829	0.151	-0.0102	-0.1951	0.1591	0.109113
MTF1	0.1667	-0.1015	0.2533	-0.0735	0.267	0.3059	-0.1674	0.2223	0.1091
CCNJ	0.0737	0.1447	0.1916	0.0942	-0.0366	0.0802	0.0747	0.25	0.109062
CNKSR2	0.0544	0.1201	0.2465	0.2091	-0.1854	0.3442	0.0757	0.0079	0.109062
DDB1	0.014	-0.05	0.4937	0.0394	0.2189	0.1497	-0.0545	0.0613	0.109062
SP140	0.1772	-0.0335	0.1463	0.0331	0.0126	0.2302	0.0423	0.2638	0.109
GOPC	0.1421	0.213	0.1639	0.2506	0.0641	0.1259	-0.1172	0.0296	0.109
NIPAL3	0.4211	0.0658	-0.0439	0.0536	0.1249	0.2772	-0.2544	0.2273	0.10895
INHBC	0.1259	-0.0656	-0.0754	0.3142	-0.0422	0.2519	-0.0287	0.3914	0.108937
CRYGD	0.2016	-0.0297	0.1788	0.2326	0.1705	-0.0856	0.1507	0.0525	0.108925
ALOX5	0.186	0.021	0.0411	0.0971	-0.0467	0.2226	0.032	0.3182	0.108912
C17orf107	0.1298	-0.0987	0.3197	-0.0555	0.05	0.0655	0.2746	0.1858	0.1089
CLDN2	0.4421	0.008	-0.2331	-0.0067	0.0777	0.2752	0.0638	0.2436	0.108825
SKIL	0.3298	0.1693	0.1125	0.1694	0.0849	-0.0426	0.06	-0.0128	0.108812
BPIFB1	0.0035	0.1283	0.1379	-0.0758	-0.0243	0.1696	0.2341	0.297	0.108788
XPO4	0.1404	0.0456	0.2216	0.1696	0.1832	0.2141	-0.2392	0.1344	0.108712
RUNX1	0.0509	0.0087	0.1631	0.0554	-0.0892	0.1559	0.2074	0.3172	0.108675
NCOA2	0.4807	0.0913	0.0061	-0.0658	0.1121	0.2186	-0.1091	0.1354	0.108663
FAM83G	0.2123	-0.0454	0.0744	0.1123	0.0946	0.3013	-0.0929	0.2125	0.108638
FAM76B	0.2053	0.1736	0.2815	0.1978	0.0865	0.0701	-0.0459	-0.0998	0.108637
ATP10D	0.1351	0.1351	0.1395	0.0689	-0.1319	0.2197	-0.0929	0.3953	0.1086
CD99P1	-0.0667	0.2209	0.1599	0.1533	0.0964	0.2963	-0.04	0.0484	0.108562
VPRBP	0.0333	0.0817	0.331	0.1007	0.1114	0.265	-0.1099	0.0553	0.108562
SETD6	0	0.0724	0.1362	-0.0513	0.3578	0.0867	0.0828	0.1838	0.10855
UGT1A10	0.1476	-0.0678	0.0671	0.1261	0.1094	0.066	0.0894	0.3305	0.108538
ZMIZ1	0.1123	0.0473	0.1653	-0.0462	0.1957	0.3057	-0.0838	0.1719	0.108525
KIAA1919	0.2667	0.0185	0.3049	-0.0545	0.159	0.066	-0.0942	0.2016	0.1085
GTF2I	0.1263	-0.002	0.2533	0.0567	0.1645	0.2481	-0.1066	0.1275	0.108475
ARL5C	-0.258	0.016	0.3057	0.299	0.0222	0.212	-0.0425	0.313	0.108425
BOD1L	0.1982	0.142	0.2624	0.0364	0.0889	0.2878	-0.1039	-0.0445	0.108413
LPP	0.0895	0.1164	0.315	-0.0125	0.0223	0.2283	-0.1451	0.253	0.108363
ZMYND11	0.493	0.1489	0.2111	-0.0427	0.1754	0.2398	-0.1659	-0.1927	0.108363
LOC100506710	0.1737	0.3156	0.2091	0.1241	0.0365	0.1519	-0.1094	-0.0346	0.108363
TRAK2	0.2333	-0.0974	0.2918	0.0058	0.1202	0.0894	-0.0501	0.2737	0.108338
NIPBL	0.1175	0.1269	0.3268	0.0384	0.0865	0.2484	-0.064	-0.0138	0.108337
CDC5L	0.3368	0.2341	0.3324	-0.0723	0.1533	0.0499	-0.1439	-0.0237	0.108325
NEDD8-MDP1	0.246	0.0231	0.1983	0.1947	-0.1631	0.0819	0.0284	0.2572	0.108312
LOC100132707	-0.0158	0.0741	0.2444	0.0976	0.1821	0.3297	-0.0695	0.0237	0.108288
C14orf21	0.2842	-0.1352	0.0892	0.0303	0.1963	0.2297	-0.0585	0.2302	0.108275
MYO18A	-0.0281	0.0636	0.1305	-0.0244	0.1817	0.3155	-0.1285	0.3557	0.10825
CHMP1B	0.2246	0.0314	0.143	-0.064	0.2427	0.0549	0.1177	0.1156	0.108238
CITED2	-0.1175	0.0125	0.0368	0.1758	0.1802	0.0714	0.1864	0.3202	0.108225
IGF2	0.6175	-0.005	-0.1044	-0.114	-0.1602	0.1971	0.0684	0.3656	0.108125
PARVA	-0.1368	0.1086	0.3096	-0.2085	0.0951	0.1165	0.081	0.499	0.108063
SNORD116-14	0.1602	0.0447	0.046	-0.0502	0.1583	0.2772	-0.0182	0.2465	0.108063
RASD1	0.3614	0.096	-0.0368	-0.2308	0.1996	0.2104	-0.0536	0.3182	0.10805
ARF6	0.414	0.1489	0.1617	0.2273	-0.1503	-0.0394	0.0378	0.0642	0.108025
CNOT6L	0.3947	0.1204	0.2479	-0.0686	0.1186	0.2987	-0.2479	0	0.107975
LOC100505715	0.1298	0.0437	0.015	0.2253	0.1485	0.1746	0.0538	0.0731	0.107975
C10orf129	0.3313	-0.0394	0.0658	0.1109	0.0737	0.13	-0.0235	0.2149	0.107963
RNF6	0.0105	0.0346	0.2629	0.2258	0.3038	0.1238	-0.2687	0.1709	0.10795
PTPRJ	0.086	-0.0411	0.2071	-0.0679	0.2143	0.1744	-0.117	0.4071	0.107863
IL10	0.1561	0.0837	-0.0531	-0.0373	0.105	0.2611	0.0966	0.2506	0.107838
MYO1B	0.3351	0.0735	0.2967	-0.0134	-0.0231	0.0749	0.0456	0.0731	0.1078
LYPD3	0.5544	-0.0054	0.0178	-0.2594	0.0331	0.1001	0.0935	0.3281	0.107775
TREML3	-0.1048	0.0248	0.071	-0.0822	0.0929	0.0683	0.2633	0.5289	0.107775
NOD2	-0.0649	0.0911	0.0538	0.2878	0.0205	0.3149	-0.0427	0.2016	0.107763
ROBO4	0.1561	0.1117	0.0692	-0.0993	0.2545	0.1042	-0.0773	0.3429	0.10775
MIR641	0.283	0.0162	0.0294	-0.0025	0.2511	0.217	-0.0154	0.0827	0.107687
LOC401463	0.0123	-0.0454	0.1212	0.3648	0.0322	0.3195	-0.087	0.1431	0.107588
SNORD116-4	-0.0372	0.0323	0.086	0.0966	0.1291	0.4738	-0.1387	0.2186	0.107562
ACSL3	-0.0123	0.1122	0.3934	0.0539	0.3462	-0.0023	-0.0584	0.0277	0.10755
LOC653566	0.3456	0.1698	0.5772	0.0171	0.2747	-0.0832	-0.2649	-0.1759	0.10755
PHF20	0.0105	0.079	0.3357	-0.0396	0.1399	0.2008	0.0172	0.1166	0.107512
SCOC	0.007	-0.0324	0.2591	0.2438	0.1321	-0.0909	0.0104	0.331	0.107512
MCART3P	0.1667	0.2215	0.4037	-0.0725	0.0128	0.0439	-0.1259	0.2098	0.1075
C14orf39	0.7071	0.11	0.4058	0.1027	-0.1297	-0.0785	0.0202	-0.2776	0.1075
TFDP3	0.0368	0.0015	0.3379	0.3126	0.0795	0.1147	-0.2126	0.1894	0.107475
PCDHA2	-0.0677	0.0877	0.2412	0.1354	0.0843	0.2745	0.0853	0.0188	0.107438
SLC17A5	0.3737	0.2652	0.1127	0.208	0.0915	0.042	-0.0462	-0.1877	0.1074
RCN2	0.2368	0.2323	0.0282	0.0529	0.1479	-0.0316	0.1274	0.0652	0.107388
DR1	0.0246	0.1829	0.2334	0.0982	0.1279	0.1297	-0.004	0.0662	0.107363
BHLHE41	0.3123	-0.0368	0.0997	0.1219	-0.133	0.0547	0.0439	0.3962	0.107362
HBA2	0.2825	0.1011	0.0913	0.0866	0.0755	-0.126	0.0929	0.2549	0.10735
BCOR	0.1421	0.136	0.3341	0.0854	0.0767	0.1741	-0.155	0.0652	0.107325
RAD23B	0.2351	0.1922	0.2277	0.0286	0.1534	0.1503	-0.0358	-0.0929	0.107325
EFCAB4B	-0.0123	0.1243	0.261	0.0784	0.1423	0.0263	-0.0757	0.3142	0.107313
ODZ2	-0.2702	0.0264	0.2538	0.1089	0.0632	0.2209	0.0929	0.3626	0.107313
SH3GLB1	0.1965	0.1757	0.1172	0.1265	0.0816	0.0735	-0.2081	0.2955	0.1073
GVINP1	0.2158	0.0325	0.0667	0.1467	0.0737	0.3545	-0.1769	0.1453	0.107287
MGAT4A	0.2228	0.0411	0.1321	0.0405	0.1333	0.231	-0.2786	0.336	0.107275
SLC35D1	0.0596	0.0074	0.0699	0.0986	0.325	0.1094	-0.2208	0.4091	0.107275
ADAM30	-0.3679	-0.0122	0.2655	0.0304	0.1357	0.269	0.152	0.3852	0.107213
PRPF18	0.1807	0.2155	0.3284	0.1335	0.1437	0.0201	0.0749	-0.2391	0.107213
CDH19	-0.1524	0.0751	0.2646	0.1171	0.1285	0.1771	-0.1391	0.3866	0.107187
BCL11B	0.1877	0.0322	0.1573	0.1655	0.0415	0.2468	-0.1455	0.1719	0.107175
FICD	0.3175	-0.0498	-0.1172	0.1766	0.1519	0.1055	-0.1925	0.4654	0.107175
POM121	0.0491	-0.0621	0.2179	0.093	-0.0094	0.2367	-0.0051	0.337	0.107137
IDH3A	0.2175	0.124	0.1484	0.0821	0.1509	0.0428	-0.1854	0.2767	0.107125
IRS2	-0.1421	0.0983	0.1726	-0.1118	0.313	0.0801	0.2167	0.2302	0.107125
ZNF80	0.1579	0.048	-0.0475	0.176	-0.0395	0.2334	0.0735	0.2552	0.107125
ADAT1	0.2509	0.0935	0.2303	-0.1205	0.1759	0.0886	-0.1246	0.2628	0.107112
PCDHB11	0.3912	0.0648	0.2875	0.0047	0.0297	-0.0211	0.0397	0.0603	0.1071
RND3	0.2614	0.0206	0.1026	-0.0182	0.1417	0.1454	0.2445	-0.0415	0.107062
MUC2	-0.1561	0.0503	0.0723	0.1049	0.182	0.0593	0.2234	0.3202	0.107038
H3F3A	0.0757	0.1154	0.1496	-0.0535	0.1886	-0.0008	0.0598	0.3214	0.107025
MXD1	0.2491	0.0743	-0.0991	0.1188	0.1613	0.196	0.2071	-0.0514	0.107012
KIDINS220	0.2035	0.1226	0.3517	-0.0762	-0.0339	0.2998	-0.0148	0.003	0.106962
IRAK2	0.386	0.0266	-0.1267	-0.0181	0.1219	0.2422	-0.1103	0.334	0.10695
MIR3916	0.3211	0.0532	0.0686	0.2489	0.1194	0.2645	0.01	-0.2302	0.106937
NT5E	0.2474	0.1858	-0.0659	0.1587	-0.0976	0.0734	0.1678	0.1858	0.106925
ARHGAP1	0.1158	0.0031	0.3042	-0.0311	-0.0812	0.114	-0.0823	0.5128	0.106913
TBC1D3P5	0.2114	0.0992	0.127	-0.1404	0.008	0.0539	-0.0373	0.5334	0.1069
KLRD1	0.0018	0.0979	0.1197	0.2907	-0.0493	0.3064	-0.1509	0.2387	0.106875
C5orf65	0.2123	-0.2292	0.123	0.0753	-0.0584	0.2339	-0.0853	0.583	0.106825
GPR98	0.3298	0.067	0.1674	0.1892	0.0921	0.1725	-0.1597	-0.004	0.106788
MIR22HG	0.1982	-0.038	0.0646	0.0644	0.2889	0.0417	0.0129	0.2213	0.10675
ITK	0.1737	-0.0108	0.0152	0.1664	-0.0152	0.2945	-0.0259	0.2559	0.106725
SAA2-SAA4	0.0879	0.0865	0.2419	0.0731	-0.059	0.0135	0.1287	0.2811	0.106713
NFE2L2	0.0947	0.1862	0.2981	0.0224	0.1469	-0.0081	-0.0566	0.17	0.1067
TLR7	0.2105	0.1629	0.093	0.0601	0.0759	0.2277	-0.1079	0.1314	0.1067
CHMP4C	0.4491	0.1393	0.2293	-0.0427	-0.0058	0.1141	0.0699	-0.0998	0.106675
GPD2	0.2702	0.1917	0.1026	0.0937	0.2112	-0.0893	-0.1144	0.1877	0.106675
NAA25	0.4895	0.0542	0.1934	0.0712	0.121	0.1835	-0.2546	-0.0049	0.106663
GPR65	0.2263	0.0357	-0.0298	0.1024	0.0052	0.1865	-0.0445	0.3715	0.106662
ODZ1	0.0316	0.0741	0.3093	0.2501	-0.0162	0.2019	-0.036	0.0385	0.106662
OR2W5	0.127	0.0411	0.1939	0.0841	-0.0113	-0.0702	0.0085	0.4801	0.10665
AASDHPPT	0.0439	0.0332	0.4969	0.1276	0.1557	0.0835	-0.1786	0.0909	0.106637
NCKAP1L	0.1789	-0.0334	0.0002	0.0024	0.0366	0.2379	0.0242	0.4061	0.106612
UBAP2	0.3263	0.2756	0.0618	0.0108	0.1555	0.1446	-0.0468	-0.0751	0.106588
DUSP10	0.3123	-0.0802	0.3395	0.0921	-0.2857	0.1615	0.2459	0.0672	0.106575
NRP2	-0.0316	0.0693	0.224	-0.0523	0.0119	0.1914	0.1343	0.3053	0.106537
MIER3	0.307	0.1203	0.1348	0.1193	0.1151	0.0707	-0.2168	0.2016	0.1065
SOWAHC	-0.0088	-0.0033	0.2852	-0.117	0.1723	0.2267	-0.1904	0.4872	0.106488
C16orf73	0.2264	0.014	0.2324	0.1081	-0.0185	0.161	0.0378	0.0904	0.10645
C1orf38	0.1579	0.0035	0.2042	-0.0047	-0.0375	0.1781	0.1139	0.2362	0.10645
TMX2-CTNND1	-0.1777	-0.0057	0.3622	0.0951	0.0211	0.2574	-0.0222	0.3214	0.10645
CEACAM8	0.0703	0.2829	0.1833	-0.1637	-0.0745	0.2069	0.0438	0.3025	0.106437
HACE1	0.2	0.2786	0.2233	0.2097	0.0568	0.0703	-0.0441	-0.1433	0.106412
FER1L6	-0.1448	-0.0065	0.1009	0.1124	0.1248	0.2729	-0.0022	0.3937	0.1064
MAPK1	0.2246	0.1918	0.1486	0.0491	0.1175	0.1825	-0.1265	0.0632	0.10635
NMD3	0.3088	0.2316	0.0991	0.0959	0.0628	0.0814	-0.0673	0.0385	0.10635
DPAGT1	0.4	0.0095	0.3613	0.095	0.0694	0.0605	-0.2182	0.0731	0.106325
PCGF5	-0.0211	0.1063	0.2692	-0.155	0.185	0.2571	-0.3048	0.5138	0.106313
WHSC1L1	-0.0018	0.1372	0.1828	0.1912	0.0866	0.3854	-0.2041	0.0731	0.1063
PAPPA2	0.2756	0.0227	0.1567	0.1316	0.2657	0.097	-0.0248	-0.0742	0.106287
OSGIN2	0.3211	0.1394	0.0972	0.0239	-0.0478	0.0721	0.1148	0.1294	0.106263
CXCL17	0.3754	0.1079	-0.0988	0.0749	0.098	0.0073	0.146	0.1393	0.10625
F2RL1	0.3579	0.0715	0.2242	-0.0545	-0.2769	0.1276	0.1008	0.2994	0.10625
RP2	0.307	0.107	0.2132	0.0564	0.0336	0.0504	-0.1254	0.2075	0.106212
GBP4	0.2702	0.0103	0.0432	0.0044	0.0256	0.1865	-0.1165	0.4259	0.1062
GLP1R	0.2861	0.0639	-0.0101	0.1572	-0.0118	0.2114	-0.0607	0.2135	0.106188
RNF111	0.1807	0.1006	0.1484	0.0574	0.2384	0.1579	-0.1703	0.1364	0.106188
AMIGO2	0.3561	0.1201	0.1125	0.1484	-0.162	-0.163	0.0431	0.3943	0.106187
RFX7	0.0649	0.0891	0.1307	0.2057	0.0893	0.3552	-0.1558	0.0702	0.106163
CBX4	0.0789	-0.1063	0.197	0.3114	-0.1952	0.2698	0.104	0.1897	0.106162
MAPK14	0.2754	0.1174	0.1226	0.0458	0.2193	0.226	-0.2611	0.1038	0.10615
ATP6V1B2	0.2579	-0.0367	-0.097	0.4853	0.0147	-0.0299	-0.0025	0.2569	0.106088
UVRAG	0.1912	0.1151	0.4829	0.1154	0.1726	0.1234	-0.1288	-0.2233	0.106063
FBXO30	-0.0965	0.2105	0.2537	0.1765	0.1107	0.2257	-0.1469	0.1146	0.106038
PKDREJ	0.407	0.0735	-0.0358	0.224	0.0823	0.2329	-0.2482	0.1126	0.106038
NLRP3	0.1246	0.1077	0.112	0.0073	0.0559	0.2739	0.0355	0.1314	0.106037
GDF15	-0.0684	0.1608	0.0815	-0.2459	-0.0389	0.1509	0.3892	0.419	0.106025
DOCK6	0.1719	-0.0166	-0.1746	0.2201	0.1597	0.1403	0.113	0.2342	0.106
ATP8B1	0.1544	0.0622	0.0653	0.1805	0.3822	0.0791	-0.2143	0.1383	0.105963
RANBP3L	0.007	0.0461	0.3841	0.0966	0.0859	0.1006	-0.0597	0.1869	0.105937
CPEB3	0.2404	0.1205	0.1916	-0.1614	0.1378	0.3114	-0.148	0.1551	0.105925
GPRC5A	0.1281	0.0219	0.2172	-0.0858	0.0807	0.0946	0.11	0.2806	0.105912
SGK196	0.4246	0.0809	-0.0159	0.0491	0.1917	0.2781	-0.1425	-0.0188	0.1059
DMP1	0.3849	0.0258	0.0996	-0.1088	0.0954	0.0266	0.0076	0.316	0.105887
SLC5A3	0.3772	-0.0757	0.2793	0.201	-0.145	0.09	-0.133	0.253	0.10585
CD38	0.0298	-0.0028	0.0286	0.0444	0.2388	0.106	0.0342	0.3676	0.105825
CCDC144NL	-0.0918	-0.0261	0.1659	0.1814	0.1585	0.1752	0.1232	0.1601	0.1058
FTLP10	0.3338	0.1226	0.1887	-0.0673	0.1356	0.1436	0.0656	-0.0763	0.105787
CENPQ	0.5439	0.1473	0.2409	0.0726	-0.0779	0.2902	-0.1435	-0.2273	0.105775
GRHL1	0.2632	0.0936	0.1113	0.1474	0.0145	0.1555	0.0348	0.0257	0.10575
QSER1	-0.0895	0.1292	0.419	0.0436	0.0843	0.2864	-0.1169	0.0899	0.10575
MSRA	0.1088	-0.0628	0.058	0.24	0.102	-0.2145	0.0687	0.5455	0.105712
EVI5	-0.1509	0.1262	0.3206	0.1524	0.2729	0.3375	-0.14	-0.0731	0.1057
GBP5	0.1018	-0.0172	0.0875	0.139	-0.0307	0.2971	-0.0096	0.2777	0.1057
BAG1	0.0649	0.0317	0.0657	0.246	0.285	-0.2228	0.041	0.334	0.105688
EP300	0.0614	0.171	0.1934	0.0157	0.0813	0.2825	-0.1179	0.1581	0.105688
UBXN7	0.0895	0.151	0.1577	-0.0972	0.185	0.3086	-0.1053	0.1561	0.105675
CCDC15	0.3105	-0.052	0.3477	0.0635	0.0994	0.2508	-0.1074	-0.0672	0.105663
TRIM9	-0.007	0.0807	0.2172	0.0122	0.0216	0.1868	0.134	0.1996	0.105637
ESM1	0.314	0.1522	0.0465	0.027	0.0584	-0.1129	0.0634	0.2964	0.105625
SLC9A4	0.0842	-0.0302	0.1314	0.0799	0.0081	0.1815	-0.0132	0.4033	0.105625
REEP5	0.1912	0.0179	0.3131	0.1075	0.0479	-0.0426	-0.1193	0.3291	0.1056
AGPAT9	0.2263	0.0872	0.1392	-0.1972	0.075	0.2007	-0.1206	0.4338	0.10555
MCTP2	0.1526	0.0892	-0.0117	0.1635	0.0724	0.2069	0.0282	0.1433	0.10555
DSTN	0.2123	0.1909	0.2655	-0.082	0.0692	0.0804	-0.0305	0.1383	0.105513
MIR1256	0.3062	-0.0895	0.0504	0.2322	0.1881	0.2348	0.0072	-0.0855	0.105487
S100A3	0.5614	-0.1366	-0.2221	0.1367	-0.113	-0.1098	0.1224	0.6047	0.105463
WDR26	0.3053	0.0523	0.1319	-0.0203	0.253	0.1331	-0.0096	-0.002	0.105463
C10orf55	0.1088	-0.0519	0.007	-0.0283	-0.2136	0.1764	0.1635	0.6815	0.105425
SLC11A2	0.1912	0.0686	-0.0054	0.063	0.2686	0.2828	-0.0808	0.0553	0.105413
FRS2	0.1298	0.1259	0.1443	0.1067	0.09	0.1868	-0.1568	0.2164	0.105388
ZBTB41	0.1667	0.0984	0.3033	0.0585	0.0804	0.0596	-0.078	0.1542	0.105388
LOC401093	0.3544	0.038	0.524	-0.0318	0.047	0.2187	-0.0898	-0.2174	0.105387
MIR4442	0.207	-0.0967	0.0186	0.0349	0.2557	0.2842	0.0719	0.0673	0.105362
ACER2	0.1474	-0.0156	0.349	-0.0418	0.0902	0.2281	-0.0835	0.169	0.10535
GANAB	0.3632	0.1123	0.1497	0.1168	0.1681	-0.0156	-0.0558	0.004	0.105338
PIAS1	0.0193	0.0849	0.2509	-0.0263	0.219	0.2569	-0.1529	0.1907	0.105313
TRIO	0.2421	0.0603	0.1822	0.0078	-0.117	0.316	0.1095	0.0415	0.1053
GNRHR	0.0246	0.0622	0.0721	0.2379	0.3817	-0.0934	-0.1296	0.2868	0.105287
ZNF625	0.3263	0.0269	0.1939	0.2686	0.0182	0.0937	-0.1821	0.0958	0.105162
CSF3	0.186	0.0229	0.0049	0.0029	0.1086	0.1824	0.1852	0.1483	0.10515
FYB	0.0228	0.0864	0.0948	0.0097	0.1311	0.2227	-0.003	0.2767	0.10515
HERC4	0.2193	0.138	0.1127	0.143	0.1614	0.1626	-0.1363	0.0405	0.10515
NRK	0.1649	0.0172	0.2868	0.2233	-0.4007	0.1813	-0.0177	0.3858	0.105112
TANC1	0.2509	0.0337	0.0751	0.0179	0.2394	0.0528	-0.0276	0.1986	0.1051
ZBTB16	0.0754	-0.079	0.2974	-0.0791	0.1215	0.2851	-0.0587	0.2782	0.1051
ANKRD40	0.2667	0.0456	0.2857	-0.0049	-0.0492	0.3187	-0.1079	0.086	0.105088
SLC35G1	-0.0474	0.0632	0.2472	0.2241	0.0961	0.0777	-0.1445	0.3241	0.105063
SEPT10	0.0105	0.1971	0.1603	-0.0677	0.2405	0.1892	-0.2908	0.4012	0.105038
SEC24B	0.2175	0.1376	0.1141	0.0085	0.2462	0.1803	-0.1513	0.087	0.104987
OTOGL	0.7667	0.1463	0.0605	0.134	-0.164	0.2146	-0.2537	-0.0645	0.104987
S100A2	0.3316	-0.0241	0.1237	-0.0739	-0.2065	0.0279	0.2382	0.4229	0.104975
DLAT	0.4211	0.0432	0.1955	-0.1552	0.3021	0.0372	-0.1347	0.1304	0.10495
MLLT10	0.4368	0.1847	0.0991	0.0681	0.114	0.2105	-0.0721	-0.2016	0.104937
CDH8	0.2702	0.0695	0.1061	-0.0493	0.237	-0.0352	-0.3297	0.5703	0.104862
TBX15	0.2632	0.0374	0.0467	0.1807	-0.1704	0.0027	-0.0174	0.496	0.104862
SDPR	-0.1632	0.1051	0.3481	-0.0625	0.142	0.231	-0.0169	0.2549	0.104813
TGFBRAP1	0.1211	-0.0077	0.127	0.0956	0.1769	0.2783	-0.135	0.1818	0.10475
NKX6-2	0.519	0.1524	0.2304	-0.0615	-0.1125	0.0661	0.0773	-0.0338	0.104675
SPINK5	0.1737	0.1577	0.1389	0.0241	0.0057	0.0875	-0.0044	0.254	0.10465
TIRAP	0.1526	-0.0454	0.166	0.0218	0.2308	0.2654	-0.1269	0.1729	0.10465
C5orf24	-0.0175	0.2148	0.2059	0.0909	0.0259	0.1249	-0.118	0.3103	0.10465
TP53TG5	0.0228	-0.0289	0.1021	0.1136	0.2708	0.3235	-0.209	0.2423	0.10465
TFAMP1	0.3528	0.0508	0.1193	0.1722	0.0283	0.0629	-0.034	0.0841	0.10455
DOPEY1	0.2667	0.1525	0.0348	0.3663	0.0278	0.1383	-0.0458	-0.1047	0.104488
ZNF469	0.0316	-0.0623	0.1293	-0.0354	-0.0141	0.2327	0.0333	0.5208	0.104488
PDGFA	0.2474	0.0707	0.2936	0.061	-0.1837	0.1033	0.1142	0.1294	0.104487
CCDC82	0.114	0.1026	0.1768	0.2995	0.1862	0.1952	-0.0686	-0.17	0.104462
POU2F3	0.1333	0.0543	0.1195	-0.1577	-0.1086	0.2314	0.2373	0.3261	0.10445
PCSK1	0.0596	0.1238	0.0695	0.0586	0.0345	0.1063	0.0378	0.3454	0.104437
STARD8	0.0877	0.0002	0.0067	0.0884	0.1333	0.1957	-0.1352	0.4585	0.104413
GLCE	0.1158	0.1276	-0.0235	-0.0857	0.2421	0.1939	0.0179	0.247	0.104388
LOC100133957	0.307	0.0514	0.3194	0.0072	-0.0192	0.0213	-0.2428	0.3903	0.104325
MAML1	-0.0684	0.1566	0.203	-0.0111	-0.0727	0.285	-0.0749	0.417	0.104313
NF1	0.1053	0.1229	0.2751	0.1113	0.1483	0.2762	-0.0209	-0.1838	0.1043
EPS8	0.3386	0.2722	0.0497	-0.1197	-0.0264	0.0525	-0.0053	0.2727	0.104288
ITPKB	0.2228	-0.0503	0.3354	0	0.0134	0.1481	-0.1553	0.3202	0.104288
MPHOSPH8	-0.0246	0.1473	0.2033	0.288	0.0406	0.197	0.0249	-0.0425	0.10425
ANKFN1	0.1353	0.0432	0.1515	0.0218	0.0995	0.3822	-0.0732	0.0732	0.104187
POTEKP	0.3842	-0.1215	0.0554	0.0658	-0.3243	0.202	0.224	0.3478	0.104175
REV3L	0.2667	0.11	0.2228	0.1136	0.1552	0.2433	-0.1448	-0.1334	0.104175
COBL	-0.1719	0.1261	0.3871	0.2248	0.0398	0.3282	-0.0751	-0.0257	0.104163
EVI2B	0.1632	0.0104	0.0389	0.0767	0.0286	0.2471	-0.0122	0.2806	0.104162
PBX2	0.1491	0.0923	0.1317	0.0478	-0.009	0.2324	0.1406	0.0484	0.104162
CCND3	0.286	0.0779	0.0689	0.0016	0.0524	-0.0668	0.0555	0.3577	0.10415
RBM27	0.2	0.1949	0.2477	0.0523	-0.0036	0.1434	-0.1904	0.1887	0.104125
TAS2R8	0.4114	0.1671	-0.1308	0.1923	0.0757	0.1188	-0.2258	0.2243	0.104125
MOG	0.0233	0.1473	0.2262	-0.1602	-0.0109	0.1015	0.0863	0.4194	0.104112
TBC1D5	0.093	0.0781	0.3033	-0.01	0.0921	0.3056	-0.2022	0.1729	0.1041
UBE3C	0.2842	0.0011	0.0183	0.1301	0.0222	0.2777	-0.1468	0.246	0.1041
KRT7	0.414	-0.0964	-0.1726	-0.1514	0.0972	0.0782	0.2797	0.3834	0.104013
BCL2A1	0.0298	-0.0457	0.1692	0.1057	0.0438	0.2396	0.0437	0.246	0.104012
SDR9C7	0.0965	0.0768	0.2062	0.1774	-0.0851	0.1569	-0.0358	0.2392	0.104012
MYO5B	-0.0877	0.1211	0.0876	0.1146	0.0389	0.2817	-0.0593	0.335	0.103988
FCRLA	0.1439	-0.0745	0.0207	0.2802	0.022	0.2441	0.0763	0.1191	0.103975
PDGFRB	0.114	-0.0027	0.0972	-0.0898	0.0158	0.1908	0.0431	0.4634	0.103975
CGNL1	0.0491	0.0271	0.204	0.1557	0.0978	0.2338	-0.2352	0.2994	0.103963
AJAP1	0.0149	0.1082	0.2268	-0.0891	0.0346	0.1504	0.0306	0.3553	0.103962
SPATA16	-0.0608	0.156	0.2928	0.2442	0.0461	0.1698	0.2092	-0.2258	0.103938
SLC7A1	0.1789	-0.0078	0.1251	-0.0978	0.1903	0.3692	-0.1044	0.1779	0.103925
LOC100132111	0.4298	-0.058	0.1375	0.1537	0.1112	0.0721	-0.0269	0.0119	0.103913
LOC100505536	0.1575	0.2382	-0.1357	0.3543	-0.0312	0.0456	0.0702	0.1323	0.1039
TTBK2	0.1018	0.1013	0.2014	0.0661	0.2262	0.333	-0.1207	-0.0781	0.103875
XPO5	0.3193	0.161	0.2601	-0.0324	0.1134	0.147	-0.1583	0.0208	0.103862
PRKAA1	0.3123	0.126	0.1355	-0.0114	0.1874	0.047	-0.0807	0.1146	0.103838
MS4A7	0.2526	0.0414	0.1183	-0.0024	-0.0069	-0.0094	0.0636	0.3735	0.103837
KIAA1147	-0.0053	0.0023	0.0753	0.3507	0.2779	0.3374	-0.1929	-0.0148	0.103825
DPM1	0.3667	0.0745	0.2455	0.146	0.0381	0.0003	0.0719	-0.1126	0.1038
FAM90A20	-0.1098	-0.0524	-0.1054	-0.0486	0.3191	0.4432	-0.0313	0.4155	0.103788
EHD2	0.3246	-0.0295	0.1519	-0.1584	-0.1799	0.1169	0.1293	0.4753	0.103775
ALG10B	0.2246	0.1199	0.3082	0.2142	0.127	0.1225	-0.1233	-0.163	0.103763
PPP2R1B	0.1947	-0.0642	0.3178	0.1188	0.2563	-0.0235	-0.1892	0.2194	0.103763
TMC7	0.1088	0.0727	0.2005	-0.0093	-0.0261	0.0745	0.0726	0.336	0.103713
KIF13B	-0.0053	-0.0947	-0.1169	0.1776	0.2347	0.2112	0.0002	0.4229	0.103712
CLIC5	0.0825	0.0053	0.1064	0.112	-0.0665	0.2688	0.0335	0.2875	0.103687
ADCYAP1	0.1	0.0951	0.1447	0.0459	0.0403	0.1606	0.1855	0.0573	0.103675
ZCRB1	0.186	0.2602	0.4052	0.0995	0.1807	-0.2177	0.0944	-0.1789	0.103675
ZNF791	0.2544	0.0841	0.185	0.0485	-0.0099	0.2769	-0.0808	0.0711	0.103662
ITPRIPL1	0.4895	0.1042	-0.0385	-0.0377	-0.006	0.1234	-0.0212	0.2154	0.103638
KRTAP5-7	0.0432	0.1524	0.0237	0.135	0.0519	0.0521	0.1564	0.2144	0.103638
BNIP2	0.2684	0.1514	0.1056	0.0362	0.1487	0.189	-0.0541	-0.0168	0.10355
SLCO2B1	0.0965	0.1061	0.0632	0.0348	0.0497	0.1912	-0.0432	0.33	0.103538
GPRASP2	0.093	-0.0007	0.1816	0.1281	0.1608	0.2562	-0.0052	0.0145	0.103537
ZBTB12	0.0719	0.1252	0.1132	0.0715	0.1144	0.1003	0.0775	0.1542	0.103525
C9orf25	0.093	0.1465	0.1209	0.0681	-0.0889	0.1299	0.0404	0.3182	0.103513
S100A6	0.114	0.0096	0.026	0.0528	-0.0317	-0.0987	0.2066	0.5494	0.1035
TP53BP2	0.1579	0.0984	0.246	0.0587	-0.0038	0.0849	0.1335	0.0524	0.1035
IKBIP	0.2912	0.1618	0.1666	0.0292	-0.0017	-0.1925	0.0126	0.3607	0.103488
PRR12	0.2123	0.062	0.1242	-0.0163	0.1185	0.2165	-0.0427	0.1532	0.103462
MIR3125	0.1243	0.1601	0.2349	0.0113	0.1588	0.0801	-0.034	0.0921	0.10345
SCARF1	0.2947	0.0266	-0.1096	0.0364	0.1282	0.1561	-0.0499	0.3449	0.103425
PLA2G4A	0.193	0.061	-0.1084	0.0521	0.2743	0.0026	0.0414	0.3113	0.103413
TMPRSS4	0.2281	-0.0334	0.1105	0.1964	0.0402	-0.0211	0.1968	0.1097	0.1034
LOC650226	-0.0132	-0.0719	0.2539	0.1353	0.0934	0.1922	0.0506	0.1868	0.103387
RASAL2	0.3667	0.1309	-0.0111	-0.0006	-0.0803	0.1515	0.2303	0.0395	0.103363
PPL	0.0018	-0.0347	-0.0469	-0.0764	0.0689	0.3152	0.1116	0.4872	0.103337
TBK1	0.2509	0.1665	0.0561	0.0485	0.2285	0.2137	-0.1375	0	0.103337
MIR1291	0.4747	-0.0798	0.0727	0.0559	0.187	0.36	-0.1671	-0.0768	0.103325
LYSMD2	0.2368	0.1031	0.2159	-0.1397	-0.036	0.0142	-0.0444	0.4763	0.103275
BCL2L1	-0.1649	-0.0509	0.3481	-0.0776	-0.1233	0.2764	0.1894	0.4289	0.103263
KDSR	-0.1649	0.2212	0.3345	0.1247	0.017	0.0815	-0.0074	0.2194	0.10325
NUDT3	0.0825	-0.0125	0.0432	-0.0253	0.2452	0.1975	0.2192	0.0761	0.103238
SNORD12B	0.1702	0.0861	-0.0651	-0.0284	0.1728	0.3008	0.1506	0.0386	0.1032
SLC35A3	0.307	0.2119	0.0033	0.1541	0.2716	0.0499	-0.1366	-0.0356	0.1032
TMEM181	-0.0018	0.2075	0.1108	0.1182	0.3052	0.1017	-0.0291	0.0119	0.10305
TACC1	0.0807	0.0705	0.3472	0.0607	0.0106	0.1982	-0.0617	0.1176	0.102975
NCK1	0.1649	0.1021	0.1516	-0.0956	0.2201	0.0826	-0.1429	0.3409	0.102962
SLC24A1	-0.0526	0.0274	0.1521	0.013	0.2689	0.2175	-0.0101	0.2075	0.102962
GUSBP4	0.2807	0.0354	0.2037	0.2214	0.157	0.3103	-0.0461	-0.3389	0.102938
PCSK2	-0.3026	0.1746	0.223	0.1568	0.1494	0.0695	0.0898	0.2629	0.102925
SHCBP1L	0.3125	0.1015	-0.0974	-0.0423	0.0819	0.109	0.1897	0.1685	0.102925
APOBEC3A	0.1228	-0.0163	-0.0117	-0.1152	-0.0303	0.1593	0.1484	0.5662	0.1029
TMEM151A	0.0123	0.0604	0.2726	0.0593	0.0487	-0.2908	0.3492	0.3115	0.1029
FAM188B	0.0105	0.0383	0.2286	-0.0049	0.0205	0.3727	0.084	0.0735	0.1029
C12orf66	0.2596	0.039	0.0965	-0.0211	0.2071	0.1298	-0.0881	0.1996	0.1028
ICOSLG	0.4351	0.0327	-0.0747	0.0024	0.0448	0.1499	0.0058	0.2263	0.102788
MBP	-0.0018	0.1326	0.1077	0.0338	0.1532	0.1967	-0.1339	0.334	0.102788
APOL3	0.0807	-0.0117	0.0564	0.2092	-0.0528	0.1487	0.0585	0.333	0.10275
STXBP3	0.2351	0.0988	0.2728	0.2287	0.1397	0.1266	-0.184	-0.0958	0.102738
KRT79	0.2982	-0.0715	0.2009	0.2116	-0.0524	-0.1822	0.1848	0.2325	0.102737
SAMD8	-0.0509	0.1154	0.13	0.093	0.173	0.3645	0.0245	-0.0277	0.102725
SNORA70D	0.3012	0.1464	0.1042	-0.0049	-0.0142	0.2263	0.127	-0.0643	0.102712
MICAL2	0.1772	-0.0426	0.2125	-0.1703	-0.089	0.1105	0.1114	0.5119	0.1027
TMEM55A	0.093	0.3207	0.2517	-0.0322	-0.1876	0.386	-0.0614	0.0514	0.1027
HSP90AB4P	0.3842	0.1134	0.3348	-0.1147	0.139	0.1683	-0.0021	-0.2016	0.102662
LINC00284	-0.0767	0.1338	0.072	0.0257	0.0778	0.0415	0.0882	0.4585	0.1026
CXorf57	0.386	0.0836	0.1009	0.147	-0.1547	0.1417	-0.205	0.3212	0.102587
CDK7	0.286	0.0584	0.0143	-0.0208	0.0017	0.182	0.3227	-0.0237	0.102575
MAP2K3	0.1123	-0.0928	0.3239	-0.042	-0.0157	-0.0064	0.0611	0.4802	0.102575
RIN2	0.1158	0.0079	0.0943	-0.0063	0.1125	0.1908	-0.0798	0.3854	0.102575
ATP2B1	0.1211	0.1075	0.2486	0.0863	0.2574	0.1204	-0.0743	-0.0464	0.102575
PLEK	0.1456	-0.0261	0.0221	0.0512	0.0228	0.2796	0.0506	0.2747	0.102563
MRGPRE	0.2695	0.0397	0.2536	0.0652	-0.2291	0.1543	0.1035	0.1637	0.10255
TRAK1	0.0088	0.1593	0.339	0.0652	0.2176	0.1974	-0.1168	-0.0504	0.102513
EBF2	-0.0825	0.0525	0.4341	0.0639	-0.0605	0.0715	-0.0674	0.4085	0.102512
FAM65A	-0.2211	-0.017	0.357	0.0526	0.1904	0.1388	-0.0937	0.413	0.1025
TRIM56	0.007	-0.1761	0.2636	-0.0491	0.106	0.3325	-0.0947	0.4308	0.1025
SERPINA5	-0.1877	0.0316	0.2887	0.2761	0.0679	0.0439	-0.1591	0.4585	0.102488
ZNF474	0.2842	0.0347	0.2576	0.1811	-0.2134	0.0528	0.1597	0.0632	0.102487
SLC35D3	0.4414	0.0059	-0.1265	0.1133	-0.1085	0.0514	0.1757	0.2671	0.102475
ZNF660	0.1316	0.0782	0.4181	-0.0333	0.0141	0.3249	0.0562	-0.17	0.102475
CTNNA3	-0.1125	0.1401	0.3816	0.1079	-0.0278	0.1076	0.0033	0.2195	0.102462
CD82	0.0632	-0.1352	0.0282	0.1341	0.0844	0.2431	-0.0203	0.4219	0.102425
PCDH9	0.0228	0.0415	0.3712	0.0595	0.0127	0.2624	0.0394	0.0099	0.102425
MIRLET7C	0.3012	0.0412	0.2151	0.0605	0.0577	0.2445	-0.1051	0.004	0.102388
ULBP2	0.014	0.1107	-0.1059	0.1348	-0.109	-0.0517	0.2706	0.5553	0.10235
USP32P2	0.2737	0.1518	0.1901	0.1979	0.1564	-0.0487	0.0458	-0.1482	0.10235
FBXL17	0.0579	0.1004	0.189	0.1242	0.1416	-0.0423	-0.0714	0.3192	0.102325
RAB31	0.0491	0.0456	0.203	-0.0205	0.0932	-0.0936	0.0909	0.4506	0.102288
BOLL	0.4561	0.0462	0.3469	0.13	-0.0402	0.086	0.0194	-0.2264	0.10225
PXDC1	0.6509	0.0992	-0.1613	0.0629	-0.0781	-0.0344	0.2797	-0.001	0.102237
CXCL1	-0.1053	0.0255	-0.1429	0.0248	0.1592	0.1757	0.235	0.4457	0.102212
EDIL3	0.1912	0.0777	0.0666	0.0205	0.0281	0.1455	-0.0234	0.3113	0.102188
PTPRN2	-0.1316	0.097	0.1841	0.0286	0.0925	0.2219	-0.0251	0.3498	0.10215
CD44	0.3491	0.1563	-0.03	-0.0587	-0.1201	0.2073	-0.0101	0.3231	0.102113
COPB2	0.3649	0.051	0.2103	0.0484	0.2406	-0.0312	-0.0977	0.0306	0.102112
LOC348761	0.0144	0.0635	0.0953	0.1155	0.0435	0.2916	0.1383	0.0546	0.102087
SGCG	-0.0944	0.0061	0.131	0.2558	0.1175	0.1355	0.0576	0.2075	0.102075
ZDHHC20	0.193	0.1347	0.074	0.2793	0.0231	-0.0809	-0.1455	0.3389	0.102075
GLYR1	0.1404	0.0546	0.3148	-0.0655	0.0706	0.2557	-0.0036	0.0494	0.10205
RNF8	0.2702	0.1523	0.2864	0.3097	-0.0477	-0.2206	0.0047	0.0613	0.102038
LOC100131626	0.5538	0.1165	-0.0937	0.0452	-0.0367	0.2948	-0.0738	0.0101	0.102025
SLC35A5	0.007	0.205	0.053	0.1577	0.3875	0.0693	-0.171	0.1077	0.102025
STAG1	0.0404	0.1392	0.1969	0.0625	0.2429	0.195	-0.1862	0.1255	0.102025
MYF6	0.3946	0.1076	0.1634	-0.0448	0.2976	-0.0256	-0.185	0.1081	0.101987
PHF10	0.2351	0.2083	0.0099	0.1342	0.1142	0.2376	-0.0376	-0.086	0.101963
LOC148189	0.2509	0.0606	0.3739	0.0582	0.2876	-0.1031	-0.0573	-0.0553	0.101938
OR10Q1	-0.2066	-0.0681	0.048	0.0456	0.0212	0.3168	0.1961	0.4624	0.101925
ARHGAP6	0.2719	0.1215	0.1465	-0.1086	0.2274	0.0576	-0.0373	0.1364	0.101925
PM20D2	0.4228	0.1973	0.242	-0.0401	-0.1383	-0.1959	-0.0165	0.3439	0.1019
KBTBD2	0.414	0.222	0.0458	0.0089	-0.0428	0.3188	0.0144	-0.166	0.101887
OR1N1	-0.3074	0.079	0.2135	0.0997	0.1528	0.3739	0.0456	0.158	0.101887
COL4A2	0.3526	0.0582	0.1408	-0.1256	0.113	0.0498	0.0226	0.2036	0.101875
PLEKHG3	0.3649	-0.092	-0.015	0.1865	-0.0726	0.0846	0.2766	0.082	0.101875
FAM71A	0.0027	-0.0543	0.2123	-0.1049	0.1981	0.2527	0.399	-0.0906	0.101875
POF1B	0.3105	0.0198	0.0277	0.0428	0.0238	0.0086	0.0745	0.3073	0.101875
RASIP1	0.2526	0.0628	0.1136	-0.1709	0.1895	0.046	-0.0068	0.3281	0.101863
INS	0.3124	0.1801	0.0181	0.1277	-0.1035	0.0769	-0.0366	0.2392	0.101788
NAB2	0.0842	-0.0556	0.0951	-0.008	-0.0755	0.1688	0.1377	0.4674	0.101763
QKI	0.407	0.2037	0.1969	0.1521	-0.0472	0.1252	-0.2523	0.0287	0.101763
PLEKHA8	0.2825	-0.0279	0.1462	0.1191	0.0054	0.3626	0.0902	-0.164	0.101762
ZC3H12C	0.2175	-0.0131	-0.1216	0.0236	0.2366	0.3634	-0.0732	0.1808	0.10175
PODXL	0.1561	0.1971	0.128	-0.1911	0.1106	0.2302	-0.2251	0.4081	0.101737
NNAT	0.4596	-0.1518	0.2662	0.0124	0.0952	0.1824	-0.2123	0.1621	0.101725
ALDH1A3	0.3596	-0.0225	0.2103	-0.1359	-0.3679	0.2729	0.1149	0.3824	0.101725
EPHA4	0.0316	0.1173	0.2127	-0.1495	-0.0865	0.2634	0.144	0.2806	0.1017
FAIM3	0.2105	-0.0156	-0.0125	-0.0357	-0.0646	0.1983	0.0658	0.4674	0.1017
IRF2	0.1316	-0.0508	0.3617	-0.0399	0.0366	0.073	-0.1899	0.4911	0.101675
C5orf22	0.2456	0.0958	0.3366	0.1853	-0.0868	-0.0319	-0.1499	0.2184	0.101638
NAV3	-0.0474	0.1233	0.2179	0.1326	0.0499	0.3359	0.0464	-0.0455	0.101638
CLDN12	-0.2596	0.0921	0.2725	0.2137	0.0553	0.2239	-0.0487	0.2638	0.101625
EHBP1	0.1386	0.1614	0.3524	-0.0709	0.0104	0.2817	0.0253	-0.086	0.101612
SLC26A2	0.007	0.1566	-0.131	0.1611	0.1427	-0.0371	0.0739	0.4397	0.101612
VPREB1	-0.3682	-0.0363	0.1129	0.1322	0.2683	0.1825	0.0329	0.4886	0.101612
CBLB	0.093	0.0037	0.3333	0.1214	0.3655	0.1404	0.0035	-0.248	0.1016
C16orf57	-0.0018	0.0744	0.3629	0.086	0.0059	-0.0117	-0.0527	0.3498	0.1016
RDH5	0.293	-0.0434	-0.0002	-0.1055	-0.0134	0.1303	0.1132	0.4387	0.101587
L3MBTL3	0.2158	0.1467	0.172	0.2937	-0.1089	0.2607	0.1389	-0.3063	0.101575
TRPC4	0.186	0.1092	0.1042	0.0535	0.121	0.2366	-0.0705	0.0721	0.101513
LOC643955	0.1442	-0.0343	0.2676	-0.0242	0.2404	0.3492	-0.0531	-0.0778	0.1015
LRP5	0.0754	-0.0211	-0.0868	0.194	0.0464	0.1993	0.1054	0.2994	0.1015
TTC26	0.2596	0.0383	0.2772	0.1534	-0.0881	0.2669	-0.0974	0.002	0.101487
DOCK10	0.0772	-0.0027	0.0491	0.0104	-0.0492	0.3086	-0.138	0.5563	0.101462
TRPV2	0.0842	-0.0726	-0.0787	0.0621	-0.0269	0.1941	0.108	0.5415	0.101462
CLEC4E	-0.1053	0.0475	0.2124	0.3303	0.0157	0.0651	0.0226	0.2233	0.10145
GABRE	0.1614	0.046	-0.1998	0.2418	0.0058	0.1572	0.0939	0.3053	0.10145
TMCC1	0.2684	0.0785	0.2199	0.0273	0.0307	0.0715	0.0508	0.0642	0.101413
GTF2B	-0.0246	0.0814	0.2274	0.131	0.2577	0.0473	0.1276	-0.0366	0.1014
UTP20	0.1807	0.0585	0.054	0.0539	0.026	0.3013	-0.0984	0.2352	0.1014
NFX1	0.3719	0.1825	0.2166	0.0549	0.1111	0.2014	-0.1444	-0.1828	0.1014
LRRC40	0.2105	0.1916	0.0774	0.1913	0.1343	0.0194	-0.1636	0.1502	0.101388
RTN4	0.2333	0.0669	0.2232	-0.0577	0.0457	0.0007	0.207	0.0919	0.101375
HCAR3	0.214	-0.0554	-0.193	0.1243	0.1651	0.1801	0.007	0.3687	0.10135
FYTTD1	0.3702	0.0953	0.1735	0.0315	0.2718	0.137	-0.2884	0.0198	0.101337
EXTL3	0.214	-0.1823	-0.1166	0.3277	0.0366	0.1647	0.0008	0.3656	0.101312
CHIC1	0.3526	0.1225	0.2634	0.1365	-0.0582	0.37	-0.088	-0.2885	0.101287
EGR4	-0.1263	0.1936	0.2115	-0.1522	-0.0508	0.128	0.2701	0.3363	0.101275
RPRD2	0.3649	0.0009	0.3144	0.0324	-0.0186	0.2653	-0.1749	0.0257	0.101263
SV2B	-0.107	0.0756	0.2759	-0.0357	0.1153	0.2888	-0.0807	0.2779	0.101263
ATG2A	-0.1474	0.0523	0.0817	-0.0382	0.2811	0.2507	0.1527	0.1769	0.101225
KIAA0182	-0.1789	0.0899	0.1155	0.1485	0.1454	0.2782	0.0373	0.1739	0.101225
OR11A1	-0.0074	0.0676	0.1564	0.2445	-0.0882	0.2178	0.0353	0.1831	0.101138
EGFR	0.2737	0.0009	0.2019	-0.1247	-0.0496	0.3784	0.0167	0.1117	0.101125
MBLAC2	0.2175	0.1703	0.1364	0.0589	-0.1341	0.2261	-0.1685	0.3024	0.101125
AGTR1	0.1088	0.0673	0.3362	0.053	0.1487	-0.0217	-0.0658	0.1824	0.101112
SLC6A6	0.0965	-0.005	0.1383	-0.0945	0.2201	0.084	-0.0338	0.4032	0.1011
LAMB3	-0.107	0.0217	-0.0366	0.1815	0.1067	0.1112	0.0746	0.4565	0.101075
RBL1	0.3053	0.1448	0.2443	0.0022	-0.08	0.2775	-0.1421	0.0563	0.101038
RNF165	-0.0684	0.0587	0.1905	0.2664	-0.0256	0.2227	0.0968	0.0672	0.101038
ARHGAP29	0.1053	0.1077	0.1983	-0.1	0.0122	0.2278	-0.0108	0.2678	0.101038
C20orf194	0.2579	0.0749	0.2314	-0.1471	0.2141	0.2634	-0.0181	-0.0682	0.101038
HLCS	0.3561	0.068	0.0901	-0.0719	0.189	0.1904	-0.1448	0.1314	0.101037
PDE12	0.2035	0.0389	0.3035	0.0909	0.073	0.0501	-0.2085	0.2569	0.101037
FRMD7	0.4637	0.0475	-0.0399	0.2193	-0.021	0.033	-0.0326	0.1381	0.101013
YIPF3	0.3175	0.1572	-0.0009	0.017	-0.0144	-0.0226	0.0023	0.3518	0.100988
ABI1	0.3842	0.1749	0.0531	0.1562	0.1999	0.1766	-0.1622	-0.1749	0.100975
LOC285501	0.0111	0.3175	-0.0117	-0.0536	0.1474	-0.027	0.294	0.1301	0.100975
PCDHGC5	0.3123	-0.0305	0.16	0.2337	-0.162	0.2961	-0.117	0.1151	0.100963
ZNF550	0.4053	0.1859	-0.0465	0.0613	0.1455	0.118	-0.1132	0.0514	0.100962
LOC100129620	0.0618	0.095	-0.0146	0.1625	-0.067	-0.1143	0.1204	0.5633	0.100887
SRGAP1	0.2	0.0619	0.0031	-0.0231	0.1978	0.228	-0.0622	0.2016	0.100887
CCP110	0.193	0.1025	0.2897	0.0461	0.0833	0.1653	-0.0791	0.0059	0.100837
RBM12	0.2544	0.0533	0.4106	-0.0051	0.0836	0.1115	-0.1472	0.0455	0.100825
ADAD2	0.1789	0.099	0.1817	0.1111	0.0411	0.0729	0.2296	-0.1077	0.100825
DUSP6	-0.0228	0.185	-0.0091	0.0192	-0.083	0.2928	0.2127	0.2115	0.100788
SLC29A1	0.2123	0.1643	0.0883	-0.0434	-0.0374	0.0511	0.1545	0.2164	0.100763
RAB27B	0.0368	0.0261	0.1226	0.2183	0.1606	0.1746	0.0016	0.0652	0.100725
TMEM192	0.0842	0.0039	0.3347	0.1587	0.0857	0.164	-0.1549	0.1294	0.100712
ARHGAP21	0.307	0.1243	0.3087	0.0579	0.114	0.2921	-0.104	-0.2945	0.100687
ZNF736	0.2509	-0.087	-0.0195	0.316	0.0389	0.3156	-0.0797	0.0702	0.100675
PCP4L1	-0.1351	0.0136	0.3619	0.2207	0.0201	0.0038	-0.0158	0.3361	0.100663
CDH6	0.2684	0.0901	0.1631	-0.0776	0.0741	0.2178	0.1366	-0.0672	0.100663
CCDC70	-0.0872	-0.1344	0.3781	0.4249	0.2134	-0.0749	-0.0504	0.1356	0.100638
NADKD1	0.1404	0.1295	0.3976	0.1683	-0.0554	0.1141	-0.042	-0.0474	0.100637
PEAR1	0.3684	0.1705	-0.0985	-0.1665	0.2911	0.2377	-0.1281	0.1304	0.100625
MTMR9	0.1579	0.1045	-0.0389	0.2062	0.1879	0.1598	-0.1148	0.1423	0.100613
SYNRG	0.1404	0.1355	0.0949	0.1252	0.0743	0.2952	-0.0981	0.0375	0.100613
UBE3B	0.1035	0.0133	-0.0181	0.0194	0.2856	0.2542	-0.1151	0.2619	0.100587
CD5L	0.1594	-0.0078	0.0777	0.0346	0.1158	0.2565	0.0533	0.1151	0.100575
HMCN1	0.1439	-0.037	0.2031	0.2123	0.0857	0.2089	0.1468	-0.1591	0.100575
USP42	0.1561	0.0895	0.2702	-0.0137	-0.0689	0.3382	-0.0795	0.1126	0.100562
AKAP9	0.2	0.0973	0.212	0.0499	0.0955	0.3672	-0.0822	-0.1354	0.100538
PIKFYVE	0.0175	0.2036	0.15	0.1431	0.1827	0.2532	-0.1717	0.0257	0.100513
STAM	0.2474	0.192	0.1124	0.0814	0.1355	0.2011	0.08	-0.246	0.100475
HCAR2	0.1211	-0.0753	-0.2244	0.091	0.2361	0.1915	0.1099	0.3538	0.100463
ATP11C	0.2877	0.0511	0.3206	0.1158	-0.0395	0.2443	-0.0473	-0.1294	0.100413
C10orf81	-0.0684	0.1894	0.0186	0.2039	-0.0917	0.2023	0.098	0.251	0.100388
MIR4767	-0.0659	0.0569	0.1827	-0.1899	0.0864	0.1893	0.15	0.3935	0.100375
KPNA5	0.2439	0.2976	0.0906	0.2762	0.0171	0.1809	-0.1325	-0.1709	0.100362
PLSCR2	0.1211	0.0756	-0.1225	0.1259	0.0226	0.089	0.4134	0.0778	0.100362
CD69	0.2684	0.0911	-0.0111	0.119	-0.042	0.2961	-0.0009	0.082	0.100325
S100P	-0.0404	0.0119	0.007	0.0412	0.3578	-0.0239	0.0841	0.3647	0.1003
HELZ	0.1895	0.1061	0.2486	0.0983	0.0701	0.2768	-0.1101	-0.0771	0.100275
WRN	0.2456	0.0767	0.0993	0.1687	0.0902	0.2283	-0.0888	-0.0178	0.100275
YIPF5	0.1175	0.1524	0.3814	0.0952	0.0627	0.0371	-0.1115	0.0672	0.10025
CATSPER2P1	0.3561	-0.049	0.0199	-0.0534	0.1467	0.0821	-0.0385	0.338	0.100238
TNFRSF12A	0.2386	-0.2123	0.15	0.0935	-0.1663	0.0427	0.3274	0.3281	0.100213
LRRC8A	0.0018	0.0897	0.0965	0.0623	-0.0763	0.1093	0.111	0.4071	0.100175
CLCN3	0.0772	0.0165	0.2998	0.1075	0.1839	0.04	-0.2032	0.2796	0.100163
RBPMS	0.3456	-0.0207	0.204	-0.0876	-0.1315	0.0295	0.1358	0.3261	0.10015
C11orf30	0.1018	0.2468	0.228	0.1982	0.1979	0.2822	-0.0901	-0.3636	0.10015
SCN7A	-0.1053	-0.0203	0.3548	0.1223	0.0597	0.2465	0.0432	0.1003	0.10015
MIR146A	0.0547	-0.0839	0.0292	0.2315	0.1783	0.174	-0.2139	0.4312	0.100138
CLDN16	0.0684	0.1032	0.1328	0.2164	-0.1333	0.1382	0.1211	0.1542	0.100125
KLF3	0.0702	0.1355	0.1568	-0.1056	0.0531	0.2565	-0.1737	0.4081	0.100113
LOC284454	0.0895	0.0704	-0.0291	-0.061	0.0497	0.133	0.3043	0.2441	0.100112
CDH13	0.286	0.1229	0.1575	-0.1154	0.105	-0.1223	-0.1093	0.4763	0.100087
REEP3	0.4737	0.1722	0.2071	-0.0339	0.0476	-0.0035	-0.1504	0.0879	0.100087
EPS15L1	0.1491	-0.0229	0.3096	0.0837	-0.1833	0.1797	0.1039	0.1808	0.100075
MARVELD2	0.3772	0.0491	0.0767	0.0024	0.0766	0.1877	-0.1938	0.2243	0.100025
FN1	0.0912	-0.0469	0.2422	-0.007	-0.0703	-0.0267	0.1511	0.4664	0.1
CD109	0.3175	0.0979	0.1533	0.1053	0.0086	0.1071	0.1169	-0.1067	0.0999875
SRCAP	0.1158	-0.0184	0.2064	-0.0844	0.3083	0.2056	-0.2065	0.2727	0.0999375
CALCRL	0.1018	0.1361	0.3274	-0.0276	0.2637	0.0403	-0.1895	0.1472	0.099925
ARHGEF5	-0.1228	0.0179	0.246	0.1406	0.0541	0.1562	-0.0228	0.33	0.0999
DDX19A	0.2684	0.0388	0.4988	-0.0421	0.0208	-0.1776	-0.0461	0.2381	0.0998875
DCBLD1	0.0737	0.1074	-0.0183	0.3188	0.0104	0.0369	-0.0075	0.2777	0.0998875
OR13D1	0.5275	-0.0559	0.0122	0.2243	0.0735	-0.0184	-0.0306	0.0664	0.099875
NR3C2	0.093	0.0122	0.0634	0.1699	0.0745	0.1181	0.071	0.1966	0.0998375
TRIM34	-0.007	-0.0776	0.3025	0.0561	0.1137	0.251	-0.1514	0.3114	0.0998375
FNDC3A	0.0175	0.1678	0.1169	0.1673	0.1009	0.1254	-0.1966	0.2994	0.099825
LOC285762	0.0161	-0.1037	-0.0309	0.17	0.1112	0.2618	-0.0236	0.3977	0.099825
LOC727982	0.0334	0.1174	0.1651	0.0872	0.1344	0.0303	-0.1384	0.3692	0.099825
GFM1	0.1368	0.069	0.3563	0.0467	0.1804	0.0287	-0.1261	0.1067	0.0998125
PHLDA2	0.0965	-0.0453	0.0833	-0.0827	-0.1899	0.0026	0.2868	0.6472	0.0998125
EIF3A	-0.0193	-0.07	0.2829	0.0088	0.2615	0.3644	-0.0042	-0.0257	0.0998
FCRL6	0.2615	-0.0343	0.0277	0.2246	0.0674	0.2605	0.0181	-0.0272	0.0997875
SVEP1	0.5018	0.0841	0.1509	-0.0427	0.0639	0.1646	-0.072	-0.0524	0.099775
MUC13	0.0535	0.1507	0.3017	-0.1812	0.0723	0.1176	0.0602	0.2233	0.0997625
BIN2	0.2175	0.0042	0.0751	0.1016	-0.1098	0.2112	0.0314	0.2668	0.09975
NEK4	0.1491	0.0829	0.3669	0.0082	0.2009	0.0682	-0.1563	0.0781	0.09975
ZCCHC6	0.0982	0.2622	0.1737	-0.0655	0.0378	0.2364	-0.1736	0.2283	0.0996875
MON1B	0.0632	0.0973	0.1544	-0.0376	0.2969	0.0966	-0.2696	0.3962	0.099675
POLR2M	-0.0509	0.0794	0.1751	0.0319	0.1577	0.2853	-0.0977	0.2164	0.09965
VWC2L	0.0951	0.0911	0.0196	0.2555	-0.124	0.1568	0.0106	0.2925	0.09965
DMXL2	0.2404	-0.0691	0.1085	0.1974	0.2401	0.1924	-0.0306	-0.082	0.0996375
HTR2A	-0.1456	0.2133	0.2994	0.2527	0.1357	0.0149	0.156	-0.1293	0.0996375
PURA	0.0211	0.0351	0.2969	0.052	0.0295	0.2122	-0.2155	0.3656	0.0996125
WHAMM	-0.007	-0.0387	0.0108	0.1061	0.2022	0.1437	0.0891	0.2905	0.0995875
CCDC125	0.2211	0.0547	0.272	-0.1441	0.2047	0.2259	0.0908	-0.1285	0.099575
PDZD2	-0.0351	0.0546	0.1172	0.0048	0.0504	0.2134	0.0649	0.3261	0.0995375
MIR4786	0.4667	0.0399	0.118	-0.1187	-0.0775	0.2787	0.0944	-0.0053	0.099525
ZNF134	0.3088	-0.0792	0.203	0.1031	0.1808	0.1832	-0.1718	0.0682	0.0995125
PCDHA9	-0.1234	0.0648	0.1186	0.1677	-0.0799	0.211	0.1115	0.3257	0.0995
TBC1D23	0.4228	0.0475	0.1833	0.0663	0.213	0.1083	-0.2008	-0.0445	0.0994875
PRKCG	-0.0062	0.0038	0.0217	0.2536	0.0696	0.0509	0.1287	0.2737	0.099475
OLR1	0.1404	0.0223	0.3796	0.1133	-0.0788	0.0333	0.1804	0.0049	0.099425
TMEM22	0.2667	0.306	0.0549	-0.1677	0.0356	-0.2276	0.055	0.4723	0.0994
MAST4	0.1789	-0.0097	0.2524	-0.0772	-0.0194	0.1948	0.1844	0.0909	0.0993875
BFAR	0.2281	0.1231	0.372	-0.2005	0.1325	-0.0178	0.0045	0.1532	0.0993875
NARS	-0.007	0.1581	0.2697	0.0861	0.224	-0.0479	-0.0787	0.1907	0.099375
[truncated: 19,586 more rows]
