# Supplementary material for: Comprehensive analysis of normal adjacent to tumor transcriptomes
Source: Nat Commun. 2017 Oct 20;8:1077. doi: 10.1038/s41467-017-01027-z (PMC5651823; doi:10.1038/s41467-017-01027-z)
Supplement: Supplementary file 9 — Supplementary Data 7 [file 41467_2017_1027_MOESM9_ESM.xlsx]

## Sheet: SuppData7.txt
	1069141	1069209	1069279	1069466	1069514	1069850	1069943	1069991	1070015	1070208	1070260	1070358	1070689	1070863	1070960	1071568	1071668	1071717	1071737	1072150	1072578	1073069	1073119	1073217	1073267	1073341	1073435	1073483	1073655	1073899	1073971	1074189	1074239	1074314	1074337	1074410	1074430	1074694	1074769	1074860	1075078	1075102	1075126	1075530	1075729	1075804	1075850	1076022	1076120
Condition	Normal	Normal	Normal	Normal	Normal	Normal	Normal	Normal	Normal	Normal	Normal	Normal	Normal	Normal	Normal	Normal	Normal	Normal	Normal	Normal	Normal	Normal	Normal	Normal	Normal	Normal	Normal	Normal	Normal	Normal	Normal	Normal	Normal	Normal	Normal	Normal	Normal	Normal	Normal	Normal	Normal	Normal	Normal	Normal	Normal	Normal	Normal	Normal	Normal
Tissue	Liver	Prostate	Thyroid	Uterus	Prostate	Colon	Colon	Colon	Lung	Breast	Breast	Lung	Liver	Thyroid	Thyroid	Lung	Liver	Bladder	Uterus	Lung	Colon	Prostate	Lung	Colon	Thyroid	Thyroid	Liver	Uterus	Colon	Colon	Colon	Thyroid	Colon	Colon	Colon	Prostate	Uterus	Thyroid	Lung	Breast	Colon	Liver	Prostate	Prostate	Colon	Liver	Uterus	Liver	Prostate
Adipocytes	0.210633	0.00521297	0.0297594	0.11187	0.0904869	0.127953	0.0267579	0.296805	0.0880536	1.44944	0.177868	0.0731517	0.343831	0.0669059	0.164145	0.114295	0.358037	0.133413	0.0733449	0.0803146	0.127522	0.0175797	0.0783583	0.228757	0.0650979	0.0231402	0.264916	0.0548366	0.066741	0.143555	0.210335	0.0175565	0.0455664	0.0445207	0.171339	0.0314122	0.045502	0.0308743	0.0900402	1.3132	0.0528629	0.194781	0.0275094	0.0459109	0.0704611	0.335346	0.0305373	0.11697	0.00606622
B-cells	0.00407077	0.0102752	0.00847922	0.00153039	0.0345356	0.00530504	0.162117	0.0153263	0.00769142	0.00553563	0.00381387	0.0190036	0.0150288	0.00768971	0.00390822	0.0129313	0.00467717	0.00126783	0.000379503	0.00919806	0.00808187	0.00413456	0.0140411	0.0490111	0.00622693	0.00758541	0.00602382	0.00128455	0.0380497	0.0547762	0.000365207	0.00938701	0.200499	0.0643585	0.000594572	0.00191873	0.00143113	0.00362999	0.0197045	0.00325892	0.0516199	0.00940705	0.0095071	0.000816919	0.131702	0.00648354	0.00386207	0.00408371	0.00468107
Basophils	0.0676237	0.0391224	0.0133688	0.00968204	0.0617536	0.00679458	0.0436255	0.00938446	0.11143	0.0328217	0.0348608	0.0857433	0.0511439	0.0165619	0.0206057	0.0691423	0.0490667	0.00712665	0.00796746	0.0640763	0.00427618	0.0338813	0.0948145	0.044579	0.016901	0.0158439	0.045391	0.00712826	0.0186104	0.0495872	0.00373123	0.0254044	0.0485012	0.0334141	0.00694933	0.0294111	0.00861858	0.0249916	0.0653014	0.0220439	0.0148588	0.0362038	0.0255218	0.00149668	0.0463323	0.0483019	0.011494	0.0512289	0.0386169
CD4+ memory T-cells	-8.67e-19	-7.98e-19	-8.34e-19	-1.14e-18	0	0	0.0176255	0	-1.97e-20	0	-1.28e-18	0	0	-7.89e-19	0	0	0	-1.03e-18	-1.79e-18	-1.73e-18	-1.37e-18	-2.36e-18	0.0142074	0.0223921	0	-8.54e-20	0	0	0.000505908	0.00625231	-1.04e-18	-4.93e-19	0.0448437	0.0099261	0	-1.54e-18	0	-3.1e-19	0.000267326	-9.61e-19	0	0	0	-1.25e-18	0.013389	0	0	0	-1.67e-18
CD4+ naive T-cells	0.0201915	0.121798	0.12083	0.121369	0.117304	0.0746018	0.0566129	0.0458	0.0810177	0.0854963	0.102385	0.0720038	0.0664976	0.112737	0.10067	0.0751003	0.0301918	0.123294	0.113615	0.0747612	0.0575025	0.104634	0.0668438	0.0344577	0.105078	0.113219	0.0515415	0.123868	0.0638864	0.0517145	0.11774	0.107519	0.0694259	0.047593	0.105169	0.0886713	0.127773	0.0970461	0.0843127	0.0610228	0.0911293	0.0487715	0.0959875	0.0803999	0.0762527	0.0567883	0.123073	0.0562788	0.0904852
CD4+ T-cells	0.0148295	0.0341186	0.0359691	0.0395032	0.0432756	0.0256607	0.059905	0.0212482	0.0262826	0.0249153	0.0370987	0.0335875	0.0272574	0.0301017	0.0366846	0.0454143	0.0046035	0.0302259	0.0254571	0.0318938	0.0104236	0.0161643	0.0451439	0.0538886	0.0459049	0.0396828	0.0111881	0.027787	0.0243142	0.0371657	0.0237053	0.039526	0.0894876	0.0561764	0.0174064	0.0228727	0.0247474	0.0292945	0.062379	0.0110882	0.047675	0.0163945	0.0357819	0.0147443	0.0767904	0.0166869	0.0257438	0.0189448	0.0196014
CD8+ T-cells	0.00168372	0.0264625	0.0282724	0.0401742	0.0558474	0.0158628	0.0267626	0.0185413	0.0206088	0.0276632	0.023433	0.0270215	0.0472965	0.0206605	0.0236699	0.0235549	0.0213508	0.0324375	0.0318205	0.0472086	0.0163074	0.0301017	0.0249728	0.0194315	0.0392867	0.0224835	0.0190316	0.0351903	0.0259769	0.0424773	0.0325378	0.0216886	0.039859	0.0197677	0.0280082	0.0211113	0.0430606	0.0157421	0.0501501	0.0227073	0.02353	0.0216464	0.0157469	0.00891667	0.0334044	0.0286761	0.0448858	0.0226752	0.0199394
CD8+ Tem	0.0794805	0.0168931	0.0133491	0.0684804	0.0422313	0.0253677	0.0360934	0.0137489	0.0257041	0.036244	0.0162617	0.047104	0.103488	0.0140267	0.0189124	0.0763939	0.054198	0.0245544	0.0337197	0.0727584	0.0119466	0.011108	0.0560059	0.0545733	0.0271956	0.0163816	0.0473279	0.0327707	0.0173288	0.0535397	0.0338517	0.0292813	0.0269122	0.0478662	0.026323	0.0147121	0.0296222	0.014468	0.0635317	0.014166	0.034984	0.0517947	0.0196961	0.00381901	0.0289243	0.0883291	0.0330904	0.0664161	0.0122022
DC	0.0159251	0.00541545	0.00963926	0.00681209	0.015543	0.0307914	0.0535704	0.0132547	0.0409085	0.0192558	0.00905559	0.0510211	0.00938157	0.0102675	0.00988353	0.10623	0.00870785	0.0131249	0.00398308	0.0433655	0.0379465	0.00846757	0.0621344	0.0791988	0.0187639	0.00621724	0.0115749	0.00195277	0.0615389	0.0392422	0.00647828	0.0146407	0.0810177	0.0610649	0.00375516	0.00866711	0.00126188	0.00732894	0.0522832	0.0118794	0.0228726	0.00889769	0.00719861	0.016487	0.0808603	0.00713088	0.00247319	0.00267748	0.0102161
Endothelial cells	0.0476702	0.0570321	0.321467	0.23592	0.0946668	0.0626615	0.0292477	0.0596488	0.220673	0.379845	0.128594	0.207965	0.00171904	0.250835	0.232641	0.311699	0.0223124	0.135198	0.213777	0.233349	0.0736128	0.0880257	0.318166	0.0500119	0.241156	0.223505	0.0204998	0.215994	0.0535765	0.0619239	0.123623	0.253319	0.0481113	0.0503336	0.10638	0.0475335	0.228813	0.215988	0.257485	0.224218	0.0577339	0.0583609	0.0692898	0.0871947	0.0332731	0.0131572	0.222141	0.00726322	0.100594
ly Endothelial cells	0.0783491	0.0790101	0.34443	0.226761	0.101487	0.0555285	0.0353839	0.0599037	0.226993	0.475636	0.148827	0.225166	0.0201562	0.281196	0.341892	0.339314	0.0484372	0.104568	0.22228	0.253942	0.0719729	0.114109	0.356058	0.0590048	0.288526	0.216347	0.0525844	0.218743	0.0538372	0.0715278	0.119475	0.282288	0.0394654	0.055823	0.0890114	0.0549671	0.224127	0.277149	0.266604	0.245286	0.0716394	0.115349	0.0736763	0.0869247	0.0532259	0.0408148	0.247661	0.0248357	0.119841
mv Endothelial cells	0.0523532	0.0784519	0.43899	0.251257	0.11188	0.0758402	0.0372577	0.0816967	0.296557	0.463414	0.137968	0.299148	0.00327628	0.330373	0.284189	0.394186	0.0231683	0.158551	0.224283	0.313961	0.0931351	0.101716	0.401168	0.067073	0.310916	0.306294	0.0193909	0.233557	0.0740935	0.100393	0.136348	0.305802	0.0652474	0.0805766	0.122397	0.0510276	0.255217	0.270509	0.334389	0.280973	0.0648185	0.0633671	0.0882405	0.0925837	0.0391374	0.0158369	0.220188	0.0077426	0.111401
Eosinophils	0.00540279	0.0389811	0.0301783	0.0195193	0.0238578	0.0464118	0.0658682	0.0329449	0.147392	0.0260153	0.0127734	0.0578088	0.0190635	0.023566	0.0178559	0.0604557	0.00994166	0.0145569	0.0153918	0.0763146	0.0398514	0.0424366	0.097732	0.0459485	0.0216212	0.020916	0.00339303	0.0194771	0.051441	0.0545503	0.0223795	0.0124165	0.0407026	0.0576849	0.0226285	0.0265581	0.0198948	0.016933	0.0684345	0.0219418	0.0633331	0.00707408	0.0209835	0.0190904	0.0640704	0.0112701	0.0292364	0.00532363	0.0263263
Epithelial cells	0.298019	0.749792	0.608369	0.0871727	0.392975	0.733577	0.88173	0.884653	0.683797	0.12088	0.760063	0.658063	0.194505	0.745771	0.653486	0.609812	0.176048	0.167947	0.112256	0.670372	0.785417	0.787	0.347575	0.912149	0.588597	0.721231	0.212144	0.0918805	0.872072	0.84225	0.0271756	0.811227	0.847913	0.960705	0.261211	0.810622	0.154007	0.710284	0.605625	0.591225	0.794841	0.335368	0.696592	0.622255	0.888473	0.206934	0.118292	0.261512	0.794549
Erythrocytes	0.0332667	0.00456334	0.00590519	0.0015372	0.00573199	0.0151211	0.0209207	0.0196289	0.00401235	0.00775618	0.00132212	0.00991225	0.0279453	0.0148081	0.00848201	0.00338074	0.0803963	0.00272728	0.00199328	0.0314914	0.0171154	0.00702525	0.0548879	0.0425904	0.00293456	0.0106682	0.0214898	0.000962348	0.0245	0.0257115	0.000274136	0.0109437	0.0371237	0.0343508	0.0130498	0.002833	0.00408032	0.0206208	0.00127735	0.0068455	0.0122565	0.0151294	0.000615054	0.0114319	0.014251	0.0453205	0.00577346	0.0279784	0.00275438
Fibroblasts	0.0221495	0.0781723	0.141053	0.246673	0.180218	0.140201	0.0672298	0.0565175	0.117228	0.152027	0.130217	0.119246	0.00999617	0.116305	0.116459	0.116015	0.0629633	0.222535	0.248606	0.0829795	0.113367	0.107574	0.174862	0.0344714	0.158125	0.132258	0.0560828	0.237369	0.0850674	0.0674031	0.203762	0.116505	0.0663783	0.0156528	0.192299	0.0942393	0.248291	0.143715	0.117337	0.134264	0.12109	0.0943727	0.150315	0.17325	0.0415078	0.0242208	0.226566	0.0515419	0.114264
Macrophages	0.120844	0.00301467	0.0136492	0.0495629	0.0537283	0.136576	0.112308	0.116645	0.113384	0.132323	0.0194218	0.2688	0.0692639	0.0283713	0.0736454	0.276543	0.170241	0.0708083	0.031748	0.203571	0.182582	0.0073587	0.158217	0.16765	0.0511489	0.0201087	0.111109	0.00994277	0.148887	0.185305	0.0596522	0.0212806	0.133716	0.124142	0.049154	0.0270922	0.0169	0.0188926	0.188827	0.071661	0.0607423	0.0839401	0.0144335	0.116766	0.145731	0.0885571	0.00831094	0.0529692	0.0234382
Macrophages M1	0.213836	0.0417591	0.0190359	0.0951479	0.107225	0.217881	0.208199	0.151482	0.0948876	0.171953	0.0484188	0.213049	0.119825	0.0374421	0.0941664	0.222592	0.136534	0.108358	0.0876777	0.10297	0.222898	0.0549611	0.249465	0.423371	0.076197	0.02868	0.18709	0.0508443	0.35003	0.296738	0.0993012	0.063659	0.314052	0.183569	0.112389	0.0519762	0.0582954	0.0427734	0.123388	0.0970171	0.149051	0.163715	0.0839429	0.15235	0.389612	0.134882	0.0410325	0.0671579	0.115452
Macrophages M2	0.0296016	0	0.0210067	0.0070867	0.00232086	-4.34e-19	0	0.0141534	0.0121995	0.0525906	0.00537954	0.0613586	0.0174835	0.0224077	0.037464	0.0597869	0.0481607	0.0145671	0.00895334	0.0492265	0.00332044	0.00173944	0.0330122	0	0.0192189	0.0242478	0.029015	0.0080429	0	0	0.0158167	0.0161394	0	0.00911523	0.0165036	0.00236056	0.00870188	0.0192303	0.036723	0.0327491	0	0.0204907	0	0.00638553	0	0.0254712	0.00724992	0.0173371	0.00570773
Mast cells	0.0247462	0.129047	0.00604726	0.0670775	0.137385	0.0551046	0.160883	0.0927026	0.0959381	0.0642947	0.0376261	0.025448	0.04191	0.00435594	0.0114078	0.0805469	0.012716	0.102983	0.109157	0.081769	0.0517843	0.0857864	0.13681	0.122769	0.0247621	0.00596014	0.0362585	0.0616937	0.0629723	0.0796788	0.0482882	0.00446076	0.0940107	0.069768	0.0749271	0.0596657	0.0935465	0.00563818	0.159302	0.0342724	0.117709	0.0114476	0.101882	0.0605276	0.117042	0.0728352	0.213095	0.0171775	0.0800428
Memory B-cells	0.0390885	0.0294287	-2.17e-19	0.00753034	0.0982789	0.035079	0.248831	0.095397	0.00890762	0.0142611	0.0128705	0.0497691	0.071519	0.00118907	0	0.0408524	0.0445805	0.00887366	0.0127962	0.0244225	0.063154	0	0.0735607	0.116034	0.0101358	0	0.031825	0.00786053	0.114833	0.137594	0.00754611	0.0128444	0.334961	0.141713	0.0106238	0	0.00698965	0	0.0393936	0.0045431	0.117027	0.0480745	0.0247945	0.000419814	0.239481	0.0361084	0.0166486	0.0322672	0.0172919
Monocytes	0.131542	0.00469757	0.00556348	0.0563058	0.0305315	0.0671332	0.0156538	0.0132286	0.14726	0.0501325	0.0154021	0.20379	0.0405617	0.00586858	0.0228214	0.275277	0.0595671	0.05783	0.0385994	0.144289	0.0622213	0.00133629	0.20042	0.0713832	0.0189778	0.0143093	0.0836862	0.0194992	0.0282385	0.0589031	0.0856353	0.00455932	0.0213282	0.000762328	0.0395194	0.0135029	0.0189284	0.00545888	0.211683	0.032563	0.0147382	0.0484803	0.0160482	0.0920343	0.0268329	0.0556183	0.0142533	0.0426872	0.0195434
MSC	0.02728	0.134643	0.162851	0.272113	0.253334	0.246861	0.0541167	0.0801794	0.208536	0.155619	0.120957	0.161707	0.0427759	0.129293	0.142605	0.131498	0.0416347	0.225816	0.2481	0.133962	0.191457	0.180209	0.217781	0.0539762	0.165851	0.130209	0.0553634	0.232943	0.175947	0.136738	0.254004	0.104941	0.0624967	0.0459888	0.191036	0.145101	0.206285	0.194901	0.190705	0.150734	0.176376	0.11076	0.189278	0.243706	0.0869902	0.078335	0.242245	0.0399418	0.14668
naive B-cells	0.0189847	0.0146071	0.0269157	0.0074204	0.0160654	0	0.028819	0.010554	0.00570696	0.0163321	0.0164684	0.00904341	0	0.0155151	0.0242349	0.0141593	0.00457351	0.00696715	0	0.0104508	2.17e-19	0.00621867	0.0167243	0.00550219	0.0291043	0.0257665	0.00448003	0.000982783	0.017409	0.00849963	0.00547646	0.0255505	0.0882182	0.00738241	0.00616473	0.00578412	0.00455095	0.0163116	0.0205519	0.00983936	0.00569545	0	0.00921547	0.000507645	0.0417214	0	0.00868483	0.0177436	0.0048516
Neutrophils	0.0326217	0	0.0150268	0.00542777	0.00206334	0.0243749	0.0300676	0.0342066	0.0456599	0.0258878	0.00299188	0.0466501	0.0186913	0.0156991	0.0160161	0.0627254	0.0178619	0.00246609	0.00669137	0.0974175	0.0199626	0	0.093394	0.0173316	0.0146734	0.0167806	0.0273352	0.00704314	0.0305238	0.0285163	0.00468478	0.00877943	0.0109618	0.0401886	0.00744456	0	0.00516176	0.00933989	0.0817637	0.0157316	0.0149846	0.0168304	0	0.00289631	0.0290048	0.0232987	0	0.0460311	0
NK cells	0.0319637	0.00303186	0.0059209	0.0165535	0.00569166	0.00412184	0.0132038	0.00186856	0.00661541	0.00909728	0.00290877	0.0191894	0.0349023	0.00278326	0.0011486	0.0410236	0.00669556	0.000669485	0.00228275	0.025041	0.00131514	0	0.0213428	0.019803	0.00353148	0.00447444	0.0133207	0.00138941	0.00178327	0.0126439	0.000855132	0.00568999	0.00909295	0.0222329	0.00093866	0.00187549	0.00107542	0.00149088	0.0173172	0	0.010934	0.0128026	0.00339417	0.000203572	0.0121453	0.0354504	0.00186239	0.0270458	0.00379423
pDC	0.0156711	0.00948687	0.00424984	0.00594669	0.00278031	0.0145242	0.0751716	0.0467829	0.00401244	0.00867036	0.00284234	0.00946649	0.0105044	0.00404008	0.00180133	0.0115822	0.00338067	0.00471064	0.00253369	0.00938091	0.0314672	0.00471281	0.00641669	0.052072	0.00410023	0.00266167	0.00794251	0.00171654	0.0361042	0.0420761	0.00848504	0.00262279	0.0557672	0.0489027	0.0054831	0.00512294	0.00243865	0.0038273	0.00860165	0.00176796	0.0317674	0.00529757	0.00466117	0.00114154	0.0453883	0.00931575	0.00199067	0.0125853	0.00431232
Pericytes	0.189934	0.107625	0.126831	0.160464	0.145185	0.158354	0.104414	0.0896373	0.0848317	0.0954723	0.0663069	0.143253	0.110313	0.0998194	0.112498	0.118244	0.135334	0.105923	0.213289	0.126208	0.104724	0.117415	0.130758	0.0842761	0.123067	0.118487	0.174905	0.190578	0.125558	0.100993	0.154638	0.0994757	0.089237	0.089202	0.185149	0.107123	0.192895	0.108169	0.100279	0.100335	0.132371	0.209439	0.0992241	0.123334	0.0932785	0.167065	0.218228	0.171458	0.121883
Plasma cells	0.143285	0.131534	0.143798	0.0830824	0.12806	0.0902284	0.215768	0.0976872	0.088283	0.0776041	0.0840972	0.126707	0.13564	0.14957	0.143662	0.0834988	0.134674	0.062263	0.0928138	0.0856244	0.0912491	0.14497	0.0730857	0.139277	0.137959	0.159229	0.163833	0.0995604	0.113874	0.120817	0.0634641	0.141044	0.155112	0.161086	0.0774461	0.140097	0.0962186	0.127207	0.089406	0.0868452	0.161059	0.124358	0.144941	0.0924425	0.151082	0.152653	0.110013	0.157231	0.133344
Tregs	0.0444522	0	0	-1.73e-18	0.00564362	0.000330478	0.0653452	0.00842872	0	0.00368059	0	0.00825636	0.0340201	0	0.0189036	0.0204379	0.0136933	0	0	0.0188061	0	3.47e-18	0.0384362	0.031794	0.00165071	0	0.00765053	0	0.0116828	0.0201066	0	0	0.0677923	0.0274135	0	0	0	0	0.054297	0	0.00791866	0.0327788	0.00537606	0	0.0589049	0.0255836	0	0.018237	0
[truncated: 5,000 more columns]
